# Supplementary material for: An open-source anthropomorphic robot hand system: HRI hand
Source: HardwareX. 2020 Feb 24;7:e00100. doi: 10.1016/j.ohx.2020.e00100 (PMC9041201; doi:10.1016/j.ohx.2020.e00100)
Supplement: Supplementary data 3 [file mmc3.zip]

Archive with 89 entries (89 files):
- images/fig10b.png
- images/fig8.png
- images/fig10a.png
- images/fig9.png
- images/fig7.png
- images/fig6d.png
- images/fig6b.png
- images/fig6c.png
- images/fig6a.png
- images/fig4.tif
- images/fig3.png
- images/fig2_b.png
- images/fig2_c.png
- images/fig2_a.png
- images/fig1b__3.png
- images/fig1b__4.png
- images/fig1b__2.png
- images/fig1b__1.png
- images/fig1a__4.png
- images/fig1a__3.png
- images/fig1a__2.png
- images/fig1a__1.png
- images/fig.5f.png
- images/fig.5e.png
- images/fig.5d.png
- images/fig.5b.png
- images/fig.5c.png
- images/fig.5a.png
- doc/List of the hardware cad files.xlsx
- doc/BOM list of HRI hand.xlsx
- Videos/ur_real_ar_octo_pick_place.MP4
- Videos/hri_hand_with_ros.MP4
- Videos/hri_hand_mass_test.MP4
- Videos/HRI_hand_init_edit.MP4
- Software/ROS package/20190904_hri_hand_control.zip
- Software/Altium schematic/hri_hand (2019-11-12 PM 4-54-36).zip
- Software/firmware_stm32f303/190904_f303_nucleo.zip
- Hardware/f3d files/F03_Thumb_base.step
- Hardware/f3d files/palm_cover_2.f3d
- Hardware/f3d files/pq-12_in.f3d
- Hardware/f3d files/motor_bracket.f3d
- Hardware/f3d files/F04_DP_AL_Finger.f3d
- Hardware/f3d files/FR12_S102.f3d
- Hardware/f3d files/F03_Thumb_joint.f3d
- Hardware/f3d files/ISO 9409-1-50-4-M6.f3d
- Hardware/f3d files/F03_pip_mcp link.f3d
- Hardware/f3d files/F03_PI_AL_Finger_02.f3d
- Hardware/f3d files/F03_MC_AL_Finger_02.f3d
- Hardware/f3d files/F03_PI_AL_Finger_01.f3d
- Hardware/f3d files/F03_MC_AL_Finger_01.f3d
- Hardware/f3d files/F03_AL_palm.f3d
- Hardware/f3d files/F03_Finger_base.f3d
- Hardware/f3d files/F02_palm_bottom.f3d
- Hardware/f3d files/F03_dip_pip link.f3d
- Hardware/f3d files/F02_back_hand.f3d
- Hardware/stl files/F03_Thumb_base.stl
- Hardware/stl files/palm_cover_2.stl
- Hardware/stl files/F04_DP_AL_Finger.stl
- Hardware/stl files/F03_Thumb_joint.stl
- Hardware/stl files/F03_pip_mcp link.stl
- Hardware/stl files/F03_PI_AL_Finger_02.stl
- Hardware/stl files/F03_Finger_base.stl
- Hardware/stl files/F03_MC_AL_Finger_01.stl
- Hardware/stl files/F03_MC_AL_Finger_02.stl
- Hardware/stl files/F03_dip_pip link.stl
- Hardware/stl files/F03_PI_AL_Finger_01.stl
- Hardware/stl files/F03_AL_palm.stl
- Hardware/stl files/F02_palm_bottom.stl
- Hardware/stl files/F02_back_hand.stl
- Hardware/stp files/HRI_Hand_all_asm.step
- Hardware/stp files/F03_Thumb_base.step
- Hardware/stp files/pq-12_in.step
- Hardware/stp files/motor_bracket.step
- Hardware/stp files/palm_cover_2.step
- Hardware/stp files/FR12_S102.step
- Hardware/stp files/ISO 9409-1-50-4-M6.step
- Hardware/stp files/F03_Thumb_joint .step
- Hardware/stp files/F04_DP_AL_Finger .step
- Hardware/stp files/F03_pip_mcp link.step
- Hardware/stp files/F03_PI_AL_Finger_01.step
- Hardware/stp files/F03_PI_AL_Finger_02.step
- Hardware/stp files/F03_MC_AL_Finger_01.step
- Hardware/stp files/F03_MC_AL_Finger_02.step
- Hardware/stp files/F03_Finger_base.step
- Hardware/stp files/F03_AL_palm.step
- Hardware/stp files/F02_back_hand.step
- Hardware/stp files/F03_dip_pip link.step
- Hardware/stp files/F02_palm_bottom.step
- Software/Altium schematic/do not use(previous version)/hri_hand (2019-09-04).zip
