# Supplementary material for: An open-source anthropomorphic robot hand system: HRI hand
Source: HardwareX. 2020 Feb 24;7:e00100. doi: 10.1016/j.ohx.2020.e00100 (PMC9041201; doi:10.1016/j.ohx.2020.e00100)
Supplement: Supplementary data 3 [file mmc3.zip › doc/List of the hardware cad files.xlsx]

## Sheet: hardware list
	Design file name	File type	Open source license	Location of the file
	palm_cover_2	STL, STEP, F3D	MIT License	https://osf.io/6kx4u/
	F02_back_hand	STL, STEP, F3D	MIT License	https://osf.io/bv6a9/
	F03_AL_palm	STL, STEP, F3D	MIT License	https://osf.io/p9q8y/
	F03_Finger_base	STL, STEP, F3D	MIT License	https://osf.io/ekt82/
	F03_MC_AL_Finger_01	STL, STEP, F3D	MIT License	https://osf.io/6sdt4/
	F03_MC_AL_Finger_02	STL, STEP, F3D	MIT License	https://osf.io/9ghf4/
	F03_PI_AL_Finger_01	STL, STEP, F3D	MIT License	https://osf.io/hfcta/
	F03_PI_AL_Finger_02	STL, STEP, F3D	MIT License	https://osf.io/zcxb2/
	F04_DP_AL_Finger	STL, STEP, F3D	MIT License	https://osf.io/ubpcx/
	F03_pip_mcp link	STL, STEP, F3D	MIT License	https://osf.io/tyhve/
	F03_dip_pip link	STL, STEP, F3D	MIT License	https://osf.io/sg8v9/
	F03_Thumb_base	STL, STEP, F3D	MIT License	https://osf.io/t274y/
	F03_Thumb_joint	STL, STEP, F3D	MIT License	https://osf.io/8mu76/
	F02_palm_bottom	STL, STEP, F3D	MIT License	https://osf.io/dpe5h/
	FR12_S102	STEP, F3D	MIT License	https://osf.io/8svwb/
	ISO 9409-1-50-4-M6	STL, STEP, F3D	MIT License	https://osf.io/xwfbc/
	motor_bracket	STEP, F3D	MIT License	https://osf.io/hb2yf/
	pq-12_in	STEP, F3D	MIT License	https://osf.io/34zj8/
	HRI_Hand_all_asm	STEP	MIT License	https://osf.io/bjzvt/

## Sheet: software list
	Software component	File type	Open source license	Location of the file
	MCU firmware of the HRI hand	True studio and Cube MX	MIT License	OSF link: https://osf.io/vewp3/ GitHub Repository: https://github.com/MrLacuqer/HRI-hand-firmware.git
	electronic schematic	Altium designer	MIT License	OSF link: https://osf.io/wudtf/ GitHub Repository: https://github.com/MrLacuqer/HRI-hand-firmware.git
	ROS packages	Rviz launch, URDF xacro, python node	MIT License	OSF link: https://osf.io/vjrfh/ GitHub Repository: https://github.com/MrLacuqer/HRI-Hand-ROS.git
