# Supplementary material for: An open-source anthropomorphic robot hand system: HRI hand
Source: HardwareX. 2020 Feb 24;7:e00100. doi: 10.1016/j.ohx.2020.e00100 (PMC9041201; doi:10.1016/j.ohx.2020.e00100)
Supplement: Supplementary data 3 [file mmc3.zip › doc/BOM list of HRI hand.xlsx]

## Sheet: Sheet1
Designator	Component	Number	Cost per unit ($)	Total cost ($)	Source of materials	Material type
Microcontroller	NUCLEO-F303K8	1	10.33	10.33	Mouser electronics: 511-NUCLEO-F303K8	Others
Linear motor	PQ12 Linear Actuator 20mm, 63:1, 6V, RC Control	6	70	420	Robotshop: PQ12 63:1	Others
Bluetooth module	HC-06	2	3.48	6.96	ebay: hc-06	Others
Step-Down Voltage Regulator	Pololu S10V4F5	1	4.49	4.49	Pololu: S10V4F5	Others
wrist braket	Robotis Co. braket FR12-S102K Set	1	15.9	15.9	Robotis: FR12-S102K Set	Aluminum
USB-to-Serial Adapter	Pololu: USB-to-Serial Adapter	1	14.95	14.95	Pololu: USB-to-Serial Adapter	Others
SUS304 processing cost	Design file name: F03_MC_AL_FINGER_01, 10 ea. F03_MC_AL_FINGER_02, 8 ea. F03_PI_AL_FINGER_01, 8 ea. F03_PI_AL_FINGER_02, 8 ea. F03_AL_PALM, 1 ea.	1	440.73	440.73	Robotnmore Co. (Korea company)	SUS304
				913.36
			486000
			534600
