# Supplementary material for: An open-source anthropomorphic robot hand system: HRI hand
Source: HardwareX. 2020 Feb 24;7:e00100. doi: 10.1016/j.ohx.2020.e00100 (PMC9041201; doi:10.1016/j.ohx.2020.e00100)
Supplement: Supplementary data 3 [file mmc3.zip › Hardware/f3d files/F03_Thumb_base.step]

ISO-10303-21;
HEADER;
/* Generated by software containing ST-Developer
 * from STEP Tools, Inc. (www.steptools.com) 
 */

FILE_DESCRIPTION(
/* description */ (''),
/* implementation_level */ '2;1');

FILE_NAME(
/* name */ 
'D:/[\X2\ACBDD76CB300\X0\] \X2\BB38C11CC791C5C5B958\X0\/[\X2\B17CBB38\X0\]
 \X2\B0B4AC00\X0\ \X2\C800C790C778AC83\X0\/2019-\X2\B17CBB38\X0\/Hardw
areX/cad_files/stp/F03_Thumb_base.step',
/* time_stamp */ '2019-09-03T17:38:10+09:00',
/* author */ (''),
/* organization */ (''),
/* preprocessor_version */ 'ST-DEVELOPER v18',
/* originating_system */ 'Autodesk Translation Framework v8.6.0.1094',
/* authorisation */ '');

FILE_SCHEMA (('AUTOMOTIVE_DESIGN { 1 0 10303 214 3 1 1 }'));
ENDSEC;

DATA;
#10=MECHANICAL_DESIGN_GEOMETRIC_PRESENTATION_REPRESENTATION('',(#13),#1359);
#11=SHAPE_REPRESENTATION_RELATIONSHIP('SRR','None',#1366,#12);
#12=ADVANCED_BREP_SHAPE_REPRESENTATION('',(#14),#1358);
#13=STYLED_ITEM('',(#1375),#14);
#14=MANIFOLD_SOLID_BREP('Body1',#737);
#15=TOROIDAL_SURFACE('',#806,5.99332590941916,3.);
#16=TOROIDAL_SURFACE('',#808,5.99332590941915,3.);
#17=B_SPLINE_CURVE_WITH_KNOTS('',3,(#1111,#1112,#1113,#1114,#1115,#1116,
#1117,#1118,#1119,#1120,#1121,#1122,#1123,#1124,#1125),.UNSPECIFIED.,.F.,
 .F.,(4,2,2,3,2,2,4),(1.42193804276079,1.46068928753876,1.50346000879865,
1.58900145131842,1.6745428938382,1.71731361509808,1.75606485987605),
 .UNSPECIFIED.);
#18=B_SPLINE_CURVE_WITH_KNOTS('',3,(#1204,#1205,#1206,#1207,#1208,#1209,
#1210,#1211,#1212,#1213,#1214,#1215,#1216,#1217,#1218,#1219,#1220,#1221,
#1222,#1223,#1224,#1225),.UNSPECIFIED.,.F.,.F.,(4,2,2,2,2,2,2,2,2,2,4),
(3.57216331807064,3.69274971398319,3.83394035878001,3.9772758618765,4.03149756741837,
4.05903938118247,4.08709783512058,4.11493931780555,4.12550385239791,4.13067333540074,
4.13980300214055),.UNSPECIFIED.);
#19=B_SPLINE_CURVE_WITH_KNOTS('',3,(#1255,#1256,#1257,#1258,#1259,#1260,
#1261,#1262,#1263,#1264,#1265,#1266,#1267,#1268,#1269,#1270,#1271,#1272,
#1273,#1274,#1275,#1276),.UNSPECIFIED.,.F.,.F.,(4,2,2,2,2,2,2,2,2,2,4),
(3.57216331807066,3.69274971398321,3.83394035878004,3.97727586187652,4.0314975674184,
4.0590393811825,4.0870978351206,4.11493931780557,4.12550385239793,4.13067333540076,
4.13980300214057),.UNSPECIFIED.);
#20=B_SPLINE_CURVE_WITH_KNOTS('',3,(#1280,#1281,#1282,#1283,#1284,#1285,
#1286,#1287,#1288,#1289,#1290,#1291,#1292,#1293,#1294,#1295,#1296,#1297,
#1298,#1299,#1300,#1301),.UNSPECIFIED.,.F.,.F.,(4,2,2,2,2,2,2,2,2,2,4),
(0.,0.0091296667398108,0.0142991497426376,0.0248636843349965,0.0527051670199655,
0.0807636209580725,0.108305434722171,0.162527140264051,0.305862643360537,
0.447053288157362,0.567639684069919),.UNSPECIFIED.);
#21=B_SPLINE_CURVE_WITH_KNOTS('',3,(#1305,#1306,#1307,#1308,#1309,#1310,
#1311,#1312,#1313,#1314,#1315,#1316,#1317,#1318,#1319,#1320,#1321,#1322,
#1323,#1324,#1325,#1326),.UNSPECIFIED.,.F.,.F.,(4,2,2,2,2,2,2,2,2,2,4),
(0.,0.00912966673981573,0.0142991497426408,0.0248636843350005,0.0527051670199694,
0.0807636209580761,0.108305434722174,0.162527140264053,0.305862643360537,
0.447053288157362,0.567639684069917),.UNSPECIFIED.);
#22=CYLINDRICAL_SURFACE('',#768,1.5);
#23=CYLINDRICAL_SURFACE('',#770,3.25);
#24=CYLINDRICAL_SURFACE('',#779,1.075);
#25=CYLINDRICAL_SURFACE('',#782,1.2);
#26=CYLINDRICAL_SURFACE('',#783,1.2);
#27=CYLINDRICAL_SURFACE('',#784,0.75);
#28=CYLINDRICAL_SURFACE('',#790,3.);
#29=CYLINDRICAL_SURFACE('',#792,0.75);
#30=CYLINDRICAL_SURFACE('',#795,0.75);
#31=CYLINDRICAL_SURFACE('',#801,3.);
#32=CYLINDRICAL_SURFACE('',#803,0.75);
#33=CYLINDRICAL_SURFACE('',#813,3.);
#34=CYLINDRICAL_SURFACE('',#823,3.);
#35=CYLINDRICAL_SURFACE('',#824,1.75);
#36=CYLINDRICAL_SURFACE('',#826,1.5);
#37=FACE_BOUND('',#89,.T.);
#38=FACE_BOUND('',#90,.T.);
#39=FACE_BOUND('',#93,.T.);
#40=FACE_BOUND('',#99,.T.);
#41=FACE_BOUND('',#100,.T.);
#42=FACE_BOUND('',#101,.T.);
#43=FACE_BOUND('',#120,.T.);
#44=FACE_BOUND('',#123,.T.);
#45=FACE_BOUND('',#125,.T.);
#46=FACE_BOUND('',#127,.T.);
#47=ELLIPSE('',#754,1.61596678419805,1.5);
#48=FACE_OUTER_BOUND('',#86,.T.);
#49=FACE_OUTER_BOUND('',#87,.T.);
#50=FACE_OUTER_BOUND('',#88,.T.);
#51=FACE_OUTER_BOUND('',#91,.T.);
#52=FACE_OUTER_BOUND('',#92,.T.);
#53=FACE_OUTER_BOUND('',#94,.T.);
#54=FACE_OUTER_BOUND('',#95,.T.);
#55=FACE_OUTER_BOUND('',#96,.T.);
#56=FACE_OUTER_BOUND('',#97,.T.);
#57=FACE_OUTER_BOUND('',#98,.T.);
#58=FACE_OUTER_BOUND('',#102,.T.);
#59=FACE_OUTER_BOUND('',#103,.T.);
#60=FACE_OUTER_BOUND('',#104,.T.);
#61=FACE_OUTER_BOUND('',#105,.T.);
#62=FACE_OUTER_BOUND('',#106,.T.);
#63=FACE_OUTER_BOUND('',#107,.T.);
#64=FACE_OUTER_BOUND('',#108,.T.);
#65=FACE_OUTER_BOUND('',#109,.T.);
#66=FACE_OUTER_BOUND('',#110,.T.);
#67=FACE_OUTER_BOUND('',#111,.T.);
#68=FACE_OUTER_BOUND('',#112,.T.);
#69=FACE_OUTER_BOUND('',#113,.T.);
#70=FACE_OUTER_BOUND('',#114,.T.);
#71=FACE_OUTER_BOUND('',#115,.T.);
#72=FACE_OUTER_BOUND('',#116,.T.);
#73=FACE_OUTER_BOUND('',#117,.T.);
#74=FACE_OUTER_BOUND('',#118,.T.);
#75=FACE_OUTER_BOUND('',#119,.T.);
#76=FACE_OUTER_BOUND('',#121,.T.);
#77=FACE_OUTER_BOUND('',#122,.T.);
#78=FACE_OUTER_BOUND('',#124,.T.);
#79=FACE_OUTER_BOUND('',#126,.T.);
#80=FACE_OUTER_BOUND('',#128,.T.);
#81=FACE_OUTER_BOUND('',#129,.T.);
#82=FACE_OUTER_BOUND('',#130,.T.);
#83=FACE_OUTER_BOUND('',#131,.T.);
#84=FACE_OUTER_BOUND('',#132,.T.);
#85=FACE_OUTER_BOUND('',#133,.T.);
#86=EDGE_LOOP('',(#468,#469,#470,#471,#472));
#87=EDGE_LOOP('',(#473,#474,#475,#476,#477));
#88=EDGE_LOOP('',(#478,#479,#480,#481,#482,#483));
#89=EDGE_LOOP('',(#484));
#90=EDGE_LOOP('',(#485));
#91=EDGE_LOOP('',(#486,#487,#488,#489,#490,#491));
#92=EDGE_LOOP('',(#492,#493));
#93=EDGE_LOOP('',(#494,#495));
#94=EDGE_LOOP('',(#496,#497,#498,#499,#500,#501,#502));
#95=EDGE_LOOP('',(#503,#504,#505,#506,#507,#508));
#96=EDGE_LOOP('',(#509,#510,#511,#512,#513,#514));
#97=EDGE_LOOP('',(#515,#516,#517,#518,#519,#520));
#98=EDGE_LOOP('',(#521,#522,#523,#524,#525,#526));
#99=EDGE_LOOP('',(#527,#528));
#100=EDGE_LOOP('',(#529));
#101=EDGE_LOOP('',(#530));
#102=EDGE_LOOP('',(#531,#532,#533,#534,#535,#536));
#103=EDGE_LOOP('',(#537,#538,#539,#540,#541,#542,#543,#544,#545));
#104=EDGE_LOOP('',(#546,#547,#548,#549));
#105=EDGE_LOOP('',(#550,#551,#552,#553));
#106=EDGE_LOOP('',(#554,#555,#556,#557));
#107=EDGE_LOOP('',(#558,#559,#560,#561));
#108=EDGE_LOOP('',(#562,#563,#564,#565,#566,#567,#568,#569));
#109=EDGE_LOOP('',(#570,#571,#572,#573));
#110=EDGE_LOOP('',(#574,#575,#576,#577));
#111=EDGE_LOOP('',(#578,#579,#580,#581,#582,#583,#584));
#112=EDGE_LOOP('',(#585,#586,#587,#588));
#113=EDGE_LOOP('',(#589,#590,#591,#592,#593,#594,#595));
#114=EDGE_LOOP('',(#596,#597,#598,#599));
#115=EDGE_LOOP('',(#600,#601,#602,#603));
#116=EDGE_LOOP('',(#604,#605,#606,#607,#608,#609,#610));
#117=EDGE_LOOP('',(#611,#612,#613,#614));
#118=EDGE_LOOP('',(#615,#616,#617,#618));
#119=EDGE_LOOP('',(#619,#620,#621,#622,#623,#624));
#120=EDGE_LOOP('',(#625));
#121=EDGE_LOOP('',(#626,#627,#628,#629));
#122=EDGE_LOOP('',(#630,#631,#632,#633,#634,#635));
#123=EDGE_LOOP('',(#636));
#124=EDGE_LOOP('',(#637,#638));
#125=EDGE_LOOP('',(#639));
#126=EDGE_LOOP('',(#640,#641));
#127=EDGE_LOOP('',(#642,#643));
#128=EDGE_LOOP('',(#644,#645,#646,#647,#648,#649,#650));
#129=EDGE_LOOP('',(#651,#652,#653,#654));
#130=EDGE_LOOP('',(#655,#656,#657,#658,#659,#660,#661));
#131=EDGE_LOOP('',(#662,#663,#664,#665,#666,#667,#668));
#132=EDGE_LOOP('',(#669,#670,#671,#672,#673));
#133=EDGE_LOOP('',(#674,#675,#676,#677));
#134=LINE('',#1051,#195);
#135=LINE('',#1053,#196);
#136=LINE('',#1055,#197);
#137=LINE('',#1056,#198);
#138=LINE('',#1062,#199);
#139=LINE('',#1064,#200);
#140=LINE('',#1066,#201);
#141=LINE('',#1067,#202);
#142=LINE('',#1070,#203);
#143=LINE('',#1072,#204);
#144=LINE('',#1074,#205);
#145=LINE('',#1076,#206);
#146=LINE('',#1077,#207);
#147=LINE('',#1084,#208);
#148=LINE('',#1086,#209);
#149=LINE('',#1090,#210);
#150=LINE('',#1091,#211);
#151=LINE('',#1103,#212);
#152=LINE('',#1104,#213);
#153=LINE('',#1106,#214);
#154=LINE('',#1126,#215);
#155=LINE('',#1128,#216);
#156=LINE('',#1134,#217);
#157=LINE('',#1138,#218);
#158=LINE('',#1139,#219);
#159=LINE('',#1141,#220);
#160=LINE('',#1143,#221);
#161=LINE('',#1145,#222);
#162=LINE('',#1146,#223);
#163=LINE('',#1152,#224);
#164=LINE('',#1154,#225);
#165=LINE('',#1158,#226);
#166=LINE('',#1159,#227);
#167=LINE('',#1162,#228);
#168=LINE('',#1163,#229);
#169=LINE('',#1164,#230);
#170=LINE('',#1169,#231);
#171=LINE('',#1172,#232);
#172=LINE('',#1174,#233);
#173=LINE('',#1180,#234);
#174=LINE('',#1183,#235);
#175=LINE('',#1189,#236);
#176=LINE('',#1190,#237);
#177=LINE('',#1194,#238);
#178=LINE('',#1198,#239);
#179=LINE('',#1201,#240);
#180=LINE('',#1203,#241);
#181=LINE('',#1231,#242);
#182=LINE('',#1234,#243);
#183=LINE('',#1240,#244);
#184=LINE('',#1241,#245);
#185=LINE('',#1245,#246);
#186=LINE('',#1249,#247);
#187=LINE('',#1252,#248);
#188=LINE('',#1254,#249);
#189=LINE('',#1330,#250);
#190=LINE('',#1334,#251);
#191=LINE('',#1339,#252);
#192=LINE('',#1348,#253);
#193=LINE('',#1351,#254);
#194=LINE('',#1354,#255);
#195=VECTOR('',#834,10.);
#196=VECTOR('',#835,10.);
#197=VECTOR('',#836,10.);
#198=VECTOR('',#837,10.);
#199=VECTOR('',#842,10.);
#200=VECTOR('',#843,10.);
#201=VECTOR('',#844,10.);
#202=VECTOR('',#845,10.);
#203=VECTOR('',#848,10.);
#204=VECTOR('',#849,10.);
#205=VECTOR('',#850,10.);
#206=VECTOR('',#851,10.);
#207=VECTOR('',#852,10.);
#208=VECTOR('',#859,10.);
#209=VECTOR('',#860,10.);
#210=VECTOR('',#863,10.);
#211=VECTOR('',#864,10.);
#212=VECTOR('',#877,10.);
#213=VECTOR('',#878,10.);
#214=VECTOR('',#879,10.);
#215=VECTOR('',#886,10.);
#216=VECTOR('',#889,10.);
#217=VECTOR('',#896,3.25);
#218=VECTOR('',#899,10.);
#219=VECTOR('',#900,10.);
#220=VECTOR('',#901,10.);
#221=VECTOR('',#902,10.);
#222=VECTOR('',#903,10.);
#223=VECTOR('',#904,10.);
#224=VECTOR('',#911,10.);
#225=VECTOR('',#912,10.);
#226=VECTOR('',#915,10.);
#227=VECTOR('',#916,10.);
#228=VECTOR('',#919,10.);
#229=VECTOR('',#920,10.);
#230=VECTOR('',#921,10.);
#231=VECTOR('',#926,1.075);
#232=VECTOR('',#931,1.2);
#233=VECTOR('',#934,1.2);
#234=VECTOR('',#939,10.);
#235=VECTOR('',#942,10.);
#236=VECTOR('',#949,10.);
#237=VECTOR('',#950,10.);
#238=VECTOR('',#955,10.);
#239=VECTOR('',#960,10.);
#240=VECTOR('',#963,10.);
#241=VECTOR('',#964,10.);
#242=VECTOR('',#969,10.);
#243=VECTOR('',#972,10.);
#244=VECTOR('',#979,10.);
#245=VECTOR('',#980,10.);
#246=VECTOR('',#985,10.);
#247=VECTOR('',#990,10.);
#248=VECTOR('',#993,10.);
#249=VECTOR('',#994,10.);
#250=VECTOR('',#1007,10.);
#251=VECTOR('',#1012,10.);
#252=VECTOR('',#1019,10.);
#253=VECTOR('',#1032,10.);
#254=VECTOR('',#1037,1.75);
#255=VECTOR('',#1042,1.5);
#256=CIRCLE('',#752,1.5);
#257=CIRCLE('',#756,1.2);
#258=CIRCLE('',#757,1.2);
#259=CIRCLE('',#759,5.99332590941915);
#260=CIRCLE('',#761,3.25);
#261=CIRCLE('',#762,3.25);
#262=CIRCLE('',#763,1.75);
#263=CIRCLE('',#764,1.75);
#264=CIRCLE('',#766,1.75);
#265=CIRCLE('',#767,1.75);
#266=CIRCLE('',#771,3.25);
#267=CIRCLE('',#772,3.25);
#268=CIRCLE('',#774,1.2);
#269=CIRCLE('',#775,1.2);
#270=CIRCLE('',#777,5.99332590941916);
#271=CIRCLE('',#780,1.075);
#272=CIRCLE('',#781,1.075);
#273=CIRCLE('',#785,0.75);
#274=CIRCLE('',#786,0.75);
#275=CIRCLE('',#788,3.);
#276=CIRCLE('',#789,0.75);
#277=CIRCLE('',#791,3.);
#278=CIRCLE('',#793,0.75);
#279=CIRCLE('',#796,0.75);
#280=CIRCLE('',#797,0.75);
#281=CIRCLE('',#799,3.);
#282=CIRCLE('',#800,0.75);
#283=CIRCLE('',#802,3.);
#284=CIRCLE('',#804,0.75);
#285=CIRCLE('',#807,3.);
#286=CIRCLE('',#809,3.);
#287=CIRCLE('',#811,3.);
#288=CIRCLE('',#812,1.5);
#289=CIRCLE('',#814,3.);
#290=CIRCLE('',#816,3.);
#291=CIRCLE('',#818,3.);
#292=CIRCLE('',#820,1.5);
#293=CIRCLE('',#821,1.5);
#294=VERTEX_POINT('',#1047);
#295=VERTEX_POINT('',#1048);
#296=VERTEX_POINT('',#1050);
#297=VERTEX_POINT('',#1052);
#298=VERTEX_POINT('',#1054);
#299=VERTEX_POINT('',#1058);
#300=VERTEX_POINT('',#1059);
#301=VERTEX_POINT('',#1061);
#302=VERTEX_POINT('',#1063);
#303=VERTEX_POINT('',#1065);
#304=VERTEX_POINT('',#1069);
#305=VERTEX_POINT('',#1071);
#306=VERTEX_POINT('',#1073);
#307=VERTEX_POINT('',#1075);
#308=VERTEX_POINT('',#1078);
#309=VERTEX_POINT('',#1080);
#310=VERTEX_POINT('',#1083);
#311=VERTEX_POINT('',#1085);
#312=VERTEX_POINT('',#1087);
#313=VERTEX_POINT('',#1089);
#314=VERTEX_POINT('',#1093);
#315=VERTEX_POINT('',#1094);
#316=VERTEX_POINT('',#1097);
#317=VERTEX_POINT('',#1098);
#318=VERTEX_POINT('',#1102);
#319=VERTEX_POINT('',#1105);
#320=VERTEX_POINT('',#1107);
#321=VERTEX_POINT('',#1130);
#322=VERTEX_POINT('',#1131);
#323=VERTEX_POINT('',#1136);
#324=VERTEX_POINT('',#1137);
#325=VERTEX_POINT('',#1140);
#326=VERTEX_POINT('',#1142);
#327=VERTEX_POINT('',#1144);
#328=VERTEX_POINT('',#1147);
#329=VERTEX_POINT('',#1149);
#330=VERTEX_POINT('',#1153);
#331=VERTEX_POINT('',#1155);
#332=VERTEX_POINT('',#1157);
#333=VERTEX_POINT('',#1161);
#334=VERTEX_POINT('',#1166);
#335=VERTEX_POINT('',#1168);
#336=VERTEX_POINT('',#1176);
#337=VERTEX_POINT('',#1177);
#338=VERTEX_POINT('',#1179);
#339=VERTEX_POINT('',#1181);
#340=VERTEX_POINT('',#1185);
#341=VERTEX_POINT('',#1187);
#342=VERTEX_POINT('',#1192);
#343=VERTEX_POINT('',#1196);
#344=VERTEX_POINT('',#1200);
#345=VERTEX_POINT('',#1202);
#346=VERTEX_POINT('',#1227);
#347=VERTEX_POINT('',#1228);
#348=VERTEX_POINT('',#1230);
#349=VERTEX_POINT('',#1232);
#350=VERTEX_POINT('',#1236);
#351=VERTEX_POINT('',#1238);
#352=VERTEX_POINT('',#1243);
#353=VERTEX_POINT('',#1247);
#354=VERTEX_POINT('',#1251);
#355=VERTEX_POINT('',#1253);
#356=VERTEX_POINT('',#1278);
#357=VERTEX_POINT('',#1303);
#358=VERTEX_POINT('',#1328);
#359=VERTEX_POINT('',#1331);
#360=VERTEX_POINT('',#1337);
#361=VERTEX_POINT('',#1343);
#362=VERTEX_POINT('',#1344);
#363=EDGE_CURVE('',#294,#295,#256,.T.);
#364=EDGE_CURVE('',#296,#295,#134,.T.);
#365=EDGE_CURVE('',#297,#296,#135,.T.);
#366=EDGE_CURVE('',#297,#298,#136,.T.);
#367=EDGE_CURVE('',#298,#294,#137,.T.);
#368=EDGE_CURVE('',#299,#300,#47,.T.);
#369=EDGE_CURVE('',#300,#301,#138,.T.);
#370=EDGE_CURVE('',#301,#302,#139,.T.);
#371=EDGE_CURVE('',#302,#303,#140,.T.);
#372=EDGE_CURVE('',#303,#299,#141,.T.);
#373=EDGE_CURVE('',#296,#304,#142,.T.);
#374=EDGE_CURVE('',#304,#305,#143,.T.);
#375=EDGE_CURVE('',#305,#306,#144,.T.);
#376=EDGE_CURVE('',#306,#307,#145,.T.);
#377=EDGE_CURVE('',#297,#307,#146,.T.);
#378=EDGE_CURVE('',#308,#308,#257,.T.);
#379=EDGE_CURVE('',#309,#309,#258,.T.);
#380=EDGE_CURVE('',#304,#310,#147,.T.);
#381=EDGE_CURVE('',#310,#311,#148,.T.);
#382=EDGE_CURVE('',#312,#311,#259,.T.);
#383=EDGE_CURVE('',#312,#313,#149,.T.);
#384=EDGE_CURVE('',#305,#313,#150,.T.);
#385=EDGE_CURVE('',#314,#315,#260,.T.);
#386=EDGE_CURVE('',#315,#314,#261,.T.);
#387=EDGE_CURVE('',#316,#317,#262,.T.);
#388=EDGE_CURVE('',#317,#316,#263,.T.);
#389=EDGE_CURVE('',#318,#294,#151,.T.);
#390=EDGE_CURVE('',#301,#298,#152,.T.);
#391=EDGE_CURVE('',#319,#300,#153,.T.);
#392=EDGE_CURVE('',#319,#320,#264,.T.);
#393=EDGE_CURVE('',#320,#318,#265,.T.);
#394=EDGE_CURVE('',#318,#319,#17,.T.);
#395=EDGE_CURVE('',#299,#295,#154,.T.);
#396=EDGE_CURVE('',#310,#303,#155,.T.);
#397=EDGE_CURVE('',#321,#322,#266,.T.);
#398=EDGE_CURVE('',#322,#321,#267,.T.);
#399=EDGE_CURVE('',#322,#315,#156,.T.);
#400=EDGE_CURVE('',#323,#324,#157,.T.);
#401=EDGE_CURVE('',#324,#313,#158,.T.);
#402=EDGE_CURVE('',#313,#325,#159,.T.);
#403=EDGE_CURVE('',#325,#326,#160,.T.);
#404=EDGE_CURVE('',#327,#326,#161,.T.);
#405=EDGE_CURVE('',#323,#327,#162,.T.);
#406=EDGE_CURVE('',#328,#328,#268,.T.);
#407=EDGE_CURVE('',#329,#329,#269,.T.);
#408=EDGE_CURVE('',#324,#306,#163,.T.);
#409=EDGE_CURVE('',#324,#330,#164,.T.);
#410=EDGE_CURVE('',#331,#330,#270,.T.);
#411=EDGE_CURVE('',#331,#332,#165,.T.);
#412=EDGE_CURVE('',#307,#332,#166,.T.);
#413=EDGE_CURVE('',#333,#332,#167,.T.);
#414=EDGE_CURVE('',#327,#333,#168,.T.);
#415=EDGE_CURVE('',#326,#302,#169,.T.);
#416=EDGE_CURVE('',#334,#334,#271,.T.);
#417=EDGE_CURVE('',#334,#335,#170,.T.);
#418=EDGE_CURVE('',#335,#335,#272,.T.);
#419=EDGE_CURVE('',#309,#329,#171,.T.);
#420=EDGE_CURVE('',#308,#328,#172,.T.);
#421=EDGE_CURVE('',#336,#337,#273,.T.);
#422=EDGE_CURVE('',#337,#338,#173,.T.);
#423=EDGE_CURVE('',#338,#339,#274,.F.);
#424=EDGE_CURVE('',#339,#336,#174,.T.);
#425=EDGE_CURVE('',#336,#340,#275,.T.);
#426=EDGE_CURVE('',#341,#340,#276,.T.);
#427=EDGE_CURVE('',#303,#341,#175,.T.);
#428=EDGE_CURVE('',#325,#337,#176,.T.);
#429=EDGE_CURVE('',#339,#342,#277,.T.);
#430=EDGE_CURVE('',#340,#342,#177,.T.);
#431=EDGE_CURVE('',#343,#342,#278,.T.);
#432=EDGE_CURVE('',#343,#341,#178,.T.);
#433=EDGE_CURVE('',#344,#343,#179,.T.);
#434=EDGE_CURVE('',#345,#344,#180,.T.);
#435=EDGE_CURVE('',#345,#311,#18,.F.);
#436=EDGE_CURVE('',#346,#347,#279,.F.);
#437=EDGE_CURVE('',#347,#348,#181,.T.);
#438=EDGE_CURVE('',#348,#349,#280,.T.);
#439=EDGE_CURVE('',#349,#346,#182,.T.);
#440=EDGE_CURVE('',#348,#350,#281,.T.);
#441=EDGE_CURVE('',#351,#350,#282,.T.);
#442=EDGE_CURVE('',#351,#323,#183,.T.);
#443=EDGE_CURVE('',#349,#333,#184,.T.);
#444=EDGE_CURVE('',#347,#352,#283,.T.);
#445=EDGE_CURVE('',#350,#352,#185,.T.);
#446=EDGE_CURVE('',#353,#352,#284,.T.);
#447=EDGE_CURVE('',#353,#351,#186,.T.);
#448=EDGE_CURVE('',#354,#353,#187,.T.);
#449=EDGE_CURVE('',#354,#355,#188,.T.);
#450=EDGE_CURVE('',#355,#330,#19,.F.);
#451=EDGE_CURVE('',#356,#355,#285,.T.);
#452=EDGE_CURVE('',#356,#331,#20,.T.);
#453=EDGE_CURVE('',#357,#345,#286,.T.);
#454=EDGE_CURVE('',#357,#312,#21,.T.);
#455=EDGE_CURVE('',#344,#358,#287,.T.);
#456=EDGE_CURVE('',#338,#358,#189,.T.);
#457=EDGE_CURVE('',#359,#359,#288,.T.);
#458=EDGE_CURVE('',#357,#358,#190,.T.);
#459=EDGE_CURVE('',#345,#357,#289,.T.);
#460=EDGE_CURVE('',#354,#360,#290,.T.);
#461=EDGE_CURVE('',#346,#360,#191,.T.);
#462=EDGE_CURVE('',#355,#356,#291,.T.);
#463=EDGE_CURVE('',#361,#362,#292,.T.);
#464=EDGE_CURVE('',#362,#361,#293,.T.);
#465=EDGE_CURVE('',#360,#356,#192,.T.);
#466=EDGE_CURVE('',#320,#317,#193,.T.);
#467=EDGE_CURVE('',#359,#362,#194,.T.);
#468=ORIENTED_EDGE('',*,*,#363,.T.);
#469=ORIENTED_EDGE('',*,*,#364,.F.);
#470=ORIENTED_EDGE('',*,*,#365,.F.);
#471=ORIENTED_EDGE('',*,*,#366,.T.);
#472=ORIENTED_EDGE('',*,*,#367,.T.);
#473=ORIENTED_EDGE('',*,*,#368,.T.);
#474=ORIENTED_EDGE('',*,*,#369,.T.);
#475=ORIENTED_EDGE('',*,*,#370,.T.);
#476=ORIENTED_EDGE('',*,*,#371,.T.);
#477=ORIENTED_EDGE('',*,*,#372,.T.);
#478=ORIENTED_EDGE('',*,*,#373,.T.);
#479=ORIENTED_EDGE('',*,*,#374,.T.);
#480=ORIENTED_EDGE('',*,*,#375,.T.);
#481=ORIENTED_EDGE('',*,*,#376,.T.);
#482=ORIENTED_EDGE('',*,*,#377,.F.);
#483=ORIENTED_EDGE('',*,*,#365,.T.);
#484=ORIENTED_EDGE('',*,*,#378,.T.);
#485=ORIENTED_EDGE('',*,*,#379,.T.);
#486=ORIENTED_EDGE('',*,*,#380,.T.);
#487=ORIENTED_EDGE('',*,*,#381,.T.);
#488=ORIENTED_EDGE('',*,*,#382,.F.);
#489=ORIENTED_EDGE('',*,*,#383,.T.);
#490=ORIENTED_EDGE('',*,*,#384,.F.);
#491=ORIENTED_EDGE('',*,*,#374,.F.);
#492=ORIENTED_EDGE('',*,*,#385,.F.);
#493=ORIENTED_EDGE('',*,*,#386,.F.);
#494=ORIENTED_EDGE('',*,*,#387,.T.);
#495=ORIENTED_EDGE('',*,*,#388,.T.);
#496=ORIENTED_EDGE('',*,*,#389,.T.);
#497=ORIENTED_EDGE('',*,*,#367,.F.);
#498=ORIENTED_EDGE('',*,*,#390,.F.);
#499=ORIENTED_EDGE('',*,*,#369,.F.);
#500=ORIENTED_EDGE('',*,*,#391,.F.);
#501=ORIENTED_EDGE('',*,*,#392,.T.);
#502=ORIENTED_EDGE('',*,*,#393,.T.);
#503=ORIENTED_EDGE('',*,*,#394,.T.);
#504=ORIENTED_EDGE('',*,*,#391,.T.);
#505=ORIENTED_EDGE('',*,*,#368,.F.);
#506=ORIENTED_EDGE('',*,*,#395,.T.);
#507=ORIENTED_EDGE('',*,*,#363,.F.);
#508=ORIENTED_EDGE('',*,*,#389,.F.);
#509=ORIENTED_EDGE('',*,*,#395,.F.);
#510=ORIENTED_EDGE('',*,*,#372,.F.);
#511=ORIENTED_EDGE('',*,*,#396,.F.);
#512=ORIENTED_EDGE('',*,*,#380,.F.);
#513=ORIENTED_EDGE('',*,*,#373,.F.);
#514=ORIENTED_EDGE('',*,*,#364,.T.);
#515=ORIENTED_EDGE('',*,*,#397,.F.);
#516=ORIENTED_EDGE('',*,*,#398,.F.);
#517=ORIENTED_EDGE('',*,*,#399,.T.);
#518=ORIENTED_EDGE('',*,*,#386,.T.);
#519=ORIENTED_EDGE('',*,*,#385,.T.);
#520=ORIENTED_EDGE('',*,*,#399,.F.);
#521=ORIENTED_EDGE('',*,*,#400,.T.);
#522=ORIENTED_EDGE('',*,*,#401,.T.);
#523=ORIENTED_EDGE('',*,*,#402,.T.);
#524=ORIENTED_EDGE('',*,*,#403,.T.);
#525=ORIENTED_EDGE('',*,*,#404,.F.);
#526=ORIENTED_EDGE('',*,*,#405,.F.);
#527=ORIENTED_EDGE('',*,*,#397,.T.);
#528=ORIENTED_EDGE('',*,*,#398,.T.);
#529=ORIENTED_EDGE('',*,*,#406,.T.);
#530=ORIENTED_EDGE('',*,*,#407,.T.);
#531=ORIENTED_EDGE('',*,*,#376,.F.);
#532=ORIENTED_EDGE('',*,*,#408,.F.);
#533=ORIENTED_EDGE('',*,*,#409,.T.);
#534=ORIENTED_EDGE('',*,*,#410,.F.);
#535=ORIENTED_EDGE('',*,*,#411,.T.);
#536=ORIENTED_EDGE('',*,*,#412,.F.);
#537=ORIENTED_EDGE('',*,*,#377,.T.);
#538=ORIENTED_EDGE('',*,*,#412,.T.);
#539=ORIENTED_EDGE('',*,*,#413,.F.);
#540=ORIENTED_EDGE('',*,*,#414,.F.);
#541=ORIENTED_EDGE('',*,*,#404,.T.);
#542=ORIENTED_EDGE('',*,*,#415,.T.);
#543=ORIENTED_EDGE('',*,*,#370,.F.);
#544=ORIENTED_EDGE('',*,*,#390,.T.);
#545=ORIENTED_EDGE('',*,*,#366,.F.);
#546=ORIENTED_EDGE('',*,*,#416,.F.);
#547=ORIENTED_EDGE('',*,*,#417,.T.);
#548=ORIENTED_EDGE('',*,*,#418,.F.);
#549=ORIENTED_EDGE('',*,*,#417,.F.);
#550=ORIENTED_EDGE('',*,*,#379,.F.);
#551=ORIENTED_EDGE('',*,*,#419,.T.);
#552=ORIENTED_EDGE('',*,*,#407,.F.);
#553=ORIENTED_EDGE('',*,*,#419,.F.);
#554=ORIENTED_EDGE('',*,*,#378,.F.);
#555=ORIENTED_EDGE('',*,*,#420,.T.);
#556=ORIENTED_EDGE('',*,*,#406,.F.);
#557=ORIENTED_EDGE('',*,*,#420,.F.);
#558=ORIENTED_EDGE('',*,*,#421,.T.);
#559=ORIENTED_EDGE('',*,*,#422,.T.);
#560=ORIENTED_EDGE('',*,*,#423,.T.);
#561=ORIENTED_EDGE('',*,*,#424,.T.);
#562=ORIENTED_EDGE('',*,*,#421,.F.);
#563=ORIENTED_EDGE('',*,*,#425,.T.);
#564=ORIENTED_EDGE('',*,*,#426,.F.);
#565=ORIENTED_EDGE('',*,*,#427,.F.);
#566=ORIENTED_EDGE('',*,*,#371,.F.);
#567=ORIENTED_EDGE('',*,*,#415,.F.);
#568=ORIENTED_EDGE('',*,*,#403,.F.);
#569=ORIENTED_EDGE('',*,*,#428,.T.);
#570=ORIENTED_EDGE('',*,*,#424,.F.);
#571=ORIENTED_EDGE('',*,*,#429,.T.);
#572=ORIENTED_EDGE('',*,*,#430,.F.);
#573=ORIENTED_EDGE('',*,*,#425,.F.);
#574=ORIENTED_EDGE('',*,*,#426,.T.);
#575=ORIENTED_EDGE('',*,*,#430,.T.);
#576=ORIENTED_EDGE('',*,*,#431,.F.);
#577=ORIENTED_EDGE('',*,*,#432,.T.);
#578=ORIENTED_EDGE('',*,*,#396,.T.);
#579=ORIENTED_EDGE('',*,*,#427,.T.);
#580=ORIENTED_EDGE('',*,*,#432,.F.);
#581=ORIENTED_EDGE('',*,*,#433,.F.);
#582=ORIENTED_EDGE('',*,*,#434,.F.);
#583=ORIENTED_EDGE('',*,*,#435,.T.);
#584=ORIENTED_EDGE('',*,*,#381,.F.);
#585=ORIENTED_EDGE('',*,*,#436,.T.);
#586=ORIENTED_EDGE('',*,*,#437,.T.);
#587=ORIENTED_EDGE('',*,*,#438,.T.);
#588=ORIENTED_EDGE('',*,*,#439,.T.);
#589=ORIENTED_EDGE('',*,*,#438,.F.);
#590=ORIENTED_EDGE('',*,*,#440,.T.);
#591=ORIENTED_EDGE('',*,*,#441,.F.);
#592=ORIENTED_EDGE('',*,*,#442,.T.);
#593=ORIENTED_EDGE('',*,*,#405,.T.);
#594=ORIENTED_EDGE('',*,*,#414,.T.);
#595=ORIENTED_EDGE('',*,*,#443,.F.);
#596=ORIENTED_EDGE('',*,*,#437,.F.);
#597=ORIENTED_EDGE('',*,*,#444,.T.);
#598=ORIENTED_EDGE('',*,*,#445,.F.);
#599=ORIENTED_EDGE('',*,*,#440,.F.);
#600=ORIENTED_EDGE('',*,*,#446,.F.);
#601=ORIENTED_EDGE('',*,*,#447,.T.);
#602=ORIENTED_EDGE('',*,*,#441,.T.);
#603=ORIENTED_EDGE('',*,*,#445,.T.);
#604=ORIENTED_EDGE('',*,*,#447,.F.);
#605=ORIENTED_EDGE('',*,*,#448,.F.);
#606=ORIENTED_EDGE('',*,*,#449,.T.);
#607=ORIENTED_EDGE('',*,*,#450,.T.);
#608=ORIENTED_EDGE('',*,*,#409,.F.);
#609=ORIENTED_EDGE('',*,*,#400,.F.);
#610=ORIENTED_EDGE('',*,*,#442,.F.);
#611=ORIENTED_EDGE('',*,*,#450,.F.);
#612=ORIENTED_EDGE('',*,*,#451,.F.);
#613=ORIENTED_EDGE('',*,*,#452,.T.);
#614=ORIENTED_EDGE('',*,*,#410,.T.);
#615=ORIENTED_EDGE('',*,*,#435,.F.);
#616=ORIENTED_EDGE('',*,*,#453,.F.);
#617=ORIENTED_EDGE('',*,*,#454,.T.);
#618=ORIENTED_EDGE('',*,*,#382,.T.);
#619=ORIENTED_EDGE('',*,*,#455,.F.);
#620=ORIENTED_EDGE('',*,*,#433,.T.);
#621=ORIENTED_EDGE('',*,*,#431,.T.);
#622=ORIENTED_EDGE('',*,*,#429,.F.);
#623=ORIENTED_EDGE('',*,*,#423,.F.);
#624=ORIENTED_EDGE('',*,*,#456,.T.);
#625=ORIENTED_EDGE('',*,*,#457,.F.);
#626=ORIENTED_EDGE('',*,*,#434,.T.);
#627=ORIENTED_EDGE('',*,*,#455,.T.);
#628=ORIENTED_EDGE('',*,*,#458,.F.);
#629=ORIENTED_EDGE('',*,*,#459,.F.);
#630=ORIENTED_EDGE('',*,*,#460,.F.);
#631=ORIENTED_EDGE('',*,*,#448,.T.);
#632=ORIENTED_EDGE('',*,*,#446,.T.);
#633=ORIENTED_EDGE('',*,*,#444,.F.);
#634=ORIENTED_EDGE('',*,*,#436,.F.);
#635=ORIENTED_EDGE('',*,*,#461,.T.);
#636=ORIENTED_EDGE('',*,*,#418,.T.);
#637=ORIENTED_EDGE('',*,*,#451,.T.);
#638=ORIENTED_EDGE('',*,*,#462,.T.);
#639=ORIENTED_EDGE('',*,*,#416,.T.);
#640=ORIENTED_EDGE('',*,*,#453,.T.);
#641=ORIENTED_EDGE('',*,*,#459,.T.);
#642=ORIENTED_EDGE('',*,*,#463,.T.);
#643=ORIENTED_EDGE('',*,*,#464,.T.);
#644=ORIENTED_EDGE('',*,*,#439,.F.);
#645=ORIENTED_EDGE('',*,*,#443,.T.);
#646=ORIENTED_EDGE('',*,*,#413,.T.);
#647=ORIENTED_EDGE('',*,*,#411,.F.);
#648=ORIENTED_EDGE('',*,*,#452,.F.);
#649=ORIENTED_EDGE('',*,*,#465,.F.);
#650=ORIENTED_EDGE('',*,*,#461,.F.);
#651=ORIENTED_EDGE('',*,*,#449,.F.);
#652=ORIENTED_EDGE('',*,*,#460,.T.);
#653=ORIENTED_EDGE('',*,*,#465,.T.);
#654=ORIENTED_EDGE('',*,*,#462,.F.);
#655=ORIENTED_EDGE('',*,*,#394,.F.);
#656=ORIENTED_EDGE('',*,*,#393,.F.);
#657=ORIENTED_EDGE('',*,*,#466,.T.);
#658=ORIENTED_EDGE('',*,*,#387,.F.);
#659=ORIENTED_EDGE('',*,*,#388,.F.);
#660=ORIENTED_EDGE('',*,*,#466,.F.);
#661=ORIENTED_EDGE('',*,*,#392,.F.);
#662=ORIENTED_EDGE('',*,*,#422,.F.);
#663=ORIENTED_EDGE('',*,*,#428,.F.);
#664=ORIENTED_EDGE('',*,*,#402,.F.);
#665=ORIENTED_EDGE('',*,*,#383,.F.);
#666=ORIENTED_EDGE('',*,*,#454,.F.);
#667=ORIENTED_EDGE('',*,*,#458,.T.);
#668=ORIENTED_EDGE('',*,*,#456,.F.);
#669=ORIENTED_EDGE('',*,*,#457,.T.);
#670=ORIENTED_EDGE('',*,*,#467,.T.);
#671=ORIENTED_EDGE('',*,*,#463,.F.);
#672=ORIENTED_EDGE('',*,*,#464,.F.);
#673=ORIENTED_EDGE('',*,*,#467,.F.);
#674=ORIENTED_EDGE('',*,*,#375,.F.);
#675=ORIENTED_EDGE('',*,*,#384,.T.);
#676=ORIENTED_EDGE('',*,*,#401,.F.);
#677=ORIENTED_EDGE('',*,*,#408,.T.);
#678=PLANE('',#751);
#679=PLANE('',#753);
#680=PLANE('',#755);
#681=PLANE('',#758);
#682=PLANE('',#760);
#683=PLANE('',#765);
#684=PLANE('',#769);
#685=PLANE('',#773);
#686=PLANE('',#776);
#687=PLANE('',#778);
#688=PLANE('',#787);
#689=PLANE('',#794);
#690=PLANE('',#798);
#691=PLANE('',#805);
#692=PLANE('',#810);
#693=PLANE('',#815);
#694=PLANE('',#817);
#695=PLANE('',#819);
#696=PLANE('',#822);
#697=PLANE('',#825);
#698=PLANE('',#827);
#699=ADVANCED_FACE('',(#48),#678,.T.);
#700=ADVANCED_FACE('',(#49),#679,.T.);
#701=ADVANCED_FACE('',(#50,#37,#38),#680,.T.);
#702=ADVANCED_FACE('',(#51),#681,.F.);
#703=ADVANCED_FACE('',(#52,#39),#682,.T.);
#704=ADVANCED_FACE('',(#53),#683,.F.);
#705=ADVANCED_FACE('',(#54),#22,.T.);
#706=ADVANCED_FACE('',(#55),#684,.F.);
#707=ADVANCED_FACE('',(#56),#23,.F.);
#708=ADVANCED_FACE('',(#57,#40,#41,#42),#685,.T.);
#709=ADVANCED_FACE('',(#58),#686,.F.);
#710=ADVANCED_FACE('',(#59),#687,.T.);
#711=ADVANCED_FACE('',(#60),#24,.F.);
#712=ADVANCED_FACE('',(#61),#25,.F.);
#713=ADVANCED_FACE('',(#62),#26,.F.);
#714=ADVANCED_FACE('',(#63),#27,.T.);
#715=ADVANCED_FACE('',(#64),#688,.T.);
#716=ADVANCED_FACE('',(#65),#28,.F.);
#717=ADVANCED_FACE('',(#66),#29,.T.);
#718=ADVANCED_FACE('',(#67),#689,.T.);
#719=ADVANCED_FACE('',(#68),#30,.T.);
#720=ADVANCED_FACE('',(#69),#690,.F.);
#721=ADVANCED_FACE('',(#70),#31,.F.);
#722=ADVANCED_FACE('',(#71),#32,.T.);
#723=ADVANCED_FACE('',(#72),#691,.F.);
#724=ADVANCED_FACE('',(#73),#15,.F.);
#725=ADVANCED_FACE('',(#74),#16,.F.);
#726=ADVANCED_FACE('',(#75,#43),#692,.T.);
#727=ADVANCED_FACE('',(#76),#33,.T.);
#728=ADVANCED_FACE('',(#77,#44),#693,.T.);
#729=ADVANCED_FACE('',(#78,#45),#694,.T.);
#730=ADVANCED_FACE('',(#79,#46),#695,.T.);
#731=ADVANCED_FACE('',(#80),#696,.T.);
#732=ADVANCED_FACE('',(#81),#34,.T.);
#733=ADVANCED_FACE('',(#82),#35,.F.);
#734=ADVANCED_FACE('',(#83),#697,.F.);
#735=ADVANCED_FACE('',(#84),#36,.F.);
#736=ADVANCED_FACE('',(#85),#698,.T.);
#737=CLOSED_SHELL('',(#699,#700,#701,#702,#703,#704,#705,#706,#707,#708,
#709,#710,#711,#712,#713,#714,#715,#716,#717,#718,#719,#720,#721,#722,#723,
#724,#725,#726,#727,#728,#729,#730,#731,#732,#733,#734,#735,#736));
#738=DERIVED_UNIT_ELEMENT(#740,1.);
#739=DERIVED_UNIT_ELEMENT(#1361,3.);
#740=(
MASS_UNIT()
NAMED_UNIT(*)
SI_UNIT(.KILO.,.GRAM.)
);
#741=DERIVED_UNIT((#738,#739));
#742=MEASURE_REPRESENTATION_ITEM('density measure',
POSITIVE_RATIO_MEASURE(7850.),#741);
#743=PROPERTY_DEFINITION_REPRESENTATION(#748,#745);
#744=PROPERTY_DEFINITION_REPRESENTATION(#749,#746);
#745=REPRESENTATION('material name',(#747),#1358);
#746=REPRESENTATION('density',(#742),#1358);
#747=DESCRIPTIVE_REPRESENTATION_ITEM('Steel','Steel');
#748=PROPERTY_DEFINITION('material property','material name',#1368);
#749=PROPERTY_DEFINITION('material property','density of part',#1368);
#750=AXIS2_PLACEMENT_3D('placement',#1045,#828,#829);
#751=AXIS2_PLACEMENT_3D('',#1046,#830,#831);
#752=AXIS2_PLACEMENT_3D('',#1049,#832,#833);
#753=AXIS2_PLACEMENT_3D('',#1057,#838,#839);
#754=AXIS2_PLACEMENT_3D('',#1060,#840,#841);
#755=AXIS2_PLACEMENT_3D('',#1068,#846,#847);
#756=AXIS2_PLACEMENT_3D('',#1079,#853,#854);
#757=AXIS2_PLACEMENT_3D('',#1081,#855,#856);
#758=AXIS2_PLACEMENT_3D('',#1082,#857,#858);
#759=AXIS2_PLACEMENT_3D('',#1088,#861,#862);
#760=AXIS2_PLACEMENT_3D('',#1092,#865,#866);
#761=AXIS2_PLACEMENT_3D('',#1095,#867,#868);
#762=AXIS2_PLACEMENT_3D('',#1096,#869,#870);
#763=AXIS2_PLACEMENT_3D('',#1099,#871,#872);
#764=AXIS2_PLACEMENT_3D('',#1100,#873,#874);
#765=AXIS2_PLACEMENT_3D('',#1101,#875,#876);
#766=AXIS2_PLACEMENT_3D('',#1108,#880,#881);
#767=AXIS2_PLACEMENT_3D('',#1109,#882,#883);
#768=AXIS2_PLACEMENT_3D('',#1110,#884,#885);
#769=AXIS2_PLACEMENT_3D('',#1127,#887,#888);
#770=AXIS2_PLACEMENT_3D('',#1129,#890,#891);
#771=AXIS2_PLACEMENT_3D('',#1132,#892,#893);
#772=AXIS2_PLACEMENT_3D('',#1133,#894,#895);
#773=AXIS2_PLACEMENT_3D('',#1135,#897,#898);
#774=AXIS2_PLACEMENT_3D('',#1148,#905,#906);
#775=AXIS2_PLACEMENT_3D('',#1150,#907,#908);
#776=AXIS2_PLACEMENT_3D('',#1151,#909,#910);
#777=AXIS2_PLACEMENT_3D('',#1156,#913,#914);
#778=AXIS2_PLACEMENT_3D('',#1160,#917,#918);
#779=AXIS2_PLACEMENT_3D('',#1165,#922,#923);
#780=AXIS2_PLACEMENT_3D('',#1167,#924,#925);
#781=AXIS2_PLACEMENT_3D('',#1170,#927,#928);
#782=AXIS2_PLACEMENT_3D('',#1171,#929,#930);
#783=AXIS2_PLACEMENT_3D('',#1173,#932,#933);
#784=AXIS2_PLACEMENT_3D('',#1175,#935,#936);
#785=AXIS2_PLACEMENT_3D('',#1178,#937,#938);
#786=AXIS2_PLACEMENT_3D('',#1182,#940,#941);
#787=AXIS2_PLACEMENT_3D('',#1184,#943,#944);
#788=AXIS2_PLACEMENT_3D('',#1186,#945,#946);
#789=AXIS2_PLACEMENT_3D('',#1188,#947,#948);
#790=AXIS2_PLACEMENT_3D('',#1191,#951,#952);
#791=AXIS2_PLACEMENT_3D('',#1193,#953,#954);
#792=AXIS2_PLACEMENT_3D('',#1195,#956,#957);
#793=AXIS2_PLACEMENT_3D('',#1197,#958,#959);
#794=AXIS2_PLACEMENT_3D('',#1199,#961,#962);
#795=AXIS2_PLACEMENT_3D('',#1226,#965,#966);
#796=AXIS2_PLACEMENT_3D('',#1229,#967,#968);
#797=AXIS2_PLACEMENT_3D('',#1233,#970,#971);
#798=AXIS2_PLACEMENT_3D('',#1235,#973,#974);
#799=AXIS2_PLACEMENT_3D('',#1237,#975,#976);
#800=AXIS2_PLACEMENT_3D('',#1239,#977,#978);
#801=AXIS2_PLACEMENT_3D('',#1242,#981,#982);
#802=AXIS2_PLACEMENT_3D('',#1244,#983,#984);
#803=AXIS2_PLACEMENT_3D('',#1246,#986,#987);
#804=AXIS2_PLACEMENT_3D('',#1248,#988,#989);
#805=AXIS2_PLACEMENT_3D('',#1250,#991,#992);
#806=AXIS2_PLACEMENT_3D('',#1277,#995,#996);
#807=AXIS2_PLACEMENT_3D('',#1279,#997,#998);
#808=AXIS2_PLACEMENT_3D('',#1302,#999,#1000);
#809=AXIS2_PLACEMENT_3D('',#1304,#1001,#1002);
#810=AXIS2_PLACEMENT_3D('',#1327,#1003,#1004);
#811=AXIS2_PLACEMENT_3D('',#1329,#1005,#1006);
#812=AXIS2_PLACEMENT_3D('',#1332,#1008,#1009);
#813=AXIS2_PLACEMENT_3D('',#1333,#1010,#1011);
#814=AXIS2_PLACEMENT_3D('',#1335,#1013,#1014);
#815=AXIS2_PLACEMENT_3D('',#1336,#1015,#1016);
#816=AXIS2_PLACEMENT_3D('',#1338,#1017,#1018);
#817=AXIS2_PLACEMENT_3D('',#1340,#1020,#1021);
#818=AXIS2_PLACEMENT_3D('',#1341,#1022,#1023);
#819=AXIS2_PLACEMENT_3D('',#1342,#1024,#1025);
#820=AXIS2_PLACEMENT_3D('',#1345,#1026,#1027);
#821=AXIS2_PLACEMENT_3D('',#1346,#1028,#1029);
#822=AXIS2_PLACEMENT_3D('',#1347,#1030,#1031);
#823=AXIS2_PLACEMENT_3D('',#1349,#1033,#1034);
#824=AXIS2_PLACEMENT_3D('',#1350,#1035,#1036);
#825=AXIS2_PLACEMENT_3D('',#1352,#1038,#1039);
#826=AXIS2_PLACEMENT_3D('',#1353,#1040,#1041);
#827=AXIS2_PLACEMENT_3D('',#1355,#1043,#1044);
#828=DIRECTION('axis',(0.,0.,1.));
#829=DIRECTION('refdir',(1.,0.,0.));
#830=DIRECTION('center_axis',(-1.,1.80411241501583E-16,3.91199092538815E-17));
#831=DIRECTION('ref_axis',(-1.80411241501583E-16,-1.,2.77555756156164E-17));
#832=DIRECTION('center_axis',(-1.,1.80411241501583E-16,3.91199092538815E-17));
#833=DIRECTION('ref_axis',(0.,-4.30211422042248E-16,1.));
#834=DIRECTION('',(0.,0.,1.));
#835=DIRECTION('',(1.80411241501583E-16,1.,0.));
#836=DIRECTION('',(3.91199092538815E-17,0.,1.));
#837=DIRECTION('',(1.80411241501583E-16,1.,0.));
#838=DIRECTION('center_axis',(0.928236901072446,-1.20053401006952E-16,0.37198959056326));
#839=DIRECTION('ref_axis',(0.37198959056326,-4.13473541378653E-17,-0.928236901072446));
#840=DIRECTION('center_axis',(0.928236901072446,-1.20053401006952E-16,0.37198959056326));
#841=DIRECTION('ref_axis',(-0.37198959056326,-3.99338117202467E-16,0.928236901072446));
#842=DIRECTION('',(3.86511152123905E-16,-1.,0.));
#843=DIRECTION('',(0.37198959056326,-4.13473541378653E-17,-0.928236901072446));
#844=DIRECTION('',(1.99358903725057E-16,1.,-3.19699363803603E-17));
#845=DIRECTION('',(-0.37198959056326,0.,0.928236901072446));
#846=DIRECTION('center_axis',(0.,0.,1.));
#847=DIRECTION('ref_axis',(1.,0.,0.));
#848=DIRECTION('',(1.,-1.80411241501583E-16,0.));
#849=DIRECTION('',(0.,1.,0.));
#850=DIRECTION('',(-1.,0.,0.));
#851=DIRECTION('',(-1.59594559789848E-16,-1.,0.));
#852=DIRECTION('',(-1.,0.,0.));
#853=DIRECTION('center_axis',(9.22044397415114E-18,4.9997691825944E-18,
-1.));
#854=DIRECTION('ref_axis',(-1.,-1.59594559789835E-16,-9.22044397415114E-18));
#855=DIRECTION('center_axis',(9.22044397415114E-18,4.9997691825944E-18,
-1.));
#856=DIRECTION('ref_axis',(-1.,-1.59594559789835E-16,-9.22044397415114E-18));
#857=DIRECTION('center_axis',(1.,0.,0.));
#858=DIRECTION('ref_axis',(0.,0.,-1.));
#859=DIRECTION('',(0.,7.05767139592201E-33,1.));
#860=DIRECTION('',(1.99358903725057E-16,1.,-3.19699363803603E-17));
#861=DIRECTION('center_axis',(-1.,0.,0.));
#862=DIRECTION('ref_axis',(0.,0.983039727018399,0.183392734598705));
#863=DIRECTION('',(0.,-0.931846726029011,-0.362852145079802));
#864=DIRECTION('',(0.,0.,-1.));
#865=DIRECTION('center_axis',(1.01007172288754E-17,1.20877644075132E-17,
-1.));
#866=DIRECTION('ref_axis',(-1.,3.52079674570774E-51,-1.01007172288754E-17));
#867=DIRECTION('center_axis',(-1.01007172288754E-17,-1.20877644075132E-17,
1.));
#868=DIRECTION('ref_axis',(-1.,-1.59594559789834E-16,0.));
#869=DIRECTION('center_axis',(-1.01007172288754E-17,-1.20877644075132E-17,
1.));
#870=DIRECTION('ref_axis',(-1.,-1.59594559789834E-16,0.));
#871=DIRECTION('center_axis',(-1.01007172288754E-17,-1.20877644075132E-17,
1.));
#872=DIRECTION('ref_axis',(-1.,1.86241499465023E-50,-1.01007172288754E-17));
#873=DIRECTION('center_axis',(-1.01007172288754E-17,-1.20877644075132E-17,
1.));
#874=DIRECTION('ref_axis',(-1.,1.86241499465023E-50,-1.01007172288754E-17));
#875=DIRECTION('center_axis',(0.,0.,-1.));
#876=DIRECTION('ref_axis',(-1.,0.,0.));
#877=DIRECTION('',(-1.,0.,0.));
#878=DIRECTION('',(-1.,1.80411241501583E-16,0.));
#879=DIRECTION('',(1.,0.,0.));
#880=DIRECTION('center_axis',(0.,0.,-1.));
#881=DIRECTION('ref_axis',(1.,1.59594559789834E-16,0.));
#882=DIRECTION('center_axis',(0.,0.,-1.));
#883=DIRECTION('ref_axis',(1.,1.59594559789834E-16,0.));
#884=DIRECTION('center_axis',(-1.,0.,0.));
#885=DIRECTION('ref_axis',(0.,0.707106781186549,0.707106781186546));
#886=DIRECTION('',(-1.,0.,0.));
#887=DIRECTION('center_axis',(0.,-1.,0.));
#888=DIRECTION('ref_axis',(0.,0.,-1.));
#889=DIRECTION('',(1.,0.,-1.01007173491361E-17));
#890=DIRECTION('center_axis',(0.,0.,1.));
#891=DIRECTION('ref_axis',(-1.,-1.59594559789834E-16,0.));
#892=DIRECTION('center_axis',(0.,0.,1.));
#893=DIRECTION('ref_axis',(-1.,-1.59594559789834E-16,0.));
#894=DIRECTION('center_axis',(0.,0.,1.));
#895=DIRECTION('ref_axis',(-1.,-1.59594559789834E-16,0.));
#896=DIRECTION('',(0.,0.,1.));
#897=DIRECTION('center_axis',(0.,0.,-1.));
#898=DIRECTION('ref_axis',(-1.,0.,0.));
#899=DIRECTION('',(1.,-1.58603289232165E-16,0.));
#900=DIRECTION('',(1.,0.,0.));
#901=DIRECTION('',(1.,-1.58603289232165E-16,0.));
#902=DIRECTION('',(0.,-1.,0.));
#903=DIRECTION('',(1.,0.,0.));
#904=DIRECTION('',(0.,-1.,0.));
#905=DIRECTION('center_axis',(-9.22044397415114E-18,-4.9997691825944E-18,
1.));
#906=DIRECTION('ref_axis',(-1.,-1.59594559789835E-16,-9.22044397415114E-18));
#907=DIRECTION('center_axis',(-9.22044397415114E-18,-4.9997691825944E-18,
1.));
#908=DIRECTION('ref_axis',(-1.,-1.59594559789835E-16,-9.22044397415114E-18));
#909=DIRECTION('center_axis',(-1.,0.,0.));
#910=DIRECTION('ref_axis',(0.,0.,1.));
#911=DIRECTION('',(0.,0.,1.));
#912=DIRECTION('',(0.,0.931846726029011,0.362852145079802));
#913=DIRECTION('center_axis',(1.,0.,0.));
#914=DIRECTION('ref_axis',(0.,0.983039727018398,0.183392734598709));
#915=DIRECTION('',(1.59594559789834E-16,-1.,1.20877644127563E-17));
#916=DIRECTION('',(0.,0.,1.));
#917=DIRECTION('center_axis',(0.,-1.,0.));
#918=DIRECTION('ref_axis',(0.,0.,-1.));
#919=DIRECTION('',(1.,0.,-1.01007173491363E-17));
#920=DIRECTION('',(1.01007173491356E-17,1.20877644127563E-17,1.));
#921=DIRECTION('',(0.,0.,1.));
#922=DIRECTION('center_axis',(1.,-3.36431219583381E-16,0.));
#923=DIRECTION('ref_axis',(0.,4.99976913548488E-18,1.));
#924=DIRECTION('center_axis',(-1.,3.19189119579699E-16,1.93211614981027E-17));
#925=DIRECTION('ref_axis',(1.93211614981027E-17,4.99976913548487E-18,1.));
#926=DIRECTION('',(-1.,3.36431219583381E-16,0.));
#927=DIRECTION('center_axis',(1.,-3.19189119579699E-16,-1.93211614981027E-17));
#928=DIRECTION('ref_axis',(1.93211614981027E-17,4.99976913548487E-18,1.));
#929=DIRECTION('center_axis',(0.,0.,1.));
#930=DIRECTION('ref_axis',(-1.,-1.59594559789835E-16,0.));
#931=DIRECTION('',(0.,0.,-1.));
#932=DIRECTION('center_axis',(0.,0.,1.));
#933=DIRECTION('ref_axis',(-1.,-1.59594559789835E-16,0.));
#934=DIRECTION('',(0.,0.,-1.));
#935=DIRECTION('center_axis',(1.,-2.77555756156289E-16,0.));
#936=DIRECTION('ref_axis',(0.,0.995741462040607,-0.0921896999302777));
#937=DIRECTION('center_axis',(-1.,0.,0.));
#938=DIRECTION('ref_axis',(0.,0.995741462040607,-0.0921896999302777));
#939=DIRECTION('',(-1.,2.61894274617383E-16,4.02205154211875E-17));
#940=DIRECTION('center_axis',(-1.,1.59594559789849E-16,1.01007173491361E-17));
#941=DIRECTION('ref_axis',(0.,0.995741462040607,-0.0921896999302777));
#942=DIRECTION('',(1.,-2.77555756156289E-16,0.));
#943=DIRECTION('center_axis',(1.,0.,0.));
#944=DIRECTION('ref_axis',(0.,0.,-1.));
#945=DIRECTION('center_axis',(-1.,0.,0.));
#946=DIRECTION('ref_axis',(-3.85185988877447E-33,-1.20877644127563E-17,
-1.));
#947=DIRECTION('center_axis',(-1.,0.,0.));
#948=DIRECTION('ref_axis',(0.,0.894427190999917,0.447213595499956));
#949=DIRECTION('',(1.99358903725057E-16,1.,-3.19699363803603E-17));
#950=DIRECTION('',(0.,0.931846726029011,0.362852145079802));
#951=DIRECTION('center_axis',(-1.,2.77555756156289E-16,0.));
#952=DIRECTION('ref_axis',(-3.85185988877447E-33,-1.20877644127563E-17,
-1.));
#953=DIRECTION('center_axis',(-1.,1.59594559789849E-16,1.01007173491362E-17));
#954=DIRECTION('ref_axis',(-1.01007173491362E-17,-1.20877644127563E-17,
-1.));
#955=DIRECTION('',(-1.,2.77555756156289E-16,0.));
#956=DIRECTION('center_axis',(1.,-2.77555756156289E-16,0.));
#957=DIRECTION('ref_axis',(0.,0.894427190999917,0.447213595499956));
#958=DIRECTION('center_axis',(-1.,1.59594559789849E-16,1.01007173491361E-17));
#959=DIRECTION('ref_axis',(0.,0.894427190999917,0.447213595499956));
#960=DIRECTION('',(1.,-2.77555756156289E-16,-1.01007173491361E-17));
#961=DIRECTION('center_axis',(1.01007173491361E-17,3.19699363803603E-17,
1.));
#962=DIRECTION('ref_axis',(1.99358903725057E-16,1.,-3.19699363803603E-17));
#963=DIRECTION('',(-1.59594559789849E-16,-1.,3.19699363803603E-17));
#964=DIRECTION('',(1.,0.,0.));
#965=DIRECTION('center_axis',(1.,-2.77555756156289E-16,0.));
#966=DIRECTION('ref_axis',(0.,0.894427190999917,0.447213595499956));
#967=DIRECTION('center_axis',(1.,-1.59594559789849E-16,-1.01007173491362E-17));
#968=DIRECTION('ref_axis',(0.,0.894427190999917,0.447213595499956));
#969=DIRECTION('',(-1.,2.77555756156289E-16,0.));
#970=DIRECTION('center_axis',(1.,0.,0.));
#971=DIRECTION('ref_axis',(0.,0.894427190999917,0.447213595499956));
#972=DIRECTION('',(1.,-2.77555756156289E-16,-1.01007173491363E-17));
#973=DIRECTION('center_axis',(1.,0.,0.));
#974=DIRECTION('ref_axis',(0.,0.,-1.));
#975=DIRECTION('center_axis',(1.,0.,0.));
#976=DIRECTION('ref_axis',(3.85185988877447E-33,1.20877644127563E-17,1.));
#977=DIRECTION('center_axis',(1.,0.,0.));
#978=DIRECTION('ref_axis',(0.,0.995741462040607,-0.0921896999302783));
#979=DIRECTION('',(0.,-0.931846726029011,-0.362852145079802));
#980=DIRECTION('',(-1.59594559789849E-16,-1.,1.20877644127563E-17));
#981=DIRECTION('center_axis',(1.,-2.77555756156289E-16,0.));
#982=DIRECTION('ref_axis',(3.85185988877447E-33,1.20877644127563E-17,1.));
#983=DIRECTION('center_axis',(1.,-1.59594559789849E-16,-1.01007173491362E-17));
#984=DIRECTION('ref_axis',(1.01007173491362E-17,1.20877644127563E-17,1.));
#985=DIRECTION('',(1.,-2.77555756156289E-16,0.));
#986=DIRECTION('center_axis',(1.,-2.77555756156289E-16,0.));
#987=DIRECTION('ref_axis',(0.,0.995741462040607,-0.0921896999302783));
#988=DIRECTION('center_axis',(1.,-1.59594559789849E-16,-1.01007173491362E-17));
#989=DIRECTION('ref_axis',(0.,0.995741462040607,-0.0921896999302783));
#990=DIRECTION('',(-1.,2.61894274617383E-16,4.02205154211875E-17));
#991=DIRECTION('center_axis',(-5.75495437146035E-17,-0.362852145079802,
0.931846726029011));
#992=DIRECTION('ref_axis',(-1.5238273498919E-16,-0.931846726029011,-0.362852145079802));
#993=DIRECTION('',(-1.5238273498919E-16,-0.931846726029011,-0.362852145079802));
#994=DIRECTION('',(1.,0.,0.));
#995=DIRECTION('center_axis',(1.,0.,0.));
#996=DIRECTION('ref_axis',(0.,-0.982814002247885,-0.184598583378894));
#997=DIRECTION('center_axis',(1.,0.,0.));
#998=DIRECTION('ref_axis',(-2.56790659251631E-33,-1.20877644127563E-17,
-1.));
#999=DIRECTION('center_axis',(-1.,0.,0.));
#1000=DIRECTION('ref_axis',(0.,-0.982814002247885,-0.184598583378895));
#1001=DIRECTION('center_axis',(-1.,0.,0.));
#1002=DIRECTION('ref_axis',(0.,0.100790383850767,-0.994907683417519));
#1003=DIRECTION('center_axis',(1.,-1.59594559789849E-16,-1.01007173491361E-17));
#1004=DIRECTION('ref_axis',(-1.01007173491361E-17,-1.20877644127563E-17,
-1.));
#1005=DIRECTION('center_axis',(-1.,1.59594559789849E-16,1.01007173491361E-17));
#1006=DIRECTION('ref_axis',(0.,0.100790383850767,-0.994907683417519));
#1007=DIRECTION('',(1.5238273498919E-16,0.931846726029011,0.362852145079802));
#1008=DIRECTION('center_axis',(1.,-1.59594559789849E-16,-1.01007173491361E-17));
#1009=DIRECTION('ref_axis',(0.,0.,-1.));
#1010=DIRECTION('center_axis',(1.,0.,0.));
#1011=DIRECTION('ref_axis',(0.,0.100790383850767,-0.994907683417519));
#1012=DIRECTION('',(1.,0.,0.));
#1013=DIRECTION('center_axis',(-1.,0.,0.));
#1014=DIRECTION('ref_axis',(0.,0.100790383850767,-0.994907683417519));
#1015=DIRECTION('center_axis',(-1.,1.59594559789849E-16,1.01007173491362E-17));
#1016=DIRECTION('ref_axis',(1.01007173491362E-17,1.20877644127563E-17,1.));
#1017=DIRECTION('center_axis',(1.,-1.59594559789849E-16,-1.01007173491362E-17));
#1018=DIRECTION('ref_axis',(1.28395329625816E-33,1.20877644127563E-17,1.));
#1019=DIRECTION('',(1.59594559789849E-16,1.,-1.20877644127563E-17));
#1020=DIRECTION('center_axis',(1.,0.,0.));
#1021=DIRECTION('ref_axis',(0.,0.,-1.));
#1022=DIRECTION('center_axis',(1.,0.,0.));
#1023=DIRECTION('ref_axis',(-2.56790659251631E-33,-1.20877644127563E-17,
-1.));
#1024=DIRECTION('center_axis',(-1.,0.,0.));
#1025=DIRECTION('ref_axis',(0.,0.,1.));
#1026=DIRECTION('center_axis',(1.,0.,0.));
#1027=DIRECTION('ref_axis',(0.,0.,1.));
#1028=DIRECTION('center_axis',(1.,0.,0.));
#1029=DIRECTION('ref_axis',(0.,0.,1.));
#1030=DIRECTION('center_axis',(1.01007173491363E-17,1.20877644127563E-17,
1.));
#1031=DIRECTION('ref_axis',(-1.59594559789849E-16,-1.,1.20877644127563E-17));
#1032=DIRECTION('',(1.,-1.58603289232165E-16,0.));
#1033=DIRECTION('center_axis',(1.,-1.58603289232165E-16,0.));
#1034=DIRECTION('ref_axis',(1.28395329625816E-33,1.20877644127563E-17,1.));
#1035=DIRECTION('center_axis',(0.,0.,-1.));
#1036=DIRECTION('ref_axis',(1.,1.59594559789834E-16,0.));
#1037=DIRECTION('',(0.,0.,-1.));
#1038=DIRECTION('center_axis',(-5.75495437146035E-17,-0.362852145079802,
0.931846726029011));
#1039=DIRECTION('ref_axis',(-1.5238273498919E-16,-0.931846726029011,-0.362852145079802));
#1040=DIRECTION('center_axis',(-1.,0.,0.));
#1041=DIRECTION('ref_axis',(0.,0.,-1.));
#1042=DIRECTION('',(-1.,0.,0.));
#1043=DIRECTION('center_axis',(0.,1.,0.));
#1044=DIRECTION('ref_axis',(1.,0.,0.));
#1045=CARTESIAN_POINT('',(0.,0.,0.));
#1046=CARTESIAN_POINT('Origin',(-4.61651813207236,-44.1962760652733,1.45092780043359E-15));
#1047=CARTESIAN_POINT('',(-4.61651813207243,-45.6962760652733,12.9));
#1048=CARTESIAN_POINT('',(-4.61651813207236,-44.1962760652733,11.4));
#1049=CARTESIAN_POINT('Origin',(-4.61651813207236,-45.6962760652733,11.4));
#1050=CARTESIAN_POINT('',(-4.61651813207236,-44.1962760652733,0.));
#1051=CARTESIAN_POINT('',(-4.61651813207236,-44.1962760652733,8.9));
#1052=CARTESIAN_POINT('',(-4.61651813207237,-52.0000001598206,1.6675246546232E-15));
#1053=CARTESIAN_POINT('',(-4.61651813207236,-40.8481380326366,0.));
#1054=CARTESIAN_POINT('',(-4.61651813207237,-52.0000001598206,12.9));
#1055=CARTESIAN_POINT('',(-4.61651813207237,-52.0000001598206,1.6675246546232E-15));
#1056=CARTESIAN_POINT('',(-4.61651813207237,-46.1472070889101,12.9));
#1057=CARTESIAN_POINT('Origin',(8.00000000000002,-52.0000001598206,12.9));
#1058=CARTESIAN_POINT('',(8.60112282241767,-44.1962760652733,11.4));
#1059=CARTESIAN_POINT('',(8.00000000000001,-45.6962760652733,12.9));
#1060=CARTESIAN_POINT('Origin',(8.60112282241767,-45.6962760652733,11.4));
#1061=CARTESIAN_POINT('',(8.00000000000002,-52.0000001598206,12.9));
#1062=CARTESIAN_POINT('',(8.00000000000002,-50.0490691361837,12.9));
#1063=CARTESIAN_POINT('',(10.5,-52.,6.66167422005737));
#1064=CARTESIAN_POINT('',(8.00000000000002,-52.0000001598206,12.9));
#1065=CARTESIAN_POINT('',(10.5,-44.1962760652733,6.66167422005737));
#1066=CARTESIAN_POINT('',(10.5,-52.,6.66167422005737));
#1067=CARTESIAN_POINT('',(8.62500000000001,-44.1962760652733,11.3404185550143));
#1068=CARTESIAN_POINT('Origin',(0.,-37.5,0.));
#1069=CARTESIAN_POINT('',(8.00000019064191,-44.1962760652733,8.38115025887584E-16));
#1070=CARTESIAN_POINT('',(4.00000009532095,-44.1962760652733,0.));
#1071=CARTESIAN_POINT('',(8.,-5.,0.));
#1072=CARTESIAN_POINT('',(8.,-27.,0.));
#1073=CARTESIAN_POINT('',(-8.,-5.,0.));
#1074=CARTESIAN_POINT('',(1.2,-5.,0.));
#1075=CARTESIAN_POINT('',(-7.99999865571915,-52.0000001598206,0.));
#1076=CARTESIAN_POINT('',(-8.00000000000001,-30.7899680372679,0.));
#1077=CARTESIAN_POINT('',(-3.99999899178936,-52.0000001598205,0.));
#1078=CARTESIAN_POINT('',(1.20001804624859,-31.6962760838865,0.));
#1079=CARTESIAN_POINT('Origin',(1.8046248586506E-5,-31.6962760838865,0.));
#1080=CARTESIAN_POINT('',(1.20000790649247,-16.69627608389,0.));
#1081=CARTESIAN_POINT('Origin',(7.90649246760014E-6,-16.69627608389,0.));
#1082=CARTESIAN_POINT('Origin',(8.,-16.5,7.));
#1083=CARTESIAN_POINT('',(8.00000019064191,-44.1962760652733,6.66167422005737));
#1084=CARTESIAN_POINT('',(8.,-44.1962760652733,3.5));
#1085=CARTESIAN_POINT('',(8.,-1.34831656493591,6.66167422005737));
#1086=CARTESIAN_POINT('',(7.99999999999999,-52.,6.66167422005737));
#1087=CARTESIAN_POINT('',(8.,0.0938493440611471,-1.0165041439534));
#1088=CARTESIAN_POINT('Origin',(8.,3.84012785092853,3.66167422005736));
#1089=CARTESIAN_POINT('',(8.,-5.,-3.));
#1090=CARTESIAN_POINT('',(8.,-3.33799027689549,-2.35282945717363));
#1091=CARTESIAN_POINT('',(8.,-5.,3.5));
#1092=CARTESIAN_POINT('Origin',(2.81860046752458E-5,-46.6962760838831,-1.));
#1093=CARTESIAN_POINT('',(2.07668412933055,-44.1962760652733,-1.));
#1094=CARTESIAN_POINT('',(3.25002818600469,-46.6962760838831,-1.));
#1095=CARTESIAN_POINT('Origin',(2.8186004690507E-5,-46.6962760838831,-1.));
#1096=CARTESIAN_POINT('Origin',(2.8186004690507E-5,-46.6962760838831,-1.));
#1097=CARTESIAN_POINT('',(1.75002818600467,-46.6962760838831,-1.));
#1098=CARTESIAN_POINT('',(-1.74997181399532,-46.6962760838831,-0.999999999999999));
#1099=CARTESIAN_POINT('Origin',(2.81860046754818E-5,-46.6962760838831,-1.));
#1100=CARTESIAN_POINT('Origin',(2.81860046754818E-5,-46.6962760838831,-1.));
#1101=CARTESIAN_POINT('Origin',(6.72140427759871E-7,-46.8481381125469,12.9));
#1102=CARTESIAN_POINT('',(-1.43611246267158,-45.6962760652733,12.9));
#1103=CARTESIAN_POINT('',(-4.61651813207243,-45.6962760652733,12.9));
#1104=CARTESIAN_POINT('',(-1.46238855139379,-52.0000001598206,12.9));
#1105=CARTESIAN_POINT('',(1.43616883468093,-45.6962760652733,12.9));
#1106=CARTESIAN_POINT('',(4.00000033607022,-45.6962760652733,12.9));
#1107=CARTESIAN_POINT('',(-1.74997181399532,-46.6962760838831,12.9));
#1108=CARTESIAN_POINT('Origin',(2.81860046754818E-5,-46.6962760838831,12.9));
#1109=CARTESIAN_POINT('Origin',(2.81860046754818E-5,-46.6962760838831,12.9));
#1110=CARTESIAN_POINT('Origin',(4.00000033607022,-45.6962760652733,11.4));
#1111=CARTESIAN_POINT('Ctrl Pts',(-1.43611246267158,-45.6962760652733,12.9));
#1112=CARTESIAN_POINT('Ctrl Pts',(-1.36222985322437,-45.5901702485905,12.9));
#1113=CARTESIAN_POINT('Ctrl Pts',(-1.27612390856636,-45.4917493928833,12.8886698295691));
#1114=CARTESIAN_POINT('Ctrl Pts',(-1.07383180303068,-45.3070357970422,12.8519995605318));
#1115=CARTESIAN_POINT('Ctrl Pts',(-0.955439343445002,-45.2230714379768,
12.8252807853377));
#1116=CARTESIAN_POINT('Ctrl Pts',(-0.574808068905317,-45.0184620922144,
12.7460917277113));
#1117=CARTESIAN_POINT('Ctrl Pts',(-0.285109955727905,-44.9462760838831,
12.6990381164211));
#1118=CARTESIAN_POINT('Ctrl Pts',(2.81860046752458E-5,-44.9462760838831,
12.6990381164211));
#1119=CARTESIAN_POINT('Ctrl Pts',(0.285166327737255,-44.9462760838831,12.6990381164211));
#1120=CARTESIAN_POINT('Ctrl Pts',(0.574864440914667,-45.0184620922144,12.7460917277113));
#1121=CARTESIAN_POINT('Ctrl Pts',(0.955495715454353,-45.2230714379768,12.8252807853377));
#1122=CARTESIAN_POINT('Ctrl Pts',(1.07388817504003,-45.3070357970422,12.8519995605318));
#1123=CARTESIAN_POINT('Ctrl Pts',(1.27618028057571,-45.4917493928833,12.8886698295691));
#1124=CARTESIAN_POINT('Ctrl Pts',(1.36228622523372,-45.5901702485905,12.9));
#1125=CARTESIAN_POINT('Ctrl Pts',(1.43616883468093,-45.6962760652733,12.9));
#1126=CARTESIAN_POINT('',(-4.61651813207243,-44.1962760652733,11.4));
#1127=CARTESIAN_POINT('Origin',(8.00000000000001,-44.1962760652733,0.));
#1128=CARTESIAN_POINT('',(9.87499999999999,-44.1962760652732,6.66167422005737));
#1129=CARTESIAN_POINT('Origin',(2.8186004690507E-5,-46.6962760838831,-3.));
#1130=CARTESIAN_POINT('',(-2.07662775732119,-44.1962760652733,-3.));
#1131=CARTESIAN_POINT('',(3.25002818600469,-46.6962760838831,-3.));
#1132=CARTESIAN_POINT('Origin',(2.8186004690507E-5,-46.6962760838831,-3.));
#1133=CARTESIAN_POINT('Origin',(2.8186004690507E-5,-46.6962760838831,-3.));
#1134=CARTESIAN_POINT('',(3.25002818600469,-46.6962760838831,-3.));
#1135=CARTESIAN_POINT('Origin',(0.,-37.5,-3.));
#1136=CARTESIAN_POINT('',(-10.5,-5.,-3.00000004470348));
#1137=CARTESIAN_POINT('',(-8.,-5.,-3.00000004470348));
#1138=CARTESIAN_POINT('',(-5.25,-4.99999988519622,-3.));
#1139=CARTESIAN_POINT('',(3.75,-5.,-3.));
#1140=CARTESIAN_POINT('',(10.5,-5.,-3.00000004470348));
#1141=CARTESIAN_POINT('',(-5.25,-4.99999988519622,-3.));
#1142=CARTESIAN_POINT('',(10.5,-52.,-3.));
#1143=CARTESIAN_POINT('',(10.5,-21.25,-3.));
#1144=CARTESIAN_POINT('',(-10.5,-52.,-3.));
#1145=CARTESIAN_POINT('',(7.5,-52.,-3.));
#1146=CARTESIAN_POINT('',(-10.5,-50.,-3.));
#1147=CARTESIAN_POINT('',(1.20001804624859,-31.6962760838865,-3.));
#1148=CARTESIAN_POINT('Origin',(1.8046248586506E-5,-31.6962760838865,-3.));
#1149=CARTESIAN_POINT('',(1.20000790649247,-16.69627608389,-3.));
#1150=CARTESIAN_POINT('Origin',(7.90649246760014E-6,-16.69627608389,-3.));
#1151=CARTESIAN_POINT('Origin',(-8.,-16.5000003352761,6.99999997764826));
#1152=CARTESIAN_POINT('',(-8.,-5.,3.49999998882413));
#1153=CARTESIAN_POINT('',(-8.,0.0938493440611443,-1.0165041439534));
#1154=CARTESIAN_POINT('',(-8.,-3.33799042624086,-2.35282951532729));
#1155=CARTESIAN_POINT('',(-8.,-1.34831656493592,6.66167422005737));
#1156=CARTESIAN_POINT('Origin',(-8.,3.84012785092853,3.66167422005737));
#1157=CARTESIAN_POINT('',(-8.00000000000001,-52.,6.66167422005737));
#1158=CARTESIAN_POINT('',(-7.99999865571919,-19.9280741071841,6.66167422005737));
#1159=CARTESIAN_POINT('',(-7.99999865571915,-52.0000001598206,4.45));
#1160=CARTESIAN_POINT('Origin',(15.,-52.0000001598206,0.));
#1161=CARTESIAN_POINT('',(-10.5,-52.,6.66167422005737));
#1162=CARTESIAN_POINT('',(-10.5,-52.,6.66167422005737));
#1163=CARTESIAN_POINT('',(-10.5,-52.,6.28563760598442E-16));
#1164=CARTESIAN_POINT('',(10.5,-52.,3.5));
#1165=CARTESIAN_POINT('Origin',(-8.5,3.84012785092853,3.66167422005736));
#1166=CARTESIAN_POINT('',(-5.2,3.84012785092853,2.58667422005736));
#1167=CARTESIAN_POINT('Origin',(-5.2,3.84012785092853,3.66167422005736));
#1168=CARTESIAN_POINT('',(-8.5,3.84012785092853,2.58667422005736));
#1169=CARTESIAN_POINT('',(-8.5,3.84012785092853,2.58667422005736));
#1170=CARTESIAN_POINT('Origin',(-8.5,3.84012785092853,3.66167422005736));
#1171=CARTESIAN_POINT('Origin',(7.90649246760014E-6,-16.69627608389,-3.));
#1172=CARTESIAN_POINT('',(1.20000790649247,-16.69627608389,-3.));
#1173=CARTESIAN_POINT('Origin',(1.8046248586506E-5,-31.6962760838865,-3.));
#1174=CARTESIAN_POINT('',(1.20001804624859,-31.6962760838865,-3.));
#1175=CARTESIAN_POINT('Origin',(10.5,1.86100499927104,0.476462651252687));
#1176=CARTESIAN_POINT('',(10.5,2.25682956960254,1.11350496501362));
#1177=CARTESIAN_POINT('',(10.5,2.13314410808089,-0.222422393269072));
#1178=CARTESIAN_POINT('Origin',(10.5,1.86100499927104,0.476462651252687));
#1179=CARTESIAN_POINT('',(8.5,2.13314410808089,-0.222422393269071));
#1180=CARTESIAN_POINT('',(10.5,2.13314410808089,-0.222422393269071));
#1181=CARTESIAN_POINT('',(8.5,2.25682956960254,1.11350496501362));
#1182=CARTESIAN_POINT('Origin',(8.5,1.86100499927104,0.476462651252687));
#1183=CARTESIAN_POINT('',(10.5,2.25682956960254,1.11350496501362));
#1184=CARTESIAN_POINT('Origin',(10.5,-16.5,7.));
#1185=CARTESIAN_POINT('',(10.5,1.44012785092853,5.46167422005737));
#1186=CARTESIAN_POINT('Origin',(10.5,3.84012785092853,3.66167422005736));
#1187=CARTESIAN_POINT('',(10.5,0.840127850928525,6.66167422005737));
#1188=CARTESIAN_POINT('Origin',(10.5,0.840127850928527,5.91167422005737));
#1189=CARTESIAN_POINT('',(10.5,-52.,6.66167422005737));
#1190=CARTESIAN_POINT('',(10.5,-3.33799027689549,-2.35282945717364));
#1191=CARTESIAN_POINT('Origin',(10.5,3.84012785092853,3.66167422005736));
#1192=CARTESIAN_POINT('',(8.5,1.44012785092853,5.46167422005737));
#1193=CARTESIAN_POINT('Origin',(8.5,3.84012785092853,3.66167422005736));
#1194=CARTESIAN_POINT('',(10.5,1.44012785092853,5.46167422005737));
#1195=CARTESIAN_POINT('Origin',(10.5,0.840127850928527,5.91167422005737));
#1196=CARTESIAN_POINT('',(8.5,0.840127850928528,6.66167422005737));
#1197=CARTESIAN_POINT('Origin',(8.5,0.840127850928528,5.91167422005737));
#1198=CARTESIAN_POINT('',(10.5,0.840127850928527,6.66167422005737));
#1199=CARTESIAN_POINT('Origin',(10.5,-52.,6.66167422005737));
#1200=CARTESIAN_POINT('',(8.5,3.84012785092853,6.66167422005737));
#1201=CARTESIAN_POINT('',(8.5,-24.0799360745357,6.66167422005737));
#1202=CARTESIAN_POINT('',(5.2,3.84012785092853,6.66167422005736));
#1203=CARTESIAN_POINT('',(7.2,3.84012785092853,6.66167422005737));
#1204=CARTESIAN_POINT('Ctrl Pts',(8.,-1.34831656493591,6.66167422005737));
#1205=CARTESIAN_POINT('Ctrl Pts',(8.,-0.94636191189407,6.66167422005737));
#1206=CARTESIAN_POINT('Ctrl Pts',(7.92381792329777,-0.470070453587081,6.66167422005737));
#1207=CARTESIAN_POINT('Ctrl Pts',(7.67471991471125,0.366209240675275,6.66167422005737));
#1208=CARTESIAN_POINT('Ctrl Pts',(7.43516333008059,0.877647813341017,6.66167422005737));
#1209=CARTESIAN_POINT('Ctrl Pts',(6.94290632329363,1.68831696334561,6.66167422005737));
#1210=CARTESIAN_POINT('Ctrl Pts',(6.59596170417159,2.14477122658455,6.66167422005737));
#1211=CARTESIAN_POINT('Ctrl Pts',(6.16769901701472,2.64501613389391,6.66167422005737));
#1212=CARTESIAN_POINT('Ctrl Pts',(6.0233348111482,2.80687678289313,6.66167422005737));
#1213=CARTESIAN_POINT('Ctrl Pts',(5.8397169192797,3.00828502971804,6.66167422005737));
#1214=CARTESIAN_POINT('Ctrl Pts',(5.76509484551725,3.08933051197369,6.66167422005737));
#1215=CARTESIAN_POINT('Ctrl Pts',(5.63950549443509,3.22562464281191,6.66167422005737));
#1216=CARTESIAN_POINT('Ctrl Pts',(5.5634340179706,3.30814470017291,6.66167422005737));
#1217=CARTESIAN_POINT('Ctrl Pts',(5.43880676593578,3.44666574706898,6.66167422005737));
#1218=CARTESIAN_POINT('Ctrl Pts',(5.36499843921463,3.53006059964505,6.66167422005737));
#1219=CARTESIAN_POINT('Ctrl Pts',(5.28767748020095,3.63209296922861,6.66167422005737));
#1220=CARTESIAN_POINT('Ctrl Pts',(5.26337335730616,3.66666260718978,6.66167422005737));
#1221=CARTESIAN_POINT('Ctrl Pts',(5.23708282193185,3.71204395518915,6.66167422005737));
#1222=CARTESIAN_POINT('Ctrl Pts',(5.22758975319647,3.73041399923509,6.66167422005737));
#1223=CARTESIAN_POINT('Ctrl Pts',(5.20900091059946,3.77430358635042,6.66167422005737));
#1224=CARTESIAN_POINT('Ctrl Pts',(5.20000000000003,3.80969562846248,6.66167422005737));
#1225=CARTESIAN_POINT('Ctrl Pts',(5.20000000000003,3.84012785092853,6.66167422005737));
#1226=CARTESIAN_POINT('Origin',(-10.5,0.840127850928528,5.91167422005737));
#1227=CARTESIAN_POINT('',(-8.5,0.840127850928527,6.66167422005737));
#1228=CARTESIAN_POINT('',(-8.5,1.44012785092853,5.46167422005737));
#1229=CARTESIAN_POINT('Origin',(-8.5,0.840127850928527,5.91167422005737));
#1230=CARTESIAN_POINT('',(-10.5,1.44012785092853,5.46167422005737));
#1231=CARTESIAN_POINT('',(-10.5,1.44012785092853,5.46167422005737));
#1232=CARTESIAN_POINT('',(-10.5,0.840127850928528,6.66167422005737));
#1233=CARTESIAN_POINT('Origin',(-10.5,0.840127850928528,5.91167422005737));
#1234=CARTESIAN_POINT('',(-10.5,0.840127850928528,6.66167422005737));
#1235=CARTESIAN_POINT('Origin',(-10.5,-70.,0.));
#1236=CARTESIAN_POINT('',(-10.5,2.25682956960254,1.11350496501362));
#1237=CARTESIAN_POINT('Origin',(-10.5,3.84012785092853,3.66167422005736));
#1238=CARTESIAN_POINT('',(-10.5,2.13314410808089,-0.222422393269079));
#1239=CARTESIAN_POINT('Origin',(-10.5,1.86100499927104,0.476462651252686));
#1240=CARTESIAN_POINT('',(-10.5,-27.7494694005776,-11.8584244409598));
#1241=CARTESIAN_POINT('',(-10.5,3.84012785092853,6.66167422005737));
#1242=CARTESIAN_POINT('Origin',(-10.5,3.84012785092853,3.66167422005736));
#1243=CARTESIAN_POINT('',(-8.5,2.25682956960254,1.11350496501362));
#1244=CARTESIAN_POINT('Origin',(-8.5,3.84012785092853,3.66167422005736));
#1245=CARTESIAN_POINT('',(-10.5,2.25682956960254,1.11350496501362));
#1246=CARTESIAN_POINT('Origin',(-10.5,1.86100499927104,0.476462651252686));
#1247=CARTESIAN_POINT('',(-8.5,2.13314410808089,-0.222422393269072));
#1248=CARTESIAN_POINT('Origin',(-8.5,1.86100499927104,0.476462651252686));
#1249=CARTESIAN_POINT('',(-10.5,2.1331441080809,-0.222422393269072));
#1250=CARTESIAN_POINT('Origin',(-10.5,4.92868428616793,0.866134041970336));
#1251=CARTESIAN_POINT('',(-8.5,4.92868428616793,0.86613404197033));
#1252=CARTESIAN_POINT('',(-8.5,4.92868428616793,0.866134041970336));
#1253=CARTESIAN_POINT('',(-5.2,4.92868428616793,0.866134041970333));
#1254=CARTESIAN_POINT('',(-7.2,4.92868428616793,0.866134041970336));
#1255=CARTESIAN_POINT('Ctrl Pts',(-8.,0.0938493440611437,-1.0165041439534));
#1256=CARTESIAN_POINT('Ctrl Pts',(-8.,0.46840947151032,-0.870654035872356));
#1257=CARTESIAN_POINT('Ctrl Pts',(-7.92381792329776,0.91224010756928,-0.697830658542474));
#1258=CARTESIAN_POINT('Ctrl Pts',(-7.67471991471124,1.69152460271221,-0.394384777592692));
#1259=CARTESIAN_POINT('Ctrl Pts',(-7.43516333008057,2.16810696221574,-0.208808194424371));
#1260=CARTESIAN_POINT('Ctrl Pts',(-6.94290632329359,2.92352635554025,0.0853448456048181));
#1261=CARTESIAN_POINT('Ctrl Pts',(-6.59596170417154,3.34887176632145,0.250970254151891));
#1262=CARTESIAN_POINT('Ctrl Pts',(-6.16769901701465,3.81502334541037,0.432485191834341));
#1263=CARTESIAN_POINT('Ctrl Pts',(-6.02333481114813,3.96585266125323,0.49121667552772));
#1264=CARTESIAN_POINT('Ctrl Pts',(-5.83971691927962,4.15353427665227,0.564298089924902));
#1265=CARTESIAN_POINT('Ctrl Pts',(-5.76509484551716,4.22905624395164,0.593705617010392));
#1266=CARTESIAN_POINT('Ctrl Pts',(-5.63950549443499,4.35606148355021,0.643160234746829));
#1267=CARTESIAN_POINT('Ctrl Pts',(-5.5634340179705,4.43295752883378,0.673102814572375));
#1268=CARTESIAN_POINT('Ctrl Pts',(-5.43880676593568,4.56203791286999,0.723365473577313));
#1269=CARTESIAN_POINT('Ctrl Pts',(-5.36499843921453,4.63974913321067,0.753625474723152));
#1270=CARTESIAN_POINT('Ctrl Pts',(-5.28767748020086,4.73482766275608,0.790648138894118));
#1271=CARTESIAN_POINT('Ctrl Pts',(-5.26337335730607,4.7670412667102,0.803191806182958));
#1272=CARTESIAN_POINT('Ctrl Pts',(-5.23708282193175,4.80932972726619,0.81965852565114));
#1273=CARTESIAN_POINT('Ctrl Pts',(-5.22758975319637,4.8264477926674,0.82632413553842));
#1274=CARTESIAN_POINT('Ctrl Pts',(-5.20900091059938,4.86734616072758,0.842249566369879));
#1275=CARTESIAN_POINT('Ctrl Pts',(-5.19999999999994,4.90032611929717,0.85509164476899));
#1276=CARTESIAN_POINT('Ctrl Pts',(-5.19999999999994,4.92868428616793,0.866134041970337));
#1277=CARTESIAN_POINT('Origin',(-5.,3.84012785092853,3.66167422005737));
#1278=CARTESIAN_POINT('',(-5.2,3.84012785092853,6.66167422005737));
#1279=CARTESIAN_POINT('Origin',(-5.2,3.84012785092853,3.66167422005737));
#1280=CARTESIAN_POINT('Ctrl Pts',(-5.1999999999999,3.84012785092853,6.66167422005737));
#1281=CARTESIAN_POINT('Ctrl Pts',(-5.1999999999999,3.80969562846249,6.66167422005737));
#1282=CARTESIAN_POINT('Ctrl Pts',(-5.20900091059933,3.77430358635044,6.66167422005737));
#1283=CARTESIAN_POINT('Ctrl Pts',(-5.22758975319633,3.73041399923513,6.66167422005737));
#1284=CARTESIAN_POINT('Ctrl Pts',(-5.23708282193171,3.71204395518919,6.66167422005737));
#1285=CARTESIAN_POINT('Ctrl Pts',(-5.26337335730602,3.66666260718983,6.66167422005737));
#1286=CARTESIAN_POINT('Ctrl Pts',(-5.28767748020081,3.63209296922868,6.66167422005737));
#1287=CARTESIAN_POINT('Ctrl Pts',(-5.36499843921448,3.53006059964513,6.66167422005737));
#1288=CARTESIAN_POINT('Ctrl Pts',(-5.43880676593563,3.44666574706908,6.66167422005737));
#1289=CARTESIAN_POINT('Ctrl Pts',(-5.56343401797045,3.30814470017301,6.66167422005737));
#1290=CARTESIAN_POINT('Ctrl Pts',(-5.63950549443495,3.22562464281202,6.66167422005737));
#1291=CARTESIAN_POINT('Ctrl Pts',(-5.76509484551712,3.08933051197379,6.66167422005737));
#1292=CARTESIAN_POINT('Ctrl Pts',(-5.83971691927958,3.00828502971814,6.66167422005737));
#1293=CARTESIAN_POINT('Ctrl Pts',(-6.02333481114809,2.80687678289322,6.66167422005737));
#1294=CARTESIAN_POINT('Ctrl Pts',(-6.16769901701462,2.64501613389399,6.66167422005737));
#1295=CARTESIAN_POINT('Ctrl Pts',(-6.59596170417152,2.14477122658462,6.66167422005737));
#1296=CARTESIAN_POINT('Ctrl Pts',(-6.94290632329358,1.68831696334567,6.66167422005737));
#1297=CARTESIAN_POINT('Ctrl Pts',(-7.43516333008056,0.877647813341068,6.66167422005737));
#1298=CARTESIAN_POINT('Ctrl Pts',(-7.67471991471123,0.366209240675313,6.66167422005737));
#1299=CARTESIAN_POINT('Ctrl Pts',(-7.92381792329776,-0.470070453587066,
6.66167422005737));
#1300=CARTESIAN_POINT('Ctrl Pts',(-8.,-0.946361911894069,6.66167422005737));
#1301=CARTESIAN_POINT('Ctrl Pts',(-8.,-1.34831656493592,6.66167422005737));
#1302=CARTESIAN_POINT('Origin',(5.,3.84012785092853,3.66167422005736));
#1303=CARTESIAN_POINT('',(5.2,4.92868428616793,0.866134041970332));
#1304=CARTESIAN_POINT('Origin',(5.2,3.84012785092853,3.66167422005736));
#1305=CARTESIAN_POINT('Ctrl Pts',(5.19999999999993,4.92868428616793,0.866134041970338));
#1306=CARTESIAN_POINT('Ctrl Pts',(5.19999999999993,4.90032611929716,0.855091644768985));
#1307=CARTESIAN_POINT('Ctrl Pts',(5.20900091059937,4.86734616072754,0.842249566369865));
#1308=CARTESIAN_POINT('Ctrl Pts',(5.22758975319638,4.82644779266736,0.826324135538405));
#1309=CARTESIAN_POINT('Ctrl Pts',(5.23708282193176,4.80932972726616,0.81965852565113));
#1310=CARTESIAN_POINT('Ctrl Pts',(5.26337335730607,4.76704126671018,0.803191806182952));
#1311=CARTESIAN_POINT('Ctrl Pts',(5.28767748020085,4.73482766275606,0.790648138894111));
#1312=CARTESIAN_POINT('Ctrl Pts',(5.36499843921453,4.63974913321065,0.753625474723147));
#1313=CARTESIAN_POINT('Ctrl Pts',(5.43880676593568,4.56203791286998,0.72336547357731));
#1314=CARTESIAN_POINT('Ctrl Pts',(5.5634340179705,4.43295752883377,0.673102814572373));
#1315=CARTESIAN_POINT('Ctrl Pts',(5.63950549443499,4.3560614835502,0.643160234746828));
#1316=CARTESIAN_POINT('Ctrl Pts',(5.76509484551716,4.22905624395163,0.593705617010391));
#1317=CARTESIAN_POINT('Ctrl Pts',(5.83971691927962,4.15353427665226,0.564298089924902));
#1318=CARTESIAN_POINT('Ctrl Pts',(6.02333481114813,3.96585266125323,0.491216675527721));
#1319=CARTESIAN_POINT('Ctrl Pts',(6.16769901701465,3.81502334541037,0.432485191834342));
#1320=CARTESIAN_POINT('Ctrl Pts',(6.59596170417154,3.34887176632145,0.250970254151892));
#1321=CARTESIAN_POINT('Ctrl Pts',(6.94290632329359,2.92352635554025,0.0853448456048187));
#1322=CARTESIAN_POINT('Ctrl Pts',(7.43516333008057,2.16810696221574,-0.208808194424371));
#1323=CARTESIAN_POINT('Ctrl Pts',(7.67471991471124,1.69152460271221,-0.394384777592691));
#1324=CARTESIAN_POINT('Ctrl Pts',(7.92381792329776,0.912240107569281,-0.697830658542473));
#1325=CARTESIAN_POINT('Ctrl Pts',(8.,0.468409471510322,-0.870654035872354));
#1326=CARTESIAN_POINT('Ctrl Pts',(8.,0.093849344061146,-1.0165041439534));
#1327=CARTESIAN_POINT('Origin',(8.5,3.84012785092853,3.66167422005736));
#1328=CARTESIAN_POINT('',(8.5,4.92868428616793,0.866134041970329));
#1329=CARTESIAN_POINT('Origin',(8.5,3.84012785092853,3.66167422005736));
#1330=CARTESIAN_POINT('',(8.5,4.92868428616793,0.866134041970337));
#1331=CARTESIAN_POINT('',(8.5,3.84012785092853,5.16167422005736));
#1332=CARTESIAN_POINT('Origin',(8.5,3.84012785092853,3.66167422005736));
#1333=CARTESIAN_POINT('Origin',(7.2,3.84012785092853,3.66167422005736));
#1334=CARTESIAN_POINT('',(10.5,4.92868428616793,0.866134041970338));
#1335=CARTESIAN_POINT('Origin',(5.2,3.84012785092853,3.66167422005736));
#1336=CARTESIAN_POINT('Origin',(-8.5,3.84012785092853,3.66167422005736));
#1337=CARTESIAN_POINT('',(-8.5,3.84012785092853,6.66167422005737));
#1338=CARTESIAN_POINT('Origin',(-8.5,3.84012785092853,3.66167422005737));
#1339=CARTESIAN_POINT('',(-8.5,3.84012785092853,6.66167422005737));
#1340=CARTESIAN_POINT('Origin',(-5.2,5.8480593278482,4.31709868529333));
#1341=CARTESIAN_POINT('Origin',(-5.2,3.84012785092853,3.66167422005737));
#1342=CARTESIAN_POINT('Origin',(5.2,5.8480593278482,4.31709868529334));
#1343=CARTESIAN_POINT('',(5.2,3.84012785092853,2.16167422005736));
#1344=CARTESIAN_POINT('',(5.2,3.84012785092853,5.16167422005736));
#1345=CARTESIAN_POINT('Origin',(5.2,3.84012785092853,3.66167422005736));
#1346=CARTESIAN_POINT('Origin',(5.2,3.84012785092853,3.66167422005736));
#1347=CARTESIAN_POINT('Origin',(-10.5,3.84012785092853,6.66167422005737));
#1348=CARTESIAN_POINT('',(-10.5,3.84012785092853,6.66167422005737));
#1349=CARTESIAN_POINT('Origin',(-10.5,3.84012785092853,3.66167422005737));
#1350=CARTESIAN_POINT('Origin',(2.81860046754818E-5,-46.6962760838831,8.9));
#1351=CARTESIAN_POINT('',(-1.74997181399532,-46.6962760838831,8.9));
#1352=CARTESIAN_POINT('Origin',(-10.5,4.92868428616793,0.866134041970336));
#1353=CARTESIAN_POINT('Origin',(10.5,3.84012785092853,3.66167422005736));
#1354=CARTESIAN_POINT('',(10.5,3.84012785092853,5.16167422005736));
#1355=CARTESIAN_POINT('Origin',(-15.,-5.,0.));
#1356=UNCERTAINTY_MEASURE_WITH_UNIT(LENGTH_MEASURE(0.01),#1360,
'DISTANCE_ACCURACY_VALUE',
'Maximum model space distance between geometric entities at asserted c
onnectivities');
#1357=UNCERTAINTY_MEASURE_WITH_UNIT(LENGTH_MEASURE(0.01),#1360,
'DISTANCE_ACCURACY_VALUE',
'Maximum model space distance between geometric entities at asserted c
onnectivities');
#1358=(
GEOMETRIC_REPRESENTATION_CONTEXT(3)
GLOBAL_UNCERTAINTY_ASSIGNED_CONTEXT((#1356))
GLOBAL_UNIT_ASSIGNED_CONTEXT((#1360,#1362,#1363))
REPRESENTATION_CONTEXT('','3D')
);
#1359=(
GEOMETRIC_REPRESENTATION_CONTEXT(3)
GLOBAL_UNCERTAINTY_ASSIGNED_CONTEXT((#1357))
GLOBAL_UNIT_ASSIGNED_CONTEXT((#1360,#1362,#1363))
REPRESENTATION_CONTEXT('','3D')
);
#1360=(
LENGTH_UNIT()
NAMED_UNIT(*)
SI_UNIT(.MILLI.,.METRE.)
);
#1361=(
LENGTH_UNIT()
NAMED_UNIT(*)
SI_UNIT($,.METRE.)
);
#1362=(
NAMED_UNIT(*)
PLANE_ANGLE_UNIT()
SI_UNIT($,.RADIAN.)
);
#1363=(
NAMED_UNIT(*)
SI_UNIT($,.STERADIAN.)
SOLID_ANGLE_UNIT()
);
#1364=SHAPE_DEFINITION_REPRESENTATION(#1365,#1366);
#1365=PRODUCT_DEFINITION_SHAPE('',$,#1368);
#1366=SHAPE_REPRESENTATION('',(#750),#1358);
#1367=PRODUCT_DEFINITION_CONTEXT('part definition',#1372,'design');
#1368=PRODUCT_DEFINITION('F03_Thumb_base v2 (1)',
'F03_Thumb_base v2 (1)',#1369,#1367);
#1369=PRODUCT_DEFINITION_FORMATION('',$,#1374);
#1370=PRODUCT_RELATED_PRODUCT_CATEGORY('F03_Thumb_base v2 (1)',
'F03_Thumb_base v2 (1)',(#1374));
#1371=APPLICATION_PROTOCOL_DEFINITION('international standard',
'automotive_design',2009,#1372);
#1372=APPLICATION_CONTEXT(
'Core Data for Automotive Mechanical Design Process');
#1373=PRODUCT_CONTEXT('part definition',#1372,'mechanical');
#1374=PRODUCT('F03_Thumb_base v2 (1)','F03_Thumb_base v2 (1)',$,(#1373));
#1375=PRESENTATION_STYLE_ASSIGNMENT((#1376));
#1376=SURFACE_STYLE_USAGE(.BOTH.,#1377);
#1377=SURFACE_SIDE_STYLE('',(#1378));
#1378=SURFACE_STYLE_FILL_AREA(#1379);
#1379=FILL_AREA_STYLE('Steel - Satin',(#1380));
#1380=FILL_AREA_STYLE_COLOUR('Steel - Satin',#1381);
#1381=COLOUR_RGB('Steel - Satin',0.627450980392157,0.627450980392157,0.627450980392157);
ENDSEC;
END-ISO-10303-21;
