# Supplementary material for: An open-source anthropomorphic robot hand system: HRI hand
Source: HardwareX. 2020 Feb 24;7:e00100. doi: 10.1016/j.ohx.2020.e00100 (PMC9041201; doi:10.1016/j.ohx.2020.e00100)
Supplement: Supplementary data 3 [file mmc3.zip › Hardware/stp files/HRI_Hand_all_asm.step]

ISO-10303-21;
HEADER;
/* Generated by software containing ST-Developer
 * from STEP Tools, Inc. (www.steptools.com) 
 */

FILE_DESCRIPTION(
/* description */ (''),
/* implementation_level */ '2;1');

FILE_NAME(
/* name */ 
'D:/[\X2\ACBDD76CB300\X0\] \X2\BB38C11CC791C5C5B958\X0\/[\X2\B17CBB38\X0\]
 \X2\B0B4AC00\X0\ \X2\C800C790C778AC83\X0\/2019-\X2\B17CBB38\X0\/Hardw
areX/cad_files/stp/HRI_Hand_all_asm.step',
/* time_stamp */ '2019-09-03T17:46:52+09:00',
/* author */ (''),
/* organization */ (''),
/* preprocessor_version */ 'ST-DEVELOPER v18',
/* originating_system */ 'Autodesk Translation Framework v8.6.0.1094',
/* authorisation */ '');

FILE_SCHEMA (('AUTOMOTIVE_DESIGN { 1 0 10303 214 3 1 1 }'));
ENDSEC;

DATA;
#10=MECHANICAL_DESIGN_GEOMETRIC_PRESENTATION_REPRESENTATION('',(#975,#976,
#977,#978,#979,#980,#981,#982,#983,#984,#985,#986,#987,#988,#989,#990,#991,
#992,#993,#994,#995,#996,#997,#998,#999,#1000,#1001,#1002,#1003,#1004,#1005,
#1006,#1007,#1008,#1009,#1010,#1011,#1012,#1013,#1014),#106924);
#11=CONTEXT_DEPENDENT_OVER_RIDING_STYLED_ITEM('',(#107514),#107192,#1014,
(#654,#564));
#12=MAPPED_ITEM('',#13,#56068);
#13=REPRESENTATION_MAP(#56068,#107179);
#14=(
BOUNDED_CURVE()
B_SPLINE_CURVE(5,(#81711,#81712,#81713,#81714,#81715,#81716,#81717,#81718,
#81719,#81720,#81721,#81722,#81723,#81724,#81725),.UNSPECIFIED.,.F.,.F.)
B_SPLINE_CURVE_WITH_KNOTS((6,1,1,1,1,1,1,1,1,1,6),(0.,0.1,0.2,0.3,0.4,0.5,
0.6,0.7,0.8,0.9,0.990072088871819),.UNSPECIFIED.)
CURVE()
GEOMETRIC_REPRESENTATION_ITEM()
RATIONAL_B_SPLINE_CURVE((1.,1.,1.,1.,1.,1.,1.,1.,1.,1.,1.,1.,1.,1.,1.))
REPRESENTATION_ITEM('')
);
#15=(
BOUNDED_CURVE()
B_SPLINE_CURVE(5,(#81816,#81817,#81818,#81819,#81820,#81821,#81822,#81823,
#81824,#81825,#81826,#81827,#81828,#81829,#81830),.UNSPECIFIED.,.F.,.F.)
B_SPLINE_CURVE_WITH_KNOTS((6,1,1,1,1,1,1,1,1,1,6),(0.,0.1,0.2,0.3,0.4,0.5,
0.6,0.7,0.8,0.9,0.990072088871819),.UNSPECIFIED.)
CURVE()
GEOMETRIC_REPRESENTATION_ITEM()
RATIONAL_B_SPLINE_CURVE((1.,1.,1.,1.,1.,1.,1.,1.,1.,1.,1.,1.,1.,1.,1.))
REPRESENTATION_ITEM('')
);
#16=(
BOUNDED_CURVE()
B_SPLINE_CURVE(5,(#81834,#81835,#81836,#81837,#81838,#81839,#81840,#81841,
#81842,#81843,#81844,#81845,#81846,#81847,#81848),.UNSPECIFIED.,.F.,.F.)
B_SPLINE_CURVE_WITH_KNOTS((6,1,1,1,1,1,1,1,1,1,6),(-0.990072088871819,-0.9,
-0.8,-0.7,-0.6,-0.5,-0.4,-0.3,-0.2,-0.1,0.),.UNSPECIFIED.)
CURVE()
GEOMETRIC_REPRESENTATION_ITEM()
RATIONAL_B_SPLINE_CURVE((1.,1.,1.,1.,1.,1.,1.,1.,1.,1.,1.,1.,1.,1.,1.))
REPRESENTATION_ITEM('')
);
#17=(
BOUNDED_CURVE()
B_SPLINE_CURVE(5,(#81882,#81883,#81884,#81885,#81886,#81887,#81888,#81889,
#81890,#81891,#81892,#81893,#81894,#81895,#81896),.UNSPECIFIED.,.F.,.F.)
B_SPLINE_CURVE_WITH_KNOTS((6,1,1,1,1,1,1,1,1,1,6),(0.,0.1,0.2,0.3,0.4,0.5,
0.6,0.7,0.8,0.9,0.990072088871819),.UNSPECIFIED.)
CURVE()
GEOMETRIC_REPRESENTATION_ITEM()
RATIONAL_B_SPLINE_CURVE((1.,1.,1.,1.,1.,1.,1.,1.,1.,1.,1.,1.,1.,1.,1.))
REPRESENTATION_ITEM('')
);
#18=CONICAL_SURFACE('',#52263,1.499990902894,0.785391035247461);
#19=CONICAL_SURFACE('',#52336,0.5845299461621,0.523598775598299);
#20=CONICAL_SURFACE('',#53548,1.499990902894,0.785391035247461);
#21=CONICAL_SURFACE('',#53621,0.5845299461621,0.523598775598299);
#22=CONICAL_SURFACE('',#55459,1.499990902894,0.785391035247461);
#23=CONICAL_SURFACE('',#55532,0.5845299461621,0.523598775598299);
#24=CONICAL_SURFACE('',#55707,1.99999999914,0.785398163397448);
#25=CONICAL_SURFACE('',#55715,1.99999999914,0.785398163397448);
#26=CONICAL_SURFACE('',#55840,1.99999999914,0.785398163397448);
#27=CONICAL_SURFACE('',#55847,1.99999999914,0.785398163397448);
#28=CONICAL_SURFACE('',#55866,1.1625,0.785398163397448);
#29=CONICAL_SURFACE('',#55869,1.1625,0.785398163397448);
#30=CONICAL_SURFACE('',#55872,1.1625,0.785398163397448);
#31=CONICAL_SURFACE('',#55875,1.1625,0.785398163397448);
#32=CONICAL_SURFACE('',#55886,1.1875,0.785398163397448);
#33=CONICAL_SURFACE('',#55889,1.1875,0.785398163397448);
#34=CONICAL_SURFACE('',#55892,1.1875,0.785398163397448);
#35=CONICAL_SURFACE('',#55895,1.1875,0.785398163397448);
#36=SPHERICAL_SURFACE('',#52110,0.2);
#37=SPHERICAL_SURFACE('',#52130,0.2);
#38=SPHERICAL_SURFACE('',#52144,0.2);
#39=SPHERICAL_SURFACE('',#52162,0.2);
#40=SPHERICAL_SURFACE('',#52189,0.1);
#41=SPHERICAL_SURFACE('',#52194,0.1);
#42=SPHERICAL_SURFACE('',#52232,0.1);
#43=SPHERICAL_SURFACE('',#52237,0.1);
#44=SPHERICAL_SURFACE('',#52299,0.1);
#45=SPHERICAL_SURFACE('',#52311,0.1);
#46=SPHERICAL_SURFACE('',#52315,0.1);
#47=SPHERICAL_SURFACE('',#52320,0.1);
#48=SPHERICAL_SURFACE('',#52323,0.1);
#49=SPHERICAL_SURFACE('',#52327,0.1);
#50=SPHERICAL_SURFACE('',#53395,0.2);
#51=SPHERICAL_SURFACE('',#53415,0.2);
#52=SPHERICAL_SURFACE('',#53429,0.2);
#53=SPHERICAL_SURFACE('',#53447,0.2);
#54=SPHERICAL_SURFACE('',#53474,0.1);
#55=SPHERICAL_SURFACE('',#53479,0.1);
#56=SPHERICAL_SURFACE('',#53517,0.1);
#57=SPHERICAL_SURFACE('',#53522,0.1);
#58=SPHERICAL_SURFACE('',#53584,0.1);
#59=SPHERICAL_SURFACE('',#53596,0.1);
#60=SPHERICAL_SURFACE('',#53600,0.1);
#61=SPHERICAL_SURFACE('',#53605,0.1);
#62=SPHERICAL_SURFACE('',#53608,0.1);
#63=SPHERICAL_SURFACE('',#53612,0.1);
#64=SPHERICAL_SURFACE('',#55306,0.2);
#65=SPHERICAL_SURFACE('',#55326,0.2);
#66=SPHERICAL_SURFACE('',#55340,0.2);
#67=SPHERICAL_SURFACE('',#55358,0.2);
#68=SPHERICAL_SURFACE('',#55385,0.1);
#69=SPHERICAL_SURFACE('',#55390,0.1);
#70=SPHERICAL_SURFACE('',#55428,0.1);
#71=SPHERICAL_SURFACE('',#55433,0.1);
#72=SPHERICAL_SURFACE('',#55495,0.1);
#73=SPHERICAL_SURFACE('',#55507,0.1);
#74=SPHERICAL_SURFACE('',#55511,0.1);
#75=SPHERICAL_SURFACE('',#55516,0.1);
#76=SPHERICAL_SURFACE('',#55519,0.1);
#77=SPHERICAL_SURFACE('',#55523,0.1);
#78=(
BOUNDED_SURFACE()
B_SPLINE_SURFACE(3,3,((#73300,#73301,#73302,#73303,#73304,#73305,#73306,
#73307,#73308,#73309),(#73310,#73311,#73312,#73313,#73314,#73315,#73316,
#73317,#73318,#73319),(#73320,#73321,#73322,#73323,#73324,#73325,#73326,
#73327,#73328,#73329),(#73330,#73331,#73332,#73333,#73334,#73335,#73336,
#73337,#73338,#73339)),.UNSPECIFIED.,.F.,.F.,.F.)
B_SPLINE_SURFACE_WITH_KNOTS((4,4),(4,1,1,1,1,1,1,4),(0.,1.),(0.01506479858231,
0.1606064835587,0.3226007169827,0.4875331958669,0.6566024882556,0.8287387281283,
1.,1.029081100736),.UNSPECIFIED.)
GEOMETRIC_REPRESENTATION_ITEM()
RATIONAL_B_SPLINE_SURFACE(((1.213333380411,1.213333380411,1.213333380411,
1.213333380411,1.213333380411,1.213333380411,1.213333380411,1.213333380411,
1.213333380411,1.213333380411),(0.9288888731962,0.9288888731962,0.9288888731962,
0.9288888731962,0.9288888731962,0.9288888731962,0.9288888731962,0.9288888731962,
0.9288888731962,0.9288888731962),(0.9288888731962,0.9288888731962,0.9288888731962,
0.9288888731962,0.9288888731962,0.9288888731962,0.9288888731962,0.9288888731962,
0.9288888731962,0.9288888731962),(1.213333380411,1.213333380411,1.213333380411,
1.213333380411,1.213333380411,1.213333380411,1.213333380411,1.213333380411,
1.213333380411,1.213333380411)))
REPRESENTATION_ITEM('')
SURFACE()
);
#79=(
BOUNDED_SURFACE()
B_SPLINE_SURFACE(3,3,((#73509,#73510,#73511,#73512,#73513,#73514),(#73515,
#73516,#73517,#73518,#73519,#73520),(#73521,#73522,#73523,#73524,#73525,
#73526),(#73527,#73528,#73529,#73530,#73531,#73532)),.UNSPECIFIED.,.F.,
 .F.,.F.)
B_SPLINE_SURFACE_WITH_KNOTS((4,4),(4,1,1,4),(0.,1.),(0.1007910179235,0.3395984370871,
0.6673654203349,0.9454447676393),.UNSPECIFIED.)
GEOMETRIC_REPRESENTATION_ITEM()
RATIONAL_B_SPLINE_SURFACE(((1.688400477538,1.688400477538,1.688400477538,
1.688400477538,1.688400477538,1.688400477538),(0.770533174154,0.770533174154,
0.770533174154,0.770533174154,0.770533174154,0.770533174154),(0.770533174154,
0.770533174154,0.770533174154,0.770533174154,0.770533174154,0.770533174154),
(1.688400477538,1.688400477538,1.688400477538,1.688400477538,1.688400477538,
1.688400477538)))
REPRESENTATION_ITEM('')
SURFACE()
);
#80=(
BOUNDED_SURFACE()
B_SPLINE_SURFACE(3,3,((#74244,#74245,#74246,#74247,#74248,#74249,#74250,
#74251,#74252,#74253),(#74254,#74255,#74256,#74257,#74258,#74259,#74260,
#74261,#74262,#74263),(#74264,#74265,#74266,#74267,#74268,#74269,#74270,
#74271,#74272,#74273),(#74274,#74275,#74276,#74277,#74278,#74279,#74280,
#74281,#74282,#74283)),.UNSPECIFIED.,.F.,.F.,.F.)
B_SPLINE_SURFACE_WITH_KNOTS((4,4),(4,1,1,1,1,1,1,4),(0.,1.),(0.01522672384226,
0.1609587362026,0.3232214429711,0.4882613613103,0.6572484993274,0.8291088798679,
1.,1.029379088704),.UNSPECIFIED.)
GEOMETRIC_REPRESENTATION_ITEM()
RATIONAL_B_SPLINE_SURFACE(((1.213333642301,1.213333642301,1.213333642301,
1.213333642301,1.213333642301,1.213333642301,1.213333642301,1.213333642301,
1.213333642301,1.213333642301),(0.9288887858998,0.9288887858998,0.9288887858998,
0.9288887858998,0.9288887858998,0.9288887858998,0.9288887858998,0.9288887858998,
0.9288887858998,0.9288887858998),(0.9288887858998,0.9288887858998,0.9288887858998,
0.9288887858998,0.9288887858998,0.9288887858998,0.9288887858998,0.9288887858998,
0.9288887858998,0.9288887858998),(1.213333642301,1.213333642301,1.213333642301,
1.213333642301,1.213333642301,1.213333642301,1.213333642301,1.213333642301,
1.213333642301,1.213333642301)))
REPRESENTATION_ITEM('')
SURFACE()
);
#81=(
BOUNDED_SURFACE()
B_SPLINE_SURFACE(3,3,((#74349,#74350,#74351,#74352,#74353,#74354,#74355,
#74356,#74357,#74358),(#74359,#74360,#74361,#74362,#74363,#74364,#74365,
#74366,#74367,#74368),(#74369,#74370,#74371,#74372,#74373,#74374,#74375,
#74376,#74377,#74378),(#74379,#74380,#74381,#74382,#74383,#74384,#74385,
#74386,#74387,#74388)),.UNSPECIFIED.,.F.,.F.,.F.)
B_SPLINE_SURFACE_WITH_KNOTS((4,4),(4,1,1,1,1,1,1,4),(0.,1.),(0.01522672384207,
0.1609587362025,0.3232214429709,0.48826136131,0.6572484993272,0.8291088798678,
1.,1.029379088704),.UNSPECIFIED.)
GEOMETRIC_REPRESENTATION_ITEM()
RATIONAL_B_SPLINE_SURFACE(((1.213333642301,1.213333642301,1.213333642301,
1.213333642301,1.213333642301,1.213333642301,1.213333642301,1.213333642301,
1.213333642301,1.213333642301),(0.9288887858998,0.9288887858998,0.9288887858998,
0.9288887858998,0.9288887858998,0.9288887858998,0.9288887858998,0.9288887858998,
0.9288887858998,0.9288887858998),(0.9288887858998,0.9288887858998,0.9288887858998,
0.9288887858998,0.9288887858998,0.9288887858998,0.9288887858998,0.9288887858998,
0.9288887858998,0.9288887858998),(1.213333642301,1.213333642301,1.213333642301,
1.213333642301,1.213333642301,1.213333642301,1.213333642301,1.213333642301,
1.213333642301,1.213333642301)))
REPRESENTATION_ITEM('')
SURFACE()
);
#82=(
BOUNDED_SURFACE()
B_SPLINE_SURFACE(3,3,((#74435,#74436,#74437,#74438,#74439,#74440,#74441,
#74442,#74443,#74444),(#74445,#74446,#74447,#74448,#74449,#74450,#74451,
#74452,#74453,#74454),(#74455,#74456,#74457,#74458,#74459,#74460,#74461,
#74462,#74463,#74464),(#74465,#74466,#74467,#74468,#74469,#74470,#74471,
#74472,#74473,#74474)),.UNSPECIFIED.,.F.,.F.,.F.)
B_SPLINE_SURFACE_WITH_KNOTS((4,4),(4,1,1,1,1,1,1,4),(0.,1.),(0.01506479858231,
0.1606064835586,0.3226007169825,0.4875331958667,0.6566024882553,0.8287387281281,
1.,1.029081100736),.UNSPECIFIED.)
GEOMETRIC_REPRESENTATION_ITEM()
RATIONAL_B_SPLINE_SURFACE(((1.213333380411,1.213333380411,1.213333380411,
1.213333380411,1.213333380411,1.213333380411,1.213333380411,1.213333380411,
1.213333380411,1.213333380411),(0.9288888731962,0.9288888731962,0.9288888731962,
0.9288888731962,0.9288888731962,0.9288888731962,0.9288888731962,0.9288888731962,
0.9288888731962,0.9288888731962),(0.9288888731962,0.9288888731962,0.9288888731962,
0.9288888731962,0.9288888731962,0.9288888731962,0.9288888731962,0.9288888731962,
0.9288888731962,0.9288888731962),(1.213333380411,1.213333380411,1.213333380411,
1.213333380411,1.213333380411,1.213333380411,1.213333380411,1.213333380411,
1.213333380411,1.213333380411)))
REPRESENTATION_ITEM('')
SURFACE()
);
#83=(
BOUNDED_SURFACE()
B_SPLINE_SURFACE(3,3,((#74475,#74476,#74477,#74478,#74479,#74480,#74481),
(#74482,#74483,#74484,#74485,#74486,#74487,#74488),(#74489,#74490,#74491,
#74492,#74493,#74494,#74495),(#74496,#74497,#74498,#74499,#74500,#74501,
#74502)),.UNSPECIFIED.,.F.,.F.,.F.)
B_SPLINE_SURFACE_WITH_KNOTS((4,4),(4,1,1,1,4),(0.,1.),(0.05117854690156,
0.2493624546919,0.4938217257274,0.7425317227159,0.8441048274148),
 .UNSPECIFIED.)
GEOMETRIC_REPRESENTATION_ITEM()
RATIONAL_B_SPLINE_SURFACE(((1.688247367265,1.688247367265,1.688247367265,
1.688247367265,1.688247367265,1.688247367265,1.688247367265),(0.7705842109115,
0.7705842109115,0.7705842109115,0.7705842109115,0.7705842109115,0.7705842109115,
0.7705842109115),(0.7705842109115,0.7705842109115,0.7705842109115,0.7705842109115,
0.7705842109115,0.7705842109115,0.7705842109115),(1.688247367265,1.688247367265,
1.688247367265,1.688247367265,1.688247367265,1.688247367265,1.688247367265)))
REPRESENTATION_ITEM('')
SURFACE()
);
#84=(
BOUNDED_SURFACE()
B_SPLINE_SURFACE(2,2,((#74530,#74531,#74532,#74533,#74534,#74535,#74536,
#74537,#74538),(#74539,#74540,#74541,#74542,#74543,#74544,#74545,#74546,
#74547),(#74548,#74549,#74550,#74551,#74552,#74553,#74554,#74555,#74556),
(#74557,#74558,#74559,#74560,#74561,#74562,#74563,#74564,#74565),(#74566,
#74567,#74568,#74569,#74570,#74571,#74572,#74573,#74574)),.UNSPECIFIED.,
 .F.,.T.,.F.)
B_SPLINE_SURFACE_WITH_KNOTS((3,2,3),(3,2,2,2,3),(0.,0.785409220915852,1.5708184418317),
(-3.14159265358979,-1.5707963267949,0.,1.5707963267949,3.14159265358979),
 .UNSPECIFIED.)
GEOMETRIC_REPRESENTATION_ITEM()
RATIONAL_B_SPLINE_SURFACE(((1.,0.707106781186548,1.,0.707106781186548,1.,
0.707106781186548,1.,0.707106781186548,1.),(0.923877416732587,0.653279986356723,
0.923877416732587,0.653279986356723,0.923877416732587,0.653279986356723,
0.923877416732587,0.653279986356723,0.923877416732587),(1.,0.707106781186548,
1.,0.707106781186548,1.,0.707106781186548,1.,0.707106781186548,1.),(0.923877416732587,
0.653279986356722,0.923877416732587,0.653279986356722,0.923877416732587,
0.653279986356722,0.923877416732587,0.653279986356722,0.923877416732587),
(1.,0.707106781186548,1.,0.707106781186548,1.,0.707106781186548,1.,0.707106781186548,
1.)))
REPRESENTATION_ITEM('')
SURFACE()
);
#85=(
BOUNDED_SURFACE()
B_SPLINE_SURFACE(3,3,((#75231,#75232,#75233,#75234,#75235,#75236,#75237,
#75238,#75239,#75240,#75241),(#75242,#75243,#75244,#75245,#75246,#75247,
#75248,#75249,#75250,#75251,#75252),(#75253,#75254,#75255,#75256,#75257,
#75258,#75259,#75260,#75261,#75262,#75263),(#75264,#75265,#75266,#75267,
#75268,#75269,#75270,#75271,#75272,#75273,#75274)),.UNSPECIFIED.,.F.,.F.,
 .F.)
B_SPLINE_SURFACE_WITH_KNOTS((4,4),(4,1,1,1,1,1,1,1,4),(0.,1.),(0.2240360135401,
0.2472910221768,0.3414169847941,0.4468386127094,0.5642591727492,0.6944598423552,
0.8389598455779,1.,1.024079734044),.UNSPECIFIED.)
GEOMETRIC_REPRESENTATION_ITEM()
RATIONAL_B_SPLINE_SURFACE(((1.255031453885,1.255031453885,1.255031453885,
1.255031453885,1.255031453885,1.255031453885,1.255031453885,1.255031453885,
1.255031453885,1.255031453885,1.255031453885),(0.9149895153718,0.9149895153718,
0.9149895153718,0.9149895153718,0.9149895153718,0.9149895153718,0.9149895153718,
0.9149895153718,0.9149895153718,0.9149895153718,0.9149895153718),(0.9149895153718,
0.9149895153718,0.9149895153718,0.9149895153718,0.9149895153718,0.9149895153718,
0.9149895153718,0.9149895153718,0.9149895153718,0.9149895153718,0.9149895153718),
(1.255031453885,1.255031453885,1.255031453885,1.255031453885,1.255031453885,
1.255031453885,1.255031453885,1.255031453885,1.255031453885,1.255031453885,
1.255031453885)))
REPRESENTATION_ITEM('')
SURFACE()
);
#86=(
BOUNDED_SURFACE()
B_SPLINE_SURFACE(3,3,((#75346,#75347,#75348,#75349,#75350,#75351,#75352,
#75353,#75354),(#75355,#75356,#75357,#75358,#75359,#75360,#75361,#75362,
#75363),(#75364,#75365,#75366,#75367,#75368,#75369,#75370,#75371,#75372),
(#75373,#75374,#75375,#75376,#75377,#75378,#75379,#75380,#75381)),
 .UNSPECIFIED.,.F.,.F.,.F.)
B_SPLINE_SURFACE_WITH_KNOTS((4,4),(4,1,1,1,1,1,4),(0.,1.),(0.1919185017324,
0.2830566699441,0.3739046366448,0.4651855690698,0.5658459153666,0.6781814349519,
0.7447068856119),.UNSPECIFIED.)
GEOMETRIC_REPRESENTATION_ITEM()
RATIONAL_B_SPLINE_SURFACE(((1.313555870703,1.313555870703,1.313555870703,
1.313555870703,1.313555870703,1.313555870703,1.313555870703,1.313555870703,
1.313555870703),(0.8954813764324,0.8954813764324,0.8954813764324,0.8954813764324,
0.8954813764324,0.8954813764324,0.8954813764324,0.8954813764324,0.8954813764324),
(0.8954813764324,0.8954813764324,0.8954813764324,0.8954813764324,0.8954813764324,
0.8954813764324,0.8954813764324,0.8954813764324,0.8954813764324),(1.313555870703,
1.313555870703,1.313555870703,1.313555870703,1.313555870703,1.313555870703,
1.313555870703,1.313555870703,1.313555870703)))
REPRESENTATION_ITEM('')
SURFACE()
);
#87=(
BOUNDED_SURFACE()
B_SPLINE_SURFACE(3,3,((#75501,#75502,#75503,#75504,#75505,#75506,#75507,
#75508,#75509,#75510),(#75511,#75512,#75513,#75514,#75515,#75516,#75517,
#75518,#75519,#75520),(#75521,#75522,#75523,#75524,#75525,#75526,#75527,
#75528,#75529,#75530),(#75531,#75532,#75533,#75534,#75535,#75536,#75537,
#75538,#75539,#75540)),.UNSPECIFIED.,.F.,.F.,.F.)
B_SPLINE_SURFACE_WITH_KNOTS((4,4),(4,1,1,1,1,1,1,4),(0.,1.),(0.01506479858232,
0.1606064835586,0.3226007169826,0.4875331958668,0.6566024882553,0.8287387281281,
1.,1.029081100736),.UNSPECIFIED.)
GEOMETRIC_REPRESENTATION_ITEM()
RATIONAL_B_SPLINE_SURFACE(((1.213333380411,1.213333380411,1.213333380411,
1.213333380411,1.213333380411,1.213333380411,1.213333380411,1.213333380411,
1.213333380411,1.213333380411),(0.9288888731962,0.9288888731962,0.9288888731962,
0.9288888731962,0.9288888731962,0.9288888731962,0.9288888731962,0.9288888731962,
0.9288888731962,0.9288888731962),(0.9288888731962,0.9288888731962,0.9288888731962,
0.9288888731962,0.9288888731962,0.9288888731962,0.9288888731962,0.9288888731962,
0.9288888731962,0.9288888731962),(1.213333380411,1.213333380411,1.213333380411,
1.213333380411,1.213333380411,1.213333380411,1.213333380411,1.213333380411,
1.213333380411,1.213333380411)))
REPRESENTATION_ITEM('')
SURFACE()
);
#88=(
BOUNDED_SURFACE()
B_SPLINE_SURFACE(3,3,((#76100,#76101,#76102,#76103,#76104,#76105,#76106,
#76107,#76108,#76109),(#76110,#76111,#76112,#76113,#76114,#76115,#76116,
#76117,#76118,#76119),(#76120,#76121,#76122,#76123,#76124,#76125,#76126,
#76127,#76128,#76129),(#76130,#76131,#76132,#76133,#76134,#76135,#76136,
#76137,#76138,#76139)),.UNSPECIFIED.,.F.,.F.,.F.)
B_SPLINE_SURFACE_WITH_KNOTS((4,4),(4,1,1,1,1,1,1,4),(0.,1.),(0.01522672384198,
0.1609587362027,0.3232214429713,0.4882613613105,0.657248499328,0.8291088798686,
1.,1.029379088704),.UNSPECIFIED.)
GEOMETRIC_REPRESENTATION_ITEM()
RATIONAL_B_SPLINE_SURFACE(((1.213333642301,1.213333642301,1.213333642301,
1.213333642301,1.213333642301,1.213333642301,1.213333642301,1.213333642301,
1.213333642301,1.213333642301),(0.9288887858998,0.9288887858998,0.9288887858998,
0.9288887858998,0.9288887858998,0.9288887858998,0.9288887858998,0.9288887858998,
0.9288887858998,0.9288887858998),(0.9288887858998,0.9288887858998,0.9288887858998,
0.9288887858998,0.9288887858998,0.9288887858998,0.9288887858998,0.9288887858998,
0.9288887858998,0.9288887858998),(1.213333642301,1.213333642301,1.213333642301,
1.213333642301,1.213333642301,1.213333642301,1.213333642301,1.213333642301,
1.213333642301,1.213333642301)))
REPRESENTATION_ITEM('')
SURFACE()
);
#89=(
BOUNDED_SURFACE()
B_SPLINE_SURFACE(2,2,((#76255,#76256,#76257),(#76258,#76259,#76260),(#76261,
#76262,#76263),(#76264,#76265,#76266),(#76267,#76268,#76269)),
 .UNSPECIFIED.,.F.,.F.,.F.)
B_SPLINE_SURFACE_WITH_KNOTS((3,2,3),(3,3),(-2.0591324832316E-11,0.785398841445723,
1.57079768291204),(-1.90808998232264E-9,1.57079632740067),.UNSPECIFIED.)
GEOMETRIC_REPRESENTATION_ITEM()
RATIONAL_B_SPLINE_SURFACE(((1.,0.707106780297764,1.),(0.923879402768402,
0.653281389874985,0.923879402768402),(1.,0.707106780297764,1.),(0.923879402768322,
0.653281389874929,0.923879402768322),(1.,0.707106780297764,1.)))
REPRESENTATION_ITEM('')
SURFACE()
);
#90=(
BOUNDED_SURFACE()
B_SPLINE_SURFACE(3,3,((#76272,#76273,#76274,#76275,#76276,#76277,#76278,
#76279,#76280,#76281),(#76282,#76283,#76284,#76285,#76286,#76287,#76288,
#76289,#76290,#76291),(#76292,#76293,#76294,#76295,#76296,#76297,#76298,
#76299,#76300,#76301),(#76302,#76303,#76304,#76305,#76306,#76307,#76308,
#76309,#76310,#76311)),.UNSPECIFIED.,.F.,.F.,.F.)
B_SPLINE_SURFACE_WITH_KNOTS((4,4),(4,1,1,1,1,1,1,4),(0.,1.),(-0.04354442307335,
0.,0.2188470202585,0.4127127347896,0.5846536536055,0.7374123189297,0.8755301058331,
0.9570403829289),.UNSPECIFIED.)
GEOMETRIC_REPRESENTATION_ITEM()
RATIONAL_B_SPLINE_SURFACE(((1.690744181818,1.690744181818,1.690744181818,
1.690744181818,1.690744181818,1.690744181818,1.690744181818,1.690744181818,
1.690744181818,1.690744181818),(0.7697519393939,0.7697519393939,0.7697519393939,
0.7697519393939,0.7697519393939,0.7697519393939,0.7697519393939,0.7697519393939,
0.7697519393939,0.7697519393939),(0.7697519393939,0.7697519393939,0.7697519393939,
0.7697519393939,0.7697519393939,0.7697519393939,0.7697519393939,0.7697519393939,
0.7697519393939,0.7697519393939),(1.690744181818,1.690744181818,1.690744181818,
1.690744181818,1.690744181818,1.690744181818,1.690744181818,1.690744181818,
1.690744181818,1.690744181818)))
REPRESENTATION_ITEM('')
SURFACE()
);
#91=(
BOUNDED_SURFACE()
B_SPLINE_SURFACE(3,3,((#76357,#76358,#76359,#76360,#76361,#76362,#76363),
(#76364,#76365,#76366,#76367,#76368,#76369,#76370),(#76371,#76372,#76373,
#76374,#76375,#76376,#76377),(#76378,#76379,#76380,#76381,#76382,#76383,
#76384)),.UNSPECIFIED.,.F.,.F.,.F.)
B_SPLINE_SURFACE_WITH_KNOTS((4,4),(4,1,1,1,4),(0.,1.),(0.1559312368082,
0.2570664118731,0.5049505145091,0.7496829664301,0.9487805409027),
 .UNSPECIFIED.)
GEOMETRIC_REPRESENTATION_ITEM()
RATIONAL_B_SPLINE_SURFACE(((1.688249056078,1.688249056078,1.688249056078,
1.688249056078,1.688249056078,1.688249056078,1.688249056078),(0.7705836479739,
0.7705836479739,0.7705836479739,0.7705836479739,0.7705836479739,0.7705836479739,
0.7705836479739),(0.7705836479739,0.7705836479739,0.7705836479739,0.7705836479739,
0.7705836479739,0.7705836479739,0.7705836479739),(1.688249056078,1.688249056078,
1.688249056078,1.688249056078,1.688249056078,1.688249056078,1.688249056078)))
REPRESENTATION_ITEM('')
SURFACE()
);
#92=(
BOUNDED_SURFACE()
B_SPLINE_SURFACE(3,3,((#76385,#76386,#76387,#76388,#76389,#76390,#76391,
#76392,#76393,#76394),(#76395,#76396,#76397,#76398,#76399,#76400,#76401,
#76402,#76403,#76404),(#76405,#76406,#76407,#76408,#76409,#76410,#76411,
#76412,#76413,#76414),(#76415,#76416,#76417,#76418,#76419,#76420,#76421,
#76422,#76423,#76424)),.UNSPECIFIED.,.F.,.F.,.F.)
B_SPLINE_SURFACE_WITH_KNOTS((4,4),(4,1,1,1,1,1,1,4),(0.,1.),(0.01522672384213,
0.1609587362025,0.3232214429708,0.4882613613098,0.657248499327,0.8291088798679,
1.,1.029379088704),.UNSPECIFIED.)
GEOMETRIC_REPRESENTATION_ITEM()
RATIONAL_B_SPLINE_SURFACE(((1.213333642301,1.213333642301,1.213333642301,
1.213333642301,1.213333642301,1.213333642301,1.213333642301,1.213333642301,
1.213333642301,1.213333642301),(0.9288887858998,0.9288887858998,0.9288887858998,
0.9288887858998,0.9288887858998,0.9288887858998,0.9288887858998,0.9288887858998,
0.9288887858998,0.9288887858998),(0.9288887858998,0.9288887858998,0.9288887858998,
0.9288887858998,0.9288887858998,0.9288887858998,0.9288887858998,0.9288887858998,
0.9288887858998,0.9288887858998),(1.213333642301,1.213333642301,1.213333642301,
1.213333642301,1.213333642301,1.213333642301,1.213333642301,1.213333642301,
1.213333642301,1.213333642301)))
REPRESENTATION_ITEM('')
SURFACE()
);
#93=(
BOUNDED_SURFACE()
B_SPLINE_SURFACE(3,3,((#77077,#77078,#77079,#77080,#77081,#77082,#77083,
#77084,#77085,#77086),(#77087,#77088,#77089,#77090,#77091,#77092,#77093,
#77094,#77095,#77096),(#77097,#77098,#77099,#77100,#77101,#77102,#77103,
#77104,#77105,#77106),(#77107,#77108,#77109,#77110,#77111,#77112,#77113,
#77114,#77115,#77116)),.UNSPECIFIED.,.F.,.F.,.F.)
B_SPLINE_SURFACE_WITH_KNOTS((4,4),(4,1,1,1,1,1,1,4),(0.,1.),(0.05220056064519,
0.1319673678815,0.2690865205955,0.4205273859327,0.5916022772481,0.7847638487113,
1.,1.042563084088),.UNSPECIFIED.)
GEOMETRIC_REPRESENTATION_ITEM()
RATIONAL_B_SPLINE_SURFACE(((1.688285554968,1.688285554968,1.688285554968,
1.688285554968,1.688285554968,1.688285554968,1.688285554968,1.688285554968,
1.688285554968,1.688285554968),(0.7705714816774,0.7705714816774,0.7705714816774,
0.7705714816774,0.7705714816774,0.7705714816774,0.7705714816774,0.7705714816774,
0.7705714816774,0.7705714816774),(0.7705714816774,0.7705714816774,0.7705714816774,
0.7705714816774,0.7705714816774,0.7705714816774,0.7705714816774,0.7705714816774,
0.7705714816774,0.7705714816774),(1.688285554968,1.688285554968,1.688285554968,
1.688285554968,1.688285554968,1.688285554968,1.688285554968,1.688285554968,
1.688285554968,1.688285554968)))
REPRESENTATION_ITEM('')
SURFACE()
);
#94=(
BOUNDED_SURFACE()
B_SPLINE_SURFACE(3,3,((#77128,#77129,#77130,#77131,#77132,#77133,#77134,
#77135,#77136),(#77137,#77138,#77139,#77140,#77141,#77142,#77143,#77144,
#77145),(#77146,#77147,#77148,#77149,#77150,#77151,#77152,#77153,#77154),
(#77155,#77156,#77157,#77158,#77159,#77160,#77161,#77162,#77163)),
 .UNSPECIFIED.,.F.,.F.,.F.)
B_SPLINE_SURFACE_WITH_KNOTS((4,4),(4,1,1,1,1,1,4),(0.,1.),(-0.01990272017629,
0.,0.2389484745374,0.4588523864734,0.6543603096437,0.8338908219074,0.9794024204118),
 .UNSPECIFIED.)
GEOMETRIC_REPRESENTATION_ITEM()
RATIONAL_B_SPLINE_SURFACE(((1.255034839148,1.255034839148,1.255034839148,
1.255034839148,1.255034839148,1.255034839148,1.255034839148,1.255034839148,
1.255034839148),(0.9149883869506,0.9149883869506,0.9149883869506,0.9149883869506,
0.9149883869506,0.9149883869506,0.9149883869506,0.9149883869506,0.9149883869506),
(0.9149883869506,0.9149883869506,0.9149883869506,0.9149883869506,0.9149883869506,
0.9149883869506,0.9149883869506,0.9149883869506,0.9149883869506),(1.255034839148,
1.255034839148,1.255034839148,1.255034839148,1.255034839148,1.255034839148,
1.255034839148,1.255034839148,1.255034839148)))
REPRESENTATION_ITEM('')
SURFACE()
);
#95=(
BOUNDED_SURFACE()
B_SPLINE_SURFACE(3,3,((#77235,#77236,#77237,#77238,#77239,#77240,#77241,
#77242,#77243,#77244,#77245,#77246,#77247,#77248,#77249,#77250,#77251),
(#77252,#77253,#77254,#77255,#77256,#77257,#77258,#77259,#77260,#77261,
#77262,#77263,#77264,#77265,#77266,#77267,#77268),(#77269,#77270,#77271,
#77272,#77273,#77274,#77275,#77276,#77277,#77278,#77279,#77280,#77281,#77282,
#77283,#77284,#77285),(#77286,#77287,#77288,#77289,#77290,#77291,#77292,
#77293,#77294,#77295,#77296,#77297,#77298,#77299,#77300,#77301,#77302)),
 .UNSPECIFIED.,.F.,.F.,.F.)
B_SPLINE_SURFACE_WITH_KNOTS((4,4),(4,1,1,1,1,1,1,1,1,1,1,1,1,1,4),(0.,1.),
(0.2464507346395,0.2581861749882,0.3270535582554,0.3894217358911,0.4462754991248,
0.4977148437755,0.5437887889187,0.5856785614859,0.6254848748326,0.665364356384,
0.7068462008028,0.7510195976168,0.7988053487976,0.8493775200417,0.8551829474757),
 .UNSPECIFIED.)
GEOMETRIC_REPRESENTATION_ITEM()
RATIONAL_B_SPLINE_SURFACE(((1.688124912109,1.688124912109,1.688124912109,
1.688124912109,1.688124912109,1.688124912109,1.688124912109,1.688124912109,
1.688124912109,1.688124912109,1.688124912109,1.688124912109,1.688124912109,
1.688124912109,1.688124912109,1.688124912109,1.688124912109),(0.7706250292969,
0.7706250292969,0.7706250292969,0.7706250292969,0.7706250292969,0.7706250292969,
0.7706250292969,0.7706250292969,0.7706250292969,0.7706250292969,0.7706250292969,
0.7706250292969,0.7706250292969,0.7706250292969,0.7706250292969,0.7706250292969,
0.7706250292969),(0.7706250292969,0.7706250292969,0.7706250292969,0.7706250292969,
0.7706250292969,0.7706250292969,0.7706250292969,0.7706250292969,0.7706250292969,
0.7706250292969,0.7706250292969,0.7706250292969,0.7706250292969,0.7706250292969,
0.7706250292969,0.7706250292969,0.7706250292969),(1.688124912109,1.688124912109,
1.688124912109,1.688124912109,1.688124912109,1.688124912109,1.688124912109,
1.688124912109,1.688124912109,1.688124912109,1.688124912109,1.688124912109,
1.688124912109,1.688124912109,1.688124912109,1.688124912109,1.688124912109)))
REPRESENTATION_ITEM('')
SURFACE()
);
#96=(
BOUNDED_SURFACE()
B_SPLINE_SURFACE(3,3,((#77376,#77377,#77378,#77379,#77380,#77381,#77382,
#77383,#77384,#77385,#77386,#77387,#77388,#77389,#77390),(#77391,#77392,
#77393,#77394,#77395,#77396,#77397,#77398,#77399,#77400,#77401,#77402,#77403,
#77404,#77405),(#77406,#77407,#77408,#77409,#77410,#77411,#77412,#77413,
#77414,#77415,#77416,#77417,#77418,#77419,#77420),(#77421,#77422,#77423,
#77424,#77425,#77426,#77427,#77428,#77429,#77430,#77431,#77432,#77433,#77434,
#77435)),.UNSPECIFIED.,.F.,.F.,.F.)
B_SPLINE_SURFACE_WITH_KNOTS((4,4),(4,1,1,1,1,1,1,1,1,1,1,1,4),(0.,1.),(0.1437144313987,
0.1552458302251,0.1967250273222,0.2355484862261,0.2747982281273,0.3169388613176,
0.3641395395006,0.4179857837726,0.4783625082613,0.544879832375,0.6183059198578,
0.7000331551375,0.7514024621637),.UNSPECIFIED.)
GEOMETRIC_REPRESENTATION_ITEM()
RATIONAL_B_SPLINE_SURFACE(((1.688124199273,1.688124199273,1.688124199273,
1.688124199273,1.688124199273,1.688124199273,1.688124199273,1.688124199273,
1.688124199273,1.688124199273,1.688124199273,1.688124199273,1.688124199273,
1.688124199273,1.688124199273),(0.7706252669091,0.7706252669091,0.7706252669091,
0.7706252669091,0.7706252669091,0.7706252669091,0.7706252669091,0.7706252669091,
0.7706252669091,0.7706252669091,0.7706252669091,0.7706252669091,0.7706252669091,
0.7706252669091,0.7706252669091),(0.7706252669091,0.7706252669091,0.7706252669091,
0.7706252669091,0.7706252669091,0.7706252669091,0.7706252669091,0.7706252669091,
0.7706252669091,0.7706252669091,0.7706252669091,0.7706252669091,0.7706252669091,
0.7706252669091,0.7706252669091),(1.688124199273,1.688124199273,1.688124199273,
1.688124199273,1.688124199273,1.688124199273,1.688124199273,1.688124199273,
1.688124199273,1.688124199273,1.688124199273,1.688124199273,1.688124199273,
1.688124199273,1.688124199273)))
REPRESENTATION_ITEM('')
SURFACE()
);
#97=(
BOUNDED_SURFACE()
B_SPLINE_SURFACE(3,3,((#77506,#77507,#77508,#77509,#77510,#77511,#77512,
#77513,#77514,#77515,#77516,#77517,#77518,#77519,#77520,#77521),(#77522,
#77523,#77524,#77525,#77526,#77527,#77528,#77529,#77530,#77531,#77532,#77533,
#77534,#77535,#77536,#77537),(#77538,#77539,#77540,#77541,#77542,#77543,
#77544,#77545,#77546,#77547,#77548,#77549,#77550,#77551,#77552,#77553),
(#77554,#77555,#77556,#77557,#77558,#77559,#77560,#77561,#77562,#77563,
#77564,#77565,#77566,#77567,#77568,#77569)),.UNSPECIFIED.,.F.,.F.,.F.)
B_SPLINE_SURFACE_WITH_KNOTS((4,4),(4,1,1,1,1,1,1,1,1,1,1,1,1,4),(0.,1.),
(0.02140640925839,0.09255460874441,0.1750873861286,0.251236969175,0.3240323794203,
0.3953058108048,0.4660543026699,0.5366667750787,0.6073238875255,0.6784737161435,
0.7510789133201,0.8267977560745,0.9085795622887,0.9877839400136),
 .UNSPECIFIED.)
GEOMETRIC_REPRESENTATION_ITEM()
RATIONAL_B_SPLINE_SURFACE(((1.688248958247,1.688248958247,1.688248958247,
1.688248958247,1.688248958247,1.688248958247,1.688248958247,1.688248958247,
1.688248958247,1.688248958247,1.688248958247,1.688248958247,1.688248958247,
1.688248958247,1.688248958247,1.688248958247),(0.7705836805844,0.7705836805844,
0.7705836805844,0.7705836805844,0.7705836805844,0.7705836805844,0.7705836805844,
0.7705836805844,0.7705836805844,0.7705836805844,0.7705836805844,0.7705836805844,
0.7705836805844,0.7705836805844,0.7705836805844,0.7705836805844),(0.7705836805844,
0.7705836805844,0.7705836805844,0.7705836805844,0.7705836805844,0.7705836805844,
0.7705836805844,0.7705836805844,0.7705836805844,0.7705836805844,0.7705836805844,
0.7705836805844,0.7705836805844,0.7705836805844,0.7705836805844,0.7705836805844),
(1.688248958247,1.688248958247,1.688248958247,1.688248958247,1.688248958247,
1.688248958247,1.688248958247,1.688248958247,1.688248958247,1.688248958247,
1.688248958247,1.688248958247,1.688248958247,1.688248958247,1.688248958247,
1.688248958247)))
REPRESENTATION_ITEM('')
SURFACE()
);
#98=(
BOUNDED_SURFACE()
B_SPLINE_SURFACE(3,3,((#78182,#78183,#78184,#78185,#78186,#78187,#78188,
#78189,#78190,#78191),(#78192,#78193,#78194,#78195,#78196,#78197,#78198,
#78199,#78200,#78201),(#78202,#78203,#78204,#78205,#78206,#78207,#78208,
#78209,#78210,#78211),(#78212,#78213,#78214,#78215,#78216,#78217,#78218,
#78219,#78220,#78221)),.UNSPECIFIED.,.F.,.F.,.F.)
B_SPLINE_SURFACE_WITH_KNOTS((4,4),(4,1,1,1,1,1,1,4),(0.,1.),(-0.01026083717529,
0.,0.1305163203911,0.2728513240134,0.4289559992506,0.6007994210509,0.7904157746401,
0.9503578169222),.UNSPECIFIED.)
GEOMETRIC_REPRESENTATION_ITEM()
RATIONAL_B_SPLINE_SURFACE(((1.084475557681,1.084475557681,1.084475557681,
1.084475557681,1.084475557681,1.084475557681,1.084475557681,1.084475557681,
1.084475557681,1.084475557681),(0.9718414807729,0.9718414807729,0.9718414807729,
0.9718414807729,0.9718414807729,0.9718414807729,0.9718414807729,0.9718414807729,
0.9718414807729,0.9718414807729),(0.9718414807729,0.9718414807729,0.9718414807729,
0.9718414807729,0.9718414807729,0.9718414807729,0.9718414807729,0.9718414807729,
0.9718414807729,0.9718414807729),(1.084475557681,1.084475557681,1.084475557681,
1.084475557681,1.084475557681,1.084475557681,1.084475557681,1.084475557681,
1.084475557681,1.084475557681)))
REPRESENTATION_ITEM('')
SURFACE()
);
#99=(
BOUNDED_SURFACE()
B_SPLINE_SURFACE(3,3,((#78648,#78649,#78650,#78651,#78652,#78653,#78654,
#78655,#78656,#78657),(#78658,#78659,#78660,#78661,#78662,#78663,#78664,
#78665,#78666,#78667),(#78668,#78669,#78670,#78671,#78672,#78673,#78674,
#78675,#78676,#78677),(#78678,#78679,#78680,#78681,#78682,#78683,#78684,
#78685,#78686,#78687)),.UNSPECIFIED.,.F.,.F.,.F.)
B_SPLINE_SURFACE_WITH_KNOTS((4,4),(4,1,1,1,1,1,1,4),(0.,1.),(0.04964194203021,
0.208640162397,0.3977422561064,0.5694560739657,0.7257805235275,0.8686542593486,
1.,1.010261594428),.UNSPECIFIED.)
GEOMETRIC_REPRESENTATION_ITEM()
RATIONAL_B_SPLINE_SURFACE(((1.084475548721,1.084475548721,1.084475548721,
1.084475548721,1.084475548721,1.084475548721,1.084475548721,1.084475548721,
1.084475548721,1.084475548721),(0.9718414837597,0.9718414837597,0.9718414837597,
0.9718414837597,0.9718414837597,0.9718414837597,0.9718414837597,0.9718414837597,
0.9718414837597,0.9718414837597),(0.9718414837597,0.9718414837597,0.9718414837597,
0.9718414837597,0.9718414837597,0.9718414837597,0.9718414837597,0.9718414837597,
0.9718414837597,0.9718414837597),(1.084475548721,1.084475548721,1.084475548721,
1.084475548721,1.084475548721,1.084475548721,1.084475548721,1.084475548721,
1.084475548721,1.084475548721)))
REPRESENTATION_ITEM('')
SURFACE()
);
#100=(
BOUNDED_SURFACE()
B_SPLINE_SURFACE(3,3,((#78780,#78781,#78782,#78783,#78784,#78785,#78786,
#78787,#78788),(#78789,#78790,#78791,#78792,#78793,#78794,#78795,#78796,
#78797),(#78798,#78799,#78800,#78801,#78802,#78803,#78804,#78805,#78806),
(#78807,#78808,#78809,#78810,#78811,#78812,#78813,#78814,#78815)),
 .UNSPECIFIED.,.F.,.F.,.F.)
B_SPLINE_SURFACE_WITH_KNOTS((4,4),(4,1,1,1,1,1,4),(0.,1.),(-0.01052707372612,
0.,0.1608498709985,0.3381455806048,0.5349730482014,0.7544766036978,0.97500975174),
 .UNSPECIFIED.)
GEOMETRIC_REPRESENTATION_ITEM()
RATIONAL_B_SPLINE_SURFACE(((1.084475566777,1.084475566777,1.084475566777,
1.084475566777,1.084475566777,1.084475566777,1.084475566777,1.084475566777,
1.084475566777),(0.971841477741,0.971841477741,0.971841477741,0.971841477741,
0.971841477741,0.971841477741,0.971841477741,0.971841477741,0.971841477741),
(0.971841477741,0.971841477741,0.971841477741,0.971841477741,0.971841477741,
0.971841477741,0.971841477741,0.971841477741,0.971841477741),(1.084475566777,
1.084475566777,1.084475566777,1.084475566777,1.084475566777,1.084475566777,
1.084475566777,1.084475566777,1.084475566777)))
REPRESENTATION_ITEM('')
SURFACE()
);
#101=(
BOUNDED_SURFACE()
B_SPLINE_SURFACE(3,3,((#78817,#78818,#78819,#78820,#78821,#78822,#78823,
#78824,#78825),(#78826,#78827,#78828,#78829,#78830,#78831,#78832,#78833,
#78834),(#78835,#78836,#78837,#78838,#78839,#78840,#78841,#78842,#78843),
(#78844,#78845,#78846,#78847,#78848,#78849,#78850,#78851,#78852)),
 .UNSPECIFIED.,.F.,.F.,.F.)
B_SPLINE_SURFACE_WITH_KNOTS((4,4),(4,1,1,1,1,1,4),(0.,1.),(0.02498971999015,
0.2468225056813,0.4668596886764,0.663575126701,0.8402237935333,1.,1.010528205858),
 .UNSPECIFIED.)
GEOMETRIC_REPRESENTATION_ITEM()
RATIONAL_B_SPLINE_SURFACE(((1.084475555384,1.084475555384,1.084475555384,
1.084475555384,1.084475555384,1.084475555384,1.084475555384,1.084475555384,
1.084475555384),(0.9718414815387,0.9718414815387,0.9718414815387,0.9718414815387,
0.9718414815387,0.9718414815387,0.9718414815387,0.9718414815387,0.9718414815387),
(0.9718414815387,0.9718414815387,0.9718414815387,0.9718414815387,0.9718414815387,
0.9718414815387,0.9718414815387,0.9718414815387,0.9718414815387),(1.084475555384,
1.084475555384,1.084475555384,1.084475555384,1.084475555384,1.084475555384,
1.084475555384,1.084475555384,1.084475555384)))
REPRESENTATION_ITEM('')
SURFACE()
);
#102=(
BOUNDED_SURFACE()
B_SPLINE_SURFACE(3,3,((#79027,#79028,#79029,#79030,#79031,#79032,#79033,
#79034,#79035,#79036,#79037,#79038,#79039),(#79040,#79041,#79042,#79043,
#79044,#79045,#79046,#79047,#79048,#79049,#79050,#79051,#79052),(#79053,
#79054,#79055,#79056,#79057,#79058,#79059,#79060,#79061,#79062,#79063,#79064,
#79065),(#79066,#79067,#79068,#79069,#79070,#79071,#79072,#79073,#79074,
#79075,#79076,#79077,#79078)),.UNSPECIFIED.,.F.,.F.,.F.)
B_SPLINE_SURFACE_WITH_KNOTS((4,4),(4,1,1,1,1,1,1,1,1,1,4),(0.,1.),(0.0610757214492,
0.07095988571525,0.1492379310574,0.235694875335,0.3321896436325,0.4406251726437,
0.5612505703628,0.6817452401667,0.7920616208415,0.8970621020182,0.950446210175),
 .UNSPECIFIED.)
GEOMETRIC_REPRESENTATION_ITEM()
RATIONAL_B_SPLINE_SURFACE(((1.290897846657,1.290897846657,1.290897846657,
1.290897846657,1.290897846657,1.290897846657,1.290897846657,1.290897846657,
1.290897846657,1.290897846657,1.290897846657,1.290897846657,1.290897846657),
(0.9030340511144,0.9030340511144,0.9030340511144,0.9030340511144,0.9030340511144,
0.9030340511144,0.9030340511144,0.9030340511144,0.9030340511144,0.9030340511144,
0.9030340511144,0.9030340511144,0.9030340511144),(0.9030340511144,0.9030340511144,
0.9030340511144,0.9030340511144,0.9030340511144,0.9030340511144,0.9030340511144,
0.9030340511144,0.9030340511144,0.9030340511144,0.9030340511144,0.9030340511144,
0.9030340511144),(1.290897846657,1.290897846657,1.290897846657,1.290897846657,
1.290897846657,1.290897846657,1.290897846657,1.290897846657,1.290897846657,
1.290897846657,1.290897846657,1.290897846657,1.290897846657)))
REPRESENTATION_ITEM('')
SURFACE()
);
#103=(
BOUNDED_SURFACE()
B_SPLINE_SURFACE(3,3,((#79221,#79222,#79223,#79224,#79225,#79226,#79227,
#79228,#79229,#79230,#79231,#79232,#79233),(#79234,#79235,#79236,#79237,
#79238,#79239,#79240,#79241,#79242,#79243,#79244,#79245,#79246),(#79247,
#79248,#79249,#79250,#79251,#79252,#79253,#79254,#79255,#79256,#79257,#79258,
#79259),(#79260,#79261,#79262,#79263,#79264,#79265,#79266,#79267,#79268,
#79269,#79270,#79271,#79272)),.UNSPECIFIED.,.F.,.F.,.F.)
B_SPLINE_SURFACE_WITH_KNOTS((4,4),(4,1,1,1,1,1,1,1,1,1,4),(0.,1.),(0.04950930982846,
0.1025419839712,0.2076375783474,0.3187672064944,0.4400789241165,0.561088419142,
0.6695340930006,0.7658744243708,0.8519958008141,0.929769091979,0.9389571376736),
 .UNSPECIFIED.)
GEOMETRIC_REPRESENTATION_ITEM()
RATIONAL_B_SPLINE_SURFACE(((1.290897643548,1.290897643548,1.290897643548,
1.290897643548,1.290897643548,1.290897643548,1.290897643548,1.290897643548,
1.290897643548,1.290897643548,1.290897643548,1.290897643548,1.290897643548),
(0.9030341188173,0.9030341188173,0.9030341188173,0.9030341188173,0.9030341188173,
0.9030341188173,0.9030341188173,0.9030341188173,0.9030341188173,0.9030341188173,
0.9030341188173,0.9030341188173,0.9030341188173),(0.9030341188173,0.9030341188173,
0.9030341188173,0.9030341188173,0.9030341188173,0.9030341188173,0.9030341188173,
0.9030341188173,0.9030341188173,0.9030341188173,0.9030341188173,0.9030341188173,
0.9030341188173),(1.290897643548,1.290897643548,1.290897643548,1.290897643548,
1.290897643548,1.290897643548,1.290897643548,1.290897643548,1.290897643548,
1.290897643548,1.290897643548,1.290897643548,1.290897643548)))
REPRESENTATION_ITEM('')
SURFACE()
);
#104=(
BOUNDED_SURFACE()
B_SPLINE_SURFACE(3,3,((#79286,#79287,#79288,#79289,#79290,#79291,#79292,
#79293,#79294,#79295,#79296,#79297,#79298),(#79299,#79300,#79301,#79302,
#79303,#79304,#79305,#79306,#79307,#79308,#79309,#79310,#79311),(#79312,
#79313,#79314,#79315,#79316,#79317,#79318,#79319,#79320,#79321,#79322,#79323,
#79324),(#79325,#79326,#79327,#79328,#79329,#79330,#79331,#79332,#79333,
#79334,#79335,#79336,#79337)),.UNSPECIFIED.,.F.,.F.,.F.)
B_SPLINE_SURFACE_WITH_KNOTS((4,4),(4,1,1,1,1,1,1,1,1,1,4),(0.,1.),(0.0610757214492,
0.07095988571522,0.1492379310573,0.2356948753349,0.3321896436323,0.4406251726436,
0.5612505703626,0.6817452401666,0.7920616208414,0.8970621020181,0.950446210175),
 .UNSPECIFIED.)
GEOMETRIC_REPRESENTATION_ITEM()
RATIONAL_B_SPLINE_SURFACE(((1.290897846657,1.290897846657,1.290897846657,
1.290897846657,1.290897846657,1.290897846657,1.290897846657,1.290897846657,
1.290897846657,1.290897846657,1.290897846657,1.290897846657,1.290897846657),
(0.9030340511144,0.9030340511144,0.9030340511144,0.9030340511144,0.9030340511144,
0.9030340511144,0.9030340511144,0.9030340511144,0.9030340511144,0.9030340511144,
0.9030340511144,0.9030340511144,0.9030340511144),(0.9030340511144,0.9030340511144,
0.9030340511144,0.9030340511144,0.9030340511144,0.9030340511144,0.9030340511144,
0.9030340511144,0.9030340511144,0.9030340511144,0.9030340511144,0.9030340511144,
0.9030340511144),(1.290897846657,1.290897846657,1.290897846657,1.290897846657,
1.290897846657,1.290897846657,1.290897846657,1.290897846657,1.290897846657,
1.290897846657,1.290897846657,1.290897846657,1.290897846657)))
REPRESENTATION_ITEM('')
SURFACE()
);
#105=(
BOUNDED_SURFACE()
B_SPLINE_SURFACE(3,3,((#79476,#79477,#79478,#79479,#79480,#79481,#79482,
#79483,#79484,#79485,#79486,#79487,#79488),(#79489,#79490,#79491,#79492,
#79493,#79494,#79495,#79496,#79497,#79498,#79499,#79500,#79501),(#79502,
#79503,#79504,#79505,#79506,#79507,#79508,#79509,#79510,#79511,#79512,#79513,
#79514),(#79515,#79516,#79517,#79518,#79519,#79520,#79521,#79522,#79523,
#79524,#79525,#79526,#79527)),.UNSPECIFIED.,.F.,.F.,.F.)
B_SPLINE_SURFACE_WITH_KNOTS((4,4),(4,1,1,1,1,1,1,1,1,1,4),(0.,1.),(0.04950930982846,
0.1025419839712,0.2076375783475,0.3187672064944,0.4400789241165,0.561088419142,
0.6695340930006,0.7658744243708,0.8519958008141,0.929769091979,0.938957137658),
 .UNSPECIFIED.)
GEOMETRIC_REPRESENTATION_ITEM()
RATIONAL_B_SPLINE_SURFACE(((1.290897643571,1.290897643571,1.290897643571,
1.290897643571,1.290897643571,1.290897643571,1.290897643571,1.290897643571,
1.290897643571,1.290897643571,1.290897643571,1.290897643571,1.290897643571),
(0.9030341188097,0.9030341188097,0.9030341188097,0.9030341188097,0.9030341188097,
0.9030341188097,0.9030341188097,0.9030341188097,0.9030341188097,0.9030341188097,
0.9030341188097,0.9030341188097,0.9030341188097),(0.9030341188097,0.9030341188097,
0.9030341188097,0.9030341188097,0.9030341188097,0.9030341188097,0.9030341188097,
0.9030341188097,0.9030341188097,0.9030341188097,0.9030341188097,0.9030341188097,
0.9030341188097),(1.290897643571,1.290897643571,1.290897643571,1.290897643571,
1.290897643571,1.290897643571,1.290897643571,1.290897643571,1.290897643571,
1.290897643571,1.290897643571,1.290897643571,1.290897643571)))
REPRESENTATION_ITEM('')
SURFACE()
);
#106=(
BOUNDED_SURFACE()
B_SPLINE_SURFACE(3,3,((#79696,#79697,#79698,#79699,#79700,#79701,#79702,
#79703,#79704,#79705,#79706,#79707,#79708,#79709,#79710,#79711),(#79712,
#79713,#79714,#79715,#79716,#79717,#79718,#79719,#79720,#79721,#79722,#79723,
#79724,#79725,#79726,#79727),(#79728,#79729,#79730,#79731,#79732,#79733,
#79734,#79735,#79736,#79737,#79738,#79739,#79740,#79741,#79742,#79743),
(#79744,#79745,#79746,#79747,#79748,#79749,#79750,#79751,#79752,#79753,
#79754,#79755,#79756,#79757,#79758,#79759)),.UNSPECIFIED.,.F.,.F.,.F.)
B_SPLINE_SURFACE_WITH_KNOTS((4,4),(4,1,1,1,1,1,1,1,1,1,1,1,1,4),(0.,1.),
(0.08146827322199,0.1143628386664,0.1692421072363,0.2249284106137,0.2831502006761,
0.3456281721931,0.4140525266083,0.4894451617347,0.5722446247522,0.6633356123178,
0.764041605596,0.8756089337997,1.,1.062083069362),.UNSPECIFIED.)
GEOMETRIC_REPRESENTATION_ITEM()
RATIONAL_B_SPLINE_SURFACE(((1.163762182752,1.163762182752,1.163762182752,
1.163762182752,1.163762182752,1.163762182752,1.163762182752,1.163762182752,
1.163762182752,1.163762182752,1.163762182752,1.163762182752,1.163762182752,
1.163762182752,1.163762182752,1.163762182752),(0.9454126057494,0.9454126057494,
0.9454126057494,0.9454126057494,0.9454126057494,0.9454126057494,0.9454126057494,
0.9454126057494,0.9454126057494,0.9454126057494,0.9454126057494,0.9454126057494,
0.9454126057494,0.9454126057494,0.9454126057494,0.9454126057494),(0.9454126057494,
0.9454126057494,0.9454126057494,0.9454126057494,0.9454126057494,0.9454126057494,
0.9454126057494,0.9454126057494,0.9454126057494,0.9454126057494,0.9454126057494,
0.9454126057494,0.9454126057494,0.9454126057494,0.9454126057494,0.9454126057494),
(1.163762182752,1.163762182752,1.163762182752,1.163762182752,1.163762182752,
1.163762182752,1.163762182752,1.163762182752,1.163762182752,1.163762182752,
1.163762182752,1.163762182752,1.163762182752,1.163762182752,1.163762182752,
1.163762182752)))
REPRESENTATION_ITEM('')
SURFACE()
);
#107=(
BOUNDED_SURFACE()
B_SPLINE_SURFACE(3,3,((#79857,#79858,#79859,#79860,#79861,#79862,#79863,
#79864,#79865,#79866,#79867,#79868,#79869,#79870,#79871,#79872,#79873,#79874,
#79875),(#79876,#79877,#79878,#79879,#79880,#79881,#79882,#79883,#79884,
#79885,#79886,#79887,#79888,#79889,#79890,#79891,#79892,#79893,#79894),
(#79895,#79896,#79897,#79898,#79899,#79900,#79901,#79902,#79903,#79904,
#79905,#79906,#79907,#79908,#79909,#79910,#79911,#79912,#79913),(#79914,
#79915,#79916,#79917,#79918,#79919,#79920,#79921,#79922,#79923,#79924,#79925,
#79926,#79927,#79928,#79929,#79930,#79931,#79932)),.UNSPECIFIED.,.F.,.F.,
 .F.)
B_SPLINE_SURFACE_WITH_KNOTS((4,4),(4,1,1,1,1,1,1,1,1,1,1,1,1,1,1,1,4),(0.,
1.),(0.07405554459896,0.1098971296184,0.1694542912499,0.2313453504815,0.2950046734926,
0.3598594451447,0.4252690650745,0.4898850666339,0.5519875872925,0.6114473189922,
0.6696770087325,0.7281593859908,0.7883629601705,0.8521052823621,0.9217704887411,
1.,1.062774291826),.UNSPECIFIED.)
GEOMETRIC_REPRESENTATION_ITEM()
RATIONAL_B_SPLINE_SURFACE(((1.163761738604,1.163761738604,1.163761738604,
1.163761738604,1.163761738604,1.163761738604,1.163761738604,1.163761738604,
1.163761738604,1.163761738604,1.163761738604,1.163761738604,1.163761738604,
1.163761738604,1.163761738604,1.163761738604,1.163761738604,1.163761738604,
1.163761738604),(0.9454127537987,0.9454127537987,0.9454127537987,0.9454127537987,
0.9454127537987,0.9454127537987,0.9454127537987,0.9454127537987,0.9454127537987,
0.9454127537987,0.9454127537987,0.9454127537987,0.9454127537987,0.9454127537987,
0.9454127537987,0.9454127537987,0.9454127537987,0.9454127537987,0.9454127537987),
(0.9454127537987,0.9454127537987,0.9454127537987,0.9454127537987,0.9454127537987,
0.9454127537987,0.9454127537987,0.9454127537987,0.9454127537987,0.9454127537987,
0.9454127537987,0.9454127537987,0.9454127537987,0.9454127537987,0.9454127537987,
0.9454127537987,0.9454127537987,0.9454127537987,0.9454127537987),(1.163761738604,
1.163761738604,1.163761738604,1.163761738604,1.163761738604,1.163761738604,
1.163761738604,1.163761738604,1.163761738604,1.163761738604,1.163761738604,
1.163761738604,1.163761738604,1.163761738604,1.163761738604,1.163761738604,
1.163761738604,1.163761738604,1.163761738604)))
REPRESENTATION_ITEM('')
SURFACE()
);
#108=(
BOUNDED_SURFACE()
B_SPLINE_SURFACE(3,3,((#80072,#80073,#80074,#80075,#80076,#80077,#80078,
#80079,#80080,#80081,#80082,#80083,#80084,#80085,#80086,#80087),(#80088,
#80089,#80090,#80091,#80092,#80093,#80094,#80095,#80096,#80097,#80098,#80099,
#80100,#80101,#80102,#80103),(#80104,#80105,#80106,#80107,#80108,#80109,
#80110,#80111,#80112,#80113,#80114,#80115,#80116,#80117,#80118,#80119),
(#80120,#80121,#80122,#80123,#80124,#80125,#80126,#80127,#80128,#80129,
#80130,#80131,#80132,#80133,#80134,#80135)),.UNSPECIFIED.,.F.,.F.,.F.)
B_SPLINE_SURFACE_WITH_KNOTS((4,4),(4,1,1,1,1,1,1,1,1,1,1,1,1,4),(0.,1.),
(0.08146827322119,0.1143628386664,0.1692421072363,0.2249284106138,0.2831502006761,
0.3456281721932,0.4140525266083,0.4894451617347,0.5722446247523,0.6633356123178,
0.764041605596,0.8756089337997,1.,1.062083069363),.UNSPECIFIED.)
GEOMETRIC_REPRESENTATION_ITEM()
RATIONAL_B_SPLINE_SURFACE(((1.163762182752,1.163762182752,1.163762182752,
1.163762182752,1.163762182752,1.163762182752,1.163762182752,1.163762182752,
1.163762182752,1.163762182752,1.163762182752,1.163762182752,1.163762182752,
1.163762182752,1.163762182752,1.163762182752),(0.9454126057494,0.9454126057494,
0.9454126057494,0.9454126057494,0.9454126057494,0.9454126057494,0.9454126057494,
0.9454126057494,0.9454126057494,0.9454126057494,0.9454126057494,0.9454126057494,
0.9454126057494,0.9454126057494,0.9454126057494,0.9454126057494),(0.9454126057494,
0.9454126057494,0.9454126057494,0.9454126057494,0.9454126057494,0.9454126057494,
0.9454126057494,0.9454126057494,0.9454126057494,0.9454126057494,0.9454126057494,
0.9454126057494,0.9454126057494,0.9454126057494,0.9454126057494,0.9454126057494),
(1.163762182752,1.163762182752,1.163762182752,1.163762182752,1.163762182752,
1.163762182752,1.163762182752,1.163762182752,1.163762182752,1.163762182752,
1.163762182752,1.163762182752,1.163762182752,1.163762182752,1.163762182752,
1.163762182752)))
REPRESENTATION_ITEM('')
SURFACE()
);
#109=(
BOUNDED_SURFACE()
B_SPLINE_SURFACE(3,3,((#80233,#80234,#80235,#80236,#80237,#80238,#80239,
#80240,#80241,#80242,#80243,#80244,#80245,#80246,#80247,#80248,#80249,#80250,
#80251),(#80252,#80253,#80254,#80255,#80256,#80257,#80258,#80259,#80260,
#80261,#80262,#80263,#80264,#80265,#80266,#80267,#80268,#80269,#80270),
(#80271,#80272,#80273,#80274,#80275,#80276,#80277,#80278,#80279,#80280,
#80281,#80282,#80283,#80284,#80285,#80286,#80287,#80288,#80289),(#80290,
#80291,#80292,#80293,#80294,#80295,#80296,#80297,#80298,#80299,#80300,#80301,
#80302,#80303,#80304,#80305,#80306,#80307,#80308)),.UNSPECIFIED.,.F.,.F.,
 .F.)
B_SPLINE_SURFACE_WITH_KNOTS((4,4),(4,1,1,1,1,1,1,1,1,1,1,1,1,1,1,1,4),(0.,
1.),(0.07405554460309,0.1098971296143,0.169454291245,0.2313453504764,0.2950046734878,
0.3598594451404,0.4252690650708,0.4898850666308,0.55198758729,0.6114473189903,
0.6696770087311,0.7281593859897,0.7883629601697,0.8521052823615,0.9217704887408,
1.,1.062774291821),.UNSPECIFIED.)
GEOMETRIC_REPRESENTATION_ITEM()
RATIONAL_B_SPLINE_SURFACE(((1.163761738604,1.163761738604,1.163761738604,
1.163761738604,1.163761738604,1.163761738604,1.163761738604,1.163761738604,
1.163761738604,1.163761738604,1.163761738604,1.163761738604,1.163761738604,
1.163761738604,1.163761738604,1.163761738604,1.163761738604,1.163761738604,
1.163761738604),(0.9454127537987,0.9454127537987,0.9454127537987,0.9454127537987,
0.9454127537987,0.9454127537987,0.9454127537987,0.9454127537987,0.9454127537987,
0.9454127537987,0.9454127537987,0.9454127537987,0.9454127537987,0.9454127537987,
0.9454127537987,0.9454127537987,0.9454127537987,0.9454127537987,0.9454127537987),
(0.9454127537987,0.9454127537987,0.9454127537987,0.9454127537987,0.9454127537987,
0.9454127537987,0.9454127537987,0.9454127537987,0.9454127537987,0.9454127537987,
0.9454127537987,0.9454127537987,0.9454127537987,0.9454127537987,0.9454127537987,
0.9454127537987,0.9454127537987,0.9454127537987,0.9454127537987),(1.163761738604,
1.163761738604,1.163761738604,1.163761738604,1.163761738604,1.163761738604,
1.163761738604,1.163761738604,1.163761738604,1.163761738604,1.163761738604,
1.163761738604,1.163761738604,1.163761738604,1.163761738604,1.163761738604,
1.163761738604,1.163761738604,1.163761738604)))
REPRESENTATION_ITEM('')
SURFACE()
);
#110=(
BOUNDED_SURFACE()
B_SPLINE_SURFACE(3,3,((#80519,#80520,#80521,#80522,#80523,#80524,#80525,
#80526,#80527,#80528,#80529,#80530,#80531,#80532,#80533,#80534,#80535,#80536),
(#80537,#80538,#80539,#80540,#80541,#80542,#80543,#80544,#80545,#80546,
#80547,#80548,#80549,#80550,#80551,#80552,#80553,#80554),(#80555,#80556,
#80557,#80558,#80559,#80560,#80561,#80562,#80563,#80564,#80565,#80566,#80567,
#80568,#80569,#80570,#80571,#80572),(#80573,#80574,#80575,#80576,#80577,
#80578,#80579,#80580,#80581,#80582,#80583,#80584,#80585,#80586,#80587,#80588,
#80589,#80590)),.UNSPECIFIED.,.F.,.F.,.F.)
B_SPLINE_SURFACE_WITH_KNOTS((4,4),(4,1,1,1,1,1,1,1,1,1,1,1,1,1,1,4),(0.,
1.),(0.06175722271876,0.08999345572628,0.1718421402663,0.2460287374652,
0.3131132709235,0.3747952252284,0.434571035346,0.4938742246648,0.5536333588992,
0.6147666923755,0.6785526469071,0.7472467268286,0.8231222492381,0.9072293928589,
1.,1.063517973833),.UNSPECIFIED.)
GEOMETRIC_REPRESENTATION_ITEM()
RATIONAL_B_SPLINE_SURFACE(((1.163762080777,1.163762080777,1.163762080777,
1.163762080777,1.163762080777,1.163762080777,1.163762080777,1.163762080777,
1.163762080777,1.163762080777,1.163762080777,1.163762080777,1.163762080777,
1.163762080777,1.163762080777,1.163762080777,1.163762080777,1.163762080777),
(0.9454126397411,0.9454126397411,0.9454126397411,0.9454126397411,0.9454126397411,
0.9454126397411,0.9454126397411,0.9454126397411,0.9454126397411,0.9454126397411,
0.9454126397411,0.9454126397411,0.9454126397411,0.9454126397411,0.9454126397411,
0.9454126397411,0.9454126397411,0.9454126397411),(0.9454126397411,0.9454126397411,
0.9454126397411,0.9454126397411,0.9454126397411,0.9454126397411,0.9454126397411,
0.9454126397411,0.9454126397411,0.9454126397411,0.9454126397411,0.9454126397411,
0.9454126397411,0.9454126397411,0.9454126397411,0.9454126397411,0.9454126397411,
0.9454126397411),(1.163762080777,1.163762080777,1.163762080777,1.163762080777,
1.163762080777,1.163762080777,1.163762080777,1.163762080777,1.163762080777,
1.163762080777,1.163762080777,1.163762080777,1.163762080777,1.163762080777,
1.163762080777,1.163762080777,1.163762080777,1.163762080777)))
REPRESENTATION_ITEM('')
SURFACE()
);
#111=(
BOUNDED_SURFACE()
B_SPLINE_SURFACE(3,3,((#80807,#80808,#80809,#80810,#80811,#80812,#80813,
#80814,#80815,#80816,#80817,#80818,#80819,#80820,#80821,#80822,#80823,#80824,
#80825),(#80826,#80827,#80828,#80829,#80830,#80831,#80832,#80833,#80834,
#80835,#80836,#80837,#80838,#80839,#80840,#80841,#80842,#80843,#80844),
(#80845,#80846,#80847,#80848,#80849,#80850,#80851,#80852,#80853,#80854,
#80855,#80856,#80857,#80858,#80859,#80860,#80861,#80862,#80863),(#80864,
#80865,#80866,#80867,#80868,#80869,#80870,#80871,#80872,#80873,#80874,#80875,
#80876,#80877,#80878,#80879,#80880,#80881,#80882)),.UNSPECIFIED.,.F.,.F.,
 .F.)
B_SPLINE_SURFACE_WITH_KNOTS((4,4),(4,1,1,1,1,1,1,1,1,1,1,1,1,1,1,1,4),(0.,
1.),(0.07657463420349,0.1100004523395,0.1691265697906,0.2304026067464,0.293380545751,
0.3576134224247,0.4225965644842,0.487151519821,0.5496712271063,0.6094805403732,
0.6679254064899,0.7266111538731,0.7871310766587,0.8513413437829,0.9214913363579,
1.,1.062601556544),.UNSPECIFIED.)
GEOMETRIC_REPRESENTATION_ITEM()
RATIONAL_B_SPLINE_SURFACE(((1.163761729205,1.163761729205,1.163761729205,
1.163761729205,1.163761729205,1.163761729205,1.163761729205,1.163761729205,
1.163761729205,1.163761729205,1.163761729205,1.163761729205,1.163761729205,
1.163761729205,1.163761729205,1.163761729205,1.163761729205,1.163761729205,
1.163761729205),(0.9454127569317,0.9454127569317,0.9454127569317,0.9454127569317,
0.9454127569317,0.9454127569317,0.9454127569317,0.9454127569317,0.9454127569317,
0.9454127569317,0.9454127569317,0.9454127569317,0.9454127569317,0.9454127569317,
0.9454127569317,0.9454127569317,0.9454127569317,0.9454127569317,0.9454127569317),
(0.9454127569317,0.9454127569317,0.9454127569317,0.9454127569317,0.9454127569317,
0.9454127569317,0.9454127569317,0.9454127569317,0.9454127569317,0.9454127569317,
0.9454127569317,0.9454127569317,0.9454127569317,0.9454127569317,0.9454127569317,
0.9454127569317,0.9454127569317,0.9454127569317,0.9454127569317),(1.163761729205,
1.163761729205,1.163761729205,1.163761729205,1.163761729205,1.163761729205,
1.163761729205,1.163761729205,1.163761729205,1.163761729205,1.163761729205,
1.163761729205,1.163761729205,1.163761729205,1.163761729205,1.163761729205,
1.163761729205,1.163761729205,1.163761729205)))
REPRESENTATION_ITEM('')
SURFACE()
);
#112=(
BOUNDED_SURFACE()
B_SPLINE_SURFACE(2,2,((#81074,#81075,#81076),(#81077,#81078,#81079),(#81080,
#81081,#81082),(#81083,#81084,#81085),(#81086,#81087,#81088)),
 .UNSPECIFIED.,.F.,.F.,.F.)
B_SPLINE_SURFACE_WITH_KNOTS((3,2,3),(3,3),(-1.57082381298781,-0.78541190649364,
5.32907051820098E-13),(0.274208361519626,1.84500468831452),
 .UNSPECIFIED.)
GEOMETRIC_REPRESENTATION_ITEM()
RATIONAL_B_SPLINE_SURFACE(((1.,0.707106781186548,1.),(0.92387690286144,
0.65327962299495,0.92387690286144),(1.,0.707106781186548,1.),(0.923876902861435,
0.653279622994946,0.923876902861435),(1.,0.707106781186548,1.)))
REPRESENTATION_ITEM('')
SURFACE()
);
#113=(
BOUNDED_SURFACE()
B_SPLINE_SURFACE(2,2,((#81140,#81141,#81142),(#81143,#81144,#81145),(#81146,
#81147,#81148),(#81149,#81150,#81151),(#81152,#81153,#81154)),
 .UNSPECIFIED.,.F.,.F.,.F.)
B_SPLINE_SURFACE_WITH_KNOTS((3,2,3),(3,3),(-3.27515792264435E-13,0.785411904005438,
1.5708238080112),(-1.82195799099004,-0.251161664195146),.UNSPECIFIED.)
GEOMETRIC_REPRESENTATION_ITEM()
RATIONAL_B_SPLINE_SURFACE(((1.,0.707106781186547,1.),(0.923876903337759,
0.653279623331758,0.923876903337759),(1.,0.707106781186547,1.),(0.923876903337922,
0.653279623331873,0.923876903337922),(1.,0.707106781186547,1.)))
REPRESENTATION_ITEM('')
SURFACE()
);
#114=(
BOUNDED_SURFACE()
B_SPLINE_SURFACE(3,3,((#81297,#81298,#81299,#81300,#81301,#81302,#81303,
#81304,#81305,#81306,#81307,#81308,#81309,#81310,#81311,#81312,#81313,#81314),
(#81315,#81316,#81317,#81318,#81319,#81320,#81321,#81322,#81323,#81324,
#81325,#81326,#81327,#81328,#81329,#81330,#81331,#81332),(#81333,#81334,
#81335,#81336,#81337,#81338,#81339,#81340,#81341,#81342,#81343,#81344,#81345,
#81346,#81347,#81348,#81349,#81350),(#81351,#81352,#81353,#81354,#81355,
#81356,#81357,#81358,#81359,#81360,#81361,#81362,#81363,#81364,#81365,#81366,
#81367,#81368)),.UNSPECIFIED.,.F.,.F.,.F.)
B_SPLINE_SURFACE_WITH_KNOTS((4,4),(4,1,1,1,1,1,1,1,1,1,1,1,1,1,1,4),(0.,
1.),(0.06175722271933,0.08999345572628,0.1718421402663,0.2460287374652,
0.3131132709235,0.3747952252284,0.434571035346,0.4938742246648,0.5536333588992,
0.6147666923755,0.6785526469071,0.7472467268286,0.8231222492381,0.9072293928589,
1.,1.063517973832),.UNSPECIFIED.)
GEOMETRIC_REPRESENTATION_ITEM()
RATIONAL_B_SPLINE_SURFACE(((1.163762080777,1.163762080777,1.163762080777,
1.163762080777,1.163762080777,1.163762080777,1.163762080777,1.163762080777,
1.163762080777,1.163762080777,1.163762080777,1.163762080777,1.163762080777,
1.163762080777,1.163762080777,1.163762080777,1.163762080777,1.163762080777),
(0.9454126397411,0.9454126397411,0.9454126397411,0.9454126397411,0.9454126397411,
0.9454126397411,0.9454126397411,0.9454126397411,0.9454126397411,0.9454126397411,
0.9454126397411,0.9454126397411,0.9454126397411,0.9454126397411,0.9454126397411,
0.9454126397411,0.9454126397411,0.9454126397411),(0.9454126397411,0.9454126397411,
0.9454126397411,0.9454126397411,0.9454126397411,0.9454126397411,0.9454126397411,
0.9454126397411,0.9454126397411,0.9454126397411,0.9454126397411,0.9454126397411,
0.9454126397411,0.9454126397411,0.9454126397411,0.9454126397411,0.9454126397411,
0.9454126397411),(1.163762080777,1.163762080777,1.163762080777,1.163762080777,
1.163762080777,1.163762080777,1.163762080777,1.163762080777,1.163762080777,
1.163762080777,1.163762080777,1.163762080777,1.163762080777,1.163762080777,
1.163762080777,1.163762080777,1.163762080777,1.163762080777)))
REPRESENTATION_ITEM('')
SURFACE()
);
#115=(
BOUNDED_SURFACE()
B_SPLINE_SURFACE(3,3,((#81498,#81499,#81500,#81501,#81502,#81503,#81504,
#81505,#81506,#81507,#81508,#81509,#81510,#81511,#81512,#81513,#81514,#81515,
#81516),(#81517,#81518,#81519,#81520,#81521,#81522,#81523,#81524,#81525,
#81526,#81527,#81528,#81529,#81530,#81531,#81532,#81533,#81534,#81535),
(#81536,#81537,#81538,#81539,#81540,#81541,#81542,#81543,#81544,#81545,
#81546,#81547,#81548,#81549,#81550,#81551,#81552,#81553,#81554),(#81555,
#81556,#81557,#81558,#81559,#81560,#81561,#81562,#81563,#81564,#81565,#81566,
#81567,#81568,#81569,#81570,#81571,#81572,#81573)),.UNSPECIFIED.,.F.,.F.,
 .F.)
B_SPLINE_SURFACE_WITH_KNOTS((4,4),(4,1,1,1,1,1,1,1,1,1,1,1,1,1,1,1,4),(0.,
1.),(0.07657463419982,0.1100004523395,0.1691265697906,0.2304026067464,0.293380545751,
0.3576134224247,0.4225965644842,0.4871515198211,0.5496712271063,0.6094805403732,
0.6679254064899,0.7266111538731,0.7871310766587,0.8513413437829,0.9214913363579,
1.,1.062601556547),.UNSPECIFIED.)
GEOMETRIC_REPRESENTATION_ITEM()
RATIONAL_B_SPLINE_SURFACE(((1.163761729205,1.163761729205,1.163761729205,
1.163761729205,1.163761729205,1.163761729205,1.163761729205,1.163761729205,
1.163761729205,1.163761729205,1.163761729205,1.163761729205,1.163761729205,
1.163761729205,1.163761729205,1.163761729205,1.163761729205,1.163761729205,
1.163761729205),(0.9454127569317,0.9454127569317,0.9454127569317,0.9454127569317,
0.9454127569317,0.9454127569317,0.9454127569317,0.9454127569317,0.9454127569317,
0.9454127569317,0.9454127569317,0.9454127569317,0.9454127569317,0.9454127569317,
0.9454127569317,0.9454127569317,0.9454127569317,0.9454127569317,0.9454127569317),
(0.9454127569317,0.9454127569317,0.9454127569317,0.9454127569317,0.9454127569317,
0.9454127569317,0.9454127569317,0.9454127569317,0.9454127569317,0.9454127569317,
0.9454127569317,0.9454127569317,0.9454127569317,0.9454127569317,0.9454127569317,
0.9454127569317,0.9454127569317,0.9454127569317,0.9454127569317),(1.163761729205,
1.163761729205,1.163761729205,1.163761729205,1.163761729205,1.163761729205,
1.163761729205,1.163761729205,1.163761729205,1.163761729205,1.163761729205,
1.163761729205,1.163761729205,1.163761729205,1.163761729205,1.163761729205,
1.163761729205,1.163761729205,1.163761729205)))
REPRESENTATION_ITEM('')
SURFACE()
);
#116=(
BOUNDED_SURFACE()
B_SPLINE_SURFACE(5,1,((#81784,#81785),(#81786,#81787),(#81788,#81789),(#81790,
#81791),(#81792,#81793),(#81794,#81795),(#81796,#81797),(#81798,#81799),
(#81800,#81801),(#81802,#81803),(#81804,#81805),(#81806,#81807),(#81808,
#81809),(#81810,#81811),(#81812,#81813)),.UNSPECIFIED.,.F.,.F.,.F.)
B_SPLINE_SURFACE_WITH_KNOTS((6,1,1,1,1,1,1,1,1,1,6),(2,2),(-0.990072088871819,
-0.9,-0.8,-0.7,-0.6,-0.5,-0.4,-0.3,-0.2,-0.1,0.),(0.,0.15),
 .UNSPECIFIED.)
GEOMETRIC_REPRESENTATION_ITEM()
RATIONAL_B_SPLINE_SURFACE(((1.,1.),(1.,1.),(1.,1.),(1.,1.),(1.,1.),(1.,
1.),(1.,1.),(1.,1.),(1.,1.),(1.,1.),(1.,1.),(1.,1.),(1.,1.),(1.,1.),(1.,
1.)))
REPRESENTATION_ITEM('')
SURFACE()
);
#117=(
BOUNDED_SURFACE()
B_SPLINE_SURFACE(5,1,((#81850,#81851),(#81852,#81853),(#81854,#81855),(#81856,
#81857),(#81858,#81859),(#81860,#81861),(#81862,#81863),(#81864,#81865),
(#81866,#81867),(#81868,#81869),(#81870,#81871),(#81872,#81873),(#81874,
#81875),(#81876,#81877),(#81878,#81879)),.UNSPECIFIED.,.F.,.F.,.F.)
B_SPLINE_SURFACE_WITH_KNOTS((6,1,1,1,1,1,1,1,1,1,6),(2,2),(0.,0.1,0.2,0.3,
0.4,0.5,0.6,0.7,0.8,0.9,0.990072088871819),(0.,0.15),.UNSPECIFIED.)
GEOMETRIC_REPRESENTATION_ITEM()
RATIONAL_B_SPLINE_SURFACE(((1.,1.),(1.,1.),(1.,1.),(1.,1.),(1.,1.),(1.,
1.),(1.,1.),(1.,1.),(1.,1.),(1.,1.),(1.,1.),(1.,1.),(1.,1.),(1.,1.),(1.,
1.)))
REPRESENTATION_ITEM('')
SURFACE()
);
#118=(
BOUNDED_SURFACE()
B_SPLINE_SURFACE(3,3,((#82574,#82575,#82576,#82577,#82578,#82579,#82580,
#82581,#82582,#82583),(#82584,#82585,#82586,#82587,#82588,#82589,#82590,
#82591,#82592,#82593),(#82594,#82595,#82596,#82597,#82598,#82599,#82600,
#82601,#82602,#82603),(#82604,#82605,#82606,#82607,#82608,#82609,#82610,
#82611,#82612,#82613)),.UNSPECIFIED.,.F.,.F.,.F.)
B_SPLINE_SURFACE_WITH_KNOTS((4,4),(4,1,1,1,1,1,1,4),(0.,1.),(0.01506479858231,
0.1606064835587,0.3226007169827,0.4875331958669,0.6566024882556,0.8287387281283,
1.,1.029081100736),.UNSPECIFIED.)
GEOMETRIC_REPRESENTATION_ITEM()
RATIONAL_B_SPLINE_SURFACE(((1.213333380411,1.213333380411,1.213333380411,
1.213333380411,1.213333380411,1.213333380411,1.213333380411,1.213333380411,
1.213333380411,1.213333380411),(0.9288888731962,0.9288888731962,0.9288888731962,
0.9288888731962,0.9288888731962,0.9288888731962,0.9288888731962,0.9288888731962,
0.9288888731962,0.9288888731962),(0.9288888731962,0.9288888731962,0.9288888731962,
0.9288888731962,0.9288888731962,0.9288888731962,0.9288888731962,0.9288888731962,
0.9288888731962,0.9288888731962),(1.213333380411,1.213333380411,1.213333380411,
1.213333380411,1.213333380411,1.213333380411,1.213333380411,1.213333380411,
1.213333380411,1.213333380411)))
REPRESENTATION_ITEM('')
SURFACE()
);
#119=(
BOUNDED_SURFACE()
B_SPLINE_SURFACE(3,3,((#82783,#82784,#82785,#82786,#82787,#82788),(#82789,
#82790,#82791,#82792,#82793,#82794),(#82795,#82796,#82797,#82798,#82799,
#82800),(#82801,#82802,#82803,#82804,#82805,#82806)),.UNSPECIFIED.,.F.,
 .F.,.F.)
B_SPLINE_SURFACE_WITH_KNOTS((4,4),(4,1,1,4),(0.,1.),(0.1007910179235,0.3395984370871,
0.6673654203349,0.9454447676393),.UNSPECIFIED.)
GEOMETRIC_REPRESENTATION_ITEM()
RATIONAL_B_SPLINE_SURFACE(((1.688400477538,1.688400477538,1.688400477538,
1.688400477538,1.688400477538,1.688400477538),(0.770533174154,0.770533174154,
0.770533174154,0.770533174154,0.770533174154,0.770533174154),(0.770533174154,
0.770533174154,0.770533174154,0.770533174154,0.770533174154,0.770533174154),
(1.688400477538,1.688400477538,1.688400477538,1.688400477538,1.688400477538,
1.688400477538)))
REPRESENTATION_ITEM('')
SURFACE()
);
#120=(
BOUNDED_SURFACE()
B_SPLINE_SURFACE(3,3,((#83518,#83519,#83520,#83521,#83522,#83523,#83524,
#83525,#83526,#83527),(#83528,#83529,#83530,#83531,#83532,#83533,#83534,
#83535,#83536,#83537),(#83538,#83539,#83540,#83541,#83542,#83543,#83544,
#83545,#83546,#83547),(#83548,#83549,#83550,#83551,#83552,#83553,#83554,
#83555,#83556,#83557)),.UNSPECIFIED.,.F.,.F.,.F.)
B_SPLINE_SURFACE_WITH_KNOTS((4,4),(4,1,1,1,1,1,1,4),(0.,1.),(0.01522672384226,
0.1609587362026,0.3232214429711,0.4882613613103,0.6572484993274,0.8291088798679,
1.,1.029379088704),.UNSPECIFIED.)
GEOMETRIC_REPRESENTATION_ITEM()
RATIONAL_B_SPLINE_SURFACE(((1.213333642301,1.213333642301,1.213333642301,
1.213333642301,1.213333642301,1.213333642301,1.213333642301,1.213333642301,
1.213333642301,1.213333642301),(0.9288887858998,0.9288887858998,0.9288887858998,
0.9288887858998,0.9288887858998,0.9288887858998,0.9288887858998,0.9288887858998,
0.9288887858998,0.9288887858998),(0.9288887858998,0.9288887858998,0.9288887858998,
0.9288887858998,0.9288887858998,0.9288887858998,0.9288887858998,0.9288887858998,
0.9288887858998,0.9288887858998),(1.213333642301,1.213333642301,1.213333642301,
1.213333642301,1.213333642301,1.213333642301,1.213333642301,1.213333642301,
1.213333642301,1.213333642301)))
REPRESENTATION_ITEM('')
SURFACE()
);
#121=(
BOUNDED_SURFACE()
B_SPLINE_SURFACE(3,3,((#83623,#83624,#83625,#83626,#83627,#83628,#83629,
#83630,#83631,#83632),(#83633,#83634,#83635,#83636,#83637,#83638,#83639,
#83640,#83641,#83642),(#83643,#83644,#83645,#83646,#83647,#83648,#83649,
#83650,#83651,#83652),(#83653,#83654,#83655,#83656,#83657,#83658,#83659,
#83660,#83661,#83662)),.UNSPECIFIED.,.F.,.F.,.F.)
B_SPLINE_SURFACE_WITH_KNOTS((4,4),(4,1,1,1,1,1,1,4),(0.,1.),(0.01522672384207,
0.1609587362025,0.3232214429709,0.48826136131,0.6572484993272,0.8291088798678,
1.,1.029379088704),.UNSPECIFIED.)
GEOMETRIC_REPRESENTATION_ITEM()
RATIONAL_B_SPLINE_SURFACE(((1.213333642301,1.213333642301,1.213333642301,
1.213333642301,1.213333642301,1.213333642301,1.213333642301,1.213333642301,
1.213333642301,1.213333642301),(0.9288887858998,0.9288887858998,0.9288887858998,
0.9288887858998,0.9288887858998,0.9288887858998,0.9288887858998,0.9288887858998,
0.9288887858998,0.9288887858998),(0.9288887858998,0.9288887858998,0.9288887858998,
0.9288887858998,0.9288887858998,0.9288887858998,0.9288887858998,0.9288887858998,
0.9288887858998,0.9288887858998),(1.213333642301,1.213333642301,1.213333642301,
1.213333642301,1.213333642301,1.213333642301,1.213333642301,1.213333642301,
1.213333642301,1.213333642301)))
REPRESENTATION_ITEM('')
SURFACE()
);
#122=(
BOUNDED_SURFACE()
B_SPLINE_SURFACE(3,3,((#83709,#83710,#83711,#83712,#83713,#83714,#83715,
#83716,#83717,#83718),(#83719,#83720,#83721,#83722,#83723,#83724,#83725,
#83726,#83727,#83728),(#83729,#83730,#83731,#83732,#83733,#83734,#83735,
#83736,#83737,#83738),(#83739,#83740,#83741,#83742,#83743,#83744,#83745,
#83746,#83747,#83748)),.UNSPECIFIED.,.F.,.F.,.F.)
B_SPLINE_SURFACE_WITH_KNOTS((4,4),(4,1,1,1,1,1,1,4),(0.,1.),(0.01506479858231,
0.1606064835586,0.3226007169825,0.4875331958667,0.6566024882553,0.8287387281281,
1.,1.029081100736),.UNSPECIFIED.)
GEOMETRIC_REPRESENTATION_ITEM()
RATIONAL_B_SPLINE_SURFACE(((1.213333380411,1.213333380411,1.213333380411,
1.213333380411,1.213333380411,1.213333380411,1.213333380411,1.213333380411,
1.213333380411,1.213333380411),(0.9288888731962,0.9288888731962,0.9288888731962,
0.9288888731962,0.9288888731962,0.9288888731962,0.9288888731962,0.9288888731962,
0.9288888731962,0.9288888731962),(0.9288888731962,0.9288888731962,0.9288888731962,
0.9288888731962,0.9288888731962,0.9288888731962,0.9288888731962,0.9288888731962,
0.9288888731962,0.9288888731962),(1.213333380411,1.213333380411,1.213333380411,
1.213333380411,1.213333380411,1.213333380411,1.213333380411,1.213333380411,
1.213333380411,1.213333380411)))
REPRESENTATION_ITEM('')
SURFACE()
);
#123=(
BOUNDED_SURFACE()
B_SPLINE_SURFACE(3,3,((#83749,#83750,#83751,#83752,#83753,#83754,#83755),
(#83756,#83757,#83758,#83759,#83760,#83761,#83762),(#83763,#83764,#83765,
#83766,#83767,#83768,#83769),(#83770,#83771,#83772,#83773,#83774,#83775,
#83776)),.UNSPECIFIED.,.F.,.F.,.F.)
B_SPLINE_SURFACE_WITH_KNOTS((4,4),(4,1,1,1,4),(0.,1.),(0.05117854690156,
0.2493624546919,0.4938217257274,0.7425317227159,0.8441048274148),
 .UNSPECIFIED.)
GEOMETRIC_REPRESENTATION_ITEM()
RATIONAL_B_SPLINE_SURFACE(((1.688247367265,1.688247367265,1.688247367265,
1.688247367265,1.688247367265,1.688247367265,1.688247367265),(0.7705842109115,
0.7705842109115,0.7705842109115,0.7705842109115,0.7705842109115,0.7705842109115,
0.7705842109115),(0.7705842109115,0.7705842109115,0.7705842109115,0.7705842109115,
0.7705842109115,0.7705842109115,0.7705842109115),(1.688247367265,1.688247367265,
1.688247367265,1.688247367265,1.688247367265,1.688247367265,1.688247367265)))
REPRESENTATION_ITEM('')
SURFACE()
);
#124=(
BOUNDED_SURFACE()
B_SPLINE_SURFACE(2,2,((#83804,#83805,#83806,#83807,#83808,#83809,#83810,
#83811,#83812),(#83813,#83814,#83815,#83816,#83817,#83818,#83819,#83820,
#83821),(#83822,#83823,#83824,#83825,#83826,#83827,#83828,#83829,#83830),
(#83831,#83832,#83833,#83834,#83835,#83836,#83837,#83838,#83839),(#83840,
#83841,#83842,#83843,#83844,#83845,#83846,#83847,#83848)),.UNSPECIFIED.,
 .F.,.T.,.F.)
B_SPLINE_SURFACE_WITH_KNOTS((3,2,3),(3,2,2,2,3),(0.,0.785409220915852,1.5708184418317),
(-3.14159265358979,-1.5707963267949,0.,1.5707963267949,3.14159265358979),
 .UNSPECIFIED.)
GEOMETRIC_REPRESENTATION_ITEM()
RATIONAL_B_SPLINE_SURFACE(((1.,0.707106781186548,1.,0.707106781186548,1.,
0.707106781186548,1.,0.707106781186548,1.),(0.923877416732587,0.653279986356723,
0.923877416732587,0.653279986356723,0.923877416732587,0.653279986356723,
0.923877416732587,0.653279986356723,0.923877416732587),(1.,0.707106781186548,
1.,0.707106781186548,1.,0.707106781186548,1.,0.707106781186548,1.),(0.923877416732587,
0.653279986356722,0.923877416732587,0.653279986356722,0.923877416732587,
0.653279986356722,0.923877416732587,0.653279986356722,0.923877416732587),
(1.,0.707106781186548,1.,0.707106781186548,1.,0.707106781186548,1.,0.707106781186548,
1.)))
REPRESENTATION_ITEM('')
SURFACE()
);
#125=(
BOUNDED_SURFACE()
B_SPLINE_SURFACE(3,3,((#84505,#84506,#84507,#84508,#84509,#84510,#84511,
#84512,#84513,#84514,#84515),(#84516,#84517,#84518,#84519,#84520,#84521,
#84522,#84523,#84524,#84525,#84526),(#84527,#84528,#84529,#84530,#84531,
#84532,#84533,#84534,#84535,#84536,#84537),(#84538,#84539,#84540,#84541,
#84542,#84543,#84544,#84545,#84546,#84547,#84548)),.UNSPECIFIED.,.F.,.F.,
 .F.)
B_SPLINE_SURFACE_WITH_KNOTS((4,4),(4,1,1,1,1,1,1,1,4),(0.,1.),(0.2240360135401,
0.2472910221768,0.3414169847941,0.4468386127094,0.5642591727492,0.6944598423552,
0.8389598455779,1.,1.024079734044),.UNSPECIFIED.)
GEOMETRIC_REPRESENTATION_ITEM()
RATIONAL_B_SPLINE_SURFACE(((1.255031453885,1.255031453885,1.255031453885,
1.255031453885,1.255031453885,1.255031453885,1.255031453885,1.255031453885,
1.255031453885,1.255031453885,1.255031453885),(0.9149895153718,0.9149895153718,
0.9149895153718,0.9149895153718,0.9149895153718,0.9149895153718,0.9149895153718,
0.9149895153718,0.9149895153718,0.9149895153718,0.9149895153718),(0.9149895153718,
0.9149895153718,0.9149895153718,0.9149895153718,0.9149895153718,0.9149895153718,
0.9149895153718,0.9149895153718,0.9149895153718,0.9149895153718,0.9149895153718),
(1.255031453885,1.255031453885,1.255031453885,1.255031453885,1.255031453885,
1.255031453885,1.255031453885,1.255031453885,1.255031453885,1.255031453885,
1.255031453885)))
REPRESENTATION_ITEM('')
SURFACE()
);
#126=(
BOUNDED_SURFACE()
B_SPLINE_SURFACE(3,3,((#84620,#84621,#84622,#84623,#84624,#84625,#84626,
#84627,#84628),(#84629,#84630,#84631,#84632,#84633,#84634,#84635,#84636,
#84637),(#84638,#84639,#84640,#84641,#84642,#84643,#84644,#84645,#84646),
(#84647,#84648,#84649,#84650,#84651,#84652,#84653,#84654,#84655)),
 .UNSPECIFIED.,.F.,.F.,.F.)
B_SPLINE_SURFACE_WITH_KNOTS((4,4),(4,1,1,1,1,1,4),(0.,1.),(0.1919185017324,
0.2830566699441,0.3739046366448,0.4651855690698,0.5658459153666,0.6781814349519,
0.7447068856119),.UNSPECIFIED.)
GEOMETRIC_REPRESENTATION_ITEM()
RATIONAL_B_SPLINE_SURFACE(((1.313555870703,1.313555870703,1.313555870703,
1.313555870703,1.313555870703,1.313555870703,1.313555870703,1.313555870703,
1.313555870703),(0.8954813764324,0.8954813764324,0.8954813764324,0.8954813764324,
0.8954813764324,0.8954813764324,0.8954813764324,0.8954813764324,0.8954813764324),
(0.8954813764324,0.8954813764324,0.8954813764324,0.8954813764324,0.8954813764324,
0.8954813764324,0.8954813764324,0.8954813764324,0.8954813764324),(1.313555870703,
1.313555870703,1.313555870703,1.313555870703,1.313555870703,1.313555870703,
1.313555870703,1.313555870703,1.313555870703)))
REPRESENTATION_ITEM('')
SURFACE()
);
#127=(
BOUNDED_SURFACE()
B_SPLINE_SURFACE(3,3,((#84775,#84776,#84777,#84778,#84779,#84780,#84781,
#84782,#84783,#84784),(#84785,#84786,#84787,#84788,#84789,#84790,#84791,
#84792,#84793,#84794),(#84795,#84796,#84797,#84798,#84799,#84800,#84801,
#84802,#84803,#84804),(#84805,#84806,#84807,#84808,#84809,#84810,#84811,
#84812,#84813,#84814)),.UNSPECIFIED.,.F.,.F.,.F.)
B_SPLINE_SURFACE_WITH_KNOTS((4,4),(4,1,1,1,1,1,1,4),(0.,1.),(0.01506479858232,
0.1606064835586,0.3226007169826,0.4875331958668,0.6566024882553,0.8287387281281,
1.,1.029081100736),.UNSPECIFIED.)
GEOMETRIC_REPRESENTATION_ITEM()
RATIONAL_B_SPLINE_SURFACE(((1.213333380411,1.213333380411,1.213333380411,
1.213333380411,1.213333380411,1.213333380411,1.213333380411,1.213333380411,
1.213333380411,1.213333380411),(0.9288888731962,0.9288888731962,0.9288888731962,
0.9288888731962,0.9288888731962,0.9288888731962,0.9288888731962,0.9288888731962,
0.9288888731962,0.9288888731962),(0.9288888731962,0.9288888731962,0.9288888731962,
0.9288888731962,0.9288888731962,0.9288888731962,0.9288888731962,0.9288888731962,
0.9288888731962,0.9288888731962),(1.213333380411,1.213333380411,1.213333380411,
1.213333380411,1.213333380411,1.213333380411,1.213333380411,1.213333380411,
1.213333380411,1.213333380411)))
REPRESENTATION_ITEM('')
SURFACE()
);
#128=(
BOUNDED_SURFACE()
B_SPLINE_SURFACE(3,3,((#85374,#85375,#85376,#85377,#85378,#85379,#85380,
#85381,#85382,#85383),(#85384,#85385,#85386,#85387,#85388,#85389,#85390,
#85391,#85392,#85393),(#85394,#85395,#85396,#85397,#85398,#85399,#85400,
#85401,#85402,#85403),(#85404,#85405,#85406,#85407,#85408,#85409,#85410,
#85411,#85412,#85413)),.UNSPECIFIED.,.F.,.F.,.F.)
B_SPLINE_SURFACE_WITH_KNOTS((4,4),(4,1,1,1,1,1,1,4),(0.,1.),(0.01522672384198,
0.1609587362027,0.3232214429713,0.4882613613105,0.657248499328,0.8291088798686,
1.,1.029379088704),.UNSPECIFIED.)
GEOMETRIC_REPRESENTATION_ITEM()
RATIONAL_B_SPLINE_SURFACE(((1.213333642301,1.213333642301,1.213333642301,
1.213333642301,1.213333642301,1.213333642301,1.213333642301,1.213333642301,
1.213333642301,1.213333642301),(0.9288887858998,0.9288887858998,0.9288887858998,
0.9288887858998,0.9288887858998,0.9288887858998,0.9288887858998,0.9288887858998,
0.9288887858998,0.9288887858998),(0.9288887858998,0.9288887858998,0.9288887858998,
0.9288887858998,0.9288887858998,0.9288887858998,0.9288887858998,0.9288887858998,
0.9288887858998,0.9288887858998),(1.213333642301,1.213333642301,1.213333642301,
1.213333642301,1.213333642301,1.213333642301,1.213333642301,1.213333642301,
1.213333642301,1.213333642301)))
REPRESENTATION_ITEM('')
SURFACE()
);
#129=(
BOUNDED_SURFACE()
B_SPLINE_SURFACE(2,2,((#85529,#85530,#85531),(#85532,#85533,#85534),(#85535,
#85536,#85537),(#85538,#85539,#85540),(#85541,#85542,#85543)),
 .UNSPECIFIED.,.F.,.F.,.F.)
B_SPLINE_SURFACE_WITH_KNOTS((3,2,3),(3,3),(-2.0591324832316E-11,0.785398841445723,
1.57079768291204),(-1.90808998232264E-9,1.57079632740067),.UNSPECIFIED.)
GEOMETRIC_REPRESENTATION_ITEM()
RATIONAL_B_SPLINE_SURFACE(((1.,0.707106780297764,1.),(0.923879402768402,
0.653281389874985,0.923879402768402),(1.,0.707106780297764,1.),(0.923879402768322,
0.653281389874929,0.923879402768322),(1.,0.707106780297764,1.)))
REPRESENTATION_ITEM('')
SURFACE()
);
#130=(
BOUNDED_SURFACE()
B_SPLINE_SURFACE(3,3,((#85546,#85547,#85548,#85549,#85550,#85551,#85552,
#85553,#85554,#85555),(#85556,#85557,#85558,#85559,#85560,#85561,#85562,
#85563,#85564,#85565),(#85566,#85567,#85568,#85569,#85570,#85571,#85572,
#85573,#85574,#85575),(#85576,#85577,#85578,#85579,#85580,#85581,#85582,
#85583,#85584,#85585)),.UNSPECIFIED.,.F.,.F.,.F.)
B_SPLINE_SURFACE_WITH_KNOTS((4,4),(4,1,1,1,1,1,1,4),(0.,1.),(-0.04354442307335,
0.,0.2188470202585,0.4127127347896,0.5846536536055,0.7374123189297,0.8755301058331,
0.9570403829289),.UNSPECIFIED.)
GEOMETRIC_REPRESENTATION_ITEM()
RATIONAL_B_SPLINE_SURFACE(((1.690744181818,1.690744181818,1.690744181818,
1.690744181818,1.690744181818,1.690744181818,1.690744181818,1.690744181818,
1.690744181818,1.690744181818),(0.7697519393939,0.7697519393939,0.7697519393939,
0.7697519393939,0.7697519393939,0.7697519393939,0.7697519393939,0.7697519393939,
0.7697519393939,0.7697519393939),(0.7697519393939,0.7697519393939,0.7697519393939,
0.7697519393939,0.7697519393939,0.7697519393939,0.7697519393939,0.7697519393939,
0.7697519393939,0.7697519393939),(1.690744181818,1.690744181818,1.690744181818,
1.690744181818,1.690744181818,1.690744181818,1.690744181818,1.690744181818,
1.690744181818,1.690744181818)))
REPRESENTATION_ITEM('')
SURFACE()
);
#131=(
BOUNDED_SURFACE()
B_SPLINE_SURFACE(3,3,((#85631,#85632,#85633,#85634,#85635,#85636,#85637),
(#85638,#85639,#85640,#85641,#85642,#85643,#85644),(#85645,#85646,#85647,
#85648,#85649,#85650,#85651),(#85652,#85653,#85654,#85655,#85656,#85657,
#85658)),.UNSPECIFIED.,.F.,.F.,.F.)
B_SPLINE_SURFACE_WITH_KNOTS((4,4),(4,1,1,1,4),(0.,1.),(0.1559312368082,
0.2570664118731,0.5049505145091,0.7496829664301,0.9487805409027),
 .UNSPECIFIED.)
GEOMETRIC_REPRESENTATION_ITEM()
RATIONAL_B_SPLINE_SURFACE(((1.688249056078,1.688249056078,1.688249056078,
1.688249056078,1.688249056078,1.688249056078,1.688249056078),(0.7705836479739,
0.7705836479739,0.7705836479739,0.7705836479739,0.7705836479739,0.7705836479739,
0.7705836479739),(0.7705836479739,0.7705836479739,0.7705836479739,0.7705836479739,
0.7705836479739,0.7705836479739,0.7705836479739),(1.688249056078,1.688249056078,
1.688249056078,1.688249056078,1.688249056078,1.688249056078,1.688249056078)))
REPRESENTATION_ITEM('')
SURFACE()
);
#132=(
BOUNDED_SURFACE()
B_SPLINE_SURFACE(3,3,((#85659,#85660,#85661,#85662,#85663,#85664,#85665,
#85666,#85667,#85668),(#85669,#85670,#85671,#85672,#85673,#85674,#85675,
#85676,#85677,#85678),(#85679,#85680,#85681,#85682,#85683,#85684,#85685,
#85686,#85687,#85688),(#85689,#85690,#85691,#85692,#85693,#85694,#85695,
#85696,#85697,#85698)),.UNSPECIFIED.,.F.,.F.,.F.)
B_SPLINE_SURFACE_WITH_KNOTS((4,4),(4,1,1,1,1,1,1,4),(0.,1.),(0.01522672384213,
0.1609587362025,0.3232214429708,0.4882613613098,0.657248499327,0.8291088798679,
1.,1.029379088704),.UNSPECIFIED.)
GEOMETRIC_REPRESENTATION_ITEM()
RATIONAL_B_SPLINE_SURFACE(((1.213333642301,1.213333642301,1.213333642301,
1.213333642301,1.213333642301,1.213333642301,1.213333642301,1.213333642301,
1.213333642301,1.213333642301),(0.9288887858998,0.9288887858998,0.9288887858998,
0.9288887858998,0.9288887858998,0.9288887858998,0.9288887858998,0.9288887858998,
0.9288887858998,0.9288887858998),(0.9288887858998,0.9288887858998,0.9288887858998,
0.9288887858998,0.9288887858998,0.9288887858998,0.9288887858998,0.9288887858998,
0.9288887858998,0.9288887858998),(1.213333642301,1.213333642301,1.213333642301,
1.213333642301,1.213333642301,1.213333642301,1.213333642301,1.213333642301,
1.213333642301,1.213333642301)))
REPRESENTATION_ITEM('')
SURFACE()
);
#133=(
BOUNDED_SURFACE()
B_SPLINE_SURFACE(3,3,((#86351,#86352,#86353,#86354,#86355,#86356,#86357,
#86358,#86359,#86360),(#86361,#86362,#86363,#86364,#86365,#86366,#86367,
#86368,#86369,#86370),(#86371,#86372,#86373,#86374,#86375,#86376,#86377,
#86378,#86379,#86380),(#86381,#86382,#86383,#86384,#86385,#86386,#86387,
#86388,#86389,#86390)),.UNSPECIFIED.,.F.,.F.,.F.)
B_SPLINE_SURFACE_WITH_KNOTS((4,4),(4,1,1,1,1,1,1,4),(0.,1.),(0.05220056064519,
0.1319673678815,0.2690865205955,0.4205273859327,0.5916022772481,0.7847638487113,
1.,1.042563084088),.UNSPECIFIED.)
GEOMETRIC_REPRESENTATION_ITEM()
RATIONAL_B_SPLINE_SURFACE(((1.688285554968,1.688285554968,1.688285554968,
1.688285554968,1.688285554968,1.688285554968,1.688285554968,1.688285554968,
1.688285554968,1.688285554968),(0.7705714816774,0.7705714816774,0.7705714816774,
0.7705714816774,0.7705714816774,0.7705714816774,0.7705714816774,0.7705714816774,
0.7705714816774,0.7705714816774),(0.7705714816774,0.7705714816774,0.7705714816774,
0.7705714816774,0.7705714816774,0.7705714816774,0.7705714816774,0.7705714816774,
0.7705714816774,0.7705714816774),(1.688285554968,1.688285554968,1.688285554968,
1.688285554968,1.688285554968,1.688285554968,1.688285554968,1.688285554968,
1.688285554968,1.688285554968)))
REPRESENTATION_ITEM('')
SURFACE()
);
#134=(
BOUNDED_SURFACE()
B_SPLINE_SURFACE(3,3,((#86402,#86403,#86404,#86405,#86406,#86407,#86408,
#86409,#86410),(#86411,#86412,#86413,#86414,#86415,#86416,#86417,#86418,
#86419),(#86420,#86421,#86422,#86423,#86424,#86425,#86426,#86427,#86428),
(#86429,#86430,#86431,#86432,#86433,#86434,#86435,#86436,#86437)),
 .UNSPECIFIED.,.F.,.F.,.F.)
B_SPLINE_SURFACE_WITH_KNOTS((4,4),(4,1,1,1,1,1,4),(0.,1.),(-0.01990272017629,
0.,0.2389484745374,0.4588523864734,0.6543603096437,0.8338908219074,0.9794024204118),
 .UNSPECIFIED.)
GEOMETRIC_REPRESENTATION_ITEM()
RATIONAL_B_SPLINE_SURFACE(((1.255034839148,1.255034839148,1.255034839148,
1.255034839148,1.255034839148,1.255034839148,1.255034839148,1.255034839148,
1.255034839148),(0.9149883869506,0.9149883869506,0.9149883869506,0.9149883869506,
0.9149883869506,0.9149883869506,0.9149883869506,0.9149883869506,0.9149883869506),
(0.9149883869506,0.9149883869506,0.9149883869506,0.9149883869506,0.9149883869506,
0.9149883869506,0.9149883869506,0.9149883869506,0.9149883869506),(1.255034839148,
1.255034839148,1.255034839148,1.255034839148,1.255034839148,1.255034839148,
1.255034839148,1.255034839148,1.255034839148)))
REPRESENTATION_ITEM('')
SURFACE()
);
#135=(
BOUNDED_SURFACE()
B_SPLINE_SURFACE(3,3,((#86509,#86510,#86511,#86512,#86513,#86514,#86515,
#86516,#86517,#86518,#86519,#86520,#86521,#86522,#86523,#86524,#86525),
(#86526,#86527,#86528,#86529,#86530,#86531,#86532,#86533,#86534,#86535,
#86536,#86537,#86538,#86539,#86540,#86541,#86542),(#86543,#86544,#86545,
#86546,#86547,#86548,#86549,#86550,#86551,#86552,#86553,#86554,#86555,#86556,
#86557,#86558,#86559),(#86560,#86561,#86562,#86563,#86564,#86565,#86566,
#86567,#86568,#86569,#86570,#86571,#86572,#86573,#86574,#86575,#86576)),
 .UNSPECIFIED.,.F.,.F.,.F.)
B_SPLINE_SURFACE_WITH_KNOTS((4,4),(4,1,1,1,1,1,1,1,1,1,1,1,1,1,4),(0.,1.),
(0.2464507346395,0.2581861749882,0.3270535582554,0.3894217358911,0.4462754991248,
0.4977148437755,0.5437887889187,0.5856785614859,0.6254848748326,0.665364356384,
0.7068462008028,0.7510195976168,0.7988053487976,0.8493775200417,0.8551829474757),
 .UNSPECIFIED.)
GEOMETRIC_REPRESENTATION_ITEM()
RATIONAL_B_SPLINE_SURFACE(((1.688124912109,1.688124912109,1.688124912109,
1.688124912109,1.688124912109,1.688124912109,1.688124912109,1.688124912109,
1.688124912109,1.688124912109,1.688124912109,1.688124912109,1.688124912109,
1.688124912109,1.688124912109,1.688124912109,1.688124912109),(0.7706250292969,
0.7706250292969,0.7706250292969,0.7706250292969,0.7706250292969,0.7706250292969,
0.7706250292969,0.7706250292969,0.7706250292969,0.7706250292969,0.7706250292969,
0.7706250292969,0.7706250292969,0.7706250292969,0.7706250292969,0.7706250292969,
0.7706250292969),(0.7706250292969,0.7706250292969,0.7706250292969,0.7706250292969,
0.7706250292969,0.7706250292969,0.7706250292969,0.7706250292969,0.7706250292969,
0.7706250292969,0.7706250292969,0.7706250292969,0.7706250292969,0.7706250292969,
0.7706250292969,0.7706250292969,0.7706250292969),(1.688124912109,1.688124912109,
1.688124912109,1.688124912109,1.688124912109,1.688124912109,1.688124912109,
1.688124912109,1.688124912109,1.688124912109,1.688124912109,1.688124912109,
1.688124912109,1.688124912109,1.688124912109,1.688124912109,1.688124912109)))
REPRESENTATION_ITEM('')
SURFACE()
);
#136=(
BOUNDED_SURFACE()
B_SPLINE_SURFACE(3,3,((#86650,#86651,#86652,#86653,#86654,#86655,#86656,
#86657,#86658,#86659,#86660,#86661,#86662,#86663,#86664),(#86665,#86666,
#86667,#86668,#86669,#86670,#86671,#86672,#86673,#86674,#86675,#86676,#86677,
#86678,#86679),(#86680,#86681,#86682,#86683,#86684,#86685,#86686,#86687,
#86688,#86689,#86690,#86691,#86692,#86693,#86694),(#86695,#86696,#86697,
#86698,#86699,#86700,#86701,#86702,#86703,#86704,#86705,#86706,#86707,#86708,
#86709)),.UNSPECIFIED.,.F.,.F.,.F.)
B_SPLINE_SURFACE_WITH_KNOTS((4,4),(4,1,1,1,1,1,1,1,1,1,1,1,4),(0.,1.),(0.1437144313987,
0.1552458302251,0.1967250273222,0.2355484862261,0.2747982281273,0.3169388613176,
0.3641395395006,0.4179857837726,0.4783625082613,0.544879832375,0.6183059198578,
0.7000331551375,0.7514024621637),.UNSPECIFIED.)
GEOMETRIC_REPRESENTATION_ITEM()
RATIONAL_B_SPLINE_SURFACE(((1.688124199273,1.688124199273,1.688124199273,
1.688124199273,1.688124199273,1.688124199273,1.688124199273,1.688124199273,
1.688124199273,1.688124199273,1.688124199273,1.688124199273,1.688124199273,
1.688124199273,1.688124199273),(0.7706252669091,0.7706252669091,0.7706252669091,
0.7706252669091,0.7706252669091,0.7706252669091,0.7706252669091,0.7706252669091,
0.7706252669091,0.7706252669091,0.7706252669091,0.7706252669091,0.7706252669091,
0.7706252669091,0.7706252669091),(0.7706252669091,0.7706252669091,0.7706252669091,
0.7706252669091,0.7706252669091,0.7706252669091,0.7706252669091,0.7706252669091,
0.7706252669091,0.7706252669091,0.7706252669091,0.7706252669091,0.7706252669091,
0.7706252669091,0.7706252669091),(1.688124199273,1.688124199273,1.688124199273,
1.688124199273,1.688124199273,1.688124199273,1.688124199273,1.688124199273,
1.688124199273,1.688124199273,1.688124199273,1.688124199273,1.688124199273,
1.688124199273,1.688124199273)))
REPRESENTATION_ITEM('')
SURFACE()
);
#137=(
BOUNDED_SURFACE()
B_SPLINE_SURFACE(3,3,((#86780,#86781,#86782,#86783,#86784,#86785,#86786,
#86787,#86788,#86789,#86790,#86791,#86792,#86793,#86794,#86795),(#86796,
#86797,#86798,#86799,#86800,#86801,#86802,#86803,#86804,#86805,#86806,#86807,
#86808,#86809,#86810,#86811),(#86812,#86813,#86814,#86815,#86816,#86817,
#86818,#86819,#86820,#86821,#86822,#86823,#86824,#86825,#86826,#86827),
(#86828,#86829,#86830,#86831,#86832,#86833,#86834,#86835,#86836,#86837,
#86838,#86839,#86840,#86841,#86842,#86843)),.UNSPECIFIED.,.F.,.F.,.F.)
B_SPLINE_SURFACE_WITH_KNOTS((4,4),(4,1,1,1,1,1,1,1,1,1,1,1,1,4),(0.,1.),
(0.02140640925839,0.09255460874441,0.1750873861286,0.251236969175,0.3240323794203,
0.3953058108048,0.4660543026699,0.5366667750787,0.6073238875255,0.6784737161435,
0.7510789133201,0.8267977560745,0.9085795622887,0.9877839400136),
 .UNSPECIFIED.)
GEOMETRIC_REPRESENTATION_ITEM()
RATIONAL_B_SPLINE_SURFACE(((1.688248958247,1.688248958247,1.688248958247,
1.688248958247,1.688248958247,1.688248958247,1.688248958247,1.688248958247,
1.688248958247,1.688248958247,1.688248958247,1.688248958247,1.688248958247,
1.688248958247,1.688248958247,1.688248958247),(0.7705836805844,0.7705836805844,
0.7705836805844,0.7705836805844,0.7705836805844,0.7705836805844,0.7705836805844,
0.7705836805844,0.7705836805844,0.7705836805844,0.7705836805844,0.7705836805844,
0.7705836805844,0.7705836805844,0.7705836805844,0.7705836805844),(0.7705836805844,
0.7705836805844,0.7705836805844,0.7705836805844,0.7705836805844,0.7705836805844,
0.7705836805844,0.7705836805844,0.7705836805844,0.7705836805844,0.7705836805844,
0.7705836805844,0.7705836805844,0.7705836805844,0.7705836805844,0.7705836805844),
(1.688248958247,1.688248958247,1.688248958247,1.688248958247,1.688248958247,
1.688248958247,1.688248958247,1.688248958247,1.688248958247,1.688248958247,
1.688248958247,1.688248958247,1.688248958247,1.688248958247,1.688248958247,
1.688248958247)))
REPRESENTATION_ITEM('')
SURFACE()
);
#138=(
BOUNDED_SURFACE()
B_SPLINE_SURFACE(3,3,((#87456,#87457,#87458,#87459,#87460,#87461,#87462,
#87463,#87464,#87465),(#87466,#87467,#87468,#87469,#87470,#87471,#87472,
#87473,#87474,#87475),(#87476,#87477,#87478,#87479,#87480,#87481,#87482,
#87483,#87484,#87485),(#87486,#87487,#87488,#87489,#87490,#87491,#87492,
#87493,#87494,#87495)),.UNSPECIFIED.,.F.,.F.,.F.)
B_SPLINE_SURFACE_WITH_KNOTS((4,4),(4,1,1,1,1,1,1,4),(0.,1.),(-0.01026083717529,
0.,0.1305163203911,0.2728513240134,0.4289559992506,0.6007994210509,0.7904157746401,
0.9503578169222),.UNSPECIFIED.)
GEOMETRIC_REPRESENTATION_ITEM()
RATIONAL_B_SPLINE_SURFACE(((1.084475557681,1.084475557681,1.084475557681,
1.084475557681,1.084475557681,1.084475557681,1.084475557681,1.084475557681,
1.084475557681,1.084475557681),(0.9718414807729,0.9718414807729,0.9718414807729,
0.9718414807729,0.9718414807729,0.9718414807729,0.9718414807729,0.9718414807729,
0.9718414807729,0.9718414807729),(0.9718414807729,0.9718414807729,0.9718414807729,
0.9718414807729,0.9718414807729,0.9718414807729,0.9718414807729,0.9718414807729,
0.9718414807729,0.9718414807729),(1.084475557681,1.084475557681,1.084475557681,
1.084475557681,1.084475557681,1.084475557681,1.084475557681,1.084475557681,
1.084475557681,1.084475557681)))
REPRESENTATION_ITEM('')
SURFACE()
);
#139=(
BOUNDED_SURFACE()
B_SPLINE_SURFACE(3,3,((#87922,#87923,#87924,#87925,#87926,#87927,#87928,
#87929,#87930,#87931),(#87932,#87933,#87934,#87935,#87936,#87937,#87938,
#87939,#87940,#87941),(#87942,#87943,#87944,#87945,#87946,#87947,#87948,
#87949,#87950,#87951),(#87952,#87953,#87954,#87955,#87956,#87957,#87958,
#87959,#87960,#87961)),.UNSPECIFIED.,.F.,.F.,.F.)
B_SPLINE_SURFACE_WITH_KNOTS((4,4),(4,1,1,1,1,1,1,4),(0.,1.),(0.04964194203021,
0.208640162397,0.3977422561064,0.5694560739657,0.7257805235275,0.8686542593486,
1.,1.010261594428),.UNSPECIFIED.)
GEOMETRIC_REPRESENTATION_ITEM()
RATIONAL_B_SPLINE_SURFACE(((1.084475548721,1.084475548721,1.084475548721,
1.084475548721,1.084475548721,1.084475548721,1.084475548721,1.084475548721,
1.084475548721,1.084475548721),(0.9718414837597,0.9718414837597,0.9718414837597,
0.9718414837597,0.9718414837597,0.9718414837597,0.9718414837597,0.9718414837597,
0.9718414837597,0.9718414837597),(0.9718414837597,0.9718414837597,0.9718414837597,
0.9718414837597,0.9718414837597,0.9718414837597,0.9718414837597,0.9718414837597,
0.9718414837597,0.9718414837597),(1.084475548721,1.084475548721,1.084475548721,
1.084475548721,1.084475548721,1.084475548721,1.084475548721,1.084475548721,
1.084475548721,1.084475548721)))
REPRESENTATION_ITEM('')
SURFACE()
);
#140=(
BOUNDED_SURFACE()
B_SPLINE_SURFACE(3,3,((#88054,#88055,#88056,#88057,#88058,#88059,#88060,
#88061,#88062),(#88063,#88064,#88065,#88066,#88067,#88068,#88069,#88070,
#88071),(#88072,#88073,#88074,#88075,#88076,#88077,#88078,#88079,#88080),
(#88081,#88082,#88083,#88084,#88085,#88086,#88087,#88088,#88089)),
 .UNSPECIFIED.,.F.,.F.,.F.)
B_SPLINE_SURFACE_WITH_KNOTS((4,4),(4,1,1,1,1,1,4),(0.,1.),(-0.01052707372612,
0.,0.1608498709985,0.3381455806048,0.5349730482014,0.7544766036978,0.97500975174),
 .UNSPECIFIED.)
GEOMETRIC_REPRESENTATION_ITEM()
RATIONAL_B_SPLINE_SURFACE(((1.084475566777,1.084475566777,1.084475566777,
1.084475566777,1.084475566777,1.084475566777,1.084475566777,1.084475566777,
1.084475566777),(0.971841477741,0.971841477741,0.971841477741,0.971841477741,
0.971841477741,0.971841477741,0.971841477741,0.971841477741,0.971841477741),
(0.971841477741,0.971841477741,0.971841477741,0.971841477741,0.971841477741,
0.971841477741,0.971841477741,0.971841477741,0.971841477741),(1.084475566777,
1.084475566777,1.084475566777,1.084475566777,1.084475566777,1.084475566777,
1.084475566777,1.084475566777,1.084475566777)))
REPRESENTATION_ITEM('')
SURFACE()
);
#141=(
BOUNDED_SURFACE()
B_SPLINE_SURFACE(3,3,((#88091,#88092,#88093,#88094,#88095,#88096,#88097,
#88098,#88099),(#88100,#88101,#88102,#88103,#88104,#88105,#88106,#88107,
#88108),(#88109,#88110,#88111,#88112,#88113,#88114,#88115,#88116,#88117),
(#88118,#88119,#88120,#88121,#88122,#88123,#88124,#88125,#88126)),
 .UNSPECIFIED.,.F.,.F.,.F.)
B_SPLINE_SURFACE_WITH_KNOTS((4,4),(4,1,1,1,1,1,4),(0.,1.),(0.02498971999015,
0.2468225056813,0.4668596886764,0.663575126701,0.8402237935333,1.,1.010528205858),
 .UNSPECIFIED.)
GEOMETRIC_REPRESENTATION_ITEM()
RATIONAL_B_SPLINE_SURFACE(((1.084475555384,1.084475555384,1.084475555384,
1.084475555384,1.084475555384,1.084475555384,1.084475555384,1.084475555384,
1.084475555384),(0.9718414815387,0.9718414815387,0.9718414815387,0.9718414815387,
0.9718414815387,0.9718414815387,0.9718414815387,0.9718414815387,0.9718414815387),
(0.9718414815387,0.9718414815387,0.9718414815387,0.9718414815387,0.9718414815387,
0.9718414815387,0.9718414815387,0.9718414815387,0.9718414815387),(1.084475555384,
1.084475555384,1.084475555384,1.084475555384,1.084475555384,1.084475555384,
1.084475555384,1.084475555384,1.084475555384)))
REPRESENTATION_ITEM('')
SURFACE()
);
#142=(
BOUNDED_SURFACE()
B_SPLINE_SURFACE(3,3,((#88301,#88302,#88303,#88304,#88305,#88306,#88307,
#88308,#88309,#88310,#88311,#88312,#88313),(#88314,#88315,#88316,#88317,
#88318,#88319,#88320,#88321,#88322,#88323,#88324,#88325,#88326),(#88327,
#88328,#88329,#88330,#88331,#88332,#88333,#88334,#88335,#88336,#88337,#88338,
#88339),(#88340,#88341,#88342,#88343,#88344,#88345,#88346,#88347,#88348,
#88349,#88350,#88351,#88352)),.UNSPECIFIED.,.F.,.F.,.F.)
B_SPLINE_SURFACE_WITH_KNOTS((4,4),(4,1,1,1,1,1,1,1,1,1,4),(0.,1.),(0.0610757214492,
0.07095988571525,0.1492379310574,0.235694875335,0.3321896436325,0.4406251726437,
0.5612505703628,0.6817452401667,0.7920616208415,0.8970621020182,0.950446210175),
 .UNSPECIFIED.)
GEOMETRIC_REPRESENTATION_ITEM()
RATIONAL_B_SPLINE_SURFACE(((1.290897846657,1.290897846657,1.290897846657,
1.290897846657,1.290897846657,1.290897846657,1.290897846657,1.290897846657,
1.290897846657,1.290897846657,1.290897846657,1.290897846657,1.290897846657),
(0.9030340511144,0.9030340511144,0.9030340511144,0.9030340511144,0.9030340511144,
0.9030340511144,0.9030340511144,0.9030340511144,0.9030340511144,0.9030340511144,
0.9030340511144,0.9030340511144,0.9030340511144),(0.9030340511144,0.9030340511144,
0.9030340511144,0.9030340511144,0.9030340511144,0.9030340511144,0.9030340511144,
0.9030340511144,0.9030340511144,0.9030340511144,0.9030340511144,0.9030340511144,
0.9030340511144),(1.290897846657,1.290897846657,1.290897846657,1.290897846657,
1.290897846657,1.290897846657,1.290897846657,1.290897846657,1.290897846657,
1.290897846657,1.290897846657,1.290897846657,1.290897846657)))
REPRESENTATION_ITEM('')
SURFACE()
);
#143=(
BOUNDED_SURFACE()
B_SPLINE_SURFACE(3,3,((#88495,#88496,#88497,#88498,#88499,#88500,#88501,
#88502,#88503,#88504,#88505,#88506,#88507),(#88508,#88509,#88510,#88511,
#88512,#88513,#88514,#88515,#88516,#88517,#88518,#88519,#88520),(#88521,
#88522,#88523,#88524,#88525,#88526,#88527,#88528,#88529,#88530,#88531,#88532,
#88533),(#88534,#88535,#88536,#88537,#88538,#88539,#88540,#88541,#88542,
#88543,#88544,#88545,#88546)),.UNSPECIFIED.,.F.,.F.,.F.)
B_SPLINE_SURFACE_WITH_KNOTS((4,4),(4,1,1,1,1,1,1,1,1,1,4),(0.,1.),(0.04950930982846,
0.1025419839712,0.2076375783474,0.3187672064944,0.4400789241165,0.561088419142,
0.6695340930006,0.7658744243708,0.8519958008141,0.929769091979,0.9389571376736),
 .UNSPECIFIED.)
GEOMETRIC_REPRESENTATION_ITEM()
RATIONAL_B_SPLINE_SURFACE(((1.290897643548,1.290897643548,1.290897643548,
1.290897643548,1.290897643548,1.290897643548,1.290897643548,1.290897643548,
1.290897643548,1.290897643548,1.290897643548,1.290897643548,1.290897643548),
(0.9030341188173,0.9030341188173,0.9030341188173,0.9030341188173,0.9030341188173,
0.9030341188173,0.9030341188173,0.9030341188173,0.9030341188173,0.9030341188173,
0.9030341188173,0.9030341188173,0.9030341188173),(0.9030341188173,0.9030341188173,
0.9030341188173,0.9030341188173,0.9030341188173,0.9030341188173,0.9030341188173,
0.9030341188173,0.9030341188173,0.9030341188173,0.9030341188173,0.9030341188173,
0.9030341188173),(1.290897643548,1.290897643548,1.290897643548,1.290897643548,
1.290897643548,1.290897643548,1.290897643548,1.290897643548,1.290897643548,
1.290897643548,1.290897643548,1.290897643548,1.290897643548)))
REPRESENTATION_ITEM('')
SURFACE()
);
#144=(
BOUNDED_SURFACE()
B_SPLINE_SURFACE(3,3,((#88560,#88561,#88562,#88563,#88564,#88565,#88566,
#88567,#88568,#88569,#88570,#88571,#88572),(#88573,#88574,#88575,#88576,
#88577,#88578,#88579,#88580,#88581,#88582,#88583,#88584,#88585),(#88586,
#88587,#88588,#88589,#88590,#88591,#88592,#88593,#88594,#88595,#88596,#88597,
#88598),(#88599,#88600,#88601,#88602,#88603,#88604,#88605,#88606,#88607,
#88608,#88609,#88610,#88611)),.UNSPECIFIED.,.F.,.F.,.F.)
B_SPLINE_SURFACE_WITH_KNOTS((4,4),(4,1,1,1,1,1,1,1,1,1,4),(0.,1.),(0.0610757214492,
0.07095988571522,0.1492379310573,0.2356948753349,0.3321896436323,0.4406251726436,
0.5612505703626,0.6817452401666,0.7920616208414,0.8970621020181,0.950446210175),
 .UNSPECIFIED.)
GEOMETRIC_REPRESENTATION_ITEM()
RATIONAL_B_SPLINE_SURFACE(((1.290897846657,1.290897846657,1.290897846657,
1.290897846657,1.290897846657,1.290897846657,1.290897846657,1.290897846657,
1.290897846657,1.290897846657,1.290897846657,1.290897846657,1.290897846657),
(0.9030340511144,0.9030340511144,0.9030340511144,0.9030340511144,0.9030340511144,
0.9030340511144,0.9030340511144,0.9030340511144,0.9030340511144,0.9030340511144,
0.9030340511144,0.9030340511144,0.9030340511144),(0.9030340511144,0.9030340511144,
0.9030340511144,0.9030340511144,0.9030340511144,0.9030340511144,0.9030340511144,
0.9030340511144,0.9030340511144,0.9030340511144,0.9030340511144,0.9030340511144,
0.9030340511144),(1.290897846657,1.290897846657,1.290897846657,1.290897846657,
1.290897846657,1.290897846657,1.290897846657,1.290897846657,1.290897846657,
1.290897846657,1.290897846657,1.290897846657,1.290897846657)))
REPRESENTATION_ITEM('')
SURFACE()
);
#145=(
BOUNDED_SURFACE()
B_SPLINE_SURFACE(3,3,((#88750,#88751,#88752,#88753,#88754,#88755,#88756,
#88757,#88758,#88759,#88760,#88761,#88762),(#88763,#88764,#88765,#88766,
#88767,#88768,#88769,#88770,#88771,#88772,#88773,#88774,#88775),(#88776,
#88777,#88778,#88779,#88780,#88781,#88782,#88783,#88784,#88785,#88786,#88787,
#88788),(#88789,#88790,#88791,#88792,#88793,#88794,#88795,#88796,#88797,
#88798,#88799,#88800,#88801)),.UNSPECIFIED.,.F.,.F.,.F.)
B_SPLINE_SURFACE_WITH_KNOTS((4,4),(4,1,1,1,1,1,1,1,1,1,4),(0.,1.),(0.04950930982846,
0.1025419839712,0.2076375783475,0.3187672064944,0.4400789241165,0.561088419142,
0.6695340930006,0.7658744243708,0.8519958008141,0.929769091979,0.938957137658),
 .UNSPECIFIED.)
GEOMETRIC_REPRESENTATION_ITEM()
RATIONAL_B_SPLINE_SURFACE(((1.290897643571,1.290897643571,1.290897643571,
1.290897643571,1.290897643571,1.290897643571,1.290897643571,1.290897643571,
1.290897643571,1.290897643571,1.290897643571,1.290897643571,1.290897643571),
(0.9030341188097,0.9030341188097,0.9030341188097,0.9030341188097,0.9030341188097,
0.9030341188097,0.9030341188097,0.9030341188097,0.9030341188097,0.9030341188097,
0.9030341188097,0.9030341188097,0.9030341188097),(0.9030341188097,0.9030341188097,
0.9030341188097,0.9030341188097,0.9030341188097,0.9030341188097,0.9030341188097,
0.9030341188097,0.9030341188097,0.9030341188097,0.9030341188097,0.9030341188097,
0.9030341188097),(1.290897643571,1.290897643571,1.290897643571,1.290897643571,
1.290897643571,1.290897643571,1.290897643571,1.290897643571,1.290897643571,
1.290897643571,1.290897643571,1.290897643571,1.290897643571)))
REPRESENTATION_ITEM('')
SURFACE()
);
#146=(
BOUNDED_SURFACE()
B_SPLINE_SURFACE(3,3,((#88970,#88971,#88972,#88973,#88974,#88975,#88976,
#88977,#88978,#88979,#88980,#88981,#88982,#88983,#88984,#88985),(#88986,
#88987,#88988,#88989,#88990,#88991,#88992,#88993,#88994,#88995,#88996,#88997,
#88998,#88999,#89000,#89001),(#89002,#89003,#89004,#89005,#89006,#89007,
#89008,#89009,#89010,#89011,#89012,#89013,#89014,#89015,#89016,#89017),
(#89018,#89019,#89020,#89021,#89022,#89023,#89024,#89025,#89026,#89027,
#89028,#89029,#89030,#89031,#89032,#89033)),.UNSPECIFIED.,.F.,.F.,.F.)
B_SPLINE_SURFACE_WITH_KNOTS((4,4),(4,1,1,1,1,1,1,1,1,1,1,1,1,4),(0.,1.),
(0.08146827322199,0.1143628386664,0.1692421072363,0.2249284106137,0.2831502006761,
0.3456281721931,0.4140525266083,0.4894451617347,0.5722446247522,0.6633356123178,
0.764041605596,0.8756089337997,1.,1.062083069362),.UNSPECIFIED.)
GEOMETRIC_REPRESENTATION_ITEM()
RATIONAL_B_SPLINE_SURFACE(((1.163762182752,1.163762182752,1.163762182752,
1.163762182752,1.163762182752,1.163762182752,1.163762182752,1.163762182752,
1.163762182752,1.163762182752,1.163762182752,1.163762182752,1.163762182752,
1.163762182752,1.163762182752,1.163762182752),(0.9454126057494,0.9454126057494,
0.9454126057494,0.9454126057494,0.9454126057494,0.9454126057494,0.9454126057494,
0.9454126057494,0.9454126057494,0.9454126057494,0.9454126057494,0.9454126057494,
0.9454126057494,0.9454126057494,0.9454126057494,0.9454126057494),(0.9454126057494,
0.9454126057494,0.9454126057494,0.9454126057494,0.9454126057494,0.9454126057494,
0.9454126057494,0.9454126057494,0.9454126057494,0.9454126057494,0.9454126057494,
0.9454126057494,0.9454126057494,0.9454126057494,0.9454126057494,0.9454126057494),
(1.163762182752,1.163762182752,1.163762182752,1.163762182752,1.163762182752,
1.163762182752,1.163762182752,1.163762182752,1.163762182752,1.163762182752,
1.163762182752,1.163762182752,1.163762182752,1.163762182752,1.163762182752,
1.163762182752)))
REPRESENTATION_ITEM('')
SURFACE()
);
#147=(
BOUNDED_SURFACE()
B_SPLINE_SURFACE(3,3,((#89131,#89132,#89133,#89134,#89135,#89136,#89137,
#89138,#89139,#89140,#89141,#89142,#89143,#89144,#89145,#89146,#89147,#89148,
#89149),(#89150,#89151,#89152,#89153,#89154,#89155,#89156,#89157,#89158,
#89159,#89160,#89161,#89162,#89163,#89164,#89165,#89166,#89167,#89168),
(#89169,#89170,#89171,#89172,#89173,#89174,#89175,#89176,#89177,#89178,
#89179,#89180,#89181,#89182,#89183,#89184,#89185,#89186,#89187),(#89188,
#89189,#89190,#89191,#89192,#89193,#89194,#89195,#89196,#89197,#89198,#89199,
#89200,#89201,#89202,#89203,#89204,#89205,#89206)),.UNSPECIFIED.,.F.,.F.,
 .F.)
B_SPLINE_SURFACE_WITH_KNOTS((4,4),(4,1,1,1,1,1,1,1,1,1,1,1,1,1,1,1,4),(0.,
1.),(0.07405554459896,0.1098971296184,0.1694542912499,0.2313453504815,0.2950046734926,
0.3598594451447,0.4252690650745,0.4898850666339,0.5519875872925,0.6114473189922,
0.6696770087325,0.7281593859908,0.7883629601705,0.8521052823621,0.9217704887411,
1.,1.062774291826),.UNSPECIFIED.)
GEOMETRIC_REPRESENTATION_ITEM()
RATIONAL_B_SPLINE_SURFACE(((1.163761738604,1.163761738604,1.163761738604,
1.163761738604,1.163761738604,1.163761738604,1.163761738604,1.163761738604,
1.163761738604,1.163761738604,1.163761738604,1.163761738604,1.163761738604,
1.163761738604,1.163761738604,1.163761738604,1.163761738604,1.163761738604,
1.163761738604),(0.9454127537987,0.9454127537987,0.9454127537987,0.9454127537987,
0.9454127537987,0.9454127537987,0.9454127537987,0.9454127537987,0.9454127537987,
0.9454127537987,0.9454127537987,0.9454127537987,0.9454127537987,0.9454127537987,
0.9454127537987,0.9454127537987,0.9454127537987,0.9454127537987,0.9454127537987),
(0.9454127537987,0.9454127537987,0.9454127537987,0.9454127537987,0.9454127537987,
0.9454127537987,0.9454127537987,0.9454127537987,0.9454127537987,0.9454127537987,
0.9454127537987,0.9454127537987,0.9454127537987,0.9454127537987,0.9454127537987,
0.9454127537987,0.9454127537987,0.9454127537987,0.9454127537987),(1.163761738604,
1.163761738604,1.163761738604,1.163761738604,1.163761738604,1.163761738604,
1.163761738604,1.163761738604,1.163761738604,1.163761738604,1.163761738604,
1.163761738604,1.163761738604,1.163761738604,1.163761738604,1.163761738604,
1.163761738604,1.163761738604,1.163761738604)))
REPRESENTATION_ITEM('')
SURFACE()
);
#148=(
BOUNDED_SURFACE()
B_SPLINE_SURFACE(3,3,((#89346,#89347,#89348,#89349,#89350,#89351,#89352,
#89353,#89354,#89355,#89356,#89357,#89358,#89359,#89360,#89361),(#89362,
#89363,#89364,#89365,#89366,#89367,#89368,#89369,#89370,#89371,#89372,#89373,
#89374,#89375,#89376,#89377),(#89378,#89379,#89380,#89381,#89382,#89383,
#89384,#89385,#89386,#89387,#89388,#89389,#89390,#89391,#89392,#89393),
(#89394,#89395,#89396,#89397,#89398,#89399,#89400,#89401,#89402,#89403,
#89404,#89405,#89406,#89407,#89408,#89409)),.UNSPECIFIED.,.F.,.F.,.F.)
B_SPLINE_SURFACE_WITH_KNOTS((4,4),(4,1,1,1,1,1,1,1,1,1,1,1,1,4),(0.,1.),
(0.08146827322119,0.1143628386664,0.1692421072363,0.2249284106138,0.2831502006761,
0.3456281721932,0.4140525266083,0.4894451617347,0.5722446247523,0.6633356123178,
0.764041605596,0.8756089337997,1.,1.062083069363),.UNSPECIFIED.)
GEOMETRIC_REPRESENTATION_ITEM()
RATIONAL_B_SPLINE_SURFACE(((1.163762182752,1.163762182752,1.163762182752,
1.163762182752,1.163762182752,1.163762182752,1.163762182752,1.163762182752,
1.163762182752,1.163762182752,1.163762182752,1.163762182752,1.163762182752,
1.163762182752,1.163762182752,1.163762182752),(0.9454126057494,0.9454126057494,
0.9454126057494,0.9454126057494,0.9454126057494,0.9454126057494,0.9454126057494,
0.9454126057494,0.9454126057494,0.9454126057494,0.9454126057494,0.9454126057494,
0.9454126057494,0.9454126057494,0.9454126057494,0.9454126057494),(0.9454126057494,
0.9454126057494,0.9454126057494,0.9454126057494,0.9454126057494,0.9454126057494,
0.9454126057494,0.9454126057494,0.9454126057494,0.9454126057494,0.9454126057494,
0.9454126057494,0.9454126057494,0.9454126057494,0.9454126057494,0.9454126057494),
(1.163762182752,1.163762182752,1.163762182752,1.163762182752,1.163762182752,
1.163762182752,1.163762182752,1.163762182752,1.163762182752,1.163762182752,
1.163762182752,1.163762182752,1.163762182752,1.163762182752,1.163762182752,
1.163762182752)))
REPRESENTATION_ITEM('')
SURFACE()
);
#149=(
BOUNDED_SURFACE()
B_SPLINE_SURFACE(3,3,((#89507,#89508,#89509,#89510,#89511,#89512,#89513,
#89514,#89515,#89516,#89517,#89518,#89519,#89520,#89521,#89522,#89523,#89524,
#89525),(#89526,#89527,#89528,#89529,#89530,#89531,#89532,#89533,#89534,
#89535,#89536,#89537,#89538,#89539,#89540,#89541,#89542,#89543,#89544),
(#89545,#89546,#89547,#89548,#89549,#89550,#89551,#89552,#89553,#89554,
#89555,#89556,#89557,#89558,#89559,#89560,#89561,#89562,#89563),(#89564,
#89565,#89566,#89567,#89568,#89569,#89570,#89571,#89572,#89573,#89574,#89575,
#89576,#89577,#89578,#89579,#89580,#89581,#89582)),.UNSPECIFIED.,.F.,.F.,
 .F.)
B_SPLINE_SURFACE_WITH_KNOTS((4,4),(4,1,1,1,1,1,1,1,1,1,1,1,1,1,1,1,4),(0.,
1.),(0.07405554460309,0.1098971296143,0.169454291245,0.2313453504764,0.2950046734878,
0.3598594451404,0.4252690650708,0.4898850666308,0.55198758729,0.6114473189903,
0.6696770087311,0.7281593859897,0.7883629601697,0.8521052823615,0.9217704887408,
1.,1.062774291821),.UNSPECIFIED.)
GEOMETRIC_REPRESENTATION_ITEM()
RATIONAL_B_SPLINE_SURFACE(((1.163761738604,1.163761738604,1.163761738604,
1.163761738604,1.163761738604,1.163761738604,1.163761738604,1.163761738604,
1.163761738604,1.163761738604,1.163761738604,1.163761738604,1.163761738604,
1.163761738604,1.163761738604,1.163761738604,1.163761738604,1.163761738604,
1.163761738604),(0.9454127537987,0.9454127537987,0.9454127537987,0.9454127537987,
0.9454127537987,0.9454127537987,0.9454127537987,0.9454127537987,0.9454127537987,
0.9454127537987,0.9454127537987,0.9454127537987,0.9454127537987,0.9454127537987,
0.9454127537987,0.9454127537987,0.9454127537987,0.9454127537987,0.9454127537987),
(0.9454127537987,0.9454127537987,0.9454127537987,0.9454127537987,0.9454127537987,
0.9454127537987,0.9454127537987,0.9454127537987,0.9454127537987,0.9454127537987,
0.9454127537987,0.9454127537987,0.9454127537987,0.9454127537987,0.9454127537987,
0.9454127537987,0.9454127537987,0.9454127537987,0.9454127537987),(1.163761738604,
1.163761738604,1.163761738604,1.163761738604,1.163761738604,1.163761738604,
1.163761738604,1.163761738604,1.163761738604,1.163761738604,1.163761738604,
1.163761738604,1.163761738604,1.163761738604,1.163761738604,1.163761738604,
1.163761738604,1.163761738604,1.163761738604)))
REPRESENTATION_ITEM('')
SURFACE()
);
#150=(
BOUNDED_SURFACE()
B_SPLINE_SURFACE(3,3,((#89793,#89794,#89795,#89796,#89797,#89798,#89799,
#89800,#89801,#89802,#89803,#89804,#89805,#89806,#89807,#89808,#89809,#89810),
(#89811,#89812,#89813,#89814,#89815,#89816,#89817,#89818,#89819,#89820,
#89821,#89822,#89823,#89824,#89825,#89826,#89827,#89828),(#89829,#89830,
#89831,#89832,#89833,#89834,#89835,#89836,#89837,#89838,#89839,#89840,#89841,
#89842,#89843,#89844,#89845,#89846),(#89847,#89848,#89849,#89850,#89851,
#89852,#89853,#89854,#89855,#89856,#89857,#89858,#89859,#89860,#89861,#89862,
#89863,#89864)),.UNSPECIFIED.,.F.,.F.,.F.)
B_SPLINE_SURFACE_WITH_KNOTS((4,4),(4,1,1,1,1,1,1,1,1,1,1,1,1,1,1,4),(0.,
1.),(0.06175722271876,0.08999345572628,0.1718421402663,0.2460287374652,
0.3131132709235,0.3747952252284,0.434571035346,0.4938742246648,0.5536333588992,
0.6147666923755,0.6785526469071,0.7472467268286,0.8231222492381,0.9072293928589,
1.,1.063517973833),.UNSPECIFIED.)
GEOMETRIC_REPRESENTATION_ITEM()
RATIONAL_B_SPLINE_SURFACE(((1.163762080777,1.163762080777,1.163762080777,
1.163762080777,1.163762080777,1.163762080777,1.163762080777,1.163762080777,
1.163762080777,1.163762080777,1.163762080777,1.163762080777,1.163762080777,
1.163762080777,1.163762080777,1.163762080777,1.163762080777,1.163762080777),
(0.9454126397411,0.9454126397411,0.9454126397411,0.9454126397411,0.9454126397411,
0.9454126397411,0.9454126397411,0.9454126397411,0.9454126397411,0.9454126397411,
0.9454126397411,0.9454126397411,0.9454126397411,0.9454126397411,0.9454126397411,
0.9454126397411,0.9454126397411,0.9454126397411),(0.9454126397411,0.9454126397411,
0.9454126397411,0.9454126397411,0.9454126397411,0.9454126397411,0.9454126397411,
0.9454126397411,0.9454126397411,0.9454126397411,0.9454126397411,0.9454126397411,
0.9454126397411,0.9454126397411,0.9454126397411,0.9454126397411,0.9454126397411,
0.9454126397411),(1.163762080777,1.163762080777,1.163762080777,1.163762080777,
1.163762080777,1.163762080777,1.163762080777,1.163762080777,1.163762080777,
1.163762080777,1.163762080777,1.163762080777,1.163762080777,1.163762080777,
1.163762080777,1.163762080777,1.163762080777,1.163762080777)))
REPRESENTATION_ITEM('')
SURFACE()
);
#151=(
BOUNDED_SURFACE()
B_SPLINE_SURFACE(3,3,((#90081,#90082,#90083,#90084,#90085,#90086,#90087,
#90088,#90089,#90090,#90091,#90092,#90093,#90094,#90095,#90096,#90097,#90098,
#90099),(#90100,#90101,#90102,#90103,#90104,#90105,#90106,#90107,#90108,
#90109,#90110,#90111,#90112,#90113,#90114,#90115,#90116,#90117,#90118),
(#90119,#90120,#90121,#90122,#90123,#90124,#90125,#90126,#90127,#90128,
#90129,#90130,#90131,#90132,#90133,#90134,#90135,#90136,#90137),(#90138,
#90139,#90140,#90141,#90142,#90143,#90144,#90145,#90146,#90147,#90148,#90149,
#90150,#90151,#90152,#90153,#90154,#90155,#90156)),.UNSPECIFIED.,.F.,.F.,
 .F.)
B_SPLINE_SURFACE_WITH_KNOTS((4,4),(4,1,1,1,1,1,1,1,1,1,1,1,1,1,1,1,4),(0.,
1.),(0.07657463420349,0.1100004523395,0.1691265697906,0.2304026067464,0.293380545751,
0.3576134224247,0.4225965644842,0.487151519821,0.5496712271063,0.6094805403732,
0.6679254064899,0.7266111538731,0.7871310766587,0.8513413437829,0.9214913363579,
1.,1.062601556544),.UNSPECIFIED.)
GEOMETRIC_REPRESENTATION_ITEM()
RATIONAL_B_SPLINE_SURFACE(((1.163761729205,1.163761729205,1.163761729205,
1.163761729205,1.163761729205,1.163761729205,1.163761729205,1.163761729205,
1.163761729205,1.163761729205,1.163761729205,1.163761729205,1.163761729205,
1.163761729205,1.163761729205,1.163761729205,1.163761729205,1.163761729205,
1.163761729205),(0.9454127569317,0.9454127569317,0.9454127569317,0.9454127569317,
0.9454127569317,0.9454127569317,0.9454127569317,0.9454127569317,0.9454127569317,
0.9454127569317,0.9454127569317,0.9454127569317,0.9454127569317,0.9454127569317,
0.9454127569317,0.9454127569317,0.9454127569317,0.9454127569317,0.9454127569317),
(0.9454127569317,0.9454127569317,0.9454127569317,0.9454127569317,0.9454127569317,
0.9454127569317,0.9454127569317,0.9454127569317,0.9454127569317,0.9454127569317,
0.9454127569317,0.9454127569317,0.9454127569317,0.9454127569317,0.9454127569317,
0.9454127569317,0.9454127569317,0.9454127569317,0.9454127569317),(1.163761729205,
1.163761729205,1.163761729205,1.163761729205,1.163761729205,1.163761729205,
1.163761729205,1.163761729205,1.163761729205,1.163761729205,1.163761729205,
1.163761729205,1.163761729205,1.163761729205,1.163761729205,1.163761729205,
1.163761729205,1.163761729205,1.163761729205)))
REPRESENTATION_ITEM('')
SURFACE()
);
#152=(
BOUNDED_SURFACE()
B_SPLINE_SURFACE(2,2,((#90348,#90349,#90350),(#90351,#90352,#90353),(#90354,
#90355,#90356),(#90357,#90358,#90359),(#90360,#90361,#90362)),
 .UNSPECIFIED.,.F.,.F.,.F.)
B_SPLINE_SURFACE_WITH_KNOTS((3,2,3),(3,3),(-1.57082381298781,-0.78541190649364,
5.32907051820098E-13),(0.274208361519626,1.84500468831452),
 .UNSPECIFIED.)
GEOMETRIC_REPRESENTATION_ITEM()
RATIONAL_B_SPLINE_SURFACE(((1.,0.707106781186548,1.),(0.92387690286144,
0.65327962299495,0.92387690286144),(1.,0.707106781186548,1.),(0.923876902861435,
0.653279622994946,0.923876902861435),(1.,0.707106781186548,1.)))
REPRESENTATION_ITEM('')
SURFACE()
);
#153=(
BOUNDED_SURFACE()
B_SPLINE_SURFACE(2,2,((#90414,#90415,#90416),(#90417,#90418,#90419),(#90420,
#90421,#90422),(#90423,#90424,#90425),(#90426,#90427,#90428)),
 .UNSPECIFIED.,.F.,.F.,.F.)
B_SPLINE_SURFACE_WITH_KNOTS((3,2,3),(3,3),(-3.27515792264435E-13,0.785411904005438,
1.5708238080112),(-1.82195799099004,-0.251161664195146),.UNSPECIFIED.)
GEOMETRIC_REPRESENTATION_ITEM()
RATIONAL_B_SPLINE_SURFACE(((1.,0.707106781186547,1.),(0.923876903337759,
0.653279623331758,0.923876903337759),(1.,0.707106781186547,1.),(0.923876903337922,
0.653279623331873,0.923876903337922),(1.,0.707106781186547,1.)))
REPRESENTATION_ITEM('')
SURFACE()
);
#154=(
BOUNDED_SURFACE()
B_SPLINE_SURFACE(3,3,((#90571,#90572,#90573,#90574,#90575,#90576,#90577,
#90578,#90579,#90580,#90581,#90582,#90583,#90584,#90585,#90586,#90587,#90588),
(#90589,#90590,#90591,#90592,#90593,#90594,#90595,#90596,#90597,#90598,
#90599,#90600,#90601,#90602,#90603,#90604,#90605,#90606),(#90607,#90608,
#90609,#90610,#90611,#90612,#90613,#90614,#90615,#90616,#90617,#90618,#90619,
#90620,#90621,#90622,#90623,#90624),(#90625,#90626,#90627,#90628,#90629,
#90630,#90631,#90632,#90633,#90634,#90635,#90636,#90637,#90638,#90639,#90640,
#90641,#90642)),.UNSPECIFIED.,.F.,.F.,.F.)
B_SPLINE_SURFACE_WITH_KNOTS((4,4),(4,1,1,1,1,1,1,1,1,1,1,1,1,1,1,4),(0.,
1.),(0.06175722271933,0.08999345572628,0.1718421402663,0.2460287374652,
0.3131132709235,0.3747952252284,0.434571035346,0.4938742246648,0.5536333588992,
0.6147666923755,0.6785526469071,0.7472467268286,0.8231222492381,0.9072293928589,
1.,1.063517973832),.UNSPECIFIED.)
GEOMETRIC_REPRESENTATION_ITEM()
RATIONAL_B_SPLINE_SURFACE(((1.163762080777,1.163762080777,1.163762080777,
1.163762080777,1.163762080777,1.163762080777,1.163762080777,1.163762080777,
1.163762080777,1.163762080777,1.163762080777,1.163762080777,1.163762080777,
1.163762080777,1.163762080777,1.163762080777,1.163762080777,1.163762080777),
(0.9454126397411,0.9454126397411,0.9454126397411,0.9454126397411,0.9454126397411,
0.9454126397411,0.9454126397411,0.9454126397411,0.9454126397411,0.9454126397411,
0.9454126397411,0.9454126397411,0.9454126397411,0.9454126397411,0.9454126397411,
0.9454126397411,0.9454126397411,0.9454126397411),(0.9454126397411,0.9454126397411,
0.9454126397411,0.9454126397411,0.9454126397411,0.9454126397411,0.9454126397411,
0.9454126397411,0.9454126397411,0.9454126397411,0.9454126397411,0.9454126397411,
0.9454126397411,0.9454126397411,0.9454126397411,0.9454126397411,0.9454126397411,
0.9454126397411),(1.163762080777,1.163762080777,1.163762080777,1.163762080777,
1.163762080777,1.163762080777,1.163762080777,1.163762080777,1.163762080777,
1.163762080777,1.163762080777,1.163762080777,1.163762080777,1.163762080777,
1.163762080777,1.163762080777,1.163762080777,1.163762080777)))
REPRESENTATION_ITEM('')
SURFACE()
);
#155=(
BOUNDED_SURFACE()
B_SPLINE_SURFACE(3,3,((#90772,#90773,#90774,#90775,#90776,#90777,#90778,
#90779,#90780,#90781,#90782,#90783,#90784,#90785,#90786,#90787,#90788,#90789,
#90790),(#90791,#90792,#90793,#90794,#90795,#90796,#90797,#90798,#90799,
#90800,#90801,#90802,#90803,#90804,#90805,#90806,#90807,#90808,#90809),
(#90810,#90811,#90812,#90813,#90814,#90815,#90816,#90817,#90818,#90819,
#90820,#90821,#90822,#90823,#90824,#90825,#90826,#90827,#90828),(#90829,
#90830,#90831,#90832,#90833,#90834,#90835,#90836,#90837,#90838,#90839,#90840,
#90841,#90842,#90843,#90844,#90845,#90846,#90847)),.UNSPECIFIED.,.F.,.F.,
 .F.)
B_SPLINE_SURFACE_WITH_KNOTS((4,4),(4,1,1,1,1,1,1,1,1,1,1,1,1,1,1,1,4),(0.,
1.),(0.07657463419982,0.1100004523395,0.1691265697906,0.2304026067464,0.293380545751,
0.3576134224247,0.4225965644842,0.4871515198211,0.5496712271063,0.6094805403732,
0.6679254064899,0.7266111538731,0.7871310766587,0.8513413437829,0.9214913363579,
1.,1.062601556547),.UNSPECIFIED.)
GEOMETRIC_REPRESENTATION_ITEM()
RATIONAL_B_SPLINE_SURFACE(((1.163761729205,1.163761729205,1.163761729205,
1.163761729205,1.163761729205,1.163761729205,1.163761729205,1.163761729205,
1.163761729205,1.163761729205,1.163761729205,1.163761729205,1.163761729205,
1.163761729205,1.163761729205,1.163761729205,1.163761729205,1.163761729205,
1.163761729205),(0.9454127569317,0.9454127569317,0.9454127569317,0.9454127569317,
0.9454127569317,0.9454127569317,0.9454127569317,0.9454127569317,0.9454127569317,
0.9454127569317,0.9454127569317,0.9454127569317,0.9454127569317,0.9454127569317,
0.9454127569317,0.9454127569317,0.9454127569317,0.9454127569317,0.9454127569317),
(0.9454127569317,0.9454127569317,0.9454127569317,0.9454127569317,0.9454127569317,
0.9454127569317,0.9454127569317,0.9454127569317,0.9454127569317,0.9454127569317,
0.9454127569317,0.9454127569317,0.9454127569317,0.9454127569317,0.9454127569317,
0.9454127569317,0.9454127569317,0.9454127569317,0.9454127569317),(1.163761729205,
1.163761729205,1.163761729205,1.163761729205,1.163761729205,1.163761729205,
1.163761729205,1.163761729205,1.163761729205,1.163761729205,1.163761729205,
1.163761729205,1.163761729205,1.163761729205,1.163761729205,1.163761729205,
1.163761729205,1.163761729205,1.163761729205)))
REPRESENTATION_ITEM('')
SURFACE()
);
#156=(
BOUNDED_SURFACE()
B_SPLINE_SURFACE(5,1,((#91922,#91923),(#91924,#91925),(#91926,#91927),(#91928,
#91929),(#91930,#91931),(#91932,#91933),(#91934,#91935),(#91936,#91937),
(#91938,#91939),(#91940,#91941),(#91942,#91943),(#91944,#91945),(#91946,
#91947),(#91948,#91949),(#91950,#91951),(#91952,#91953),(#91954,#91955),
(#91956,#91957),(#91958,#91959),(#91960,#91961),(#91962,#91963),(#91964,
#91965),(#91966,#91967),(#91968,#91969),(#91970,#91971),(#91972,#91973),
(#91974,#91975),(#91976,#91977),(#91978,#91979),(#91980,#91981)),
 .UNSPECIFIED.,.F.,.F.,.F.)
B_SPLINE_SURFACE_WITH_KNOTS((6,1,1,1,1,1,1,1,1,1,1,1,1,1,1,1,1,1,1,1,1,
1,1,1,1,6),(2,2),(0.,0.04,0.08,0.12,0.16,0.2,0.24,0.28,0.32,0.36,0.4,0.44,
0.48,0.52,0.56,0.6,0.64,0.68,0.72,0.76,0.8,0.84,0.88,0.92,0.96,1.),(-0.675,
0.675),.UNSPECIFIED.)
GEOMETRIC_REPRESENTATION_ITEM()
RATIONAL_B_SPLINE_SURFACE(((1.,1.),(1.,1.),(1.,1.),(1.,1.),(1.,1.),(1.,
1.),(1.,1.),(1.,1.),(1.,1.),(1.,1.),(1.,1.),(1.,1.),(1.,1.),(1.,1.),(1.,
1.),(1.,1.),(1.,1.),(1.,1.),(1.,1.),(1.,1.),(1.,1.),(1.,1.),(1.,1.),(1.,
1.),(1.,1.),(1.,1.),(1.,1.),(1.,1.),(1.,1.),(1.,1.)))
REPRESENTATION_ITEM('')
SURFACE()
);
#157=(
BOUNDED_SURFACE()
B_SPLINE_SURFACE(5,1,((#92202,#92203),(#92204,#92205),(#92206,#92207),(#92208,
#92209),(#92210,#92211),(#92212,#92213),(#92214,#92215),(#92216,#92217),
(#92218,#92219),(#92220,#92221),(#92222,#92223),(#92224,#92225),(#92226,
#92227),(#92228,#92229),(#92230,#92231),(#92232,#92233),(#92234,#92235),
(#92236,#92237),(#92238,#92239),(#92240,#92241),(#92242,#92243),(#92244,
#92245),(#92246,#92247),(#92248,#92249),(#92250,#92251),(#92252,#92253),
(#92254,#92255),(#92256,#92257),(#92258,#92259),(#92260,#92261)),
 .UNSPECIFIED.,.F.,.F.,.F.)
B_SPLINE_SURFACE_WITH_KNOTS((6,1,1,1,1,1,1,1,1,1,1,1,1,1,1,1,1,1,1,1,1,
1,1,1,1,6),(2,2),(0.,0.04,0.08,0.12,0.16,0.2,0.24,0.28,0.32,0.36,0.4,0.44,
0.48,0.52,0.56,0.6,0.64,0.68,0.72,0.76,0.8,0.84,0.88,0.92,0.96,1.),(-0.675,
0.675),.UNSPECIFIED.)
GEOMETRIC_REPRESENTATION_ITEM()
RATIONAL_B_SPLINE_SURFACE(((1.,1.),(1.,1.),(1.,1.),(1.,1.),(1.,1.),(1.,
1.),(1.,1.),(1.,1.),(1.,1.),(1.,1.),(1.,1.),(1.,1.),(1.,1.),(1.,1.),(1.,
1.),(1.,1.),(1.,1.),(1.,1.),(1.,1.),(1.,1.),(1.,1.),(1.,1.),(1.,1.),(1.,
1.),(1.,1.),(1.,1.),(1.,1.),(1.,1.),(1.,1.),(1.,1.)))
REPRESENTATION_ITEM('')
SURFACE()
);
#158=(
BOUNDED_SURFACE()
B_SPLINE_SURFACE(5,1,((#95838,#95839),(#95840,#95841),(#95842,#95843),(#95844,
#95845),(#95846,#95847),(#95848,#95849),(#95850,#95851),(#95852,#95853),
(#95854,#95855),(#95856,#95857),(#95858,#95859),(#95860,#95861),(#95862,
#95863),(#95864,#95865),(#95866,#95867),(#95868,#95869),(#95870,#95871),
(#95872,#95873),(#95874,#95875),(#95876,#95877),(#95878,#95879),(#95880,
#95881),(#95882,#95883),(#95884,#95885),(#95886,#95887),(#95888,#95889),
(#95890,#95891),(#95892,#95893),(#95894,#95895),(#95896,#95897)),
 .UNSPECIFIED.,.F.,.F.,.F.)
B_SPLINE_SURFACE_WITH_KNOTS((6,1,1,1,1,1,1,1,1,1,1,1,1,1,1,1,1,1,1,1,1,
1,1,1,1,6),(2,2),(0.,0.04,0.08,0.12,0.16,0.2,0.24,0.28,0.32,0.36,0.4,0.44,
0.48,0.52,0.56,0.6,0.64,0.68,0.72,0.76,0.8,0.84,0.88,0.92,0.96,1.),(-0.675,
0.675),.UNSPECIFIED.)
GEOMETRIC_REPRESENTATION_ITEM()
RATIONAL_B_SPLINE_SURFACE(((1.,1.),(1.,1.),(1.,1.),(1.,1.),(1.,1.),(1.,
1.),(1.,1.),(1.,1.),(1.,1.),(1.,1.),(1.,1.),(1.,1.),(1.,1.),(1.,1.),(1.,
1.),(1.,1.),(1.,1.),(1.,1.),(1.,1.),(1.,1.),(1.,1.),(1.,1.),(1.,1.),(1.,
1.),(1.,1.),(1.,1.),(1.,1.),(1.,1.),(1.,1.),(1.,1.)))
REPRESENTATION_ITEM('')
SURFACE()
);
#159=(
BOUNDED_SURFACE()
B_SPLINE_SURFACE(5,1,((#96118,#96119),(#96120,#96121),(#96122,#96123),(#96124,
#96125),(#96126,#96127),(#96128,#96129),(#96130,#96131),(#96132,#96133),
(#96134,#96135),(#96136,#96137),(#96138,#96139),(#96140,#96141),(#96142,
#96143),(#96144,#96145),(#96146,#96147),(#96148,#96149),(#96150,#96151),
(#96152,#96153),(#96154,#96155),(#96156,#96157),(#96158,#96159),(#96160,
#96161),(#96162,#96163),(#96164,#96165),(#96166,#96167),(#96168,#96169),
(#96170,#96171),(#96172,#96173),(#96174,#96175),(#96176,#96177)),
 .UNSPECIFIED.,.F.,.F.,.F.)
B_SPLINE_SURFACE_WITH_KNOTS((6,1,1,1,1,1,1,1,1,1,1,1,1,1,1,1,1,1,1,1,1,
1,1,1,1,6),(2,2),(0.,0.04,0.08,0.12,0.16,0.2,0.24,0.28,0.32,0.36,0.4,0.44,
0.48,0.52,0.56,0.6,0.64,0.68,0.72,0.76,0.8,0.84,0.88,0.92,0.96,1.),(-0.675,
0.675),.UNSPECIFIED.)
GEOMETRIC_REPRESENTATION_ITEM()
RATIONAL_B_SPLINE_SURFACE(((1.,1.),(1.,1.),(1.,1.),(1.,1.),(1.,1.),(1.,
1.),(1.,1.),(1.,1.),(1.,1.),(1.,1.),(1.,1.),(1.,1.),(1.,1.),(1.,1.),(1.,
1.),(1.,1.),(1.,1.),(1.,1.),(1.,1.),(1.,1.),(1.,1.),(1.,1.),(1.,1.),(1.,
1.),(1.,1.),(1.,1.),(1.,1.),(1.,1.),(1.,1.),(1.,1.)))
REPRESENTATION_ITEM('')
SURFACE()
);
#160=(
BOUNDED_SURFACE()
B_SPLINE_SURFACE(3,3,((#97147,#97148,#97149,#97150,#97151,#97152,#97153,
#97154,#97155,#97156),(#97157,#97158,#97159,#97160,#97161,#97162,#97163,
#97164,#97165,#97166),(#97167,#97168,#97169,#97170,#97171,#97172,#97173,
#97174,#97175,#97176),(#97177,#97178,#97179,#97180,#97181,#97182,#97183,
#97184,#97185,#97186)),.UNSPECIFIED.,.F.,.F.,.F.)
B_SPLINE_SURFACE_WITH_KNOTS((4,4),(4,1,1,1,1,1,1,4),(0.,1.),(0.01506479858231,
0.1606064835587,0.3226007169827,0.4875331958669,0.6566024882556,0.8287387281283,
1.,1.029081100736),.UNSPECIFIED.)
GEOMETRIC_REPRESENTATION_ITEM()
RATIONAL_B_SPLINE_SURFACE(((1.213333380411,1.213333380411,1.213333380411,
1.213333380411,1.213333380411,1.213333380411,1.213333380411,1.213333380411,
1.213333380411,1.213333380411),(0.9288888731962,0.9288888731962,0.9288888731962,
0.9288888731962,0.9288888731962,0.9288888731962,0.9288888731962,0.9288888731962,
0.9288888731962,0.9288888731962),(0.9288888731962,0.9288888731962,0.9288888731962,
0.9288888731962,0.9288888731962,0.9288888731962,0.9288888731962,0.9288888731962,
0.9288888731962,0.9288888731962),(1.213333380411,1.213333380411,1.213333380411,
1.213333380411,1.213333380411,1.213333380411,1.213333380411,1.213333380411,
1.213333380411,1.213333380411)))
REPRESENTATION_ITEM('')
SURFACE()
);
#161=(
BOUNDED_SURFACE()
B_SPLINE_SURFACE(3,3,((#97356,#97357,#97358,#97359,#97360,#97361),(#97362,
#97363,#97364,#97365,#97366,#97367),(#97368,#97369,#97370,#97371,#97372,
#97373),(#97374,#97375,#97376,#97377,#97378,#97379)),.UNSPECIFIED.,.F.,
 .F.,.F.)
B_SPLINE_SURFACE_WITH_KNOTS((4,4),(4,1,1,4),(0.,1.),(0.1007910179235,0.3395984370871,
0.6673654203349,0.9454447676393),.UNSPECIFIED.)
GEOMETRIC_REPRESENTATION_ITEM()
RATIONAL_B_SPLINE_SURFACE(((1.688400477538,1.688400477538,1.688400477538,
1.688400477538,1.688400477538,1.688400477538),(0.770533174154,0.770533174154,
0.770533174154,0.770533174154,0.770533174154,0.770533174154),(0.770533174154,
0.770533174154,0.770533174154,0.770533174154,0.770533174154,0.770533174154),
(1.688400477538,1.688400477538,1.688400477538,1.688400477538,1.688400477538,
1.688400477538)))
REPRESENTATION_ITEM('')
SURFACE()
);
#162=(
BOUNDED_SURFACE()
B_SPLINE_SURFACE(3,3,((#98091,#98092,#98093,#98094,#98095,#98096,#98097,
#98098,#98099,#98100),(#98101,#98102,#98103,#98104,#98105,#98106,#98107,
#98108,#98109,#98110),(#98111,#98112,#98113,#98114,#98115,#98116,#98117,
#98118,#98119,#98120),(#98121,#98122,#98123,#98124,#98125,#98126,#98127,
#98128,#98129,#98130)),.UNSPECIFIED.,.F.,.F.,.F.)
B_SPLINE_SURFACE_WITH_KNOTS((4,4),(4,1,1,1,1,1,1,4),(0.,1.),(0.01522672384226,
0.1609587362026,0.3232214429711,0.4882613613103,0.6572484993274,0.8291088798679,
1.,1.029379088704),.UNSPECIFIED.)
GEOMETRIC_REPRESENTATION_ITEM()
RATIONAL_B_SPLINE_SURFACE(((1.213333642301,1.213333642301,1.213333642301,
1.213333642301,1.213333642301,1.213333642301,1.213333642301,1.213333642301,
1.213333642301,1.213333642301),(0.9288887858998,0.9288887858998,0.9288887858998,
0.9288887858998,0.9288887858998,0.9288887858998,0.9288887858998,0.9288887858998,
0.9288887858998,0.9288887858998),(0.9288887858998,0.9288887858998,0.9288887858998,
0.9288887858998,0.9288887858998,0.9288887858998,0.9288887858998,0.9288887858998,
0.9288887858998,0.9288887858998),(1.213333642301,1.213333642301,1.213333642301,
1.213333642301,1.213333642301,1.213333642301,1.213333642301,1.213333642301,
1.213333642301,1.213333642301)))
REPRESENTATION_ITEM('')
SURFACE()
);
#163=(
BOUNDED_SURFACE()
B_SPLINE_SURFACE(3,3,((#98196,#98197,#98198,#98199,#98200,#98201,#98202,
#98203,#98204,#98205),(#98206,#98207,#98208,#98209,#98210,#98211,#98212,
#98213,#98214,#98215),(#98216,#98217,#98218,#98219,#98220,#98221,#98222,
#98223,#98224,#98225),(#98226,#98227,#98228,#98229,#98230,#98231,#98232,
#98233,#98234,#98235)),.UNSPECIFIED.,.F.,.F.,.F.)
B_SPLINE_SURFACE_WITH_KNOTS((4,4),(4,1,1,1,1,1,1,4),(0.,1.),(0.01522672384207,
0.1609587362025,0.3232214429709,0.48826136131,0.6572484993272,0.8291088798678,
1.,1.029379088704),.UNSPECIFIED.)
GEOMETRIC_REPRESENTATION_ITEM()
RATIONAL_B_SPLINE_SURFACE(((1.213333642301,1.213333642301,1.213333642301,
1.213333642301,1.213333642301,1.213333642301,1.213333642301,1.213333642301,
1.213333642301,1.213333642301),(0.9288887858998,0.9288887858998,0.9288887858998,
0.9288887858998,0.9288887858998,0.9288887858998,0.9288887858998,0.9288887858998,
0.9288887858998,0.9288887858998),(0.9288887858998,0.9288887858998,0.9288887858998,
0.9288887858998,0.9288887858998,0.9288887858998,0.9288887858998,0.9288887858998,
0.9288887858998,0.9288887858998),(1.213333642301,1.213333642301,1.213333642301,
1.213333642301,1.213333642301,1.213333642301,1.213333642301,1.213333642301,
1.213333642301,1.213333642301)))
REPRESENTATION_ITEM('')
SURFACE()
);
#164=(
BOUNDED_SURFACE()
B_SPLINE_SURFACE(3,3,((#98282,#98283,#98284,#98285,#98286,#98287,#98288,
#98289,#98290,#98291),(#98292,#98293,#98294,#98295,#98296,#98297,#98298,
#98299,#98300,#98301),(#98302,#98303,#98304,#98305,#98306,#98307,#98308,
#98309,#98310,#98311),(#98312,#98313,#98314,#98315,#98316,#98317,#98318,
#98319,#98320,#98321)),.UNSPECIFIED.,.F.,.F.,.F.)
B_SPLINE_SURFACE_WITH_KNOTS((4,4),(4,1,1,1,1,1,1,4),(0.,1.),(0.01506479858231,
0.1606064835586,0.3226007169825,0.4875331958667,0.6566024882553,0.8287387281281,
1.,1.029081100736),.UNSPECIFIED.)
GEOMETRIC_REPRESENTATION_ITEM()
RATIONAL_B_SPLINE_SURFACE(((1.213333380411,1.213333380411,1.213333380411,
1.213333380411,1.213333380411,1.213333380411,1.213333380411,1.213333380411,
1.213333380411,1.213333380411),(0.9288888731962,0.9288888731962,0.9288888731962,
0.9288888731962,0.9288888731962,0.9288888731962,0.9288888731962,0.9288888731962,
0.9288888731962,0.9288888731962),(0.9288888731962,0.9288888731962,0.9288888731962,
0.9288888731962,0.9288888731962,0.9288888731962,0.9288888731962,0.9288888731962,
0.9288888731962,0.9288888731962),(1.213333380411,1.213333380411,1.213333380411,
1.213333380411,1.213333380411,1.213333380411,1.213333380411,1.213333380411,
1.213333380411,1.213333380411)))
REPRESENTATION_ITEM('')
SURFACE()
);
#165=(
BOUNDED_SURFACE()
B_SPLINE_SURFACE(3,3,((#98322,#98323,#98324,#98325,#98326,#98327,#98328),
(#98329,#98330,#98331,#98332,#98333,#98334,#98335),(#98336,#98337,#98338,
#98339,#98340,#98341,#98342),(#98343,#98344,#98345,#98346,#98347,#98348,
#98349)),.UNSPECIFIED.,.F.,.F.,.F.)
B_SPLINE_SURFACE_WITH_KNOTS((4,4),(4,1,1,1,4),(0.,1.),(0.05117854690156,
0.2493624546919,0.4938217257274,0.7425317227159,0.8441048274148),
 .UNSPECIFIED.)
GEOMETRIC_REPRESENTATION_ITEM()
RATIONAL_B_SPLINE_SURFACE(((1.688247367265,1.688247367265,1.688247367265,
1.688247367265,1.688247367265,1.688247367265,1.688247367265),(0.7705842109115,
0.7705842109115,0.7705842109115,0.7705842109115,0.7705842109115,0.7705842109115,
0.7705842109115),(0.7705842109115,0.7705842109115,0.7705842109115,0.7705842109115,
0.7705842109115,0.7705842109115,0.7705842109115),(1.688247367265,1.688247367265,
1.688247367265,1.688247367265,1.688247367265,1.688247367265,1.688247367265)))
REPRESENTATION_ITEM('')
SURFACE()
);
#166=(
BOUNDED_SURFACE()
B_SPLINE_SURFACE(2,2,((#98377,#98378,#98379,#98380,#98381,#98382,#98383,
#98384,#98385),(#98386,#98387,#98388,#98389,#98390,#98391,#98392,#98393,
#98394),(#98395,#98396,#98397,#98398,#98399,#98400,#98401,#98402,#98403),
(#98404,#98405,#98406,#98407,#98408,#98409,#98410,#98411,#98412),(#98413,
#98414,#98415,#98416,#98417,#98418,#98419,#98420,#98421)),.UNSPECIFIED.,
 .F.,.T.,.F.)
B_SPLINE_SURFACE_WITH_KNOTS((3,2,3),(3,2,2,2,3),(0.,0.785409220915852,1.5708184418317),
(-3.14159265358979,-1.5707963267949,0.,1.5707963267949,3.14159265358979),
 .UNSPECIFIED.)
GEOMETRIC_REPRESENTATION_ITEM()
RATIONAL_B_SPLINE_SURFACE(((1.,0.707106781186548,1.,0.707106781186548,1.,
0.707106781186548,1.,0.707106781186548,1.),(0.923877416732587,0.653279986356723,
0.923877416732587,0.653279986356723,0.923877416732587,0.653279986356723,
0.923877416732587,0.653279986356723,0.923877416732587),(1.,0.707106781186548,
1.,0.707106781186548,1.,0.707106781186548,1.,0.707106781186548,1.),(0.923877416732587,
0.653279986356722,0.923877416732587,0.653279986356722,0.923877416732587,
0.653279986356722,0.923877416732587,0.653279986356722,0.923877416732587),
(1.,0.707106781186548,1.,0.707106781186548,1.,0.707106781186548,1.,0.707106781186548,
1.)))
REPRESENTATION_ITEM('')
SURFACE()
);
#167=(
BOUNDED_SURFACE()
B_SPLINE_SURFACE(3,3,((#99078,#99079,#99080,#99081,#99082,#99083,#99084,
#99085,#99086,#99087,#99088),(#99089,#99090,#99091,#99092,#99093,#99094,
#99095,#99096,#99097,#99098,#99099),(#99100,#99101,#99102,#99103,#99104,
#99105,#99106,#99107,#99108,#99109,#99110),(#99111,#99112,#99113,#99114,
#99115,#99116,#99117,#99118,#99119,#99120,#99121)),.UNSPECIFIED.,.F.,.F.,
 .F.)
B_SPLINE_SURFACE_WITH_KNOTS((4,4),(4,1,1,1,1,1,1,1,4),(0.,1.),(0.2240360135401,
0.2472910221768,0.3414169847941,0.4468386127094,0.5642591727492,0.6944598423552,
0.8389598455779,1.,1.024079734044),.UNSPECIFIED.)
GEOMETRIC_REPRESENTATION_ITEM()
RATIONAL_B_SPLINE_SURFACE(((1.255031453885,1.255031453885,1.255031453885,
1.255031453885,1.255031453885,1.255031453885,1.255031453885,1.255031453885,
1.255031453885,1.255031453885,1.255031453885),(0.9149895153718,0.9149895153718,
0.9149895153718,0.9149895153718,0.9149895153718,0.9149895153718,0.9149895153718,
0.9149895153718,0.9149895153718,0.9149895153718,0.9149895153718),(0.9149895153718,
0.9149895153718,0.9149895153718,0.9149895153718,0.9149895153718,0.9149895153718,
0.9149895153718,0.9149895153718,0.9149895153718,0.9149895153718,0.9149895153718),
(1.255031453885,1.255031453885,1.255031453885,1.255031453885,1.255031453885,
1.255031453885,1.255031453885,1.255031453885,1.255031453885,1.255031453885,
1.255031453885)))
REPRESENTATION_ITEM('')
SURFACE()
);
#168=(
BOUNDED_SURFACE()
B_SPLINE_SURFACE(3,3,((#99193,#99194,#99195,#99196,#99197,#99198,#99199,
#99200,#99201),(#99202,#99203,#99204,#99205,#99206,#99207,#99208,#99209,
#99210),(#99211,#99212,#99213,#99214,#99215,#99216,#99217,#99218,#99219),
(#99220,#99221,#99222,#99223,#99224,#99225,#99226,#99227,#99228)),
 .UNSPECIFIED.,.F.,.F.,.F.)
B_SPLINE_SURFACE_WITH_KNOTS((4,4),(4,1,1,1,1,1,4),(0.,1.),(0.1919185017324,
0.2830566699441,0.3739046366448,0.4651855690698,0.5658459153666,0.6781814349519,
0.7447068856119),.UNSPECIFIED.)
GEOMETRIC_REPRESENTATION_ITEM()
RATIONAL_B_SPLINE_SURFACE(((1.313555870703,1.313555870703,1.313555870703,
1.313555870703,1.313555870703,1.313555870703,1.313555870703,1.313555870703,
1.313555870703),(0.8954813764324,0.8954813764324,0.8954813764324,0.8954813764324,
0.8954813764324,0.8954813764324,0.8954813764324,0.8954813764324,0.8954813764324),
(0.8954813764324,0.8954813764324,0.8954813764324,0.8954813764324,0.8954813764324,
0.8954813764324,0.8954813764324,0.8954813764324,0.8954813764324),(1.313555870703,
1.313555870703,1.313555870703,1.313555870703,1.313555870703,1.313555870703,
1.313555870703,1.313555870703,1.313555870703)))
REPRESENTATION_ITEM('')
SURFACE()
);
#169=(
BOUNDED_SURFACE()
B_SPLINE_SURFACE(3,3,((#99348,#99349,#99350,#99351,#99352,#99353,#99354,
#99355,#99356,#99357),(#99358,#99359,#99360,#99361,#99362,#99363,#99364,
#99365,#99366,#99367),(#99368,#99369,#99370,#99371,#99372,#99373,#99374,
#99375,#99376,#99377),(#99378,#99379,#99380,#99381,#99382,#99383,#99384,
#99385,#99386,#99387)),.UNSPECIFIED.,.F.,.F.,.F.)
B_SPLINE_SURFACE_WITH_KNOTS((4,4),(4,1,1,1,1,1,1,4),(0.,1.),(0.01506479858232,
0.1606064835586,0.3226007169826,0.4875331958668,0.6566024882553,0.8287387281281,
1.,1.029081100736),.UNSPECIFIED.)
GEOMETRIC_REPRESENTATION_ITEM()
RATIONAL_B_SPLINE_SURFACE(((1.213333380411,1.213333380411,1.213333380411,
1.213333380411,1.213333380411,1.213333380411,1.213333380411,1.213333380411,
1.213333380411,1.213333380411),(0.9288888731962,0.9288888731962,0.9288888731962,
0.9288888731962,0.9288888731962,0.9288888731962,0.9288888731962,0.9288888731962,
0.9288888731962,0.9288888731962),(0.9288888731962,0.9288888731962,0.9288888731962,
0.9288888731962,0.9288888731962,0.9288888731962,0.9288888731962,0.9288888731962,
0.9288888731962,0.9288888731962),(1.213333380411,1.213333380411,1.213333380411,
1.213333380411,1.213333380411,1.213333380411,1.213333380411,1.213333380411,
1.213333380411,1.213333380411)))
REPRESENTATION_ITEM('')
SURFACE()
);
#170=(
BOUNDED_SURFACE()
B_SPLINE_SURFACE(3,3,((#99947,#99948,#99949,#99950,#99951,#99952,#99953,
#99954,#99955,#99956),(#99957,#99958,#99959,#99960,#99961,#99962,#99963,
#99964,#99965,#99966),(#99967,#99968,#99969,#99970,#99971,#99972,#99973,
#99974,#99975,#99976),(#99977,#99978,#99979,#99980,#99981,#99982,#99983,
#99984,#99985,#99986)),.UNSPECIFIED.,.F.,.F.,.F.)
B_SPLINE_SURFACE_WITH_KNOTS((4,4),(4,1,1,1,1,1,1,4),(0.,1.),(0.01522672384198,
0.1609587362027,0.3232214429713,0.4882613613105,0.657248499328,0.8291088798686,
1.,1.029379088704),.UNSPECIFIED.)
GEOMETRIC_REPRESENTATION_ITEM()
RATIONAL_B_SPLINE_SURFACE(((1.213333642301,1.213333642301,1.213333642301,
1.213333642301,1.213333642301,1.213333642301,1.213333642301,1.213333642301,
1.213333642301,1.213333642301),(0.9288887858998,0.9288887858998,0.9288887858998,
0.9288887858998,0.9288887858998,0.9288887858998,0.9288887858998,0.9288887858998,
0.9288887858998,0.9288887858998),(0.9288887858998,0.9288887858998,0.9288887858998,
0.9288887858998,0.9288887858998,0.9288887858998,0.9288887858998,0.9288887858998,
0.9288887858998,0.9288887858998),(1.213333642301,1.213333642301,1.213333642301,
1.213333642301,1.213333642301,1.213333642301,1.213333642301,1.213333642301,
1.213333642301,1.213333642301)))
REPRESENTATION_ITEM('')
SURFACE()
);
#171=(
BOUNDED_SURFACE()
B_SPLINE_SURFACE(2,2,((#100102,#100103,#100104),(#100105,#100106,#100107),
(#100108,#100109,#100110),(#100111,#100112,#100113),(#100114,#100115,#100116)),
 .UNSPECIFIED.,.F.,.F.,.F.)
B_SPLINE_SURFACE_WITH_KNOTS((3,2,3),(3,3),(-2.0591324832316E-11,0.785398841445723,
1.57079768291204),(-1.90808998232264E-9,1.57079632740067),.UNSPECIFIED.)
GEOMETRIC_REPRESENTATION_ITEM()
RATIONAL_B_SPLINE_SURFACE(((1.,0.707106780297764,1.),(0.923879402768402,
0.653281389874985,0.923879402768402),(1.,0.707106780297764,1.),(0.923879402768322,
0.653281389874929,0.923879402768322),(1.,0.707106780297764,1.)))
REPRESENTATION_ITEM('')
SURFACE()
);
#172=(
BOUNDED_SURFACE()
B_SPLINE_SURFACE(3,3,((#100119,#100120,#100121,#100122,#100123,#100124,
#100125,#100126,#100127,#100128),(#100129,#100130,#100131,#100132,#100133,
#100134,#100135,#100136,#100137,#100138),(#100139,#100140,#100141,#100142,
#100143,#100144,#100145,#100146,#100147,#100148),(#100149,#100150,#100151,
#100152,#100153,#100154,#100155,#100156,#100157,#100158)),.UNSPECIFIED.,
 .F.,.F.,.F.)
B_SPLINE_SURFACE_WITH_KNOTS((4,4),(4,1,1,1,1,1,1,4),(0.,1.),(-0.04354442307335,
0.,0.2188470202585,0.4127127347896,0.5846536536055,0.7374123189297,0.8755301058331,
0.9570403829289),.UNSPECIFIED.)
GEOMETRIC_REPRESENTATION_ITEM()
RATIONAL_B_SPLINE_SURFACE(((1.690744181818,1.690744181818,1.690744181818,
1.690744181818,1.690744181818,1.690744181818,1.690744181818,1.690744181818,
1.690744181818,1.690744181818),(0.7697519393939,0.7697519393939,0.7697519393939,
0.7697519393939,0.7697519393939,0.7697519393939,0.7697519393939,0.7697519393939,
0.7697519393939,0.7697519393939),(0.7697519393939,0.7697519393939,0.7697519393939,
0.7697519393939,0.7697519393939,0.7697519393939,0.7697519393939,0.7697519393939,
0.7697519393939,0.7697519393939),(1.690744181818,1.690744181818,1.690744181818,
1.690744181818,1.690744181818,1.690744181818,1.690744181818,1.690744181818,
1.690744181818,1.690744181818)))
REPRESENTATION_ITEM('')
SURFACE()
);
#173=(
BOUNDED_SURFACE()
B_SPLINE_SURFACE(3,3,((#100204,#100205,#100206,#100207,#100208,#100209,
#100210),(#100211,#100212,#100213,#100214,#100215,#100216,#100217),(#100218,
#100219,#100220,#100221,#100222,#100223,#100224),(#100225,#100226,#100227,
#100228,#100229,#100230,#100231)),.UNSPECIFIED.,.F.,.F.,.F.)
B_SPLINE_SURFACE_WITH_KNOTS((4,4),(4,1,1,1,4),(0.,1.),(0.1559312368082,
0.2570664118731,0.5049505145091,0.7496829664301,0.9487805409027),
 .UNSPECIFIED.)
GEOMETRIC_REPRESENTATION_ITEM()
RATIONAL_B_SPLINE_SURFACE(((1.688249056078,1.688249056078,1.688249056078,
1.688249056078,1.688249056078,1.688249056078,1.688249056078),(0.7705836479739,
0.7705836479739,0.7705836479739,0.7705836479739,0.7705836479739,0.7705836479739,
0.7705836479739),(0.7705836479739,0.7705836479739,0.7705836479739,0.7705836479739,
0.7705836479739,0.7705836479739,0.7705836479739),(1.688249056078,1.688249056078,
1.688249056078,1.688249056078,1.688249056078,1.688249056078,1.688249056078)))
REPRESENTATION_ITEM('')
SURFACE()
);
#174=(
BOUNDED_SURFACE()
B_SPLINE_SURFACE(3,3,((#100232,#100233,#100234,#100235,#100236,#100237,
#100238,#100239,#100240,#100241),(#100242,#100243,#100244,#100245,#100246,
#100247,#100248,#100249,#100250,#100251),(#100252,#100253,#100254,#100255,
#100256,#100257,#100258,#100259,#100260,#100261),(#100262,#100263,#100264,
#100265,#100266,#100267,#100268,#100269,#100270,#100271)),.UNSPECIFIED.,
 .F.,.F.,.F.)
B_SPLINE_SURFACE_WITH_KNOTS((4,4),(4,1,1,1,1,1,1,4),(0.,1.),(0.01522672384213,
0.1609587362025,0.3232214429708,0.4882613613098,0.657248499327,0.8291088798679,
1.,1.029379088704),.UNSPECIFIED.)
GEOMETRIC_REPRESENTATION_ITEM()
RATIONAL_B_SPLINE_SURFACE(((1.213333642301,1.213333642301,1.213333642301,
1.213333642301,1.213333642301,1.213333642301,1.213333642301,1.213333642301,
1.213333642301,1.213333642301),(0.9288887858998,0.9288887858998,0.9288887858998,
0.9288887858998,0.9288887858998,0.9288887858998,0.9288887858998,0.9288887858998,
0.9288887858998,0.9288887858998),(0.9288887858998,0.9288887858998,0.9288887858998,
0.9288887858998,0.9288887858998,0.9288887858998,0.9288887858998,0.9288887858998,
0.9288887858998,0.9288887858998),(1.213333642301,1.213333642301,1.213333642301,
1.213333642301,1.213333642301,1.213333642301,1.213333642301,1.213333642301,
1.213333642301,1.213333642301)))
REPRESENTATION_ITEM('')
SURFACE()
);
#175=(
BOUNDED_SURFACE()
B_SPLINE_SURFACE(3,3,((#100924,#100925,#100926,#100927,#100928,#100929,
#100930,#100931,#100932,#100933),(#100934,#100935,#100936,#100937,#100938,
#100939,#100940,#100941,#100942,#100943),(#100944,#100945,#100946,#100947,
#100948,#100949,#100950,#100951,#100952,#100953),(#100954,#100955,#100956,
#100957,#100958,#100959,#100960,#100961,#100962,#100963)),.UNSPECIFIED.,
 .F.,.F.,.F.)
B_SPLINE_SURFACE_WITH_KNOTS((4,4),(4,1,1,1,1,1,1,4),(0.,1.),(0.05220056064519,
0.1319673678815,0.2690865205955,0.4205273859327,0.5916022772481,0.7847638487113,
1.,1.042563084088),.UNSPECIFIED.)
GEOMETRIC_REPRESENTATION_ITEM()
RATIONAL_B_SPLINE_SURFACE(((1.688285554968,1.688285554968,1.688285554968,
1.688285554968,1.688285554968,1.688285554968,1.688285554968,1.688285554968,
1.688285554968,1.688285554968),(0.7705714816774,0.7705714816774,0.7705714816774,
0.7705714816774,0.7705714816774,0.7705714816774,0.7705714816774,0.7705714816774,
0.7705714816774,0.7705714816774),(0.7705714816774,0.7705714816774,0.7705714816774,
0.7705714816774,0.7705714816774,0.7705714816774,0.7705714816774,0.7705714816774,
0.7705714816774,0.7705714816774),(1.688285554968,1.688285554968,1.688285554968,
1.688285554968,1.688285554968,1.688285554968,1.688285554968,1.688285554968,
1.688285554968,1.688285554968)))
REPRESENTATION_ITEM('')
SURFACE()
);
#176=(
BOUNDED_SURFACE()
B_SPLINE_SURFACE(3,3,((#100975,#100976,#100977,#100978,#100979,#100980,
#100981,#100982,#100983),(#100984,#100985,#100986,#100987,#100988,#100989,
#100990,#100991,#100992),(#100993,#100994,#100995,#100996,#100997,#100998,
#100999,#101000,#101001),(#101002,#101003,#101004,#101005,#101006,#101007,
#101008,#101009,#101010)),.UNSPECIFIED.,.F.,.F.,.F.)
B_SPLINE_SURFACE_WITH_KNOTS((4,4),(4,1,1,1,1,1,4),(0.,1.),(-0.01990272017629,
0.,0.2389484745374,0.4588523864734,0.6543603096437,0.8338908219074,0.9794024204118),
 .UNSPECIFIED.)
GEOMETRIC_REPRESENTATION_ITEM()
RATIONAL_B_SPLINE_SURFACE(((1.255034839148,1.255034839148,1.255034839148,
1.255034839148,1.255034839148,1.255034839148,1.255034839148,1.255034839148,
1.255034839148),(0.9149883869506,0.9149883869506,0.9149883869506,0.9149883869506,
0.9149883869506,0.9149883869506,0.9149883869506,0.9149883869506,0.9149883869506),
(0.9149883869506,0.9149883869506,0.9149883869506,0.9149883869506,0.9149883869506,
0.9149883869506,0.9149883869506,0.9149883869506,0.9149883869506),(1.255034839148,
1.255034839148,1.255034839148,1.255034839148,1.255034839148,1.255034839148,
1.255034839148,1.255034839148,1.255034839148)))
REPRESENTATION_ITEM('')
SURFACE()
);
#177=(
BOUNDED_SURFACE()
B_SPLINE_SURFACE(3,3,((#101082,#101083,#101084,#101085,#101086,#101087,
#101088,#101089,#101090,#101091,#101092,#101093,#101094,#101095,#101096,
#101097,#101098),(#101099,#101100,#101101,#101102,#101103,#101104,#101105,
#101106,#101107,#101108,#101109,#101110,#101111,#101112,#101113,#101114,
#101115),(#101116,#101117,#101118,#101119,#101120,#101121,#101122,#101123,
#101124,#101125,#101126,#101127,#101128,#101129,#101130,#101131,#101132),
(#101133,#101134,#101135,#101136,#101137,#101138,#101139,#101140,#101141,
#101142,#101143,#101144,#101145,#101146,#101147,#101148,#101149)),
 .UNSPECIFIED.,.F.,.F.,.F.)
B_SPLINE_SURFACE_WITH_KNOTS((4,4),(4,1,1,1,1,1,1,1,1,1,1,1,1,1,4),(0.,1.),
(0.2464507346395,0.2581861749882,0.3270535582554,0.3894217358911,0.4462754991248,
0.4977148437755,0.5437887889187,0.5856785614859,0.6254848748326,0.665364356384,
0.7068462008028,0.7510195976168,0.7988053487976,0.8493775200417,0.8551829474757),
 .UNSPECIFIED.)
GEOMETRIC_REPRESENTATION_ITEM()
RATIONAL_B_SPLINE_SURFACE(((1.688124912109,1.688124912109,1.688124912109,
1.688124912109,1.688124912109,1.688124912109,1.688124912109,1.688124912109,
1.688124912109,1.688124912109,1.688124912109,1.688124912109,1.688124912109,
1.688124912109,1.688124912109,1.688124912109,1.688124912109),(0.7706250292969,
0.7706250292969,0.7706250292969,0.7706250292969,0.7706250292969,0.7706250292969,
0.7706250292969,0.7706250292969,0.7706250292969,0.7706250292969,0.7706250292969,
0.7706250292969,0.7706250292969,0.7706250292969,0.7706250292969,0.7706250292969,
0.7706250292969),(0.7706250292969,0.7706250292969,0.7706250292969,0.7706250292969,
0.7706250292969,0.7706250292969,0.7706250292969,0.7706250292969,0.7706250292969,
0.7706250292969,0.7706250292969,0.7706250292969,0.7706250292969,0.7706250292969,
0.7706250292969,0.7706250292969,0.7706250292969),(1.688124912109,1.688124912109,
1.688124912109,1.688124912109,1.688124912109,1.688124912109,1.688124912109,
1.688124912109,1.688124912109,1.688124912109,1.688124912109,1.688124912109,
1.688124912109,1.688124912109,1.688124912109,1.688124912109,1.688124912109)))
REPRESENTATION_ITEM('')
SURFACE()
);
#178=(
BOUNDED_SURFACE()
B_SPLINE_SURFACE(3,3,((#101223,#101224,#101225,#101226,#101227,#101228,
#101229,#101230,#101231,#101232,#101233,#101234,#101235,#101236,#101237),
(#101238,#101239,#101240,#101241,#101242,#101243,#101244,#101245,#101246,
#101247,#101248,#101249,#101250,#101251,#101252),(#101253,#101254,#101255,
#101256,#101257,#101258,#101259,#101260,#101261,#101262,#101263,#101264,
#101265,#101266,#101267),(#101268,#101269,#101270,#101271,#101272,#101273,
#101274,#101275,#101276,#101277,#101278,#101279,#101280,#101281,#101282)),
 .UNSPECIFIED.,.F.,.F.,.F.)
B_SPLINE_SURFACE_WITH_KNOTS((4,4),(4,1,1,1,1,1,1,1,1,1,1,1,4),(0.,1.),(0.1437144313987,
0.1552458302251,0.1967250273222,0.2355484862261,0.2747982281273,0.3169388613176,
0.3641395395006,0.4179857837726,0.4783625082613,0.544879832375,0.6183059198578,
0.7000331551375,0.7514024621637),.UNSPECIFIED.)
GEOMETRIC_REPRESENTATION_ITEM()
RATIONAL_B_SPLINE_SURFACE(((1.688124199273,1.688124199273,1.688124199273,
1.688124199273,1.688124199273,1.688124199273,1.688124199273,1.688124199273,
1.688124199273,1.688124199273,1.688124199273,1.688124199273,1.688124199273,
1.688124199273,1.688124199273),(0.7706252669091,0.7706252669091,0.7706252669091,
0.7706252669091,0.7706252669091,0.7706252669091,0.7706252669091,0.7706252669091,
0.7706252669091,0.7706252669091,0.7706252669091,0.7706252669091,0.7706252669091,
0.7706252669091,0.7706252669091),(0.7706252669091,0.7706252669091,0.7706252669091,
0.7706252669091,0.7706252669091,0.7706252669091,0.7706252669091,0.7706252669091,
0.7706252669091,0.7706252669091,0.7706252669091,0.7706252669091,0.7706252669091,
0.7706252669091,0.7706252669091),(1.688124199273,1.688124199273,1.688124199273,
1.688124199273,1.688124199273,1.688124199273,1.688124199273,1.688124199273,
1.688124199273,1.688124199273,1.688124199273,1.688124199273,1.688124199273,
1.688124199273,1.688124199273)))
REPRESENTATION_ITEM('')
SURFACE()
);
#179=(
BOUNDED_SURFACE()
B_SPLINE_SURFACE(3,3,((#101353,#101354,#101355,#101356,#101357,#101358,
#101359,#101360,#101361,#101362,#101363,#101364,#101365,#101366,#101367,
#101368),(#101369,#101370,#101371,#101372,#101373,#101374,#101375,#101376,
#101377,#101378,#101379,#101380,#101381,#101382,#101383,#101384),(#101385,
#101386,#101387,#101388,#101389,#101390,#101391,#101392,#101393,#101394,
#101395,#101396,#101397,#101398,#101399,#101400),(#101401,#101402,#101403,
#101404,#101405,#101406,#101407,#101408,#101409,#101410,#101411,#101412,
#101413,#101414,#101415,#101416)),.UNSPECIFIED.,.F.,.F.,.F.)
B_SPLINE_SURFACE_WITH_KNOTS((4,4),(4,1,1,1,1,1,1,1,1,1,1,1,1,4),(0.,1.),
(0.02140640925839,0.09255460874441,0.1750873861286,0.251236969175,0.3240323794203,
0.3953058108048,0.4660543026699,0.5366667750787,0.6073238875255,0.6784737161435,
0.7510789133201,0.8267977560745,0.9085795622887,0.9877839400136),
 .UNSPECIFIED.)
GEOMETRIC_REPRESENTATION_ITEM()
RATIONAL_B_SPLINE_SURFACE(((1.688248958247,1.688248958247,1.688248958247,
1.688248958247,1.688248958247,1.688248958247,1.688248958247,1.688248958247,
1.688248958247,1.688248958247,1.688248958247,1.688248958247,1.688248958247,
1.688248958247,1.688248958247,1.688248958247),(0.7705836805844,0.7705836805844,
0.7705836805844,0.7705836805844,0.7705836805844,0.7705836805844,0.7705836805844,
0.7705836805844,0.7705836805844,0.7705836805844,0.7705836805844,0.7705836805844,
0.7705836805844,0.7705836805844,0.7705836805844,0.7705836805844),(0.7705836805844,
0.7705836805844,0.7705836805844,0.7705836805844,0.7705836805844,0.7705836805844,
0.7705836805844,0.7705836805844,0.7705836805844,0.7705836805844,0.7705836805844,
0.7705836805844,0.7705836805844,0.7705836805844,0.7705836805844,0.7705836805844),
(1.688248958247,1.688248958247,1.688248958247,1.688248958247,1.688248958247,
1.688248958247,1.688248958247,1.688248958247,1.688248958247,1.688248958247,
1.688248958247,1.688248958247,1.688248958247,1.688248958247,1.688248958247,
1.688248958247)))
REPRESENTATION_ITEM('')
SURFACE()
);
#180=(
BOUNDED_SURFACE()
B_SPLINE_SURFACE(3,3,((#102029,#102030,#102031,#102032,#102033,#102034,
#102035,#102036,#102037,#102038),(#102039,#102040,#102041,#102042,#102043,
#102044,#102045,#102046,#102047,#102048),(#102049,#102050,#102051,#102052,
#102053,#102054,#102055,#102056,#102057,#102058),(#102059,#102060,#102061,
#102062,#102063,#102064,#102065,#102066,#102067,#102068)),.UNSPECIFIED.,
 .F.,.F.,.F.)
B_SPLINE_SURFACE_WITH_KNOTS((4,4),(4,1,1,1,1,1,1,4),(0.,1.),(-0.01026083717529,
0.,0.1305163203911,0.2728513240134,0.4289559992506,0.6007994210509,0.7904157746401,
0.9503578169222),.UNSPECIFIED.)
GEOMETRIC_REPRESENTATION_ITEM()
RATIONAL_B_SPLINE_SURFACE(((1.084475557681,1.084475557681,1.084475557681,
1.084475557681,1.084475557681,1.084475557681,1.084475557681,1.084475557681,
1.084475557681,1.084475557681),(0.9718414807729,0.9718414807729,0.9718414807729,
0.9718414807729,0.9718414807729,0.9718414807729,0.9718414807729,0.9718414807729,
0.9718414807729,0.9718414807729),(0.9718414807729,0.9718414807729,0.9718414807729,
0.9718414807729,0.9718414807729,0.9718414807729,0.9718414807729,0.9718414807729,
0.9718414807729,0.9718414807729),(1.084475557681,1.084475557681,1.084475557681,
1.084475557681,1.084475557681,1.084475557681,1.084475557681,1.084475557681,
1.084475557681,1.084475557681)))
REPRESENTATION_ITEM('')
SURFACE()
);
#181=(
BOUNDED_SURFACE()
B_SPLINE_SURFACE(3,3,((#102495,#102496,#102497,#102498,#102499,#102500,
#102501,#102502,#102503,#102504),(#102505,#102506,#102507,#102508,#102509,
#102510,#102511,#102512,#102513,#102514),(#102515,#102516,#102517,#102518,
#102519,#102520,#102521,#102522,#102523,#102524),(#102525,#102526,#102527,
#102528,#102529,#102530,#102531,#102532,#102533,#102534)),.UNSPECIFIED.,
 .F.,.F.,.F.)
B_SPLINE_SURFACE_WITH_KNOTS((4,4),(4,1,1,1,1,1,1,4),(0.,1.),(0.04964194203021,
0.208640162397,0.3977422561064,0.5694560739657,0.7257805235275,0.8686542593486,
1.,1.010261594428),.UNSPECIFIED.)
GEOMETRIC_REPRESENTATION_ITEM()
RATIONAL_B_SPLINE_SURFACE(((1.084475548721,1.084475548721,1.084475548721,
1.084475548721,1.084475548721,1.084475548721,1.084475548721,1.084475548721,
1.084475548721,1.084475548721),(0.9718414837597,0.9718414837597,0.9718414837597,
0.9718414837597,0.9718414837597,0.9718414837597,0.9718414837597,0.9718414837597,
0.9718414837597,0.9718414837597),(0.9718414837597,0.9718414837597,0.9718414837597,
0.9718414837597,0.9718414837597,0.9718414837597,0.9718414837597,0.9718414837597,
0.9718414837597,0.9718414837597),(1.084475548721,1.084475548721,1.084475548721,
1.084475548721,1.084475548721,1.084475548721,1.084475548721,1.084475548721,
1.084475548721,1.084475548721)))
REPRESENTATION_ITEM('')
SURFACE()
);
#182=(
BOUNDED_SURFACE()
B_SPLINE_SURFACE(3,3,((#102627,#102628,#102629,#102630,#102631,#102632,
#102633,#102634,#102635),(#102636,#102637,#102638,#102639,#102640,#102641,
#102642,#102643,#102644),(#102645,#102646,#102647,#102648,#102649,#102650,
#102651,#102652,#102653),(#102654,#102655,#102656,#102657,#102658,#102659,
#102660,#102661,#102662)),.UNSPECIFIED.,.F.,.F.,.F.)
B_SPLINE_SURFACE_WITH_KNOTS((4,4),(4,1,1,1,1,1,4),(0.,1.),(-0.01052707372612,
0.,0.1608498709985,0.3381455806048,0.5349730482014,0.7544766036978,0.97500975174),
 .UNSPECIFIED.)
GEOMETRIC_REPRESENTATION_ITEM()
RATIONAL_B_SPLINE_SURFACE(((1.084475566777,1.084475566777,1.084475566777,
1.084475566777,1.084475566777,1.084475566777,1.084475566777,1.084475566777,
1.084475566777),(0.971841477741,0.971841477741,0.971841477741,0.971841477741,
0.971841477741,0.971841477741,0.971841477741,0.971841477741,0.971841477741),
(0.971841477741,0.971841477741,0.971841477741,0.971841477741,0.971841477741,
0.971841477741,0.971841477741,0.971841477741,0.971841477741),(1.084475566777,
1.084475566777,1.084475566777,1.084475566777,1.084475566777,1.084475566777,
1.084475566777,1.084475566777,1.084475566777)))
REPRESENTATION_ITEM('')
SURFACE()
);
#183=(
BOUNDED_SURFACE()
B_SPLINE_SURFACE(3,3,((#102664,#102665,#102666,#102667,#102668,#102669,
#102670,#102671,#102672),(#102673,#102674,#102675,#102676,#102677,#102678,
#102679,#102680,#102681),(#102682,#102683,#102684,#102685,#102686,#102687,
#102688,#102689,#102690),(#102691,#102692,#102693,#102694,#102695,#102696,
#102697,#102698,#102699)),.UNSPECIFIED.,.F.,.F.,.F.)
B_SPLINE_SURFACE_WITH_KNOTS((4,4),(4,1,1,1,1,1,4),(0.,1.),(0.02498971999015,
0.2468225056813,0.4668596886764,0.663575126701,0.8402237935333,1.,1.010528205858),
 .UNSPECIFIED.)
GEOMETRIC_REPRESENTATION_ITEM()
RATIONAL_B_SPLINE_SURFACE(((1.084475555384,1.084475555384,1.084475555384,
1.084475555384,1.084475555384,1.084475555384,1.084475555384,1.084475555384,
1.084475555384),(0.9718414815387,0.9718414815387,0.9718414815387,0.9718414815387,
0.9718414815387,0.9718414815387,0.9718414815387,0.9718414815387,0.9718414815387),
(0.9718414815387,0.9718414815387,0.9718414815387,0.9718414815387,0.9718414815387,
0.9718414815387,0.9718414815387,0.9718414815387,0.9718414815387),(1.084475555384,
1.084475555384,1.084475555384,1.084475555384,1.084475555384,1.084475555384,
1.084475555384,1.084475555384,1.084475555384)))
REPRESENTATION_ITEM('')
SURFACE()
);
#184=(
BOUNDED_SURFACE()
B_SPLINE_SURFACE(3,3,((#102874,#102875,#102876,#102877,#102878,#102879,
#102880,#102881,#102882,#102883,#102884,#102885,#102886),(#102887,#102888,
#102889,#102890,#102891,#102892,#102893,#102894,#102895,#102896,#102897,
#102898,#102899),(#102900,#102901,#102902,#102903,#102904,#102905,#102906,
#102907,#102908,#102909,#102910,#102911,#102912),(#102913,#102914,#102915,
#102916,#102917,#102918,#102919,#102920,#102921,#102922,#102923,#102924,
#102925)),.UNSPECIFIED.,.F.,.F.,.F.)
B_SPLINE_SURFACE_WITH_KNOTS((4,4),(4,1,1,1,1,1,1,1,1,1,4),(0.,1.),(0.0610757214492,
0.07095988571525,0.1492379310574,0.235694875335,0.3321896436325,0.4406251726437,
0.5612505703628,0.6817452401667,0.7920616208415,0.8970621020182,0.950446210175),
 .UNSPECIFIED.)
GEOMETRIC_REPRESENTATION_ITEM()
RATIONAL_B_SPLINE_SURFACE(((1.290897846657,1.290897846657,1.290897846657,
1.290897846657,1.290897846657,1.290897846657,1.290897846657,1.290897846657,
1.290897846657,1.290897846657,1.290897846657,1.290897846657,1.290897846657),
(0.9030340511144,0.9030340511144,0.9030340511144,0.9030340511144,0.9030340511144,
0.9030340511144,0.9030340511144,0.9030340511144,0.9030340511144,0.9030340511144,
0.9030340511144,0.9030340511144,0.9030340511144),(0.9030340511144,0.9030340511144,
0.9030340511144,0.9030340511144,0.9030340511144,0.9030340511144,0.9030340511144,
0.9030340511144,0.9030340511144,0.9030340511144,0.9030340511144,0.9030340511144,
0.9030340511144),(1.290897846657,1.290897846657,1.290897846657,1.290897846657,
1.290897846657,1.290897846657,1.290897846657,1.290897846657,1.290897846657,
1.290897846657,1.290897846657,1.290897846657,1.290897846657)))
REPRESENTATION_ITEM('')
SURFACE()
);
#185=(
BOUNDED_SURFACE()
B_SPLINE_SURFACE(3,3,((#103068,#103069,#103070,#103071,#103072,#103073,
#103074,#103075,#103076,#103077,#103078,#103079,#103080),(#103081,#103082,
#103083,#103084,#103085,#103086,#103087,#103088,#103089,#103090,#103091,
#103092,#103093),(#103094,#103095,#103096,#103097,#103098,#103099,#103100,
#103101,#103102,#103103,#103104,#103105,#103106),(#103107,#103108,#103109,
#103110,#103111,#103112,#103113,#103114,#103115,#103116,#103117,#103118,
#103119)),.UNSPECIFIED.,.F.,.F.,.F.)
B_SPLINE_SURFACE_WITH_KNOTS((4,4),(4,1,1,1,1,1,1,1,1,1,4),(0.,1.),(0.04950930982846,
0.1025419839712,0.2076375783474,0.3187672064944,0.4400789241165,0.561088419142,
0.6695340930006,0.7658744243708,0.8519958008141,0.929769091979,0.9389571376736),
 .UNSPECIFIED.)
GEOMETRIC_REPRESENTATION_ITEM()
RATIONAL_B_SPLINE_SURFACE(((1.290897643548,1.290897643548,1.290897643548,
1.290897643548,1.290897643548,1.290897643548,1.290897643548,1.290897643548,
1.290897643548,1.290897643548,1.290897643548,1.290897643548,1.290897643548),
(0.9030341188173,0.9030341188173,0.9030341188173,0.9030341188173,0.9030341188173,
0.9030341188173,0.9030341188173,0.9030341188173,0.9030341188173,0.9030341188173,
0.9030341188173,0.9030341188173,0.9030341188173),(0.9030341188173,0.9030341188173,
0.9030341188173,0.9030341188173,0.9030341188173,0.9030341188173,0.9030341188173,
0.9030341188173,0.9030341188173,0.9030341188173,0.9030341188173,0.9030341188173,
0.9030341188173),(1.290897643548,1.290897643548,1.290897643548,1.290897643548,
1.290897643548,1.290897643548,1.290897643548,1.290897643548,1.290897643548,
1.290897643548,1.290897643548,1.290897643548,1.290897643548)))
REPRESENTATION_ITEM('')
SURFACE()
);
#186=(
BOUNDED_SURFACE()
B_SPLINE_SURFACE(3,3,((#103133,#103134,#103135,#103136,#103137,#103138,
#103139,#103140,#103141,#103142,#103143,#103144,#103145),(#103146,#103147,
#103148,#103149,#103150,#103151,#103152,#103153,#103154,#103155,#103156,
#103157,#103158),(#103159,#103160,#103161,#103162,#103163,#103164,#103165,
#103166,#103167,#103168,#103169,#103170,#103171),(#103172,#103173,#103174,
#103175,#103176,#103177,#103178,#103179,#103180,#103181,#103182,#103183,
#103184)),.UNSPECIFIED.,.F.,.F.,.F.)
B_SPLINE_SURFACE_WITH_KNOTS((4,4),(4,1,1,1,1,1,1,1,1,1,4),(0.,1.),(0.0610757214492,
0.07095988571522,0.1492379310573,0.2356948753349,0.3321896436323,0.4406251726436,
0.5612505703626,0.6817452401666,0.7920616208414,0.8970621020181,0.950446210175),
 .UNSPECIFIED.)
GEOMETRIC_REPRESENTATION_ITEM()
RATIONAL_B_SPLINE_SURFACE(((1.290897846657,1.290897846657,1.290897846657,
1.290897846657,1.290897846657,1.290897846657,1.290897846657,1.290897846657,
1.290897846657,1.290897846657,1.290897846657,1.290897846657,1.290897846657),
(0.9030340511144,0.9030340511144,0.9030340511144,0.9030340511144,0.9030340511144,
0.9030340511144,0.9030340511144,0.9030340511144,0.9030340511144,0.9030340511144,
0.9030340511144,0.9030340511144,0.9030340511144),(0.9030340511144,0.9030340511144,
0.9030340511144,0.9030340511144,0.9030340511144,0.9030340511144,0.9030340511144,
0.9030340511144,0.9030340511144,0.9030340511144,0.9030340511144,0.9030340511144,
0.9030340511144),(1.290897846657,1.290897846657,1.290897846657,1.290897846657,
1.290897846657,1.290897846657,1.290897846657,1.290897846657,1.290897846657,
1.290897846657,1.290897846657,1.290897846657,1.290897846657)))
REPRESENTATION_ITEM('')
SURFACE()
);
#187=(
BOUNDED_SURFACE()
B_SPLINE_SURFACE(3,3,((#103323,#103324,#103325,#103326,#103327,#103328,
#103329,#103330,#103331,#103332,#103333,#103334,#103335),(#103336,#103337,
#103338,#103339,#103340,#103341,#103342,#103343,#103344,#103345,#103346,
#103347,#103348),(#103349,#103350,#103351,#103352,#103353,#103354,#103355,
#103356,#103357,#103358,#103359,#103360,#103361),(#103362,#103363,#103364,
#103365,#103366,#103367,#103368,#103369,#103370,#103371,#103372,#103373,
#103374)),.UNSPECIFIED.,.F.,.F.,.F.)
B_SPLINE_SURFACE_WITH_KNOTS((4,4),(4,1,1,1,1,1,1,1,1,1,4),(0.,1.),(0.04950930982846,
0.1025419839712,0.2076375783475,0.3187672064944,0.4400789241165,0.561088419142,
0.6695340930006,0.7658744243708,0.8519958008141,0.929769091979,0.938957137658),
 .UNSPECIFIED.)
GEOMETRIC_REPRESENTATION_ITEM()
RATIONAL_B_SPLINE_SURFACE(((1.290897643571,1.290897643571,1.290897643571,
1.290897643571,1.290897643571,1.290897643571,1.290897643571,1.290897643571,
1.290897643571,1.290897643571,1.290897643571,1.290897643571,1.290897643571),
(0.9030341188097,0.9030341188097,0.9030341188097,0.9030341188097,0.9030341188097,
0.9030341188097,0.9030341188097,0.9030341188097,0.9030341188097,0.9030341188097,
0.9030341188097,0.9030341188097,0.9030341188097),(0.9030341188097,0.9030341188097,
0.9030341188097,0.9030341188097,0.9030341188097,0.9030341188097,0.9030341188097,
0.9030341188097,0.9030341188097,0.9030341188097,0.9030341188097,0.9030341188097,
0.9030341188097),(1.290897643571,1.290897643571,1.290897643571,1.290897643571,
1.290897643571,1.290897643571,1.290897643571,1.290897643571,1.290897643571,
1.290897643571,1.290897643571,1.290897643571,1.290897643571)))
REPRESENTATION_ITEM('')
SURFACE()
);
#188=(
BOUNDED_SURFACE()
B_SPLINE_SURFACE(3,3,((#103543,#103544,#103545,#103546,#103547,#103548,
#103549,#103550,#103551,#103552,#103553,#103554,#103555,#103556,#103557,
#103558),(#103559,#103560,#103561,#103562,#103563,#103564,#103565,#103566,
#103567,#103568,#103569,#103570,#103571,#103572,#103573,#103574),(#103575,
#103576,#103577,#103578,#103579,#103580,#103581,#103582,#103583,#103584,
#103585,#103586,#103587,#103588,#103589,#103590),(#103591,#103592,#103593,
#103594,#103595,#103596,#103597,#103598,#103599,#103600,#103601,#103602,
#103603,#103604,#103605,#103606)),.UNSPECIFIED.,.F.,.F.,.F.)
B_SPLINE_SURFACE_WITH_KNOTS((4,4),(4,1,1,1,1,1,1,1,1,1,1,1,1,4),(0.,1.),
(0.08146827322199,0.1143628386664,0.1692421072363,0.2249284106137,0.2831502006761,
0.3456281721931,0.4140525266083,0.4894451617347,0.5722446247522,0.6633356123178,
0.764041605596,0.8756089337997,1.,1.062083069362),.UNSPECIFIED.)
GEOMETRIC_REPRESENTATION_ITEM()
RATIONAL_B_SPLINE_SURFACE(((1.163762182752,1.163762182752,1.163762182752,
1.163762182752,1.163762182752,1.163762182752,1.163762182752,1.163762182752,
1.163762182752,1.163762182752,1.163762182752,1.163762182752,1.163762182752,
1.163762182752,1.163762182752,1.163762182752),(0.9454126057494,0.9454126057494,
0.9454126057494,0.9454126057494,0.9454126057494,0.9454126057494,0.9454126057494,
0.9454126057494,0.9454126057494,0.9454126057494,0.9454126057494,0.9454126057494,
0.9454126057494,0.9454126057494,0.9454126057494,0.9454126057494),(0.9454126057494,
0.9454126057494,0.9454126057494,0.9454126057494,0.9454126057494,0.9454126057494,
0.9454126057494,0.9454126057494,0.9454126057494,0.9454126057494,0.9454126057494,
0.9454126057494,0.9454126057494,0.9454126057494,0.9454126057494,0.9454126057494),
(1.163762182752,1.163762182752,1.163762182752,1.163762182752,1.163762182752,
1.163762182752,1.163762182752,1.163762182752,1.163762182752,1.163762182752,
1.163762182752,1.163762182752,1.163762182752,1.163762182752,1.163762182752,
1.163762182752)))
REPRESENTATION_ITEM('')
SURFACE()
);
#189=(
BOUNDED_SURFACE()
B_SPLINE_SURFACE(3,3,((#103704,#103705,#103706,#103707,#103708,#103709,
#103710,#103711,#103712,#103713,#103714,#103715,#103716,#103717,#103718,
#103719,#103720,#103721,#103722),(#103723,#103724,#103725,#103726,#103727,
#103728,#103729,#103730,#103731,#103732,#103733,#103734,#103735,#103736,
#103737,#103738,#103739,#103740,#103741),(#103742,#103743,#103744,#103745,
#103746,#103747,#103748,#103749,#103750,#103751,#103752,#103753,#103754,
#103755,#103756,#103757,#103758,#103759,#103760),(#103761,#103762,#103763,
#103764,#103765,#103766,#103767,#103768,#103769,#103770,#103771,#103772,
#103773,#103774,#103775,#103776,#103777,#103778,#103779)),.UNSPECIFIED.,
 .F.,.F.,.F.)
B_SPLINE_SURFACE_WITH_KNOTS((4,4),(4,1,1,1,1,1,1,1,1,1,1,1,1,1,1,1,4),(0.,
1.),(0.07405554459896,0.1098971296184,0.1694542912499,0.2313453504815,0.2950046734926,
0.3598594451447,0.4252690650745,0.4898850666339,0.5519875872925,0.6114473189922,
0.6696770087325,0.7281593859908,0.7883629601705,0.8521052823621,0.9217704887411,
1.,1.062774291826),.UNSPECIFIED.)
GEOMETRIC_REPRESENTATION_ITEM()
RATIONAL_B_SPLINE_SURFACE(((1.163761738604,1.163761738604,1.163761738604,
1.163761738604,1.163761738604,1.163761738604,1.163761738604,1.163761738604,
1.163761738604,1.163761738604,1.163761738604,1.163761738604,1.163761738604,
1.163761738604,1.163761738604,1.163761738604,1.163761738604,1.163761738604,
1.163761738604),(0.9454127537987,0.9454127537987,0.9454127537987,0.9454127537987,
0.9454127537987,0.9454127537987,0.9454127537987,0.9454127537987,0.9454127537987,
0.9454127537987,0.9454127537987,0.9454127537987,0.9454127537987,0.9454127537987,
0.9454127537987,0.9454127537987,0.9454127537987,0.9454127537987,0.9454127537987),
(0.9454127537987,0.9454127537987,0.9454127537987,0.9454127537987,0.9454127537987,
0.9454127537987,0.9454127537987,0.9454127537987,0.9454127537987,0.9454127537987,
0.9454127537987,0.9454127537987,0.9454127537987,0.9454127537987,0.9454127537987,
0.9454127537987,0.9454127537987,0.9454127537987,0.9454127537987),(1.163761738604,
1.163761738604,1.163761738604,1.163761738604,1.163761738604,1.163761738604,
1.163761738604,1.163761738604,1.163761738604,1.163761738604,1.163761738604,
1.163761738604,1.163761738604,1.163761738604,1.163761738604,1.163761738604,
1.163761738604,1.163761738604,1.163761738604)))
REPRESENTATION_ITEM('')
SURFACE()
);
#190=(
BOUNDED_SURFACE()
B_SPLINE_SURFACE(3,3,((#103919,#103920,#103921,#103922,#103923,#103924,
#103925,#103926,#103927,#103928,#103929,#103930,#103931,#103932,#103933,
#103934),(#103935,#103936,#103937,#103938,#103939,#103940,#103941,#103942,
#103943,#103944,#103945,#103946,#103947,#103948,#103949,#103950),(#103951,
#103952,#103953,#103954,#103955,#103956,#103957,#103958,#103959,#103960,
#103961,#103962,#103963,#103964,#103965,#103966),(#103967,#103968,#103969,
#103970,#103971,#103972,#103973,#103974,#103975,#103976,#103977,#103978,
#103979,#103980,#103981,#103982)),.UNSPECIFIED.,.F.,.F.,.F.)
B_SPLINE_SURFACE_WITH_KNOTS((4,4),(4,1,1,1,1,1,1,1,1,1,1,1,1,4),(0.,1.),
(0.08146827322119,0.1143628386664,0.1692421072363,0.2249284106138,0.2831502006761,
0.3456281721932,0.4140525266083,0.4894451617347,0.5722446247523,0.6633356123178,
0.764041605596,0.8756089337997,1.,1.062083069363),.UNSPECIFIED.)
GEOMETRIC_REPRESENTATION_ITEM()
RATIONAL_B_SPLINE_SURFACE(((1.163762182752,1.163762182752,1.163762182752,
1.163762182752,1.163762182752,1.163762182752,1.163762182752,1.163762182752,
1.163762182752,1.163762182752,1.163762182752,1.163762182752,1.163762182752,
1.163762182752,1.163762182752,1.163762182752),(0.9454126057494,0.9454126057494,
0.9454126057494,0.9454126057494,0.9454126057494,0.9454126057494,0.9454126057494,
0.9454126057494,0.9454126057494,0.9454126057494,0.9454126057494,0.9454126057494,
0.9454126057494,0.9454126057494,0.9454126057494,0.9454126057494),(0.9454126057494,
0.9454126057494,0.9454126057494,0.9454126057494,0.9454126057494,0.9454126057494,
0.9454126057494,0.9454126057494,0.9454126057494,0.9454126057494,0.9454126057494,
0.9454126057494,0.9454126057494,0.9454126057494,0.9454126057494,0.9454126057494),
(1.163762182752,1.163762182752,1.163762182752,1.163762182752,1.163762182752,
1.163762182752,1.163762182752,1.163762182752,1.163762182752,1.163762182752,
1.163762182752,1.163762182752,1.163762182752,1.163762182752,1.163762182752,
1.163762182752)))
REPRESENTATION_ITEM('')
SURFACE()
);
#191=(
BOUNDED_SURFACE()
B_SPLINE_SURFACE(3,3,((#104080,#104081,#104082,#104083,#104084,#104085,
#104086,#104087,#104088,#104089,#104090,#104091,#104092,#104093,#104094,
#104095,#104096,#104097,#104098),(#104099,#104100,#104101,#104102,#104103,
#104104,#104105,#104106,#104107,#104108,#104109,#104110,#104111,#104112,
#104113,#104114,#104115,#104116,#104117),(#104118,#104119,#104120,#104121,
#104122,#104123,#104124,#104125,#104126,#104127,#104128,#104129,#104130,
#104131,#104132,#104133,#104134,#104135,#104136),(#104137,#104138,#104139,
#104140,#104141,#104142,#104143,#104144,#104145,#104146,#104147,#104148,
#104149,#104150,#104151,#104152,#104153,#104154,#104155)),.UNSPECIFIED.,
 .F.,.F.,.F.)
B_SPLINE_SURFACE_WITH_KNOTS((4,4),(4,1,1,1,1,1,1,1,1,1,1,1,1,1,1,1,4),(0.,
1.),(0.07405554460309,0.1098971296143,0.169454291245,0.2313453504764,0.2950046734878,
0.3598594451404,0.4252690650708,0.4898850666308,0.55198758729,0.6114473189903,
0.6696770087311,0.7281593859897,0.7883629601697,0.8521052823615,0.9217704887408,
1.,1.062774291821),.UNSPECIFIED.)
GEOMETRIC_REPRESENTATION_ITEM()
RATIONAL_B_SPLINE_SURFACE(((1.163761738604,1.163761738604,1.163761738604,
1.163761738604,1.163761738604,1.163761738604,1.163761738604,1.163761738604,
1.163761738604,1.163761738604,1.163761738604,1.163761738604,1.163761738604,
1.163761738604,1.163761738604,1.163761738604,1.163761738604,1.163761738604,
1.163761738604),(0.9454127537987,0.9454127537987,0.9454127537987,0.9454127537987,
0.9454127537987,0.9454127537987,0.9454127537987,0.9454127537987,0.9454127537987,
0.9454127537987,0.9454127537987,0.9454127537987,0.9454127537987,0.9454127537987,
0.9454127537987,0.9454127537987,0.9454127537987,0.9454127537987,0.9454127537987),
(0.9454127537987,0.9454127537987,0.9454127537987,0.9454127537987,0.9454127537987,
0.9454127537987,0.9454127537987,0.9454127537987,0.9454127537987,0.9454127537987,
0.9454127537987,0.9454127537987,0.9454127537987,0.9454127537987,0.9454127537987,
0.9454127537987,0.9454127537987,0.9454127537987,0.9454127537987),(1.163761738604,
1.163761738604,1.163761738604,1.163761738604,1.163761738604,1.163761738604,
1.163761738604,1.163761738604,1.163761738604,1.163761738604,1.163761738604,
1.163761738604,1.163761738604,1.163761738604,1.163761738604,1.163761738604,
1.163761738604,1.163761738604,1.163761738604)))
REPRESENTATION_ITEM('')
SURFACE()
);
#192=(
BOUNDED_SURFACE()
B_SPLINE_SURFACE(3,3,((#104366,#104367,#104368,#104369,#104370,#104371,
#104372,#104373,#104374,#104375,#104376,#104377,#104378,#104379,#104380,
#104381,#104382,#104383),(#104384,#104385,#104386,#104387,#104388,#104389,
#104390,#104391,#104392,#104393,#104394,#104395,#104396,#104397,#104398,
#104399,#104400,#104401),(#104402,#104403,#104404,#104405,#104406,#104407,
#104408,#104409,#104410,#104411,#104412,#104413,#104414,#104415,#104416,
#104417,#104418,#104419),(#104420,#104421,#104422,#104423,#104424,#104425,
#104426,#104427,#104428,#104429,#104430,#104431,#104432,#104433,#104434,
#104435,#104436,#104437)),.UNSPECIFIED.,.F.,.F.,.F.)
B_SPLINE_SURFACE_WITH_KNOTS((4,4),(4,1,1,1,1,1,1,1,1,1,1,1,1,1,1,4),(0.,
1.),(0.06175722271876,0.08999345572628,0.1718421402663,0.2460287374652,
0.3131132709235,0.3747952252284,0.434571035346,0.4938742246648,0.5536333588992,
0.6147666923755,0.6785526469071,0.7472467268286,0.8231222492381,0.9072293928589,
1.,1.063517973833),.UNSPECIFIED.)
GEOMETRIC_REPRESENTATION_ITEM()
RATIONAL_B_SPLINE_SURFACE(((1.163762080777,1.163762080777,1.163762080777,
1.163762080777,1.163762080777,1.163762080777,1.163762080777,1.163762080777,
1.163762080777,1.163762080777,1.163762080777,1.163762080777,1.163762080777,
1.163762080777,1.163762080777,1.163762080777,1.163762080777,1.163762080777),
(0.9454126397411,0.9454126397411,0.9454126397411,0.9454126397411,0.9454126397411,
0.9454126397411,0.9454126397411,0.9454126397411,0.9454126397411,0.9454126397411,
0.9454126397411,0.9454126397411,0.9454126397411,0.9454126397411,0.9454126397411,
0.9454126397411,0.9454126397411,0.9454126397411),(0.9454126397411,0.9454126397411,
0.9454126397411,0.9454126397411,0.9454126397411,0.9454126397411,0.9454126397411,
0.9454126397411,0.9454126397411,0.9454126397411,0.9454126397411,0.9454126397411,
0.9454126397411,0.9454126397411,0.9454126397411,0.9454126397411,0.9454126397411,
0.9454126397411),(1.163762080777,1.163762080777,1.163762080777,1.163762080777,
1.163762080777,1.163762080777,1.163762080777,1.163762080777,1.163762080777,
1.163762080777,1.163762080777,1.163762080777,1.163762080777,1.163762080777,
1.163762080777,1.163762080777,1.163762080777,1.163762080777)))
REPRESENTATION_ITEM('')
SURFACE()
);
#193=(
BOUNDED_SURFACE()
B_SPLINE_SURFACE(3,3,((#104654,#104655,#104656,#104657,#104658,#104659,
#104660,#104661,#104662,#104663,#104664,#104665,#104666,#104667,#104668,
#104669,#104670,#104671,#104672),(#104673,#104674,#104675,#104676,#104677,
#104678,#104679,#104680,#104681,#104682,#104683,#104684,#104685,#104686,
#104687,#104688,#104689,#104690,#104691),(#104692,#104693,#104694,#104695,
#104696,#104697,#104698,#104699,#104700,#104701,#104702,#104703,#104704,
#104705,#104706,#104707,#104708,#104709,#104710),(#104711,#104712,#104713,
#104714,#104715,#104716,#104717,#104718,#104719,#104720,#104721,#104722,
#104723,#104724,#104725,#104726,#104727,#104728,#104729)),.UNSPECIFIED.,
 .F.,.F.,.F.)
B_SPLINE_SURFACE_WITH_KNOTS((4,4),(4,1,1,1,1,1,1,1,1,1,1,1,1,1,1,1,4),(0.,
1.),(0.07657463420349,0.1100004523395,0.1691265697906,0.2304026067464,0.293380545751,
0.3576134224247,0.4225965644842,0.487151519821,0.5496712271063,0.6094805403732,
0.6679254064899,0.7266111538731,0.7871310766587,0.8513413437829,0.9214913363579,
1.,1.062601556544),.UNSPECIFIED.)
GEOMETRIC_REPRESENTATION_ITEM()
RATIONAL_B_SPLINE_SURFACE(((1.163761729205,1.163761729205,1.163761729205,
1.163761729205,1.163761729205,1.163761729205,1.163761729205,1.163761729205,
1.163761729205,1.163761729205,1.163761729205,1.163761729205,1.163761729205,
1.163761729205,1.163761729205,1.163761729205,1.163761729205,1.163761729205,
1.163761729205),(0.9454127569317,0.9454127569317,0.9454127569317,0.9454127569317,
0.9454127569317,0.9454127569317,0.9454127569317,0.9454127569317,0.9454127569317,
0.9454127569317,0.9454127569317,0.9454127569317,0.9454127569317,0.9454127569317,
0.9454127569317,0.9454127569317,0.9454127569317,0.9454127569317,0.9454127569317),
(0.9454127569317,0.9454127569317,0.9454127569317,0.9454127569317,0.9454127569317,
0.9454127569317,0.9454127569317,0.9454127569317,0.9454127569317,0.9454127569317,
0.9454127569317,0.9454127569317,0.9454127569317,0.9454127569317,0.9454127569317,
0.9454127569317,0.9454127569317,0.9454127569317,0.9454127569317),(1.163761729205,
1.163761729205,1.163761729205,1.163761729205,1.163761729205,1.163761729205,
1.163761729205,1.163761729205,1.163761729205,1.163761729205,1.163761729205,
1.163761729205,1.163761729205,1.163761729205,1.163761729205,1.163761729205,
1.163761729205,1.163761729205,1.163761729205)))
REPRESENTATION_ITEM('')
SURFACE()
);
#194=(
BOUNDED_SURFACE()
B_SPLINE_SURFACE(2,2,((#104921,#104922,#104923),(#104924,#104925,#104926),
(#104927,#104928,#104929),(#104930,#104931,#104932),(#104933,#104934,#104935)),
 .UNSPECIFIED.,.F.,.F.,.F.)
B_SPLINE_SURFACE_WITH_KNOTS((3,2,3),(3,3),(-1.57082381298781,-0.78541190649364,
5.32907051820098E-13),(0.274208361519626,1.84500468831452),
 .UNSPECIFIED.)
GEOMETRIC_REPRESENTATION_ITEM()
RATIONAL_B_SPLINE_SURFACE(((1.,0.707106781186548,1.),(0.92387690286144,
0.65327962299495,0.92387690286144),(1.,0.707106781186548,1.),(0.923876902861435,
0.653279622994946,0.923876902861435),(1.,0.707106781186548,1.)))
REPRESENTATION_ITEM('')
SURFACE()
);
#195=(
BOUNDED_SURFACE()
B_SPLINE_SURFACE(2,2,((#104987,#104988,#104989),(#104990,#104991,#104992),
(#104993,#104994,#104995),(#104996,#104997,#104998),(#104999,#105000,#105001)),
 .UNSPECIFIED.,.F.,.F.,.F.)
B_SPLINE_SURFACE_WITH_KNOTS((3,2,3),(3,3),(-3.27515792264435E-13,0.785411904005438,
1.5708238080112),(-1.82195799099004,-0.251161664195146),.UNSPECIFIED.)
GEOMETRIC_REPRESENTATION_ITEM()
RATIONAL_B_SPLINE_SURFACE(((1.,0.707106781186547,1.),(0.923876903337759,
0.653279623331758,0.923876903337759),(1.,0.707106781186547,1.),(0.923876903337922,
0.653279623331873,0.923876903337922),(1.,0.707106781186547,1.)))
REPRESENTATION_ITEM('')
SURFACE()
);
#196=(
BOUNDED_SURFACE()
B_SPLINE_SURFACE(3,3,((#105144,#105145,#105146,#105147,#105148,#105149,
#105150,#105151,#105152,#105153,#105154,#105155,#105156,#105157,#105158,
#105159,#105160,#105161),(#105162,#105163,#105164,#105165,#105166,#105167,
#105168,#105169,#105170,#105171,#105172,#105173,#105174,#105175,#105176,
#105177,#105178,#105179),(#105180,#105181,#105182,#105183,#105184,#105185,
#105186,#105187,#105188,#105189,#105190,#105191,#105192,#105193,#105194,
#105195,#105196,#105197),(#105198,#105199,#105200,#105201,#105202,#105203,
#105204,#105205,#105206,#105207,#105208,#105209,#105210,#105211,#105212,
#105213,#105214,#105215)),.UNSPECIFIED.,.F.,.F.,.F.)
B_SPLINE_SURFACE_WITH_KNOTS((4,4),(4,1,1,1,1,1,1,1,1,1,1,1,1,1,1,4),(0.,
1.),(0.06175722271933,0.08999345572628,0.1718421402663,0.2460287374652,
0.3131132709235,0.3747952252284,0.434571035346,0.4938742246648,0.5536333588992,
0.6147666923755,0.6785526469071,0.7472467268286,0.8231222492381,0.9072293928589,
1.,1.063517973832),.UNSPECIFIED.)
GEOMETRIC_REPRESENTATION_ITEM()
RATIONAL_B_SPLINE_SURFACE(((1.163762080777,1.163762080777,1.163762080777,
1.163762080777,1.163762080777,1.163762080777,1.163762080777,1.163762080777,
1.163762080777,1.163762080777,1.163762080777,1.163762080777,1.163762080777,
1.163762080777,1.163762080777,1.163762080777,1.163762080777,1.163762080777),
(0.9454126397411,0.9454126397411,0.9454126397411,0.9454126397411,0.9454126397411,
0.9454126397411,0.9454126397411,0.9454126397411,0.9454126397411,0.9454126397411,
0.9454126397411,0.9454126397411,0.9454126397411,0.9454126397411,0.9454126397411,
0.9454126397411,0.9454126397411,0.9454126397411),(0.9454126397411,0.9454126397411,
0.9454126397411,0.9454126397411,0.9454126397411,0.9454126397411,0.9454126397411,
0.9454126397411,0.9454126397411,0.9454126397411,0.9454126397411,0.9454126397411,
0.9454126397411,0.9454126397411,0.9454126397411,0.9454126397411,0.9454126397411,
0.9454126397411),(1.163762080777,1.163762080777,1.163762080777,1.163762080777,
1.163762080777,1.163762080777,1.163762080777,1.163762080777,1.163762080777,
1.163762080777,1.163762080777,1.163762080777,1.163762080777,1.163762080777,
1.163762080777,1.163762080777,1.163762080777,1.163762080777)))
REPRESENTATION_ITEM('')
SURFACE()
);
#197=(
BOUNDED_SURFACE()
B_SPLINE_SURFACE(3,3,((#105345,#105346,#105347,#105348,#105349,#105350,
#105351,#105352,#105353,#105354,#105355,#105356,#105357,#105358,#105359,
#105360,#105361,#105362,#105363),(#105364,#105365,#105366,#105367,#105368,
#105369,#105370,#105371,#105372,#105373,#105374,#105375,#105376,#105377,
#105378,#105379,#105380,#105381,#105382),(#105383,#105384,#105385,#105386,
#105387,#105388,#105389,#105390,#105391,#105392,#105393,#105394,#105395,
#105396,#105397,#105398,#105399,#105400,#105401),(#105402,#105403,#105404,
#105405,#105406,#105407,#105408,#105409,#105410,#105411,#105412,#105413,
#105414,#105415,#105416,#105417,#105418,#105419,#105420)),.UNSPECIFIED.,
 .F.,.F.,.F.)
B_SPLINE_SURFACE_WITH_KNOTS((4,4),(4,1,1,1,1,1,1,1,1,1,1,1,1,1,1,1,4),(0.,
1.),(0.07657463419982,0.1100004523395,0.1691265697906,0.2304026067464,0.293380545751,
0.3576134224247,0.4225965644842,0.4871515198211,0.5496712271063,0.6094805403732,
0.6679254064899,0.7266111538731,0.7871310766587,0.8513413437829,0.9214913363579,
1.,1.062601556547),.UNSPECIFIED.)
GEOMETRIC_REPRESENTATION_ITEM()
RATIONAL_B_SPLINE_SURFACE(((1.163761729205,1.163761729205,1.163761729205,
1.163761729205,1.163761729205,1.163761729205,1.163761729205,1.163761729205,
1.163761729205,1.163761729205,1.163761729205,1.163761729205,1.163761729205,
1.163761729205,1.163761729205,1.163761729205,1.163761729205,1.163761729205,
1.163761729205),(0.9454127569317,0.9454127569317,0.9454127569317,0.9454127569317,
0.9454127569317,0.9454127569317,0.9454127569317,0.9454127569317,0.9454127569317,
0.9454127569317,0.9454127569317,0.9454127569317,0.9454127569317,0.9454127569317,
0.9454127569317,0.9454127569317,0.9454127569317,0.9454127569317,0.9454127569317),
(0.9454127569317,0.9454127569317,0.9454127569317,0.9454127569317,0.9454127569317,
0.9454127569317,0.9454127569317,0.9454127569317,0.9454127569317,0.9454127569317,
0.9454127569317,0.9454127569317,0.9454127569317,0.9454127569317,0.9454127569317,
0.9454127569317,0.9454127569317,0.9454127569317,0.9454127569317),(1.163761729205,
1.163761729205,1.163761729205,1.163761729205,1.163761729205,1.163761729205,
1.163761729205,1.163761729205,1.163761729205,1.163761729205,1.163761729205,
1.163761729205,1.163761729205,1.163761729205,1.163761729205,1.163761729205,
1.163761729205,1.163761729205,1.163761729205)))
REPRESENTATION_ITEM('')
SURFACE()
);
#198=TOROIDAL_SURFACE('',#51174,5.99332590941916,3.);
#199=TOROIDAL_SURFACE('',#51176,5.99332590941915,3.);
#200=TOROIDAL_SURFACE('',#51272,0.375,0.25);
#201=TOROIDAL_SURFACE('',#51277,3.125,0.1);
#202=TOROIDAL_SURFACE('',#51313,0.425,0.2);
#203=TOROIDAL_SURFACE('',#51322,0.425,0.2);
#204=TOROIDAL_SURFACE('',#51332,0.9,0.1);
#205=TOROIDAL_SURFACE('',#51337,1.6,0.1);
#206=TOROIDAL_SURFACE('',#51364,1.5,1.);
#207=TOROIDAL_SURFACE('',#51365,1.5,1.);
#208=TOROIDAL_SURFACE('',#51370,1.5,1.);
#209=TOROIDAL_SURFACE('',#51374,2.,0.5);
#210=TOROIDAL_SURFACE('',#51383,2.,0.5);
#211=TOROIDAL_SURFACE('',#51386,1.6,0.1);
#212=TOROIDAL_SURFACE('',#51396,2.,0.25);
#213=TOROIDAL_SURFACE('',#51419,0.2,0.1);
#214=TOROIDAL_SURFACE('',#51424,0.2,0.1);
#215=TOROIDAL_SURFACE('',#51428,0.2,0.1);
#216=TOROIDAL_SURFACE('',#51432,0.2,0.1);
#217=TOROIDAL_SURFACE('',#51476,2.1,0.1);
#218=TOROIDAL_SURFACE('',#51480,2.1,0.1);
#219=TOROIDAL_SURFACE('',#51488,2.1,0.1);
#220=TOROIDAL_SURFACE('',#51492,2.1,0.1);
#221=TOROIDAL_SURFACE('',#51531,1.74,0.99);
#222=TOROIDAL_SURFACE('',#51536,1.75,1.);
#223=TOROIDAL_SURFACE('',#51541,3.5,1.);
#224=TOROIDAL_SURFACE('',#51548,3.51,0.99);
#225=TOROIDAL_SURFACE('',#51556,0.9,0.1);
#226=TOROIDAL_SURFACE('',#51603,3.5,1.);
#227=TOROIDAL_SURFACE('',#51637,0.2,0.1);
#228=TOROIDAL_SURFACE('',#51656,3.51,0.99);
#229=TOROIDAL_SURFACE('',#51660,1.74,0.99);
#230=TOROIDAL_SURFACE('',#51668,1.15,0.1);
#231=TOROIDAL_SURFACE('',#51679,0.9,0.1);
#232=TOROIDAL_SURFACE('',#51688,0.65,0.1);
#233=TOROIDAL_SURFACE('',#51696,1.15,0.1);
#234=TOROIDAL_SURFACE('',#51701,1.35,0.1);
#235=TOROIDAL_SURFACE('',#51718,0.65,0.1);
#236=TOROIDAL_SURFACE('',#51719,0.2,0.1);
#237=TOROIDAL_SURFACE('',#51728,1.15,0.4);
#238=TOROIDAL_SURFACE('',#51734,1.65,0.4);
#239=TOROIDAL_SURFACE('',#51741,0.3,0.1);
#240=TOROIDAL_SURFACE('',#51745,1.6,0.1);
#241=TOROIDAL_SURFACE('',#51910,1.9,0.4);
#242=TOROIDAL_SURFACE('',#51917,1.75,1.);
#243=TOROIDAL_SURFACE('',#51918,4.4,0.1);
#244=TOROIDAL_SURFACE('',#51926,4.4,0.1);
#245=TOROIDAL_SURFACE('',#51941,1.15,0.1);
#246=TOROIDAL_SURFACE('',#51957,2.1,0.1);
#247=TOROIDAL_SURFACE('',#51961,2.1,0.1);
#248=TOROIDAL_SURFACE('',#51969,2.1,0.1);
#249=TOROIDAL_SURFACE('',#51973,2.1,0.1);
#250=TOROIDAL_SURFACE('',#52048,3.125,0.1);
#251=TOROIDAL_SURFACE('',#52060,1.5,1.);
#252=TOROIDAL_SURFACE('',#52065,1.5,1.);
#253=TOROIDAL_SURFACE('',#52069,2.,0.5);
#254=TOROIDAL_SURFACE('',#52078,2.,0.5);
#255=TOROIDAL_SURFACE('',#52081,1.6,0.1);
#256=TOROIDAL_SURFACE('',#52092,2.45,0.2);
#257=TOROIDAL_SURFACE('',#52094,0.7,0.2);
#258=TOROIDAL_SURFACE('',#52107,2.3,0.2);
#259=TOROIDAL_SURFACE('',#52127,2.3,0.2);
#260=TOROIDAL_SURFACE('',#52145,2.3,0.2);
#261=TOROIDAL_SURFACE('',#52150,2.7,0.2);
#262=TOROIDAL_SURFACE('',#52155,2.7,0.2);
#263=TOROIDAL_SURFACE('',#52163,2.3,0.2);
#264=TOROIDAL_SURFACE('',#52167,3.,0.1);
#265=TOROIDAL_SURFACE('',#52174,4.3,0.2);
#266=TOROIDAL_SURFACE('',#52179,4.3,0.2);
#267=TOROIDAL_SURFACE('',#52244,4.3,0.2);
#268=TOROIDAL_SURFACE('',#52286,4.4,0.1);
#269=TOROIDAL_SURFACE('',#52297,4.4,0.1);
#270=TOROIDAL_SURFACE('',#52313,4.4,0.1);
#271=TOROIDAL_SURFACE('',#52325,4.4,0.1);
#272=TOROIDAL_SURFACE('',#52328,4.3,0.2);
#273=TOROIDAL_SURFACE('',#52344,1.1,0.1);
#274=TOROIDAL_SURFACE('',#52351,0.8,0.4);
#275=TOROIDAL_SURFACE('',#52557,0.375,0.25);
#276=TOROIDAL_SURFACE('',#52562,3.125,0.1);
#277=TOROIDAL_SURFACE('',#52598,0.425,0.2);
#278=TOROIDAL_SURFACE('',#52607,0.425,0.2);
#279=TOROIDAL_SURFACE('',#52617,0.9,0.1);
#280=TOROIDAL_SURFACE('',#52622,1.6,0.1);
#281=TOROIDAL_SURFACE('',#52649,1.5,1.);
#282=TOROIDAL_SURFACE('',#52650,1.5,1.);
#283=TOROIDAL_SURFACE('',#52655,1.5,1.);
#284=TOROIDAL_SURFACE('',#52659,2.,0.5);
#285=TOROIDAL_SURFACE('',#52668,2.,0.5);
#286=TOROIDAL_SURFACE('',#52671,1.6,0.1);
#287=TOROIDAL_SURFACE('',#52681,2.,0.25);
#288=TOROIDAL_SURFACE('',#52704,0.2,0.1);
#289=TOROIDAL_SURFACE('',#52709,0.2,0.1);
#290=TOROIDAL_SURFACE('',#52713,0.2,0.1);
#291=TOROIDAL_SURFACE('',#52717,0.2,0.1);
#292=TOROIDAL_SURFACE('',#52761,2.1,0.1);
#293=TOROIDAL_SURFACE('',#52765,2.1,0.1);
#294=TOROIDAL_SURFACE('',#52773,2.1,0.1);
#295=TOROIDAL_SURFACE('',#52777,2.1,0.1);
#296=TOROIDAL_SURFACE('',#52816,1.74,0.99);
#297=TOROIDAL_SURFACE('',#52821,1.75,1.);
#298=TOROIDAL_SURFACE('',#52826,3.5,1.);
#299=TOROIDAL_SURFACE('',#52833,3.51,0.99);
#300=TOROIDAL_SURFACE('',#52841,0.9,0.1);
#301=TOROIDAL_SURFACE('',#52888,3.5,1.);
#302=TOROIDAL_SURFACE('',#52922,0.2,0.1);
#303=TOROIDAL_SURFACE('',#52941,3.51,0.99);
#304=TOROIDAL_SURFACE('',#52945,1.74,0.99);
#305=TOROIDAL_SURFACE('',#52953,1.15,0.1);
#306=TOROIDAL_SURFACE('',#52964,0.9,0.1);
#307=TOROIDAL_SURFACE('',#52973,0.65,0.1);
#308=TOROIDAL_SURFACE('',#52981,1.15,0.1);
#309=TOROIDAL_SURFACE('',#52986,1.35,0.1);
#310=TOROIDAL_SURFACE('',#53003,0.65,0.1);
#311=TOROIDAL_SURFACE('',#53004,0.2,0.1);
#312=TOROIDAL_SURFACE('',#53013,1.15,0.4);
#313=TOROIDAL_SURFACE('',#53019,1.65,0.4);
#314=TOROIDAL_SURFACE('',#53026,0.3,0.1);
#315=TOROIDAL_SURFACE('',#53030,1.6,0.1);
#316=TOROIDAL_SURFACE('',#53195,1.9,0.4);
#317=TOROIDAL_SURFACE('',#53202,1.75,1.);
#318=TOROIDAL_SURFACE('',#53203,4.4,0.1);
#319=TOROIDAL_SURFACE('',#53211,4.4,0.1);
#320=TOROIDAL_SURFACE('',#53226,1.15,0.1);
#321=TOROIDAL_SURFACE('',#53242,2.1,0.1);
#322=TOROIDAL_SURFACE('',#53246,2.1,0.1);
#323=TOROIDAL_SURFACE('',#53254,2.1,0.1);
#324=TOROIDAL_SURFACE('',#53258,2.1,0.1);
#325=TOROIDAL_SURFACE('',#53333,3.125,0.1);
#326=TOROIDAL_SURFACE('',#53345,1.5,1.);
#327=TOROIDAL_SURFACE('',#53350,1.5,1.);
#328=TOROIDAL_SURFACE('',#53354,2.,0.5);
#329=TOROIDAL_SURFACE('',#53363,2.,0.5);
#330=TOROIDAL_SURFACE('',#53366,1.6,0.1);
#331=TOROIDAL_SURFACE('',#53377,2.45,0.2);
#332=TOROIDAL_SURFACE('',#53379,0.7,0.2);
#333=TOROIDAL_SURFACE('',#53392,2.3,0.2);
#334=TOROIDAL_SURFACE('',#53412,2.3,0.2);
#335=TOROIDAL_SURFACE('',#53430,2.3,0.2);
#336=TOROIDAL_SURFACE('',#53435,2.7,0.2);
#337=TOROIDAL_SURFACE('',#53440,2.7,0.2);
#338=TOROIDAL_SURFACE('',#53448,2.3,0.2);
#339=TOROIDAL_SURFACE('',#53452,3.,0.1);
#340=TOROIDAL_SURFACE('',#53459,4.3,0.2);
#341=TOROIDAL_SURFACE('',#53464,4.3,0.2);
#342=TOROIDAL_SURFACE('',#53529,4.3,0.2);
#343=TOROIDAL_SURFACE('',#53571,4.4,0.1);
#344=TOROIDAL_SURFACE('',#53582,4.4,0.1);
#345=TOROIDAL_SURFACE('',#53598,4.4,0.1);
#346=TOROIDAL_SURFACE('',#53610,4.4,0.1);
#347=TOROIDAL_SURFACE('',#53613,4.3,0.2);
#348=TOROIDAL_SURFACE('',#53629,1.1,0.1);
#349=TOROIDAL_SURFACE('',#53636,0.8,0.4);
#350=TOROIDAL_SURFACE('',#54468,0.375,0.25);
#351=TOROIDAL_SURFACE('',#54473,3.125,0.1);
#352=TOROIDAL_SURFACE('',#54509,0.425,0.2);
#353=TOROIDAL_SURFACE('',#54518,0.425,0.2);
#354=TOROIDAL_SURFACE('',#54528,0.9,0.1);
#355=TOROIDAL_SURFACE('',#54533,1.6,0.1);
#356=TOROIDAL_SURFACE('',#54560,1.5,1.);
#357=TOROIDAL_SURFACE('',#54561,1.5,1.);
#358=TOROIDAL_SURFACE('',#54566,1.5,1.);
#359=TOROIDAL_SURFACE('',#54570,2.,0.5);
#360=TOROIDAL_SURFACE('',#54579,2.,0.5);
#361=TOROIDAL_SURFACE('',#54582,1.6,0.1);
#362=TOROIDAL_SURFACE('',#54592,2.,0.25);
#363=TOROIDAL_SURFACE('',#54615,0.2,0.1);
#364=TOROIDAL_SURFACE('',#54620,0.2,0.1);
#365=TOROIDAL_SURFACE('',#54624,0.2,0.1);
#366=TOROIDAL_SURFACE('',#54628,0.2,0.1);
#367=TOROIDAL_SURFACE('',#54672,2.1,0.1);
#368=TOROIDAL_SURFACE('',#54676,2.1,0.1);
#369=TOROIDAL_SURFACE('',#54684,2.1,0.1);
#370=TOROIDAL_SURFACE('',#54688,2.1,0.1);
#371=TOROIDAL_SURFACE('',#54727,1.74,0.99);
#372=TOROIDAL_SURFACE('',#54732,1.75,1.);
#373=TOROIDAL_SURFACE('',#54737,3.5,1.);
#374=TOROIDAL_SURFACE('',#54744,3.51,0.99);
#375=TOROIDAL_SURFACE('',#54752,0.9,0.1);
#376=TOROIDAL_SURFACE('',#54799,3.5,1.);
#377=TOROIDAL_SURFACE('',#54833,0.2,0.1);
#378=TOROIDAL_SURFACE('',#54852,3.51,0.99);
#379=TOROIDAL_SURFACE('',#54856,1.74,0.99);
#380=TOROIDAL_SURFACE('',#54864,1.15,0.1);
#381=TOROIDAL_SURFACE('',#54875,0.9,0.1);
#382=TOROIDAL_SURFACE('',#54884,0.65,0.1);
#383=TOROIDAL_SURFACE('',#54892,1.15,0.1);
#384=TOROIDAL_SURFACE('',#54897,1.35,0.1);
#385=TOROIDAL_SURFACE('',#54914,0.65,0.1);
#386=TOROIDAL_SURFACE('',#54915,0.2,0.1);
#387=TOROIDAL_SURFACE('',#54924,1.15,0.4);
#388=TOROIDAL_SURFACE('',#54930,1.65,0.4);
#389=TOROIDAL_SURFACE('',#54937,0.3,0.1);
#390=TOROIDAL_SURFACE('',#54941,1.6,0.1);
#391=TOROIDAL_SURFACE('',#55106,1.9,0.4);
#392=TOROIDAL_SURFACE('',#55113,1.75,1.);
#393=TOROIDAL_SURFACE('',#55114,4.4,0.1);
#394=TOROIDAL_SURFACE('',#55122,4.4,0.1);
#395=TOROIDAL_SURFACE('',#55137,1.15,0.1);
#396=TOROIDAL_SURFACE('',#55153,2.1,0.1);
#397=TOROIDAL_SURFACE('',#55157,2.1,0.1);
#398=TOROIDAL_SURFACE('',#55165,2.1,0.1);
#399=TOROIDAL_SURFACE('',#55169,2.1,0.1);
#400=TOROIDAL_SURFACE('',#55244,3.125,0.1);
#401=TOROIDAL_SURFACE('',#55256,1.5,1.);
#402=TOROIDAL_SURFACE('',#55261,1.5,1.);
#403=TOROIDAL_SURFACE('',#55265,2.,0.5);
#404=TOROIDAL_SURFACE('',#55274,2.,0.5);
#405=TOROIDAL_SURFACE('',#55277,1.6,0.1);
#406=TOROIDAL_SURFACE('',#55288,2.45,0.2);
#407=TOROIDAL_SURFACE('',#55290,0.7,0.2);
#408=TOROIDAL_SURFACE('',#55303,2.3,0.2);
#409=TOROIDAL_SURFACE('',#55323,2.3,0.2);
#410=TOROIDAL_SURFACE('',#55341,2.3,0.2);
#411=TOROIDAL_SURFACE('',#55346,2.7,0.2);
#412=TOROIDAL_SURFACE('',#55351,2.7,0.2);
#413=TOROIDAL_SURFACE('',#55359,2.3,0.2);
#414=TOROIDAL_SURFACE('',#55363,3.,0.1);
#415=TOROIDAL_SURFACE('',#55370,4.3,0.2);
#416=TOROIDAL_SURFACE('',#55375,4.3,0.2);
#417=TOROIDAL_SURFACE('',#55440,4.3,0.2);
#418=TOROIDAL_SURFACE('',#55482,4.4,0.1);
#419=TOROIDAL_SURFACE('',#55493,4.4,0.1);
#420=TOROIDAL_SURFACE('',#55509,4.4,0.1);
#421=TOROIDAL_SURFACE('',#55521,4.4,0.1);
#422=TOROIDAL_SURFACE('',#55524,4.3,0.2);
#423=TOROIDAL_SURFACE('',#55540,1.1,0.1);
#424=TOROIDAL_SURFACE('',#55547,0.8,0.4);
#425=ITEM_DEFINED_TRANSFORMATION($,$,#50884,#51052);
#426=ITEM_DEFINED_TRANSFORMATION($,$,#50984,#51053);
#427=ITEM_DEFINED_TRANSFORMATION($,$,#51239,#52369);
#428=ITEM_DEFINED_TRANSFORMATION($,$,#51571,#52370);
#429=ITEM_DEFINED_TRANSFORMATION($,$,#52332,#52371);
#430=ITEM_DEFINED_TRANSFORMATION($,$,#52102,#52372);
#431=ITEM_DEFINED_TRANSFORMATION($,$,#52332,#52373);
#432=ITEM_DEFINED_TRANSFORMATION($,$,#52332,#52374);
#433=ITEM_DEFINED_TRANSFORMATION($,$,#52524,#53654);
#434=ITEM_DEFINED_TRANSFORMATION($,$,#52856,#53655);
#435=ITEM_DEFINED_TRANSFORMATION($,$,#53617,#53656);
#436=ITEM_DEFINED_TRANSFORMATION($,$,#53387,#53657);
#437=ITEM_DEFINED_TRANSFORMATION($,$,#53617,#53658);
#438=ITEM_DEFINED_TRANSFORMATION($,$,#53617,#53659);
#439=ITEM_DEFINED_TRANSFORMATION($,$,#53711,#53768);
#440=ITEM_DEFINED_TRANSFORMATION($,$,#53661,#53769);
#441=ITEM_DEFINED_TRANSFORMATION($,$,#53661,#53770);
#442=ITEM_DEFINED_TRANSFORMATION($,$,#53711,#53771);
#443=ITEM_DEFINED_TRANSFORMATION($,$,#51118,#53838);
#444=ITEM_DEFINED_TRANSFORMATION($,$,#51196,#53839);
#445=ITEM_DEFINED_TRANSFORMATION($,$,#51238,#53840);
#446=ITEM_DEFINED_TRANSFORMATION($,$,#52375,#53841);
#447=ITEM_DEFINED_TRANSFORMATION($,$,#52481,#53842);
#448=ITEM_DEFINED_TRANSFORMATION($,$,#52523,#53843);
#449=ITEM_DEFINED_TRANSFORMATION($,$,#53660,#53844);
#450=ITEM_DEFINED_TRANSFORMATION($,$,#53772,#53845);
#451=ITEM_DEFINED_TRANSFORMATION($,$,#53789,#53846);
#452=ITEM_DEFINED_TRANSFORMATION($,$,#53983,#54195);
#453=ITEM_DEFINED_TRANSFORMATION($,$,#54033,#54196);
#454=ITEM_DEFINED_TRANSFORMATION($,$,#54089,#54197);
#455=ITEM_DEFINED_TRANSFORMATION($,$,#54139,#54198);
#456=ITEM_DEFINED_TRANSFORMATION($,$,#53983,#54199);
#457=ITEM_DEFINED_TRANSFORMATION($,$,#54033,#54200);
#458=ITEM_DEFINED_TRANSFORMATION($,$,#54089,#54201);
#459=ITEM_DEFINED_TRANSFORMATION($,$,#54139,#54202);
#460=ITEM_DEFINED_TRANSFORMATION($,$,#53983,#54203);
#461=ITEM_DEFINED_TRANSFORMATION($,$,#54033,#54204);
#462=ITEM_DEFINED_TRANSFORMATION($,$,#54089,#54205);
#463=ITEM_DEFINED_TRANSFORMATION($,$,#54139,#54206);
#464=ITEM_DEFINED_TRANSFORMATION($,$,#53983,#54207);
#465=ITEM_DEFINED_TRANSFORMATION($,$,#54033,#54208);
#466=ITEM_DEFINED_TRANSFORMATION($,$,#54089,#54209);
#467=ITEM_DEFINED_TRANSFORMATION($,$,#54139,#54210);
#468=ITEM_DEFINED_TRANSFORMATION($,$,#54212,#54364);
#469=ITEM_DEFINED_TRANSFORMATION($,$,#54262,#54365);
#470=ITEM_DEFINED_TRANSFORMATION($,$,#54288,#54366);
#471=ITEM_DEFINED_TRANSFORMATION($,$,#54338,#54367);
#472=ITEM_DEFINED_TRANSFORMATION($,$,#54212,#54368);
#473=ITEM_DEFINED_TRANSFORMATION($,$,#54262,#54369);
#474=ITEM_DEFINED_TRANSFORMATION($,$,#54288,#54370);
#475=ITEM_DEFINED_TRANSFORMATION($,$,#54338,#54371);
#476=ITEM_DEFINED_TRANSFORMATION($,$,#54212,#54372);
#477=ITEM_DEFINED_TRANSFORMATION($,$,#54262,#54373);
#478=ITEM_DEFINED_TRANSFORMATION($,$,#54288,#54374);
#479=ITEM_DEFINED_TRANSFORMATION($,$,#54338,#54375);
#480=ITEM_DEFINED_TRANSFORMATION($,$,#54212,#54376);
#481=ITEM_DEFINED_TRANSFORMATION($,$,#54262,#54377);
#482=ITEM_DEFINED_TRANSFORMATION($,$,#54288,#54378);
#483=ITEM_DEFINED_TRANSFORMATION($,$,#54338,#54379);
#484=ITEM_DEFINED_TRANSFORMATION($,$,#54381,#54430);
#485=ITEM_DEFINED_TRANSFORMATION($,$,#54381,#54431);
#486=ITEM_DEFINED_TRANSFORMATION($,$,#54381,#54432);
#487=ITEM_DEFINED_TRANSFORMATION($,$,#54381,#54433);
#488=ITEM_DEFINED_TRANSFORMATION($,$,#54435,#55565);
#489=ITEM_DEFINED_TRANSFORMATION($,$,#54767,#55566);
#490=ITEM_DEFINED_TRANSFORMATION($,$,#55528,#55567);
#491=ITEM_DEFINED_TRANSFORMATION($,$,#55298,#55568);
#492=ITEM_DEFINED_TRANSFORMATION($,$,#55528,#55569);
#493=ITEM_DEFINED_TRANSFORMATION($,$,#55528,#55570);
#494=ITEM_DEFINED_TRANSFORMATION($,$,#54435,#55571);
#495=ITEM_DEFINED_TRANSFORMATION($,$,#54767,#55572);
#496=ITEM_DEFINED_TRANSFORMATION($,$,#55528,#55573);
#497=ITEM_DEFINED_TRANSFORMATION($,$,#55298,#55574);
#498=ITEM_DEFINED_TRANSFORMATION($,$,#55528,#55575);
#499=ITEM_DEFINED_TRANSFORMATION($,$,#55528,#55576);
#500=ITEM_DEFINED_TRANSFORMATION($,$,#53861,#55611);
#501=ITEM_DEFINED_TRANSFORMATION($,$,#53848,#55612);
#502=ITEM_DEFINED_TRANSFORMATION($,$,#53849,#55613);
#503=ITEM_DEFINED_TRANSFORMATION($,$,#53850,#55614);
#504=ITEM_DEFINED_TRANSFORMATION($,$,#54434,#55615);
#505=ITEM_DEFINED_TRANSFORMATION($,$,#55577,#55616);
#506=ITEM_DEFINED_TRANSFORMATION($,$,#55594,#55617);
#507=ITEM_DEFINED_TRANSFORMATION($,$,#53861,#55618);
#508=ITEM_DEFINED_TRANSFORMATION($,$,#53852,#55619);
#509=ITEM_DEFINED_TRANSFORMATION($,$,#53853,#55620);
#510=ITEM_DEFINED_TRANSFORMATION($,$,#53854,#55621);
#511=ITEM_DEFINED_TRANSFORMATION($,$,#53855,#55622);
#512=ITEM_DEFINED_TRANSFORMATION($,$,#55577,#55623);
#513=ITEM_DEFINED_TRANSFORMATION($,$,#55594,#55624);
#514=ITEM_DEFINED_TRANSFORMATION($,$,#53861,#55625);
#515=ITEM_DEFINED_TRANSFORMATION($,$,#53857,#55626);
#516=ITEM_DEFINED_TRANSFORMATION($,$,#53858,#55627);
#517=ITEM_DEFINED_TRANSFORMATION($,$,#53859,#55628);
#518=ITEM_DEFINED_TRANSFORMATION($,$,#54434,#55629);
#519=ITEM_DEFINED_TRANSFORMATION($,$,#55577,#55630);
#520=ITEM_DEFINED_TRANSFORMATION($,$,#55594,#55631);
#521=ITEM_DEFINED_TRANSFORMATION($,$,#53861,#55632);
#522=ITEM_DEFINED_TRANSFORMATION($,$,#53982,#55633);
#523=ITEM_DEFINED_TRANSFORMATION($,$,#54211,#55634);
#524=ITEM_DEFINED_TRANSFORMATION($,$,#54380,#55635);
#525=ITEM_DEFINED_TRANSFORMATION($,$,#54434,#55636);
#526=ITEM_DEFINED_TRANSFORMATION($,$,#55577,#55637);
#527=ITEM_DEFINED_TRANSFORMATION($,$,#55594,#55638);
#528=ITEM_DEFINED_TRANSFORMATION($,$,#55640,#55896);
#529=ITEM_DEFINED_TRANSFORMATION($,$,#55698,#55897);
#530=ITEM_DEFINED_TRANSFORMATION($,$,#55900,#55966);
#531=ITEM_DEFINED_TRANSFORMATION($,$,#55900,#55967);
#532=ITEM_DEFINED_TRANSFORMATION($,$,#55899,#56057);
#533=ITEM_DEFINED_TRANSFORMATION($,$,#55968,#56058);
#534=ITEM_DEFINED_TRANSFORMATION($,$,#50883,#56059);
#535=ITEM_DEFINED_TRANSFORMATION($,$,#51054,#56060);
#536=ITEM_DEFINED_TRANSFORMATION($,$,#51117,#56061);
#537=ITEM_DEFINED_TRANSFORMATION($,$,#53847,#56062);
#538=ITEM_DEFINED_TRANSFORMATION($,$,#53851,#56063);
#539=ITEM_DEFINED_TRANSFORMATION($,$,#53856,#56064);
#540=ITEM_DEFINED_TRANSFORMATION($,$,#53860,#56065);
#541=ITEM_DEFINED_TRANSFORMATION($,$,#55639,#56066);
#542=ITEM_DEFINED_TRANSFORMATION($,$,#55898,#56067);
#543=(
REPRESENTATION_RELATIONSHIP($,$,#107181,#107180)
REPRESENTATION_RELATIONSHIP_WITH_TRANSFORMATION(#425)
SHAPE_REPRESENTATION_RELATIONSHIP()
);
#544=(
REPRESENTATION_RELATIONSHIP($,$,#107182,#107180)
REPRESENTATION_RELATIONSHIP_WITH_TRANSFORMATION(#426)
SHAPE_REPRESENTATION_RELATIONSHIP()
);
#545=(
REPRESENTATION_RELATIONSHIP($,$,#107188,#107187)
REPRESENTATION_RELATIONSHIP_WITH_TRANSFORMATION(#427)
SHAPE_REPRESENTATION_RELATIONSHIP()
);
#546=(
REPRESENTATION_RELATIONSHIP($,$,#107189,#107187)
REPRESENTATION_RELATIONSHIP_WITH_TRANSFORMATION(#428)
SHAPE_REPRESENTATION_RELATIONSHIP()
);
#547=(
REPRESENTATION_RELATIONSHIP($,$,#107191,#107187)
REPRESENTATION_RELATIONSHIP_WITH_TRANSFORMATION(#429)
SHAPE_REPRESENTATION_RELATIONSHIP()
);
#548=(
REPRESENTATION_RELATIONSHIP($,$,#107190,#107187)
REPRESENTATION_RELATIONSHIP_WITH_TRANSFORMATION(#430)
SHAPE_REPRESENTATION_RELATIONSHIP()
);
#549=(
REPRESENTATION_RELATIONSHIP($,$,#107191,#107187)
REPRESENTATION_RELATIONSHIP_WITH_TRANSFORMATION(#431)
SHAPE_REPRESENTATION_RELATIONSHIP()
);
#550=(
REPRESENTATION_RELATIONSHIP($,$,#107191,#107187)
REPRESENTATION_RELATIONSHIP_WITH_TRANSFORMATION(#432)
SHAPE_REPRESENTATION_RELATIONSHIP()
);
#551=(
REPRESENTATION_RELATIONSHIP($,$,#107195,#107194)
REPRESENTATION_RELATIONSHIP_WITH_TRANSFORMATION(#433)
SHAPE_REPRESENTATION_RELATIONSHIP()
);
#552=(
REPRESENTATION_RELATIONSHIP($,$,#107196,#107194)
REPRESENTATION_RELATIONSHIP_WITH_TRANSFORMATION(#434)
SHAPE_REPRESENTATION_RELATIONSHIP()
);
#553=(
REPRESENTATION_RELATIONSHIP($,$,#107198,#107194)
REPRESENTATION_RELATIONSHIP_WITH_TRANSFORMATION(#435)
SHAPE_REPRESENTATION_RELATIONSHIP()
);
#554=(
REPRESENTATION_RELATIONSHIP($,$,#107197,#107194)
REPRESENTATION_RELATIONSHIP_WITH_TRANSFORMATION(#436)
SHAPE_REPRESENTATION_RELATIONSHIP()
);
#555=(
REPRESENTATION_RELATIONSHIP($,$,#107198,#107194)
REPRESENTATION_RELATIONSHIP_WITH_TRANSFORMATION(#437)
SHAPE_REPRESENTATION_RELATIONSHIP()
);
#556=(
REPRESENTATION_RELATIONSHIP($,$,#107198,#107194)
REPRESENTATION_RELATIONSHIP_WITH_TRANSFORMATION(#438)
SHAPE_REPRESENTATION_RELATIONSHIP()
);
#557=(
REPRESENTATION_RELATIONSHIP($,$,#107201,#107199)
REPRESENTATION_RELATIONSHIP_WITH_TRANSFORMATION(#439)
SHAPE_REPRESENTATION_RELATIONSHIP()
);
#558=(
REPRESENTATION_RELATIONSHIP($,$,#107200,#107199)
REPRESENTATION_RELATIONSHIP_WITH_TRANSFORMATION(#440)
SHAPE_REPRESENTATION_RELATIONSHIP()
);
#559=(
REPRESENTATION_RELATIONSHIP($,$,#107200,#107199)
REPRESENTATION_RELATIONSHIP_WITH_TRANSFORMATION(#441)
SHAPE_REPRESENTATION_RELATIONSHIP()
);
#560=(
REPRESENTATION_RELATIONSHIP($,$,#107201,#107199)
REPRESENTATION_RELATIONSHIP_WITH_TRANSFORMATION(#442)
SHAPE_REPRESENTATION_RELATIONSHIP()
);
#561=(
REPRESENTATION_RELATIONSHIP($,$,#107185,#107184)
REPRESENTATION_RELATIONSHIP_WITH_TRANSFORMATION(#443)
SHAPE_REPRESENTATION_RELATIONSHIP()
);
#562=(
REPRESENTATION_RELATIONSHIP($,$,#107186,#107184)
REPRESENTATION_RELATIONSHIP_WITH_TRANSFORMATION(#444)
SHAPE_REPRESENTATION_RELATIONSHIP()
);
#563=(
REPRESENTATION_RELATIONSHIP($,$,#107187,#107184)
REPRESENTATION_RELATIONSHIP_WITH_TRANSFORMATION(#445)
SHAPE_REPRESENTATION_RELATIONSHIP()
);
#564=(
REPRESENTATION_RELATIONSHIP($,$,#107192,#107184)
REPRESENTATION_RELATIONSHIP_WITH_TRANSFORMATION(#446)
SHAPE_REPRESENTATION_RELATIONSHIP()
);
#565=(
REPRESENTATION_RELATIONSHIP($,$,#107193,#107184)
REPRESENTATION_RELATIONSHIP_WITH_TRANSFORMATION(#447)
SHAPE_REPRESENTATION_RELATIONSHIP()
);
#566=(
REPRESENTATION_RELATIONSHIP($,$,#107194,#107184)
REPRESENTATION_RELATIONSHIP_WITH_TRANSFORMATION(#448)
SHAPE_REPRESENTATION_RELATIONSHIP()
);
#567=(
REPRESENTATION_RELATIONSHIP($,$,#107199,#107184)
REPRESENTATION_RELATIONSHIP_WITH_TRANSFORMATION(#449)
SHAPE_REPRESENTATION_RELATIONSHIP()
);
#568=(
REPRESENTATION_RELATIONSHIP($,$,#107202,#107184)
REPRESENTATION_RELATIONSHIP_WITH_TRANSFORMATION(#450)
SHAPE_REPRESENTATION_RELATIONSHIP()
);
#569=(
REPRESENTATION_RELATIONSHIP($,$,#107203,#107184)
REPRESENTATION_RELATIONSHIP_WITH_TRANSFORMATION(#451)
SHAPE_REPRESENTATION_RELATIONSHIP()
);
#570=(
REPRESENTATION_RELATIONSHIP($,$,#107220,#107205)
REPRESENTATION_RELATIONSHIP_WITH_TRANSFORMATION(#452)
SHAPE_REPRESENTATION_RELATIONSHIP()
);
#571=(
REPRESENTATION_RELATIONSHIP($,$,#107221,#107205)
REPRESENTATION_RELATIONSHIP_WITH_TRANSFORMATION(#453)
SHAPE_REPRESENTATION_RELATIONSHIP()
);
#572=(
REPRESENTATION_RELATIONSHIP($,$,#107222,#107205)
REPRESENTATION_RELATIONSHIP_WITH_TRANSFORMATION(#454)
SHAPE_REPRESENTATION_RELATIONSHIP()
);
#573=(
REPRESENTATION_RELATIONSHIP($,$,#107223,#107205)
REPRESENTATION_RELATIONSHIP_WITH_TRANSFORMATION(#455)
SHAPE_REPRESENTATION_RELATIONSHIP()
);
#574=(
REPRESENTATION_RELATIONSHIP($,$,#107220,#107209)
REPRESENTATION_RELATIONSHIP_WITH_TRANSFORMATION(#456)
SHAPE_REPRESENTATION_RELATIONSHIP()
);
#575=(
REPRESENTATION_RELATIONSHIP($,$,#107221,#107209)
REPRESENTATION_RELATIONSHIP_WITH_TRANSFORMATION(#457)
SHAPE_REPRESENTATION_RELATIONSHIP()
);
#576=(
REPRESENTATION_RELATIONSHIP($,$,#107222,#107209)
REPRESENTATION_RELATIONSHIP_WITH_TRANSFORMATION(#458)
SHAPE_REPRESENTATION_RELATIONSHIP()
);
#577=(
REPRESENTATION_RELATIONSHIP($,$,#107223,#107209)
REPRESENTATION_RELATIONSHIP_WITH_TRANSFORMATION(#459)
SHAPE_REPRESENTATION_RELATIONSHIP()
);
#578=(
REPRESENTATION_RELATIONSHIP($,$,#107220,#107214)
REPRESENTATION_RELATIONSHIP_WITH_TRANSFORMATION(#460)
SHAPE_REPRESENTATION_RELATIONSHIP()
);
#579=(
REPRESENTATION_RELATIONSHIP($,$,#107221,#107214)
REPRESENTATION_RELATIONSHIP_WITH_TRANSFORMATION(#461)
SHAPE_REPRESENTATION_RELATIONSHIP()
);
#580=(
REPRESENTATION_RELATIONSHIP($,$,#107222,#107214)
REPRESENTATION_RELATIONSHIP_WITH_TRANSFORMATION(#462)
SHAPE_REPRESENTATION_RELATIONSHIP()
);
#581=(
REPRESENTATION_RELATIONSHIP($,$,#107223,#107214)
REPRESENTATION_RELATIONSHIP_WITH_TRANSFORMATION(#463)
SHAPE_REPRESENTATION_RELATIONSHIP()
);
#582=(
REPRESENTATION_RELATIONSHIP($,$,#107220,#107219)
REPRESENTATION_RELATIONSHIP_WITH_TRANSFORMATION(#464)
SHAPE_REPRESENTATION_RELATIONSHIP()
);
#583=(
REPRESENTATION_RELATIONSHIP($,$,#107221,#107219)
REPRESENTATION_RELATIONSHIP_WITH_TRANSFORMATION(#465)
SHAPE_REPRESENTATION_RELATIONSHIP()
);
#584=(
REPRESENTATION_RELATIONSHIP($,$,#107222,#107219)
REPRESENTATION_RELATIONSHIP_WITH_TRANSFORMATION(#466)
SHAPE_REPRESENTATION_RELATIONSHIP()
);
#585=(
REPRESENTATION_RELATIONSHIP($,$,#107223,#107219)
REPRESENTATION_RELATIONSHIP_WITH_TRANSFORMATION(#467)
SHAPE_REPRESENTATION_RELATIONSHIP()
);
#586=(
REPRESENTATION_RELATIONSHIP($,$,#107225,#107206)
REPRESENTATION_RELATIONSHIP_WITH_TRANSFORMATION(#468)
SHAPE_REPRESENTATION_RELATIONSHIP()
);
#587=(
REPRESENTATION_RELATIONSHIP($,$,#107226,#107206)
REPRESENTATION_RELATIONSHIP_WITH_TRANSFORMATION(#469)
SHAPE_REPRESENTATION_RELATIONSHIP()
);
#588=(
REPRESENTATION_RELATIONSHIP($,$,#107227,#107206)
REPRESENTATION_RELATIONSHIP_WITH_TRANSFORMATION(#470)
SHAPE_REPRESENTATION_RELATIONSHIP()
);
#589=(
REPRESENTATION_RELATIONSHIP($,$,#107228,#107206)
REPRESENTATION_RELATIONSHIP_WITH_TRANSFORMATION(#471)
SHAPE_REPRESENTATION_RELATIONSHIP()
);
#590=(
REPRESENTATION_RELATIONSHIP($,$,#107225,#107210)
REPRESENTATION_RELATIONSHIP_WITH_TRANSFORMATION(#472)
SHAPE_REPRESENTATION_RELATIONSHIP()
);
#591=(
REPRESENTATION_RELATIONSHIP($,$,#107226,#107210)
REPRESENTATION_RELATIONSHIP_WITH_TRANSFORMATION(#473)
SHAPE_REPRESENTATION_RELATIONSHIP()
);
#592=(
REPRESENTATION_RELATIONSHIP($,$,#107227,#107210)
REPRESENTATION_RELATIONSHIP_WITH_TRANSFORMATION(#474)
SHAPE_REPRESENTATION_RELATIONSHIP()
);
#593=(
REPRESENTATION_RELATIONSHIP($,$,#107228,#107210)
REPRESENTATION_RELATIONSHIP_WITH_TRANSFORMATION(#475)
SHAPE_REPRESENTATION_RELATIONSHIP()
);
#594=(
REPRESENTATION_RELATIONSHIP($,$,#107225,#107215)
REPRESENTATION_RELATIONSHIP_WITH_TRANSFORMATION(#476)
SHAPE_REPRESENTATION_RELATIONSHIP()
);
#595=(
REPRESENTATION_RELATIONSHIP($,$,#107226,#107215)
REPRESENTATION_RELATIONSHIP_WITH_TRANSFORMATION(#477)
SHAPE_REPRESENTATION_RELATIONSHIP()
);
#596=(
REPRESENTATION_RELATIONSHIP($,$,#107227,#107215)
REPRESENTATION_RELATIONSHIP_WITH_TRANSFORMATION(#478)
SHAPE_REPRESENTATION_RELATIONSHIP()
);
#597=(
REPRESENTATION_RELATIONSHIP($,$,#107228,#107215)
REPRESENTATION_RELATIONSHIP_WITH_TRANSFORMATION(#479)
SHAPE_REPRESENTATION_RELATIONSHIP()
);
#598=(
REPRESENTATION_RELATIONSHIP($,$,#107225,#107224)
REPRESENTATION_RELATIONSHIP_WITH_TRANSFORMATION(#480)
SHAPE_REPRESENTATION_RELATIONSHIP()
);
#599=(
REPRESENTATION_RELATIONSHIP($,$,#107226,#107224)
REPRESENTATION_RELATIONSHIP_WITH_TRANSFORMATION(#481)
SHAPE_REPRESENTATION_RELATIONSHIP()
);
#600=(
REPRESENTATION_RELATIONSHIP($,$,#107227,#107224)
REPRESENTATION_RELATIONSHIP_WITH_TRANSFORMATION(#482)
SHAPE_REPRESENTATION_RELATIONSHIP()
);
#601=(
REPRESENTATION_RELATIONSHIP($,$,#107228,#107224)
REPRESENTATION_RELATIONSHIP_WITH_TRANSFORMATION(#483)
SHAPE_REPRESENTATION_RELATIONSHIP()
);
#602=(
REPRESENTATION_RELATIONSHIP($,$,#107230,#107207)
REPRESENTATION_RELATIONSHIP_WITH_TRANSFORMATION(#484)
SHAPE_REPRESENTATION_RELATIONSHIP()
);
#603=(
REPRESENTATION_RELATIONSHIP($,$,#107230,#107211)
REPRESENTATION_RELATIONSHIP_WITH_TRANSFORMATION(#485)
SHAPE_REPRESENTATION_RELATIONSHIP()
);
#604=(
REPRESENTATION_RELATIONSHIP($,$,#107230,#107216)
REPRESENTATION_RELATIONSHIP_WITH_TRANSFORMATION(#486)
SHAPE_REPRESENTATION_RELATIONSHIP()
);
#605=(
REPRESENTATION_RELATIONSHIP($,$,#107230,#107229)
REPRESENTATION_RELATIONSHIP_WITH_TRANSFORMATION(#487)
SHAPE_REPRESENTATION_RELATIONSHIP()
);
#606=(
REPRESENTATION_RELATIONSHIP($,$,#107232,#107212)
REPRESENTATION_RELATIONSHIP_WITH_TRANSFORMATION(#488)
SHAPE_REPRESENTATION_RELATIONSHIP()
);
#607=(
REPRESENTATION_RELATIONSHIP($,$,#107233,#107212)
REPRESENTATION_RELATIONSHIP_WITH_TRANSFORMATION(#489)
SHAPE_REPRESENTATION_RELATIONSHIP()
);
#608=(
REPRESENTATION_RELATIONSHIP($,$,#107235,#107212)
REPRESENTATION_RELATIONSHIP_WITH_TRANSFORMATION(#490)
SHAPE_REPRESENTATION_RELATIONSHIP()
);
#609=(
REPRESENTATION_RELATIONSHIP($,$,#107234,#107212)
REPRESENTATION_RELATIONSHIP_WITH_TRANSFORMATION(#491)
SHAPE_REPRESENTATION_RELATIONSHIP()
);
#610=(
REPRESENTATION_RELATIONSHIP($,$,#107235,#107212)
REPRESENTATION_RELATIONSHIP_WITH_TRANSFORMATION(#492)
SHAPE_REPRESENTATION_RELATIONSHIP()
);
#611=(
REPRESENTATION_RELATIONSHIP($,$,#107235,#107212)
REPRESENTATION_RELATIONSHIP_WITH_TRANSFORMATION(#493)
SHAPE_REPRESENTATION_RELATIONSHIP()
);
#612=(
REPRESENTATION_RELATIONSHIP($,$,#107232,#107231)
REPRESENTATION_RELATIONSHIP_WITH_TRANSFORMATION(#494)
SHAPE_REPRESENTATION_RELATIONSHIP()
);
#613=(
REPRESENTATION_RELATIONSHIP($,$,#107233,#107231)
REPRESENTATION_RELATIONSHIP_WITH_TRANSFORMATION(#495)
SHAPE_REPRESENTATION_RELATIONSHIP()
);
#614=(
REPRESENTATION_RELATIONSHIP($,$,#107235,#107231)
REPRESENTATION_RELATIONSHIP_WITH_TRANSFORMATION(#496)
SHAPE_REPRESENTATION_RELATIONSHIP()
);
#615=(
REPRESENTATION_RELATIONSHIP($,$,#107234,#107231)
REPRESENTATION_RELATIONSHIP_WITH_TRANSFORMATION(#497)
SHAPE_REPRESENTATION_RELATIONSHIP()
);
#616=(
REPRESENTATION_RELATIONSHIP($,$,#107235,#107231)
REPRESENTATION_RELATIONSHIP_WITH_TRANSFORMATION(#498)
SHAPE_REPRESENTATION_RELATIONSHIP()
);
#617=(
REPRESENTATION_RELATIONSHIP($,$,#107235,#107231)
REPRESENTATION_RELATIONSHIP_WITH_TRANSFORMATION(#499)
SHAPE_REPRESENTATION_RELATIONSHIP()
);
#618=(
REPRESENTATION_RELATIONSHIP($,$,#107218,#107204)
REPRESENTATION_RELATIONSHIP_WITH_TRANSFORMATION(#500)
SHAPE_REPRESENTATION_RELATIONSHIP()
);
#619=(
REPRESENTATION_RELATIONSHIP($,$,#107205,#107204)
REPRESENTATION_RELATIONSHIP_WITH_TRANSFORMATION(#501)
SHAPE_REPRESENTATION_RELATIONSHIP()
);
#620=(
REPRESENTATION_RELATIONSHIP($,$,#107206,#107204)
REPRESENTATION_RELATIONSHIP_WITH_TRANSFORMATION(#502)
SHAPE_REPRESENTATION_RELATIONSHIP()
);
#621=(
REPRESENTATION_RELATIONSHIP($,$,#107207,#107204)
REPRESENTATION_RELATIONSHIP_WITH_TRANSFORMATION(#503)
SHAPE_REPRESENTATION_RELATIONSHIP()
);
#622=(
REPRESENTATION_RELATIONSHIP($,$,#107231,#107204)
REPRESENTATION_RELATIONSHIP_WITH_TRANSFORMATION(#504)
SHAPE_REPRESENTATION_RELATIONSHIP()
);
#623=(
REPRESENTATION_RELATIONSHIP($,$,#107236,#107204)
REPRESENTATION_RELATIONSHIP_WITH_TRANSFORMATION(#505)
SHAPE_REPRESENTATION_RELATIONSHIP()
);
#624=(
REPRESENTATION_RELATIONSHIP($,$,#107237,#107204)
REPRESENTATION_RELATIONSHIP_WITH_TRANSFORMATION(#506)
SHAPE_REPRESENTATION_RELATIONSHIP()
);
#625=(
REPRESENTATION_RELATIONSHIP($,$,#107218,#107208)
REPRESENTATION_RELATIONSHIP_WITH_TRANSFORMATION(#507)
SHAPE_REPRESENTATION_RELATIONSHIP()
);
#626=(
REPRESENTATION_RELATIONSHIP($,$,#107209,#107208)
REPRESENTATION_RELATIONSHIP_WITH_TRANSFORMATION(#508)
SHAPE_REPRESENTATION_RELATIONSHIP()
);
#627=(
REPRESENTATION_RELATIONSHIP($,$,#107210,#107208)
REPRESENTATION_RELATIONSHIP_WITH_TRANSFORMATION(#509)
SHAPE_REPRESENTATION_RELATIONSHIP()
);
#628=(
REPRESENTATION_RELATIONSHIP($,$,#107211,#107208)
REPRESENTATION_RELATIONSHIP_WITH_TRANSFORMATION(#510)
SHAPE_REPRESENTATION_RELATIONSHIP()
);
#629=(
REPRESENTATION_RELATIONSHIP($,$,#107212,#107208)
REPRESENTATION_RELATIONSHIP_WITH_TRANSFORMATION(#511)
SHAPE_REPRESENTATION_RELATIONSHIP()
);
#630=(
REPRESENTATION_RELATIONSHIP($,$,#107236,#107208)
REPRESENTATION_RELATIONSHIP_WITH_TRANSFORMATION(#512)
SHAPE_REPRESENTATION_RELATIONSHIP()
);
#631=(
REPRESENTATION_RELATIONSHIP($,$,#107237,#107208)
REPRESENTATION_RELATIONSHIP_WITH_TRANSFORMATION(#513)
SHAPE_REPRESENTATION_RELATIONSHIP()
);
#632=(
REPRESENTATION_RELATIONSHIP($,$,#107218,#107213)
REPRESENTATION_RELATIONSHIP_WITH_TRANSFORMATION(#514)
SHAPE_REPRESENTATION_RELATIONSHIP()
);
#633=(
REPRESENTATION_RELATIONSHIP($,$,#107214,#107213)
REPRESENTATION_RELATIONSHIP_WITH_TRANSFORMATION(#515)
SHAPE_REPRESENTATION_RELATIONSHIP()
);
#634=(
REPRESENTATION_RELATIONSHIP($,$,#107215,#107213)
REPRESENTATION_RELATIONSHIP_WITH_TRANSFORMATION(#516)
SHAPE_REPRESENTATION_RELATIONSHIP()
);
#635=(
REPRESENTATION_RELATIONSHIP($,$,#107216,#107213)
REPRESENTATION_RELATIONSHIP_WITH_TRANSFORMATION(#517)
SHAPE_REPRESENTATION_RELATIONSHIP()
);
#636=(
REPRESENTATION_RELATIONSHIP($,$,#107231,#107213)
REPRESENTATION_RELATIONSHIP_WITH_TRANSFORMATION(#518)
SHAPE_REPRESENTATION_RELATIONSHIP()
);
#637=(
REPRESENTATION_RELATIONSHIP($,$,#107236,#107213)
REPRESENTATION_RELATIONSHIP_WITH_TRANSFORMATION(#519)
SHAPE_REPRESENTATION_RELATIONSHIP()
);
#638=(
REPRESENTATION_RELATIONSHIP($,$,#107237,#107213)
REPRESENTATION_RELATIONSHIP_WITH_TRANSFORMATION(#520)
SHAPE_REPRESENTATION_RELATIONSHIP()
);
#639=(
REPRESENTATION_RELATIONSHIP($,$,#107218,#107217)
REPRESENTATION_RELATIONSHIP_WITH_TRANSFORMATION(#521)
SHAPE_REPRESENTATION_RELATIONSHIP()
);
#640=(
REPRESENTATION_RELATIONSHIP($,$,#107219,#107217)
REPRESENTATION_RELATIONSHIP_WITH_TRANSFORMATION(#522)
SHAPE_REPRESENTATION_RELATIONSHIP()
);
#641=(
REPRESENTATION_RELATIONSHIP($,$,#107224,#107217)
REPRESENTATION_RELATIONSHIP_WITH_TRANSFORMATION(#523)
SHAPE_REPRESENTATION_RELATIONSHIP()
);
#642=(
REPRESENTATION_RELATIONSHIP($,$,#107229,#107217)
REPRESENTATION_RELATIONSHIP_WITH_TRANSFORMATION(#524)
SHAPE_REPRESENTATION_RELATIONSHIP()
);
#643=(
REPRESENTATION_RELATIONSHIP($,$,#107231,#107217)
REPRESENTATION_RELATIONSHIP_WITH_TRANSFORMATION(#525)
SHAPE_REPRESENTATION_RELATIONSHIP()
);
#644=(
REPRESENTATION_RELATIONSHIP($,$,#107236,#107217)
REPRESENTATION_RELATIONSHIP_WITH_TRANSFORMATION(#526)
SHAPE_REPRESENTATION_RELATIONSHIP()
);
#645=(
REPRESENTATION_RELATIONSHIP($,$,#107237,#107217)
REPRESENTATION_RELATIONSHIP_WITH_TRANSFORMATION(#527)
SHAPE_REPRESENTATION_RELATIONSHIP()
);
#646=(
REPRESENTATION_RELATIONSHIP($,$,#107239,#107238)
REPRESENTATION_RELATIONSHIP_WITH_TRANSFORMATION(#528)
SHAPE_REPRESENTATION_RELATIONSHIP()
);
#647=(
REPRESENTATION_RELATIONSHIP($,$,#107240,#107238)
REPRESENTATION_RELATIONSHIP_WITH_TRANSFORMATION(#529)
SHAPE_REPRESENTATION_RELATIONSHIP()
);
#648=(
REPRESENTATION_RELATIONSHIP($,$,#107243,#107242)
REPRESENTATION_RELATIONSHIP_WITH_TRANSFORMATION(#530)
SHAPE_REPRESENTATION_RELATIONSHIP()
);
#649=(
REPRESENTATION_RELATIONSHIP($,$,#107243,#107242)
REPRESENTATION_RELATIONSHIP_WITH_TRANSFORMATION(#531)
SHAPE_REPRESENTATION_RELATIONSHIP()
);
#650=(
REPRESENTATION_RELATIONSHIP($,$,#107242,#107241)
REPRESENTATION_RELATIONSHIP_WITH_TRANSFORMATION(#532)
SHAPE_REPRESENTATION_RELATIONSHIP()
);
#651=(
REPRESENTATION_RELATIONSHIP($,$,#107244,#107241)
REPRESENTATION_RELATIONSHIP_WITH_TRANSFORMATION(#533)
SHAPE_REPRESENTATION_RELATIONSHIP()
);
#652=(
REPRESENTATION_RELATIONSHIP($,$,#107180,#107179)
REPRESENTATION_RELATIONSHIP_WITH_TRANSFORMATION(#534)
SHAPE_REPRESENTATION_RELATIONSHIP()
);
#653=(
REPRESENTATION_RELATIONSHIP($,$,#107183,#107179)
REPRESENTATION_RELATIONSHIP_WITH_TRANSFORMATION(#535)
SHAPE_REPRESENTATION_RELATIONSHIP()
);
#654=(
REPRESENTATION_RELATIONSHIP($,$,#107184,#107179)
REPRESENTATION_RELATIONSHIP_WITH_TRANSFORMATION(#536)
SHAPE_REPRESENTATION_RELATIONSHIP()
);
#655=(
REPRESENTATION_RELATIONSHIP($,$,#107204,#107179)
REPRESENTATION_RELATIONSHIP_WITH_TRANSFORMATION(#537)
SHAPE_REPRESENTATION_RELATIONSHIP()
);
#656=(
REPRESENTATION_RELATIONSHIP($,$,#107208,#107179)
REPRESENTATION_RELATIONSHIP_WITH_TRANSFORMATION(#538)
SHAPE_REPRESENTATION_RELATIONSHIP()
);
#657=(
REPRESENTATION_RELATIONSHIP($,$,#107213,#107179)
REPRESENTATION_RELATIONSHIP_WITH_TRANSFORMATION(#539)
SHAPE_REPRESENTATION_RELATIONSHIP()
);
#658=(
REPRESENTATION_RELATIONSHIP($,$,#107217,#107179)
REPRESENTATION_RELATIONSHIP_WITH_TRANSFORMATION(#540)
SHAPE_REPRESENTATION_RELATIONSHIP()
);
#659=(
REPRESENTATION_RELATIONSHIP($,$,#107238,#107179)
REPRESENTATION_RELATIONSHIP_WITH_TRANSFORMATION(#541)
SHAPE_REPRESENTATION_RELATIONSHIP()
);
#660=(
REPRESENTATION_RELATIONSHIP($,$,#107241,#107179)
REPRESENTATION_RELATIONSHIP_WITH_TRANSFORMATION(#542)
SHAPE_REPRESENTATION_RELATIONSHIP()
);
#661=CONTEXT_DEPENDENT_SHAPE_REPRESENTATION(#543,#106999);
#662=CONTEXT_DEPENDENT_SHAPE_REPRESENTATION(#544,#107000);
#663=CONTEXT_DEPENDENT_SHAPE_REPRESENTATION(#545,#107010);
#664=CONTEXT_DEPENDENT_SHAPE_REPRESENTATION(#546,#107011);
#665=CONTEXT_DEPENDENT_SHAPE_REPRESENTATION(#547,#107012);
#666=CONTEXT_DEPENDENT_SHAPE_REPRESENTATION(#548,#107013);
#667=CONTEXT_DEPENDENT_SHAPE_REPRESENTATION(#549,#107014);
#668=CONTEXT_DEPENDENT_SHAPE_REPRESENTATION(#550,#107015);
#669=CONTEXT_DEPENDENT_SHAPE_REPRESENTATION(#551,#107023);
#670=CONTEXT_DEPENDENT_SHAPE_REPRESENTATION(#552,#107024);
#671=CONTEXT_DEPENDENT_SHAPE_REPRESENTATION(#553,#107025);
#672=CONTEXT_DEPENDENT_SHAPE_REPRESENTATION(#554,#107026);
#673=CONTEXT_DEPENDENT_SHAPE_REPRESENTATION(#555,#107027);
#674=CONTEXT_DEPENDENT_SHAPE_REPRESENTATION(#556,#107028);
#675=CONTEXT_DEPENDENT_SHAPE_REPRESENTATION(#557,#107032);
#676=CONTEXT_DEPENDENT_SHAPE_REPRESENTATION(#558,#107033);
#677=CONTEXT_DEPENDENT_SHAPE_REPRESENTATION(#559,#107034);
#678=CONTEXT_DEPENDENT_SHAPE_REPRESENTATION(#560,#107035);
#679=CONTEXT_DEPENDENT_SHAPE_REPRESENTATION(#561,#107038);
#680=CONTEXT_DEPENDENT_SHAPE_REPRESENTATION(#562,#107039);
#681=CONTEXT_DEPENDENT_SHAPE_REPRESENTATION(#563,#107040);
#682=CONTEXT_DEPENDENT_SHAPE_REPRESENTATION(#564,#107041);
#683=CONTEXT_DEPENDENT_SHAPE_REPRESENTATION(#565,#107042);
#684=CONTEXT_DEPENDENT_SHAPE_REPRESENTATION(#566,#107043);
#685=CONTEXT_DEPENDENT_SHAPE_REPRESENTATION(#567,#107044);
#686=CONTEXT_DEPENDENT_SHAPE_REPRESENTATION(#568,#107045);
#687=CONTEXT_DEPENDENT_SHAPE_REPRESENTATION(#569,#107046);
#688=CONTEXT_DEPENDENT_SHAPE_REPRESENTATION(#570,#107067);
#689=CONTEXT_DEPENDENT_SHAPE_REPRESENTATION(#571,#107068);
#690=CONTEXT_DEPENDENT_SHAPE_REPRESENTATION(#572,#107069);
#691=CONTEXT_DEPENDENT_SHAPE_REPRESENTATION(#573,#107070);
#692=CONTEXT_DEPENDENT_SHAPE_REPRESENTATION(#574,#107071);
#693=CONTEXT_DEPENDENT_SHAPE_REPRESENTATION(#575,#107072);
#694=CONTEXT_DEPENDENT_SHAPE_REPRESENTATION(#576,#107073);
#695=CONTEXT_DEPENDENT_SHAPE_REPRESENTATION(#577,#107074);
#696=CONTEXT_DEPENDENT_SHAPE_REPRESENTATION(#578,#107075);
#697=CONTEXT_DEPENDENT_SHAPE_REPRESENTATION(#579,#107076);
#698=CONTEXT_DEPENDENT_SHAPE_REPRESENTATION(#580,#107077);
#699=CONTEXT_DEPENDENT_SHAPE_REPRESENTATION(#581,#107078);
#700=CONTEXT_DEPENDENT_SHAPE_REPRESENTATION(#582,#107079);
#701=CONTEXT_DEPENDENT_SHAPE_REPRESENTATION(#583,#107080);
#702=CONTEXT_DEPENDENT_SHAPE_REPRESENTATION(#584,#107081);
#703=CONTEXT_DEPENDENT_SHAPE_REPRESENTATION(#585,#107082);
#704=CONTEXT_DEPENDENT_SHAPE_REPRESENTATION(#586,#107088);
#705=CONTEXT_DEPENDENT_SHAPE_REPRESENTATION(#587,#107089);
#706=CONTEXT_DEPENDENT_SHAPE_REPRESENTATION(#588,#107090);
#707=CONTEXT_DEPENDENT_SHAPE_REPRESENTATION(#589,#107091);
#708=CONTEXT_DEPENDENT_SHAPE_REPRESENTATION(#590,#107092);
#709=CONTEXT_DEPENDENT_SHAPE_REPRESENTATION(#591,#107093);
#710=CONTEXT_DEPENDENT_SHAPE_REPRESENTATION(#592,#107094);
#711=CONTEXT_DEPENDENT_SHAPE_REPRESENTATION(#593,#107095);
#712=CONTEXT_DEPENDENT_SHAPE_REPRESENTATION(#594,#107096);
#713=CONTEXT_DEPENDENT_SHAPE_REPRESENTATION(#595,#107097);
#714=CONTEXT_DEPENDENT_SHAPE_REPRESENTATION(#596,#107098);
#715=CONTEXT_DEPENDENT_SHAPE_REPRESENTATION(#597,#107099);
#716=CONTEXT_DEPENDENT_SHAPE_REPRESENTATION(#598,#107100);
#717=CONTEXT_DEPENDENT_SHAPE_REPRESENTATION(#599,#107101);
#718=CONTEXT_DEPENDENT_SHAPE_REPRESENTATION(#600,#107102);
#719=CONTEXT_DEPENDENT_SHAPE_REPRESENTATION(#601,#107103);
#720=CONTEXT_DEPENDENT_SHAPE_REPRESENTATION(#602,#107106);
#721=CONTEXT_DEPENDENT_SHAPE_REPRESENTATION(#603,#107107);
#722=CONTEXT_DEPENDENT_SHAPE_REPRESENTATION(#604,#107108);
#723=CONTEXT_DEPENDENT_SHAPE_REPRESENTATION(#605,#107109);
#724=CONTEXT_DEPENDENT_SHAPE_REPRESENTATION(#606,#107115);
#725=CONTEXT_DEPENDENT_SHAPE_REPRESENTATION(#607,#107116);
#726=CONTEXT_DEPENDENT_SHAPE_REPRESENTATION(#608,#107117);
#727=CONTEXT_DEPENDENT_SHAPE_REPRESENTATION(#609,#107118);
#728=CONTEXT_DEPENDENT_SHAPE_REPRESENTATION(#610,#107119);
#729=CONTEXT_DEPENDENT_SHAPE_REPRESENTATION(#611,#107120);
#730=CONTEXT_DEPENDENT_SHAPE_REPRESENTATION(#612,#107121);
#731=CONTEXT_DEPENDENT_SHAPE_REPRESENTATION(#613,#107122);
#732=CONTEXT_DEPENDENT_SHAPE_REPRESENTATION(#614,#107123);
#733=CONTEXT_DEPENDENT_SHAPE_REPRESENTATION(#615,#107124);
#734=CONTEXT_DEPENDENT_SHAPE_REPRESENTATION(#616,#107125);
#735=CONTEXT_DEPENDENT_SHAPE_REPRESENTATION(#617,#107126);
#736=CONTEXT_DEPENDENT_SHAPE_REPRESENTATION(#618,#107129);
#737=CONTEXT_DEPENDENT_SHAPE_REPRESENTATION(#619,#107130);
#738=CONTEXT_DEPENDENT_SHAPE_REPRESENTATION(#620,#107131);
#739=CONTEXT_DEPENDENT_SHAPE_REPRESENTATION(#621,#107132);
#740=CONTEXT_DEPENDENT_SHAPE_REPRESENTATION(#622,#107133);
#741=CONTEXT_DEPENDENT_SHAPE_REPRESENTATION(#623,#107134);
#742=CONTEXT_DEPENDENT_SHAPE_REPRESENTATION(#624,#107135);
#743=CONTEXT_DEPENDENT_SHAPE_REPRESENTATION(#625,#107136);
#744=CONTEXT_DEPENDENT_SHAPE_REPRESENTATION(#626,#107137);
#745=CONTEXT_DEPENDENT_SHAPE_REPRESENTATION(#627,#107138);
#746=CONTEXT_DEPENDENT_SHAPE_REPRESENTATION(#628,#107139);
#747=CONTEXT_DEPENDENT_SHAPE_REPRESENTATION(#629,#107140);
#748=CONTEXT_DEPENDENT_SHAPE_REPRESENTATION(#630,#107141);
#749=CONTEXT_DEPENDENT_SHAPE_REPRESENTATION(#631,#107142);
#750=CONTEXT_DEPENDENT_SHAPE_REPRESENTATION(#632,#107143);
#751=CONTEXT_DEPENDENT_SHAPE_REPRESENTATION(#633,#107144);
#752=CONTEXT_DEPENDENT_SHAPE_REPRESENTATION(#634,#107145);
#753=CONTEXT_DEPENDENT_SHAPE_REPRESENTATION(#635,#107146);
#754=CONTEXT_DEPENDENT_SHAPE_REPRESENTATION(#636,#107147);
#755=CONTEXT_DEPENDENT_SHAPE_REPRESENTATION(#637,#107148);
#756=CONTEXT_DEPENDENT_SHAPE_REPRESENTATION(#638,#107149);
#757=CONTEXT_DEPENDENT_SHAPE_REPRESENTATION(#639,#107150);
#758=CONTEXT_DEPENDENT_SHAPE_REPRESENTATION(#640,#107151);
#759=CONTEXT_DEPENDENT_SHAPE_REPRESENTATION(#641,#107152);
#760=CONTEXT_DEPENDENT_SHAPE_REPRESENTATION(#642,#107153);
#761=CONTEXT_DEPENDENT_SHAPE_REPRESENTATION(#643,#107154);
#762=CONTEXT_DEPENDENT_SHAPE_REPRESENTATION(#644,#107155);
#763=CONTEXT_DEPENDENT_SHAPE_REPRESENTATION(#645,#107156);
#764=CONTEXT_DEPENDENT_SHAPE_REPRESENTATION(#646,#107160);
#765=CONTEXT_DEPENDENT_SHAPE_REPRESENTATION(#647,#107161);
#766=CONTEXT_DEPENDENT_SHAPE_REPRESENTATION(#648,#107165);
#767=CONTEXT_DEPENDENT_SHAPE_REPRESENTATION(#649,#107166);
#768=CONTEXT_DEPENDENT_SHAPE_REPRESENTATION(#650,#107168);
#769=CONTEXT_DEPENDENT_SHAPE_REPRESENTATION(#651,#107169);
#770=CONTEXT_DEPENDENT_SHAPE_REPRESENTATION(#652,#107170);
#771=CONTEXT_DEPENDENT_SHAPE_REPRESENTATION(#653,#107171);
#772=CONTEXT_DEPENDENT_SHAPE_REPRESENTATION(#654,#107172);
#773=CONTEXT_DEPENDENT_SHAPE_REPRESENTATION(#655,#107173);
#774=CONTEXT_DEPENDENT_SHAPE_REPRESENTATION(#656,#107174);
#775=CONTEXT_DEPENDENT_SHAPE_REPRESENTATION(#657,#107175);
#776=CONTEXT_DEPENDENT_SHAPE_REPRESENTATION(#658,#107176);
#777=CONTEXT_DEPENDENT_SHAPE_REPRESENTATION(#659,#107177);
#778=CONTEXT_DEPENDENT_SHAPE_REPRESENTATION(#660,#107178);
#779=NEXT_ASSEMBLY_USAGE_OCCURRENCE('palm_cover_2:1','palm_cover_2:1',
'palm_cover_2:1',#107247,#107248,'palm_cover_2:1');
#780=NEXT_ASSEMBLY_USAGE_OCCURRENCE('F03_AL_palm:1','F03_AL_palm:1',
'F03_AL_palm:1',#107247,#107249,'F03_AL_palm:1');
#781=NEXT_ASSEMBLY_USAGE_OCCURRENCE('CLAMSHELL_BOT_10358 (4):1',
'CLAMSHELL_BOT_10358 (4):1','CLAMSHELL_BOT_10358 (4):1',#107254,#107255,
'CLAMSHELL_BOT_10358 (4):1');
#782=NEXT_ASSEMBLY_USAGE_OCCURRENCE('CLAMSHELL_TOP_10357 (4):1',
'CLAMSHELL_TOP_10357 (4):1','CLAMSHELL_TOP_10357 (4):1',#107254,#107256,
'CLAMSHELL_TOP_10357 (4):1');
#783=NEXT_ASSEMBLY_USAGE_OCCURRENCE('FASTENER_10427 (4):1',
'FASTENER_10427 (4):1','FASTENER_10427 (4):1',#107254,#107258,
'FASTENER_10427 (4):1');
#784=NEXT_ASSEMBLY_USAGE_OCCURRENCE('SHAFT_10328 (4):1',
'SHAFT_10328 (4):1','SHAFT_10328 (4):1',#107254,#107257,
'SHAFT_10328 (4):1');
#785=NEXT_ASSEMBLY_USAGE_OCCURRENCE('FASTENER_10427 (4):2',
'FASTENER_10427 (4):2','FASTENER_10427 (4):2',#107254,#107258,
'FASTENER_10427 (4):2');
#786=NEXT_ASSEMBLY_USAGE_OCCURRENCE('FASTENER_10427 (4):3',
'FASTENER_10427 (4):3','FASTENER_10427 (4):3',#107254,#107258,
'FASTENER_10427 (4):3');
#787=NEXT_ASSEMBLY_USAGE_OCCURRENCE('CLAMSHELL_BOT_10358 (2) (1):1',
'CLAMSHELL_BOT_10358 (2) (1):1','CLAMSHELL_BOT_10358 (2) (1):1',#107261,
#107262,'CLAMSHELL_BOT_10358 (2) (1):1');
#788=NEXT_ASSEMBLY_USAGE_OCCURRENCE('CLAMSHELL_TOP_10357 (2) (1):1',
'CLAMSHELL_TOP_10357 (2) (1):1','CLAMSHELL_TOP_10357 (2) (1):1',#107261,
#107263,'CLAMSHELL_TOP_10357 (2) (1):1');
#789=NEXT_ASSEMBLY_USAGE_OCCURRENCE('FASTENER_10427 (2) (1):1',
'FASTENER_10427 (2) (1):1','FASTENER_10427 (2) (1):1',#107261,#107265,
'FASTENER_10427 (2) (1):1');
#790=NEXT_ASSEMBLY_USAGE_OCCURRENCE('SHAFT_10328 (2) (1):1',
'SHAFT_10328 (2) (1):1','SHAFT_10328 (2) (1):1',#107261,#107264,
'SHAFT_10328 (2) (1):1');
#791=NEXT_ASSEMBLY_USAGE_OCCURRENCE('FASTENER_10427 (2) (1):2',
'FASTENER_10427 (2) (1):2','FASTENER_10427 (2) (1):2',#107261,#107265,
'FASTENER_10427 (2) (1):2');
#792=NEXT_ASSEMBLY_USAGE_OCCURRENCE('FASTENER_10427 (2) (1):3',
'FASTENER_10427 (2) (1):3','FASTENER_10427 (2) (1):3',#107261,#107265,
'FASTENER_10427 (2) (1):3');
#793=NEXT_ASSEMBLY_USAGE_OCCURRENCE('Me_MC link001 (1):1',
'Me_MC link001 (1):1','Me_MC link001 (1):1',#107266,#107268,
'Me_MC link001 (1):1');
#794=NEXT_ASSEMBLY_USAGE_OCCURRENCE('Me_MC link002 (1):1',
'Me_MC link002 (1):1','Me_MC link002 (1):1',#107266,#107267,
'Me_MC link002 (1):1');
#795=NEXT_ASSEMBLY_USAGE_OCCURRENCE('Me_MC link002 (1):2',
'Me_MC link002 (1):2','Me_MC link002 (1):2',#107266,#107267,
'Me_MC link002 (1):2');
#796=NEXT_ASSEMBLY_USAGE_OCCURRENCE('Me_MC link001 (1):2',
'Me_MC link001 (1):2','Me_MC link001 (1):2',#107266,#107268,
'Me_MC link001 (1):2');
#797=NEXT_ASSEMBLY_USAGE_OCCURRENCE('F03_Thumb_base v2 (1):1',
'F03_Thumb_base v2 (1):1','F03_Thumb_base v2 (1):1',#107251,#107252,
'F03_Thumb_base v2 (1):1');
#798=NEXT_ASSEMBLY_USAGE_OCCURRENCE('motor_bracket v1 (2):1',
'motor_bracket v1 (2):1','motor_bracket v1 (2):1',#107251,#107253,
'motor_bracket v1 (2):1');
#799=NEXT_ASSEMBLY_USAGE_OCCURRENCE('pq-12_in v2 (3):1',
'pq-12_in v2 (3):1','pq-12_in v2 (3):1',#107251,#107254,
'pq-12_in v2 (3):1');
#800=NEXT_ASSEMBLY_USAGE_OCCURRENCE('F03_Thumb_joint v3:1',
'F03_Thumb_joint v3:1','F03_Thumb_joint v3:1',#107251,#107259,
'F03_Thumb_joint v3:1');
#801=NEXT_ASSEMBLY_USAGE_OCCURRENCE('motor_bracket v1 (1) (1):1',
'motor_bracket v1 (1) (1):1','motor_bracket v1 (1) (1):1',#107251,#107260,
'motor_bracket v1 (1) (1):1');
#802=NEXT_ASSEMBLY_USAGE_OCCURRENCE('pq-12_in v2 (1) (1):1',
'pq-12_in v2 (1) (1):1','pq-12_in v2 (1) (1):1',#107251,#107261,
'pq-12_in v2 (1) (1):1');
#803=NEXT_ASSEMBLY_USAGE_OCCURRENCE('Me_01_MC link (1):2',
'Me_01_MC link (1):2','Me_01_MC link (1):2',#107251,#107266,
'Me_01_MC link (1):2');
#804=NEXT_ASSEMBLY_USAGE_OCCURRENCE('F03_pip_mcp link v1 (1):1',
'F03_pip_mcp link v1 (1):1','F03_pip_mcp link v1 (1):1',#107251,#107269,
'F03_pip_mcp link v1 (1):1');
#805=NEXT_ASSEMBLY_USAGE_OCCURRENCE('F04_DP_AL_Finger v4:1',
'F04_DP_AL_Finger v4:1','F04_DP_AL_Finger v4:1',#107251,#107270,
'F04_DP_AL_Finger v4:1');
#806=NEXT_ASSEMBLY_USAGE_OCCURRENCE('F03_MC_AL_Finger_02 v1 (2):1',
'F03_MC_AL_Finger_02 v1 (2):1','F03_MC_AL_Finger_02 v1 (2):1',#107272,#107287,
'F03_MC_AL_Finger_02 v1 (2):1');
#807=NEXT_ASSEMBLY_USAGE_OCCURRENCE('F03_MC_AL_Finger_01 v1 (2):1',
'F03_MC_AL_Finger_01 v1 (2):1','F03_MC_AL_Finger_01 v1 (2):1',#107272,#107288,
'F03_MC_AL_Finger_01 v1 (2):1');
#808=NEXT_ASSEMBLY_USAGE_OCCURRENCE('F03_MC_AL_Finger_02 v1 (1) (1):1',
'F03_MC_AL_Finger_02 v1 (1) (1):1','F03_MC_AL_Finger_02 v1 (1) (1):1',#107272,
#107289,'F03_MC_AL_Finger_02 v1 (1) (1):1');
#809=NEXT_ASSEMBLY_USAGE_OCCURRENCE('F03_MC_AL_Finger_01 v1 (1) (1):1',
'F03_MC_AL_Finger_01 v1 (1) (1):1','F03_MC_AL_Finger_01 v1 (1) (1):1',#107272,
#107290,'F03_MC_AL_Finger_01 v1 (1) (1):1');
#810=NEXT_ASSEMBLY_USAGE_OCCURRENCE('F03_MC_AL_Finger_02 v1 (2):1',
'F03_MC_AL_Finger_02 v1 (2):1','F03_MC_AL_Finger_02 v1 (2):1',#107276,#107287,
'F03_MC_AL_Finger_02 v1 (2):1');
#811=NEXT_ASSEMBLY_USAGE_OCCURRENCE('F03_MC_AL_Finger_01 v1 (2):1',
'F03_MC_AL_Finger_01 v1 (2):1','F03_MC_AL_Finger_01 v1 (2):1',#107276,#107288,
'F03_MC_AL_Finger_01 v1 (2):1');
#812=NEXT_ASSEMBLY_USAGE_OCCURRENCE('F03_MC_AL_Finger_02 v1 (1) (1):1',
'F03_MC_AL_Finger_02 v1 (1) (1):1','F03_MC_AL_Finger_02 v1 (1) (1):1',#107276,
#107289,'F03_MC_AL_Finger_02 v1 (1) (1):1');
#813=NEXT_ASSEMBLY_USAGE_OCCURRENCE('F03_MC_AL_Finger_01 v1 (1) (1):1',
'F03_MC_AL_Finger_01 v1 (1) (1):1','F03_MC_AL_Finger_01 v1 (1) (1):1',#107276,
#107290,'F03_MC_AL_Finger_01 v1 (1) (1):1');
#814=NEXT_ASSEMBLY_USAGE_OCCURRENCE('F03_MC_AL_Finger_02 v1 (2):1',
'F03_MC_AL_Finger_02 v1 (2):1','F03_MC_AL_Finger_02 v1 (2):1',#107281,#107287,
'F03_MC_AL_Finger_02 v1 (2):1');
#815=NEXT_ASSEMBLY_USAGE_OCCURRENCE('F03_MC_AL_Finger_01 v1 (2):1',
'F03_MC_AL_Finger_01 v1 (2):1','F03_MC_AL_Finger_01 v1 (2):1',#107281,#107288,
'F03_MC_AL_Finger_01 v1 (2):1');
#816=NEXT_ASSEMBLY_USAGE_OCCURRENCE('F03_MC_AL_Finger_02 v1 (1) (1):1',
'F03_MC_AL_Finger_02 v1 (1) (1):1','F03_MC_AL_Finger_02 v1 (1) (1):1',#107281,
#107289,'F03_MC_AL_Finger_02 v1 (1) (1):1');
#817=NEXT_ASSEMBLY_USAGE_OCCURRENCE('F03_MC_AL_Finger_01 v1 (1) (1):1',
'F03_MC_AL_Finger_01 v1 (1) (1):1','F03_MC_AL_Finger_01 v1 (1) (1):1',#107281,
#107290,'F03_MC_AL_Finger_01 v1 (1) (1):1');
#818=NEXT_ASSEMBLY_USAGE_OCCURRENCE('F03_MC_AL_Finger_02 v1 (2):1',
'F03_MC_AL_Finger_02 v1 (2):1','F03_MC_AL_Finger_02 v1 (2):1',#107286,#107287,
'F03_MC_AL_Finger_02 v1 (2):1');
#819=NEXT_ASSEMBLY_USAGE_OCCURRENCE('F03_MC_AL_Finger_01 v1 (2):1',
'F03_MC_AL_Finger_01 v1 (2):1','F03_MC_AL_Finger_01 v1 (2):1',#107286,#107288,
'F03_MC_AL_Finger_01 v1 (2):1');
#820=NEXT_ASSEMBLY_USAGE_OCCURRENCE('F03_MC_AL_Finger_02 v1 (1) (1):1',
'F03_MC_AL_Finger_02 v1 (1) (1):1','F03_MC_AL_Finger_02 v1 (1) (1):1',#107286,
#107289,'F03_MC_AL_Finger_02 v1 (1) (1):1');
#821=NEXT_ASSEMBLY_USAGE_OCCURRENCE('F03_MC_AL_Finger_01 v1 (1) (1):1',
'F03_MC_AL_Finger_01 v1 (1) (1):1','F03_MC_AL_Finger_01 v1 (1) (1):1',#107286,
#107290,'F03_MC_AL_Finger_01 v1 (1) (1):1');
#822=NEXT_ASSEMBLY_USAGE_OCCURRENCE('F03_PI_AL_Finger_02 v1 (2):1',
'F03_PI_AL_Finger_02 v1 (2):1','F03_PI_AL_Finger_02 v1 (2):1',#107273,#107292,
'F03_PI_AL_Finger_02 v1 (2):1');
#823=NEXT_ASSEMBLY_USAGE_OCCURRENCE('F03_PI_AL_Finger_01 v1 (2):1',
'F03_PI_AL_Finger_01 v1 (2):1','F03_PI_AL_Finger_01 v1 (2):1',#107273,#107293,
'F03_PI_AL_Finger_01 v1 (2):1');
#824=NEXT_ASSEMBLY_USAGE_OCCURRENCE('F03_PI_AL_Finger_02 v1 (1) (1):1',
'F03_PI_AL_Finger_02 v1 (1) (1):1','F03_PI_AL_Finger_02 v1 (1) (1):1',#107273,
#107294,'F03_PI_AL_Finger_02 v1 (1) (1):1');
#825=NEXT_ASSEMBLY_USAGE_OCCURRENCE('F03_PI_AL_Finger_01 v1 (1) (1):1',
'F03_PI_AL_Finger_01 v1 (1) (1):1','F03_PI_AL_Finger_01 v1 (1) (1):1',#107273,
#107295,'F03_PI_AL_Finger_01 v1 (1) (1):1');
#826=NEXT_ASSEMBLY_USAGE_OCCURRENCE('F03_PI_AL_Finger_02 v1 (2):1',
'F03_PI_AL_Finger_02 v1 (2):1','F03_PI_AL_Finger_02 v1 (2):1',#107277,#107292,
'F03_PI_AL_Finger_02 v1 (2):1');
#827=NEXT_ASSEMBLY_USAGE_OCCURRENCE('F03_PI_AL_Finger_01 v1 (2):1',
'F03_PI_AL_Finger_01 v1 (2):1','F03_PI_AL_Finger_01 v1 (2):1',#107277,#107293,
'F03_PI_AL_Finger_01 v1 (2):1');
#828=NEXT_ASSEMBLY_USAGE_OCCURRENCE('F03_PI_AL_Finger_02 v1 (1) (1):1',
'F03_PI_AL_Finger_02 v1 (1) (1):1','F03_PI_AL_Finger_02 v1 (1) (1):1',#107277,
#107294,'F03_PI_AL_Finger_02 v1 (1) (1):1');
#829=NEXT_ASSEMBLY_USAGE_OCCURRENCE('F03_PI_AL_Finger_01 v1 (1) (1):1',
'F03_PI_AL_Finger_01 v1 (1) (1):1','F03_PI_AL_Finger_01 v1 (1) (1):1',#107277,
#107295,'F03_PI_AL_Finger_01 v1 (1) (1):1');
#830=NEXT_ASSEMBLY_USAGE_OCCURRENCE('F03_PI_AL_Finger_02 v1 (2):1',
'F03_PI_AL_Finger_02 v1 (2):1','F03_PI_AL_Finger_02 v1 (2):1',#107282,#107292,
'F03_PI_AL_Finger_02 v1 (2):1');
#831=NEXT_ASSEMBLY_USAGE_OCCURRENCE('F03_PI_AL_Finger_01 v1 (2):1',
'F03_PI_AL_Finger_01 v1 (2):1','F03_PI_AL_Finger_01 v1 (2):1',#107282,#107293,
'F03_PI_AL_Finger_01 v1 (2):1');
#832=NEXT_ASSEMBLY_USAGE_OCCURRENCE('F03_PI_AL_Finger_02 v1 (1) (1):1',
'F03_PI_AL_Finger_02 v1 (1) (1):1','F03_PI_AL_Finger_02 v1 (1) (1):1',#107282,
#107294,'F03_PI_AL_Finger_02 v1 (1) (1):1');
#833=NEXT_ASSEMBLY_USAGE_OCCURRENCE('F03_PI_AL_Finger_01 v1 (1) (1):1',
'F03_PI_AL_Finger_01 v1 (1) (1):1','F03_PI_AL_Finger_01 v1 (1) (1):1',#107282,
#107295,'F03_PI_AL_Finger_01 v1 (1) (1):1');
#834=NEXT_ASSEMBLY_USAGE_OCCURRENCE('F03_PI_AL_Finger_02 v1 (2):1',
'F03_PI_AL_Finger_02 v1 (2):1','F03_PI_AL_Finger_02 v1 (2):1',#107291,#107292,
'F03_PI_AL_Finger_02 v1 (2):1');
#835=NEXT_ASSEMBLY_USAGE_OCCURRENCE('F03_PI_AL_Finger_01 v1 (2):1',
'F03_PI_AL_Finger_01 v1 (2):1','F03_PI_AL_Finger_01 v1 (2):1',#107291,#107293,
'F03_PI_AL_Finger_01 v1 (2):1');
#836=NEXT_ASSEMBLY_USAGE_OCCURRENCE('F03_PI_AL_Finger_02 v1 (1) (1):1',
'F03_PI_AL_Finger_02 v1 (1) (1):1','F03_PI_AL_Finger_02 v1 (1) (1):1',#107291,
#107294,'F03_PI_AL_Finger_02 v1 (1) (1):1');
#837=NEXT_ASSEMBLY_USAGE_OCCURRENCE('F03_PI_AL_Finger_01 v1 (1) (1):1',
'F03_PI_AL_Finger_01 v1 (1) (1):1','F03_PI_AL_Finger_01 v1 (1) (1):1',#107291,
#107295,'F03_PI_AL_Finger_01 v1 (1) (1):1');
#838=NEXT_ASSEMBLY_USAGE_OCCURRENCE('F04_DP_AL_Finger v4 (1):1',
'F04_DP_AL_Finger v4 (1):1','F04_DP_AL_Finger v4 (1):1',#107274,#107297,
'F04_DP_AL_Finger v4 (1):1');
#839=NEXT_ASSEMBLY_USAGE_OCCURRENCE('F04_DP_AL_Finger v4 (1):1',
'F04_DP_AL_Finger v4 (1):1','F04_DP_AL_Finger v4 (1):1',#107278,#107297,
'F04_DP_AL_Finger v4 (1):1');
#840=NEXT_ASSEMBLY_USAGE_OCCURRENCE('F04_DP_AL_Finger v4 (1):1',
'F04_DP_AL_Finger v4 (1):1','F04_DP_AL_Finger v4 (1):1',#107283,#107297,
'F04_DP_AL_Finger v4 (1):1');
#841=NEXT_ASSEMBLY_USAGE_OCCURRENCE('F04_DP_AL_Finger v4 (1):1',
'F04_DP_AL_Finger v4 (1):1','F04_DP_AL_Finger v4 (1):1',#107296,#107297,
'F04_DP_AL_Finger v4 (1):1');
#842=NEXT_ASSEMBLY_USAGE_OCCURRENCE('CLAMSHELL_BOT_10358 (5):1',
'CLAMSHELL_BOT_10358 (5):1','CLAMSHELL_BOT_10358 (5):1',#107279,#107299,
'CLAMSHELL_BOT_10358 (5):1');
#843=NEXT_ASSEMBLY_USAGE_OCCURRENCE('CLAMSHELL_TOP_10357 (5):1',
'CLAMSHELL_TOP_10357 (5):1','CLAMSHELL_TOP_10357 (5):1',#107279,#107300,
'CLAMSHELL_TOP_10357 (5):1');
#844=NEXT_ASSEMBLY_USAGE_OCCURRENCE('FASTENER_10427 (5):1',
'FASTENER_10427 (5):1','FASTENER_10427 (5):1',#107279,#107302,
'FASTENER_10427 (5):1');
#845=NEXT_ASSEMBLY_USAGE_OCCURRENCE('SHAFT_10328 (5):1',
'SHAFT_10328 (5):1','SHAFT_10328 (5):1',#107279,#107301,
'SHAFT_10328 (5):1');
#846=NEXT_ASSEMBLY_USAGE_OCCURRENCE('FASTENER_10427 (5):2',
'FASTENER_10427 (5):2','FASTENER_10427 (5):2',#107279,#107302,
'FASTENER_10427 (5):2');
#847=NEXT_ASSEMBLY_USAGE_OCCURRENCE('FASTENER_10427 (5):3',
'FASTENER_10427 (5):3','FASTENER_10427 (5):3',#107279,#107302,
'FASTENER_10427 (5):3');
#848=NEXT_ASSEMBLY_USAGE_OCCURRENCE('CLAMSHELL_BOT_10358 (5):1',
'CLAMSHELL_BOT_10358 (5):1','CLAMSHELL_BOT_10358 (5):1',#107298,#107299,
'CLAMSHELL_BOT_10358 (5):1');
#849=NEXT_ASSEMBLY_USAGE_OCCURRENCE('CLAMSHELL_TOP_10357 (5):1',
'CLAMSHELL_TOP_10357 (5):1','CLAMSHELL_TOP_10357 (5):1',#107298,#107300,
'CLAMSHELL_TOP_10357 (5):1');
#850=NEXT_ASSEMBLY_USAGE_OCCURRENCE('FASTENER_10427 (5):1',
'FASTENER_10427 (5):1','FASTENER_10427 (5):1',#107298,#107302,
'FASTENER_10427 (5):1');
#851=NEXT_ASSEMBLY_USAGE_OCCURRENCE('SHAFT_10328 (5):1',
'SHAFT_10328 (5):1','SHAFT_10328 (5):1',#107298,#107301,
'SHAFT_10328 (5):1');
#852=NEXT_ASSEMBLY_USAGE_OCCURRENCE('FASTENER_10427 (5):2',
'FASTENER_10427 (5):2','FASTENER_10427 (5):2',#107298,#107302,
'FASTENER_10427 (5):2');
#853=NEXT_ASSEMBLY_USAGE_OCCURRENCE('FASTENER_10427 (5):3',
'FASTENER_10427 (5):3','FASTENER_10427 (5):3',#107298,#107302,
'FASTENER_10427 (5):3');
#854=NEXT_ASSEMBLY_USAGE_OCCURRENCE('F03_Finger_base v1 (1):1',
'F03_Finger_base v1 (1):1','F03_Finger_base v1 (1):1',#107271,#107285,
'F03_Finger_base v1 (1):1');
#855=NEXT_ASSEMBLY_USAGE_OCCURRENCE('MCP (1):1','MCP (1):1','MCP (1):1',
#107271,#107272,'MCP (1):1');
#856=NEXT_ASSEMBLY_USAGE_OCCURRENCE('PIP (1):1','PIP (1):1','PIP (1):1',
#107271,#107273,'PIP (1):1');
#857=NEXT_ASSEMBLY_USAGE_OCCURRENCE('DIP (1):1','DIP (1):1','DIP (1):1',
#107271,#107274,'DIP (1):1');
#858=NEXT_ASSEMBLY_USAGE_OCCURRENCE('pq-12_in v2 (4):1',
'pq-12_in v2 (4):1','pq-12_in v2 (4):1',#107271,#107298,
'pq-12_in v2 (4):1');
#859=NEXT_ASSEMBLY_USAGE_OCCURRENCE('F03_dip_pip link v1 (1):1',
'F03_dip_pip link v1 (1):1','F03_dip_pip link v1 (1):1',#107271,#107303,
'F03_dip_pip link v1 (1):1');
#860=NEXT_ASSEMBLY_USAGE_OCCURRENCE('F03_pip_mcp link v1 (2):1',
'F03_pip_mcp link v1 (2):1','F03_pip_mcp link v1 (2):1',#107271,#107304,
'F03_pip_mcp link v1 (2):1');
#861=NEXT_ASSEMBLY_USAGE_OCCURRENCE('F03_Finger_base v1 (1):1',
'F03_Finger_base v1 (1):1','F03_Finger_base v1 (1):1',#107275,#107285,
'F03_Finger_base v1 (1):1');
#862=NEXT_ASSEMBLY_USAGE_OCCURRENCE('MCP (1):1','MCP (1):1','MCP (1):1',
#107275,#107276,'MCP (1):1');
#863=NEXT_ASSEMBLY_USAGE_OCCURRENCE('PIP (1):1','PIP (1):1','PIP (1):1',
#107275,#107277,'PIP (1):1');
#864=NEXT_ASSEMBLY_USAGE_OCCURRENCE('DIP (1):1','DIP (1):1','DIP (1):1',
#107275,#107278,'DIP (1):1');
#865=NEXT_ASSEMBLY_USAGE_OCCURRENCE('pq-12_in v2 (4):1',
'pq-12_in v2 (4):1','pq-12_in v2 (4):1',#107275,#107279,
'pq-12_in v2 (4):1');
#866=NEXT_ASSEMBLY_USAGE_OCCURRENCE('F03_dip_pip link v1 (1):1',
'F03_dip_pip link v1 (1):1','F03_dip_pip link v1 (1):1',#107275,#107303,
'F03_dip_pip link v1 (1):1');
#867=NEXT_ASSEMBLY_USAGE_OCCURRENCE('F03_pip_mcp link v1 (2):1',
'F03_pip_mcp link v1 (2):1','F03_pip_mcp link v1 (2):1',#107275,#107304,
'F03_pip_mcp link v1 (2):1');
#868=NEXT_ASSEMBLY_USAGE_OCCURRENCE('F03_Finger_base v1 (1):1',
'F03_Finger_base v1 (1):1','F03_Finger_base v1 (1):1',#107280,#107285,
'F03_Finger_base v1 (1):1');
#869=NEXT_ASSEMBLY_USAGE_OCCURRENCE('MCP (1):1','MCP (1):1','MCP (1):1',
#107280,#107281,'MCP (1):1');
#870=NEXT_ASSEMBLY_USAGE_OCCURRENCE('PIP (1):1','PIP (1):1','PIP (1):1',
#107280,#107282,'PIP (1):1');
#871=NEXT_ASSEMBLY_USAGE_OCCURRENCE('DIP (1):1','DIP (1):1','DIP (1):1',
#107280,#107283,'DIP (1):1');
#872=NEXT_ASSEMBLY_USAGE_OCCURRENCE('pq-12_in v2 (4):1',
'pq-12_in v2 (4):1','pq-12_in v2 (4):1',#107280,#107298,
'pq-12_in v2 (4):1');
#873=NEXT_ASSEMBLY_USAGE_OCCURRENCE('F03_dip_pip link v1 (1):1',
'F03_dip_pip link v1 (1):1','F03_dip_pip link v1 (1):1',#107280,#107303,
'F03_dip_pip link v1 (1):1');
#874=NEXT_ASSEMBLY_USAGE_OCCURRENCE('F03_pip_mcp link v1 (2):1',
'F03_pip_mcp link v1 (2):1','F03_pip_mcp link v1 (2):1',#107280,#107304,
'F03_pip_mcp link v1 (2):1');
#875=NEXT_ASSEMBLY_USAGE_OCCURRENCE('F03_Finger_base v1 (1):1',
'F03_Finger_base v1 (1):1','F03_Finger_base v1 (1):1',#107284,#107285,
'F03_Finger_base v1 (1):1');
#876=NEXT_ASSEMBLY_USAGE_OCCURRENCE('MCP (1):1','MCP (1):1','MCP (1):1',
#107284,#107286,'MCP (1):1');
#877=NEXT_ASSEMBLY_USAGE_OCCURRENCE('PIP (1):1','PIP (1):1','PIP (1):1',
#107284,#107291,'PIP (1):1');
#878=NEXT_ASSEMBLY_USAGE_OCCURRENCE('DIP (1):1','DIP (1):1','DIP (1):1',
#107284,#107296,'DIP (1):1');
#879=NEXT_ASSEMBLY_USAGE_OCCURRENCE('pq-12_in v2 (4):1',
'pq-12_in v2 (4):1','pq-12_in v2 (4):1',#107284,#107298,
'pq-12_in v2 (4):1');
#880=NEXT_ASSEMBLY_USAGE_OCCURRENCE('F03_dip_pip link v1 (1):1',
'F03_dip_pip link v1 (1):1','F03_dip_pip link v1 (1):1',#107284,#107303,
'F03_dip_pip link v1 (1):1');
#881=NEXT_ASSEMBLY_USAGE_OCCURRENCE('F03_pip_mcp link v1 (2):1',
'F03_pip_mcp link v1 (2):1','F03_pip_mcp link v1 (2):1',#107284,#107304,
'F03_pip_mcp link v1 (2):1');
#882=NEXT_ASSEMBLY_USAGE_OCCURRENCE('F02_palm_bottom v1:1',
'F02_palm_bottom v1:1','F02_palm_bottom v1:1',#107305,#107306,
'F02_palm_bottom v1:1');
#883=NEXT_ASSEMBLY_USAGE_OCCURRENCE('FR12_S102 v1:1','FR12_S102 v1:1',
'FR12_S102 v1:1',#107305,#107307,'FR12_S102 v1:1');
#884=NEXT_ASSEMBLY_USAGE_OCCURRENCE('try02:1','try02:1','try02:1',#107309,
#107310,'try02:1');
#885=NEXT_ASSEMBLY_USAGE_OCCURRENCE('try02:2','try02:2','try02:2',#107309,
#107310,'try02:2');
#886=NEXT_ASSEMBLY_USAGE_OCCURRENCE('hand_mount_side:1',
'hand_mount_side:1','hand_mount_side:1',#107308,#107309,
'hand_mount_side:1');
#887=NEXT_ASSEMBLY_USAGE_OCCURRENCE('ISO 9409-1-50-4-M6_bottom:1',
'ISO 9409-1-50-4-M6_bottom:1','ISO 9409-1-50-4-M6_bottom:1',#107308,#107311,
'ISO 9409-1-50-4-M6_bottom:1');
#888=NEXT_ASSEMBLY_USAGE_OCCURRENCE('F03_AL_palm v3:1',
'F03_AL_palm v3:1','F03_AL_palm v3:1',#107246,#107247,
'F03_AL_palm v3:1');
#889=NEXT_ASSEMBLY_USAGE_OCCURRENCE('F02_back_hand v1:1',
'F02_back_hand v1:1','F02_back_hand v1:1',#107246,#107250,
'F02_back_hand v1:1');
#890=NEXT_ASSEMBLY_USAGE_OCCURRENCE('F02_Thumb_part v3:1',
'F02_Thumb_part v3:1','F02_Thumb_part v3:1',#107246,#107251,
'F02_Thumb_part v3:1');
#891=NEXT_ASSEMBLY_USAGE_OCCURRENCE('F02_AL_link_finger v3:1',
'F02_AL_link_finger v3:1','F02_AL_link_finger v3:1',#107246,#107271,
'F02_AL_link_finger v3:1');
#892=NEXT_ASSEMBLY_USAGE_OCCURRENCE('F02_AL_link_finger v3:2',
'F02_AL_link_finger v3:2','F02_AL_link_finger v3:2',#107246,#107275,
'F02_AL_link_finger v3:2');
#893=NEXT_ASSEMBLY_USAGE_OCCURRENCE('F02_AL_link_finger v3:3',
'F02_AL_link_finger v3:3','F02_AL_link_finger v3:3',#107246,#107280,
'F02_AL_link_finger v3:3');
#894=NEXT_ASSEMBLY_USAGE_OCCURRENCE('F02_AL_link_finger v3:4',
'F02_AL_link_finger v3:4','F02_AL_link_finger v3:4',#107246,#107284,
'F02_AL_link_finger v3:4');
#895=NEXT_ASSEMBLY_USAGE_OCCURRENCE('wrist_part:1','wrist_part:1',
'wrist_part:1',#107246,#107305,'wrist_part:1');
#896=NEXT_ASSEMBLY_USAGE_OCCURRENCE('ISO 9409-1-50-4-M6 v2:1',
'ISO 9409-1-50-4-M6 v2:1','ISO 9409-1-50-4-M6 v2:1',#107246,#107308,
'ISO 9409-1-50-4-M6 v2:1');
#897=SHAPE_REPRESENTATION_RELATIONSHIP('SRR','None',#107181,#936);
#898=SHAPE_REPRESENTATION_RELATIONSHIP('SRR','None',#107182,#937);
#899=SHAPE_REPRESENTATION_RELATIONSHIP('SRR','None',#107183,#938);
#900=SHAPE_REPRESENTATION_RELATIONSHIP('SRR','None',#107185,#939);
#901=SHAPE_REPRESENTATION_RELATIONSHIP('SRR','None',#107186,#940);
#902=SHAPE_REPRESENTATION_RELATIONSHIP('SRR','None',#107188,#941);
#903=SHAPE_REPRESENTATION_RELATIONSHIP('SRR','None',#107189,#942);
#904=SHAPE_REPRESENTATION_RELATIONSHIP('SRR','None',#107190,#943);
#905=SHAPE_REPRESENTATION_RELATIONSHIP('SRR','None',#107191,#944);
#906=SHAPE_REPRESENTATION_RELATIONSHIP('SRR','None',#107192,#945);
#907=SHAPE_REPRESENTATION_RELATIONSHIP('SRR','None',#107193,#946);
#908=SHAPE_REPRESENTATION_RELATIONSHIP('SRR','None',#107195,#947);
#909=SHAPE_REPRESENTATION_RELATIONSHIP('SRR','None',#107196,#948);
#910=SHAPE_REPRESENTATION_RELATIONSHIP('SRR','None',#107197,#949);
#911=SHAPE_REPRESENTATION_RELATIONSHIP('SRR','None',#107198,#950);
#912=SHAPE_REPRESENTATION_RELATIONSHIP('SRR','None',#107200,#951);
#913=SHAPE_REPRESENTATION_RELATIONSHIP('SRR','None',#107201,#952);
#914=SHAPE_REPRESENTATION_RELATIONSHIP('SRR','None',#107202,#953);
#915=SHAPE_REPRESENTATION_RELATIONSHIP('SRR','None',#107203,#954);
#916=SHAPE_REPRESENTATION_RELATIONSHIP('SRR','None',#107218,#955);
#917=SHAPE_REPRESENTATION_RELATIONSHIP('SRR','None',#107220,#956);
#918=SHAPE_REPRESENTATION_RELATIONSHIP('SRR','None',#107221,#957);
#919=SHAPE_REPRESENTATION_RELATIONSHIP('SRR','None',#107222,#958);
#920=SHAPE_REPRESENTATION_RELATIONSHIP('SRR','None',#107223,#959);
#921=SHAPE_REPRESENTATION_RELATIONSHIP('SRR','None',#107225,#960);
#922=SHAPE_REPRESENTATION_RELATIONSHIP('SRR','None',#107226,#961);
#923=SHAPE_REPRESENTATION_RELATIONSHIP('SRR','None',#107227,#962);
#924=SHAPE_REPRESENTATION_RELATIONSHIP('SRR','None',#107228,#963);
#925=SHAPE_REPRESENTATION_RELATIONSHIP('SRR','None',#107230,#964);
#926=SHAPE_REPRESENTATION_RELATIONSHIP('SRR','None',#107232,#965);
#927=SHAPE_REPRESENTATION_RELATIONSHIP('SRR','None',#107233,#966);
#928=SHAPE_REPRESENTATION_RELATIONSHIP('SRR','None',#107234,#967);
#929=SHAPE_REPRESENTATION_RELATIONSHIP('SRR','None',#107235,#968);
#930=SHAPE_REPRESENTATION_RELATIONSHIP('SRR','None',#107236,#969);
#931=SHAPE_REPRESENTATION_RELATIONSHIP('SRR','None',#107237,#970);
#932=SHAPE_REPRESENTATION_RELATIONSHIP('SRR','None',#107239,#971);
#933=SHAPE_REPRESENTATION_RELATIONSHIP('SRR','None',#107240,#972);
#934=SHAPE_REPRESENTATION_RELATIONSHIP('SRR','None',#107243,#973);
#935=SHAPE_REPRESENTATION_RELATIONSHIP('SRR','None',#107244,#974);
#936=ADVANCED_BREP_SHAPE_REPRESENTATION('',(#1015),#106860);
#937=ADVANCED_BREP_SHAPE_REPRESENTATION('',(#1016),#106861);
#938=ADVANCED_BREP_SHAPE_REPRESENTATION('',(#1017),#106862);
#939=ADVANCED_BREP_SHAPE_REPRESENTATION('',(#1018),#106864);
#940=ADVANCED_BREP_SHAPE_REPRESENTATION('',(#1019),#106865);
#941=ADVANCED_BREP_SHAPE_REPRESENTATION('',(#1020),#106867);
#942=ADVANCED_BREP_SHAPE_REPRESENTATION('',(#1021),#106868);
#943=ADVANCED_BREP_SHAPE_REPRESENTATION('',(#1022),#106869);
#944=ADVANCED_BREP_SHAPE_REPRESENTATION('',(#1023),#106870);
#945=ADVANCED_BREP_SHAPE_REPRESENTATION('',(#1024),#106871);
#946=ADVANCED_BREP_SHAPE_REPRESENTATION('',(#1025),#106872);
#947=ADVANCED_BREP_SHAPE_REPRESENTATION('',(#1026),#106874);
#948=ADVANCED_BREP_SHAPE_REPRESENTATION('',(#1027),#106875);
#949=ADVANCED_BREP_SHAPE_REPRESENTATION('',(#1028),#106876);
#950=ADVANCED_BREP_SHAPE_REPRESENTATION('',(#1029),#106877);
#951=ADVANCED_BREP_SHAPE_REPRESENTATION('',(#1030),#106879);
#952=ADVANCED_BREP_SHAPE_REPRESENTATION('',(#1031),#106880);
#953=ADVANCED_BREP_SHAPE_REPRESENTATION('',(#1032),#106881);
#954=ADVANCED_BREP_SHAPE_REPRESENTATION('',(#1033),#106882);
#955=ADVANCED_BREP_SHAPE_REPRESENTATION('',(#1034),#106897);
#956=ADVANCED_BREP_SHAPE_REPRESENTATION('',(#1035),#106899);
#957=ADVANCED_BREP_SHAPE_REPRESENTATION('',(#1036),#106900);
#958=ADVANCED_BREP_SHAPE_REPRESENTATION('',(#1037),#106901);
#959=ADVANCED_BREP_SHAPE_REPRESENTATION('',(#1038),#106902);
#960=ADVANCED_BREP_SHAPE_REPRESENTATION('',(#1039),#106904);
#961=ADVANCED_BREP_SHAPE_REPRESENTATION('',(#1040),#106905);
#962=ADVANCED_BREP_SHAPE_REPRESENTATION('',(#1041),#106906);
#963=ADVANCED_BREP_SHAPE_REPRESENTATION('',(#1042),#106907);
#964=ADVANCED_BREP_SHAPE_REPRESENTATION('',(#1043),#106909);
#965=ADVANCED_BREP_SHAPE_REPRESENTATION('',(#1044),#106911);
#966=ADVANCED_BREP_SHAPE_REPRESENTATION('',(#1045),#106912);
#967=ADVANCED_BREP_SHAPE_REPRESENTATION('',(#1046),#106913);
#968=ADVANCED_BREP_SHAPE_REPRESENTATION('',(#1047),#106914);
#969=ADVANCED_BREP_SHAPE_REPRESENTATION('',(#1048),#106915);
#970=ADVANCED_BREP_SHAPE_REPRESENTATION('',(#1049),#106916);
#971=ADVANCED_BREP_SHAPE_REPRESENTATION('',(#1050),#106918);
#972=ADVANCED_BREP_SHAPE_REPRESENTATION('',(#1051),#106919);
#973=ADVANCED_BREP_SHAPE_REPRESENTATION('',(#1052),#106922);
#974=ADVANCED_BREP_SHAPE_REPRESENTATION('',(#1053),#106923);
#975=STYLED_ITEM('',(#107513),#1015);
#976=STYLED_ITEM('',(#107515),#1016);
#977=STYLED_ITEM('',(#107514),#1017);
#978=STYLED_ITEM('',(#107513),#1018);
#979=STYLED_ITEM('',(#107516),#1019);
#980=STYLED_ITEM('',(#107517),#1020);
#981=STYLED_ITEM('',(#107517),#1021);
#982=STYLED_ITEM('',(#107518),#1022);
#983=STYLED_ITEM('',(#107513),#1023);
#984=STYLED_ITEM('',(#107514),#1024);
#985=STYLED_ITEM('',(#107516),#1025);
#986=STYLED_ITEM('',(#107517),#1026);
#987=STYLED_ITEM('',(#107517),#1027);
#988=STYLED_ITEM('',(#107518),#1028);
#989=STYLED_ITEM('',(#107513),#1029);
#990=STYLED_ITEM('',(#107519),#1030);
#991=STYLED_ITEM('',(#107519),#1031);
#992=STYLED_ITEM('',(#107519),#1032);
#993=STYLED_ITEM('',(#107513),#1033);
#994=STYLED_ITEM('',(#107513),#1034);
#995=STYLED_ITEM('',(#107519),#1035);
#996=STYLED_ITEM('',(#107519),#1036);
#997=STYLED_ITEM('',(#107519),#1037);
#998=STYLED_ITEM('',(#107519),#1038);
#999=STYLED_ITEM('',(#107519),#1039);
#1000=STYLED_ITEM('',(#107519),#1040);
#1001=STYLED_ITEM('',(#107519),#1041);
#1002=STYLED_ITEM('',(#107519),#1042);
#1003=STYLED_ITEM('',(#107513),#1043);
#1004=STYLED_ITEM('',(#107517),#1044);
#1005=STYLED_ITEM('',(#107517),#1045);
#1006=STYLED_ITEM('',(#107518),#1046);
#1007=STYLED_ITEM('',(#107513),#1047);
#1008=STYLED_ITEM('',(#107519),#1048);
#1009=STYLED_ITEM('',(#107519),#1049);
#1010=STYLED_ITEM('',(#107514),#1050);
#1011=STYLED_ITEM('',(#107520),#1051);
#1012=STYLED_ITEM('',(#107519),#1052);
#1013=STYLED_ITEM('',(#107519),#1053);
#1014=STYLED_ITEM('',(#107521),#12);
#1015=MANIFOLD_SOLID_BREP('Body1',#50413);
#1016=MANIFOLD_SOLID_BREP('Body1',#50414);
#1017=MANIFOLD_SOLID_BREP('Body1',#50415);
#1018=MANIFOLD_SOLID_BREP('Body1',#50416);
#1019=MANIFOLD_SOLID_BREP('Body1',#50417);
#1020=MANIFOLD_SOLID_BREP('Body1',#50418);
#1021=MANIFOLD_SOLID_BREP('Body1',#50419);
#1022=MANIFOLD_SOLID_BREP('Body1',#50420);
#1023=MANIFOLD_SOLID_BREP('Body1',#50421);
#1024=MANIFOLD_SOLID_BREP('Body1',#50422);
#1025=MANIFOLD_SOLID_BREP('Body1',#50423);
#1026=MANIFOLD_SOLID_BREP('Body1',#50424);
#1027=MANIFOLD_SOLID_BREP('Body1',#50425);
#1028=MANIFOLD_SOLID_BREP('Body1',#50426);
#1029=MANIFOLD_SOLID_BREP('Body1',#50427);
#1030=MANIFOLD_SOLID_BREP('Body1',#50428);
#1031=MANIFOLD_SOLID_BREP('Body1',#50429);
#1032=MANIFOLD_SOLID_BREP('Body1',#50430);
#1033=MANIFOLD_SOLID_BREP('Body4',#50431);
#1034=MANIFOLD_SOLID_BREP('Body1',#50432);
#1035=MANIFOLD_SOLID_BREP('Body1',#50433);
#1036=MANIFOLD_SOLID_BREP('Body1',#50434);
#1037=MANIFOLD_SOLID_BREP('Body1',#50435);
#1038=MANIFOLD_SOLID_BREP('Body1',#50436);
#1039=MANIFOLD_SOLID_BREP('Body1',#50437);
#1040=MANIFOLD_SOLID_BREP('Body1',#50438);
#1041=MANIFOLD_SOLID_BREP('Body1',#50439);
#1042=MANIFOLD_SOLID_BREP('Body1',#50440);
#1043=MANIFOLD_SOLID_BREP('Body4',#50441);
#1044=MANIFOLD_SOLID_BREP('Body1',#50442);
#1045=MANIFOLD_SOLID_BREP('Body1',#50443);
#1046=MANIFOLD_SOLID_BREP('Body1',#50444);
#1047=MANIFOLD_SOLID_BREP('Body1',#50445);
#1048=MANIFOLD_SOLID_BREP('Body1',#50446);
#1049=MANIFOLD_SOLID_BREP('Body1',#50447);
#1050=MANIFOLD_SOLID_BREP('Body1',#50448);
#1051=MANIFOLD_SOLID_BREP('Body1',#50449);
#1052=MANIFOLD_SOLID_BREP('Body1',#50450);
#1053=MANIFOLD_SOLID_BREP('Body1',#50451);
#1054=FACE_BOUND('',#7763,.T.);
#1055=FACE_BOUND('',#7764,.T.);
#1056=FACE_BOUND('',#7765,.T.);
#1057=FACE_BOUND('',#7766,.T.);
#1058=FACE_BOUND('',#7767,.T.);
#1059=FACE_BOUND('',#7768,.T.);
#1060=FACE_BOUND('',#7769,.T.);
#1061=FACE_BOUND('',#7770,.T.);
#1062=FACE_BOUND('',#7771,.T.);
#1063=FACE_BOUND('',#7789,.T.);
#1064=FACE_BOUND('',#7791,.T.);
#1065=FACE_BOUND('',#7793,.T.);
#1066=FACE_BOUND('',#7795,.T.);
#1067=FACE_BOUND('',#7797,.T.);
#1068=FACE_BOUND('',#7799,.T.);
#1069=FACE_BOUND('',#7801,.T.);
#1070=FACE_BOUND('',#7813,.T.);
#1071=FACE_BOUND('',#7832,.T.);
#1072=FACE_BOUND('',#7844,.T.);
#1073=FACE_BOUND('',#7845,.T.);
#1074=FACE_BOUND('',#7846,.T.);
#1075=FACE_BOUND('',#7847,.T.);
#1076=FACE_BOUND('',#7848,.T.);
#1077=FACE_BOUND('',#7849,.T.);
#1078=FACE_BOUND('',#7850,.T.);
#1079=FACE_BOUND('',#7851,.T.);
#1080=FACE_BOUND('',#7852,.T.);
#1081=FACE_BOUND('',#7853,.T.);
#1082=FACE_BOUND('',#7854,.T.);
#1083=FACE_BOUND('',#7855,.T.);
#1084=FACE_BOUND('',#7856,.T.);
#1085=FACE_BOUND('',#7857,.T.);
#1086=FACE_BOUND('',#7858,.T.);
#1087=FACE_BOUND('',#7859,.T.);
#1088=FACE_BOUND('',#7860,.T.);
#1089=FACE_BOUND('',#7861,.T.);
#1090=FACE_BOUND('',#7878,.T.);
#1091=FACE_BOUND('',#7879,.T.);
#1092=FACE_BOUND('',#7880,.T.);
#1093=FACE_BOUND('',#7881,.T.);
#1094=FACE_BOUND('',#7882,.T.);
#1095=FACE_BOUND('',#7883,.T.);
#1096=FACE_BOUND('',#7884,.T.);
#1097=FACE_BOUND('',#7885,.T.);
#1098=FACE_BOUND('',#7886,.T.);
#1099=FACE_BOUND('',#7887,.T.);
#1100=FACE_BOUND('',#7888,.T.);
#1101=FACE_BOUND('',#7889,.T.);
#1102=FACE_BOUND('',#7890,.T.);
#1103=FACE_BOUND('',#7891,.T.);
#1104=FACE_BOUND('',#7892,.T.);
#1105=FACE_BOUND('',#7893,.T.);
#1106=FACE_BOUND('',#7894,.T.);
#1107=FACE_BOUND('',#7895,.T.);
#1108=FACE_BOUND('',#7913,.T.);
#1109=FACE_BOUND('',#7916,.T.);
#1110=FACE_BOUND('',#7919,.T.);
#1111=FACE_BOUND('',#7922,.T.);
#1112=FACE_BOUND('',#7935,.T.);
#1113=FACE_BOUND('',#7936,.T.);
#1114=FACE_BOUND('',#7937,.T.);
#1115=FACE_BOUND('',#7938,.T.);
#1116=FACE_BOUND('',#7952,.T.);
#1117=FACE_BOUND('',#7953,.T.);
#1118=FACE_BOUND('',#7954,.T.);
#1119=FACE_BOUND('',#7955,.T.);
#1120=FACE_BOUND('',#7963,.T.);
#1121=FACE_BOUND('',#7964,.T.);
#1122=FACE_BOUND('',#7967,.T.);
#1123=FACE_BOUND('',#7973,.T.);
#1124=FACE_BOUND('',#7974,.T.);
#1125=FACE_BOUND('',#7975,.T.);
#1126=FACE_BOUND('',#7994,.T.);
#1127=FACE_BOUND('',#7997,.T.);
#1128=FACE_BOUND('',#7999,.T.);
#1129=FACE_BOUND('',#8001,.T.);
#1130=FACE_BOUND('',#8010,.T.);
#1131=FACE_BOUND('',#8013,.T.);
#1132=FACE_BOUND('',#8016,.T.);
#1133=FACE_BOUND('',#8021,.T.);
#1134=FACE_BOUND('',#8029,.T.);
#1135=FACE_BOUND('',#8032,.T.);
#1136=FACE_BOUND('',#8036,.T.);
#1137=FACE_BOUND('',#8037,.T.);
#1138=FACE_BOUND('',#8038,.T.);
#1139=FACE_BOUND('',#8051,.T.);
#1140=FACE_BOUND('',#8053,.T.);
#1141=FACE_BOUND('',#8086,.T.);
#1142=FACE_BOUND('',#8093,.T.);
#1143=FACE_BOUND('',#8201,.T.);
#1144=FACE_BOUND('',#8202,.T.);
#1145=FACE_BOUND('',#8203,.T.);
#1146=FACE_BOUND('',#8210,.T.);
#1147=FACE_BOUND('',#8213,.T.);
#1148=FACE_BOUND('',#8214,.T.);
#1149=FACE_BOUND('',#8217,.T.);
#1150=FACE_BOUND('',#8226,.T.);
#1151=FACE_BOUND('',#8252,.T.);
#1152=FACE_BOUND('',#8253,.T.);
#1153=FACE_BOUND('',#8254,.T.);
#1154=FACE_BOUND('',#8255,.T.);
#1155=FACE_BOUND('',#8256,.T.);
#1156=FACE_BOUND('',#8257,.T.);
#1157=FACE_BOUND('',#8258,.T.);
#1158=FACE_BOUND('',#8259,.T.);
#1159=FACE_BOUND('',#8296,.T.);
#1160=FACE_BOUND('',#8301,.T.);
#1161=FACE_BOUND('',#8470,.T.);
#1162=FACE_BOUND('',#8552,.T.);
#1163=FACE_BOUND('',#8559,.T.);
#1164=FACE_BOUND('',#8580,.T.);
#1165=FACE_BOUND('',#8583,.T.);
#1166=FACE_BOUND('',#8604,.T.);
#1167=FACE_BOUND('',#8642,.T.);
#1168=FACE_BOUND('',#8645,.T.);
#1169=FACE_BOUND('',#8648,.T.);
#1170=FACE_BOUND('',#8695,.T.);
#1171=FACE_BOUND('',#8700,.T.);
#1172=FACE_BOUND('',#8716,.T.);
#1173=FACE_BOUND('',#8731,.T.);
#1174=FACE_BOUND('',#8732,.T.);
#1175=FACE_BOUND('',#8735,.T.);
#1176=FACE_BOUND('',#8737,.T.);
#1177=FACE_BOUND('',#8741,.T.);
#1178=FACE_BOUND('',#8746,.T.);
#1179=FACE_BOUND('',#8748,.T.);
#1180=FACE_BOUND('',#8751,.T.);
#1181=FACE_BOUND('',#8758,.T.);
#1182=FACE_BOUND('',#8760,.T.);
#1183=FACE_BOUND('',#8763,.T.);
#1184=FACE_BOUND('',#8765,.T.);
#1185=FACE_BOUND('',#8767,.T.);
#1186=FACE_BOUND('',#8769,.T.);
#1187=FACE_BOUND('',#8777,.T.);
#1188=FACE_BOUND('',#8780,.T.);
#1189=FACE_BOUND('',#8781,.T.);
#1190=FACE_BOUND('',#8789,.T.);
#1191=FACE_BOUND('',#8792,.T.);
#1192=FACE_BOUND('',#8795,.T.);
#1193=FACE_BOUND('',#8800,.T.);
#1194=FACE_BOUND('',#8808,.T.);
#1195=FACE_BOUND('',#8811,.T.);
#1196=FACE_BOUND('',#8815,.T.);
#1197=FACE_BOUND('',#8816,.T.);
#1198=FACE_BOUND('',#8817,.T.);
#1199=FACE_BOUND('',#8830,.T.);
#1200=FACE_BOUND('',#8832,.T.);
#1201=FACE_BOUND('',#8865,.T.);
#1202=FACE_BOUND('',#8872,.T.);
#1203=FACE_BOUND('',#8980,.T.);
#1204=FACE_BOUND('',#8981,.T.);
#1205=FACE_BOUND('',#8982,.T.);
#1206=FACE_BOUND('',#8989,.T.);
#1207=FACE_BOUND('',#8992,.T.);
#1208=FACE_BOUND('',#8993,.T.);
#1209=FACE_BOUND('',#8996,.T.);
#1210=FACE_BOUND('',#9005,.T.);
#1211=FACE_BOUND('',#9031,.T.);
#1212=FACE_BOUND('',#9032,.T.);
#1213=FACE_BOUND('',#9033,.T.);
#1214=FACE_BOUND('',#9034,.T.);
#1215=FACE_BOUND('',#9035,.T.);
#1216=FACE_BOUND('',#9036,.T.);
#1217=FACE_BOUND('',#9037,.T.);
#1218=FACE_BOUND('',#9038,.T.);
#1219=FACE_BOUND('',#9075,.T.);
#1220=FACE_BOUND('',#9080,.T.);
#1221=FACE_BOUND('',#9249,.T.);
#1222=FACE_BOUND('',#9331,.T.);
#1223=FACE_BOUND('',#9338,.T.);
#1224=FACE_BOUND('',#9359,.T.);
#1225=FACE_BOUND('',#9362,.T.);
#1226=FACE_BOUND('',#9383,.T.);
#1227=FACE_BOUND('',#9421,.T.);
#1228=FACE_BOUND('',#9424,.T.);
#1229=FACE_BOUND('',#9427,.T.);
#1230=FACE_BOUND('',#9474,.T.);
#1231=FACE_BOUND('',#9479,.T.);
#1232=FACE_BOUND('',#9500,.T.);
#1233=FACE_BOUND('',#9501,.T.);
#1234=FACE_BOUND('',#9502,.T.);
#1235=FACE_BOUND('',#9503,.T.);
#1236=FACE_BOUND('',#9504,.T.);
#1237=FACE_BOUND('',#9505,.T.);
#1238=FACE_BOUND('',#9518,.T.);
#1239=FACE_BOUND('',#9519,.T.);
#1240=FACE_BOUND('',#9520,.T.);
#1241=FACE_BOUND('',#9521,.T.);
#1242=FACE_BOUND('',#9522,.T.);
#1243=FACE_BOUND('',#9523,.T.);
#1244=FACE_BOUND('',#9537,.T.);
#1245=FACE_BOUND('',#9538,.T.);
#1246=FACE_BOUND('',#9539,.T.);
#1247=FACE_BOUND('',#9540,.T.);
#1248=FACE_BOUND('',#9541,.T.);
#1249=FACE_BOUND('',#9542,.T.);
#1250=FACE_BOUND('',#9543,.T.);
#1251=FACE_BOUND('',#9557,.T.);
#1252=FACE_BOUND('',#9558,.T.);
#1253=FACE_BOUND('',#9559,.T.);
#1254=FACE_BOUND('',#9560,.T.);
#1255=FACE_BOUND('',#9561,.T.);
#1256=FACE_BOUND('',#9562,.T.);
#1257=FACE_BOUND('',#9563,.T.);
#1258=FACE_BOUND('',#9571,.T.);
#1259=FACE_BOUND('',#9572,.T.);
#1260=FACE_BOUND('',#9576,.T.);
#1261=FACE_BOUND('',#9577,.T.);
#1262=FACE_BOUND('',#9618,.T.);
#1263=FACE_BOUND('',#9619,.T.);
#1264=FACE_BOUND('',#9621,.T.);
#1265=FACE_BOUND('',#9622,.T.);
#1266=FACE_BOUND('',#9630,.T.);
#1267=FACE_BOUND('',#9631,.T.);
#1268=FACE_BOUND('',#9634,.T.);
#1269=FACE_BOUND('',#9635,.T.);
#1270=FACE_BOUND('',#9642,.T.);
#1271=FACE_BOUND('',#9643,.T.);
#1272=FACE_BOUND('',#9645,.T.);
#1273=FACE_BOUND('',#9646,.T.);
#1274=FACE_BOUND('',#9647,.T.);
#1275=FACE_BOUND('',#9650,.T.);
#1276=FACE_BOUND('',#9651,.T.);
#1277=FACE_BOUND('',#9670,.T.);
#1278=FACE_BOUND('',#9671,.T.);
#1279=FACE_BOUND('',#9679,.T.);
#1280=FACE_BOUND('',#9680,.T.);
#1281=FACE_BOUND('',#9681,.T.);
#1282=FACE_BOUND('',#9683,.T.);
#1283=FACE_BOUND('',#9685,.T.);
#1284=FACE_BOUND('',#9687,.T.);
#1285=FACE_BOUND('',#9688,.T.);
#1286=FACE_BOUND('',#9714,.T.);
#1287=FACE_BOUND('',#9715,.T.);
#1288=FACE_BOUND('',#9716,.T.);
#1289=FACE_BOUND('',#9717,.T.);
#1290=FACE_BOUND('',#9718,.T.);
#1291=FACE_BOUND('',#9719,.T.);
#1292=FACE_BOUND('',#9732,.T.);
#1293=FACE_BOUND('',#9733,.T.);
#1294=FACE_BOUND('',#9734,.T.);
#1295=FACE_BOUND('',#9735,.T.);
#1296=FACE_BOUND('',#9736,.T.);
#1297=FACE_BOUND('',#9737,.T.);
#1298=FACE_BOUND('',#9751,.T.);
#1299=FACE_BOUND('',#9752,.T.);
#1300=FACE_BOUND('',#9753,.T.);
#1301=FACE_BOUND('',#9754,.T.);
#1302=FACE_BOUND('',#9755,.T.);
#1303=FACE_BOUND('',#9756,.T.);
#1304=FACE_BOUND('',#9757,.T.);
#1305=FACE_BOUND('',#9771,.T.);
#1306=FACE_BOUND('',#9772,.T.);
#1307=FACE_BOUND('',#9773,.T.);
#1308=FACE_BOUND('',#9774,.T.);
#1309=FACE_BOUND('',#9775,.T.);
#1310=FACE_BOUND('',#9776,.T.);
#1311=FACE_BOUND('',#9777,.T.);
#1312=FACE_BOUND('',#9791,.T.);
#1313=FACE_BOUND('',#9792,.T.);
#1314=FACE_BOUND('',#9793,.T.);
#1315=FACE_BOUND('',#9794,.T.);
#1316=FACE_BOUND('',#9795,.T.);
#1317=FACE_BOUND('',#9796,.T.);
#1318=FACE_BOUND('',#9809,.T.);
#1319=FACE_BOUND('',#9810,.T.);
#1320=FACE_BOUND('',#9811,.T.);
#1321=FACE_BOUND('',#9812,.T.);
#1322=FACE_BOUND('',#9813,.T.);
#1323=FACE_BOUND('',#9814,.T.);
#1324=FACE_BOUND('',#9828,.T.);
#1325=FACE_BOUND('',#9829,.T.);
#1326=FACE_BOUND('',#9830,.T.);
#1327=FACE_BOUND('',#9831,.T.);
#1328=FACE_BOUND('',#9832,.T.);
#1329=FACE_BOUND('',#9833,.T.);
#1330=FACE_BOUND('',#9834,.T.);
#1331=FACE_BOUND('',#9848,.T.);
#1332=FACE_BOUND('',#9849,.T.);
#1333=FACE_BOUND('',#9850,.T.);
#1334=FACE_BOUND('',#9851,.T.);
#1335=FACE_BOUND('',#9852,.T.);
#1336=FACE_BOUND('',#9853,.T.);
#1337=FACE_BOUND('',#9854,.T.);
#1338=FACE_BOUND('',#9869,.T.);
#1339=FACE_BOUND('',#9870,.T.);
#1340=FACE_BOUND('',#9871,.T.);
#1341=FACE_BOUND('',#9872,.T.);
#1342=FACE_BOUND('',#9873,.T.);
#1343=FACE_BOUND('',#9882,.T.);
#1344=FACE_BOUND('',#9883,.T.);
#1345=FACE_BOUND('',#9884,.T.);
#1346=FACE_BOUND('',#9885,.T.);
#1347=FACE_BOUND('',#9886,.T.);
#1348=FACE_BOUND('',#9898,.T.);
#1349=FACE_BOUND('',#9899,.T.);
#1350=FACE_BOUND('',#9900,.T.);
#1351=FACE_BOUND('',#9901,.T.);
#1352=FACE_BOUND('',#9907,.T.);
#1353=FACE_BOUND('',#9908,.T.);
#1354=FACE_BOUND('',#9909,.T.);
#1355=FACE_BOUND('',#9910,.T.);
#1356=FACE_BOUND('',#9922,.T.);
#1357=FACE_BOUND('',#9923,.T.);
#1358=FACE_BOUND('',#9924,.T.);
#1359=FACE_BOUND('',#9925,.T.);
#1360=FACE_BOUND('',#9926,.T.);
#1361=FACE_BOUND('',#9935,.T.);
#1362=FACE_BOUND('',#9936,.T.);
#1363=FACE_BOUND('',#9937,.T.);
#1364=FACE_BOUND('',#9938,.T.);
#1365=FACE_BOUND('',#9939,.T.);
#1366=FACE_BOUND('',#9951,.T.);
#1367=FACE_BOUND('',#9952,.T.);
#1368=FACE_BOUND('',#9953,.T.);
#1369=FACE_BOUND('',#9954,.T.);
#1370=FACE_BOUND('',#9960,.T.);
#1371=FACE_BOUND('',#9961,.T.);
#1372=FACE_BOUND('',#9962,.T.);
#1373=FACE_BOUND('',#9963,.T.);
#1374=FACE_BOUND('',#10003,.T.);
#1375=FACE_BOUND('',#10004,.T.);
#1376=FACE_BOUND('',#10006,.T.);
#1377=FACE_BOUND('',#10007,.T.);
#1378=FACE_BOUND('',#10015,.T.);
#1379=FACE_BOUND('',#10016,.T.);
#1380=FACE_BOUND('',#10019,.T.);
#1381=FACE_BOUND('',#10020,.T.);
#1382=FACE_BOUND('',#10024,.T.);
#1383=FACE_BOUND('',#10025,.T.);
#1384=FACE_BOUND('',#10026,.T.);
#1385=FACE_BOUND('',#10039,.T.);
#1386=FACE_BOUND('',#10041,.T.);
#1387=FACE_BOUND('',#10074,.T.);
#1388=FACE_BOUND('',#10081,.T.);
#1389=FACE_BOUND('',#10189,.T.);
#1390=FACE_BOUND('',#10190,.T.);
#1391=FACE_BOUND('',#10191,.T.);
#1392=FACE_BOUND('',#10198,.T.);
#1393=FACE_BOUND('',#10201,.T.);
#1394=FACE_BOUND('',#10202,.T.);
#1395=FACE_BOUND('',#10205,.T.);
#1396=FACE_BOUND('',#10214,.T.);
#1397=FACE_BOUND('',#10240,.T.);
#1398=FACE_BOUND('',#10241,.T.);
#1399=FACE_BOUND('',#10242,.T.);
#1400=FACE_BOUND('',#10243,.T.);
#1401=FACE_BOUND('',#10244,.T.);
#1402=FACE_BOUND('',#10245,.T.);
#1403=FACE_BOUND('',#10246,.T.);
#1404=FACE_BOUND('',#10247,.T.);
#1405=FACE_BOUND('',#10284,.T.);
#1406=FACE_BOUND('',#10289,.T.);
#1407=FACE_BOUND('',#10458,.T.);
#1408=FACE_BOUND('',#10540,.T.);
#1409=FACE_BOUND('',#10547,.T.);
#1410=FACE_BOUND('',#10568,.T.);
#1411=FACE_BOUND('',#10571,.T.);
#1412=FACE_BOUND('',#10592,.T.);
#1413=FACE_BOUND('',#10630,.T.);
#1414=FACE_BOUND('',#10633,.T.);
#1415=FACE_BOUND('',#10636,.T.);
#1416=FACE_BOUND('',#10683,.T.);
#1417=FACE_BOUND('',#10688,.T.);
#1418=FACE_BOUND('',#10703,.T.);
#1419=FACE_BOUND('',#10704,.T.);
#1420=FACE_BOUND('',#10708,.T.);
#1421=FACE_BOUND('',#10709,.T.);
#1422=FACE_BOUND('',#10715,.T.);
#1423=FACE_BOUND('',#10716,.T.);
#1424=FACE_BOUND('',#10720,.T.);
#1425=FACE_BOUND('',#10721,.T.);
#1426=FACE_BOUND('',#10743,.T.);
#1427=FACE_BOUND('',#10744,.T.);
#1428=FACE_BOUND('',#10745,.T.);
#1429=FACE_BOUND('',#10746,.T.);
#1430=FACE_BOUND('',#10749,.T.);
#1431=FACE_BOUND('',#10750,.T.);
#1432=FACE_BOUND('',#10753,.T.);
#1433=FACE_BOUND('',#10754,.T.);
#1434=FACE_BOUND('',#10755,.T.);
#1435=FACE_BOUND('',#10756,.T.);
#1436=FACE_BOUND('',#10769,.T.);
#1437=FACE_BOUND('',#10770,.T.);
#1438=FACE_BOUND('',#10772,.T.);
#1439=FACE_BOUND('',#10773,.T.);
#1440=FACE_BOUND('',#10777,.T.);
#1441=FACE_BOUND('',#10778,.T.);
#1442=FACE_BOUND('',#10791,.T.);
#1443=FACE_BOUND('',#10792,.T.);
#1444=FACE_BOUND('',#10793,.T.);
#1445=FACE_BOUND('',#10794,.T.);
#1446=FACE_BOUND('',#10795,.T.);
#1447=FACE_BOUND('',#10796,.T.);
#1448=FACE_BOUND('',#10797,.T.);
#1449=FACE_BOUND('',#10798,.T.);
#1450=FACE_BOUND('',#10799,.T.);
#1451=FACE_BOUND('',#10800,.T.);
#1452=FACE_BOUND('',#10801,.T.);
#1453=FACE_BOUND('',#10802,.T.);
#1454=FACE_BOUND('',#10803,.T.);
#1455=FACE_BOUND('',#10804,.T.);
#1456=FACE_BOUND('',#10805,.T.);
#1457=FACE_BOUND('',#10806,.T.);
#1458=FACE_BOUND('',#10807,.T.);
#1459=FACE_BOUND('',#10808,.T.);
#1460=FACE_BOUND('',#10809,.T.);
#1461=FACE_BOUND('',#10810,.T.);
#1462=FACE_BOUND('',#10811,.T.);
#1463=FACE_BOUND('',#10812,.T.);
#1464=FACE_BOUND('',#10813,.T.);
#1465=FACE_BOUND('',#10814,.T.);
#1466=FACE_BOUND('',#10815,.T.);
#1467=FACE_BOUND('',#10818,.T.);
#1468=FACE_BOUND('',#10819,.T.);
#1469=FACE_BOUND('',#10820,.T.);
#1470=FACE_BOUND('',#10821,.T.);
#1471=FACE_BOUND('',#10822,.T.);
#1472=FACE_BOUND('',#10823,.T.);
#1473=FACE_BOUND('',#10824,.T.);
#1474=FACE_BOUND('',#10825,.T.);
#1475=FACE_BOUND('',#10826,.T.);
#1476=FACE_BOUND('',#10827,.T.);
#1477=FACE_BOUND('',#10828,.T.);
#1478=FACE_BOUND('',#10829,.T.);
#1479=FACE_BOUND('',#10830,.T.);
#1480=FACE_BOUND('',#10831,.T.);
#1481=FACE_BOUND('',#10832,.T.);
#1482=FACE_BOUND('',#10833,.T.);
#1483=FACE_BOUND('',#10834,.T.);
#1484=FACE_BOUND('',#10835,.T.);
#1485=FACE_BOUND('',#10836,.T.);
#1486=FACE_BOUND('',#10837,.T.);
#1487=FACE_BOUND('',#10838,.T.);
#1488=FACE_BOUND('',#10839,.T.);
#1489=FACE_BOUND('',#10840,.T.);
#1490=FACE_BOUND('',#10841,.T.);
#1491=FACE_BOUND('',#10842,.T.);
#1492=FACE_BOUND('',#10850,.T.);
#1493=FACE_BOUND('',#10851,.T.);
#1494=FACE_BOUND('',#10855,.T.);
#1495=FACE_BOUND('',#10856,.T.);
#1496=FACE_BOUND('',#10903,.T.);
#1497=FACE_BOUND('',#10905,.T.);
#1498=FACE_BOUND('',#10910,.T.);
#1499=FACE_BOUND('',#10911,.T.);
#1500=FACE_BOUND('',#10912,.T.);
#1501=FACE_BOUND('',#10913,.T.);
#1502=FACE_BOUND('',#10914,.T.);
#1503=FACE_BOUND('',#10915,.T.);
#1504=FACE_BOUND('',#10919,.T.);
#1505=FACE_BOUND('',#10920,.T.);
#1506=FACE_BOUND('',#10921,.T.);
#1507=FACE_BOUND('',#10922,.T.);
#1508=FACE_BOUND('',#10928,.T.);
#1509=FACE_BOUND('',#10930,.T.);
#1510=FACE_BOUND('',#10932,.T.);
#1511=FACE_BOUND('',#10934,.T.);
#1512=FACE_BOUND('',#10951,.T.);
#1513=FACE_BOUND('',#10952,.T.);
#1514=FACE_BOUND('',#10955,.T.);
#1515=FACE_BOUND('',#10956,.T.);
#1516=FACE_BOUND('',#10957,.T.);
#1517=FACE_BOUND('',#10958,.T.);
#1518=FACE_BOUND('',#10962,.T.);
#1519=FACE_BOUND('',#10963,.T.);
#1520=FACE_BOUND('',#10964,.T.);
#1521=FACE_BOUND('',#10965,.T.);
#1522=FACE_BOUND('',#10966,.T.);
#1523=FACE_BOUND('',#10967,.T.);
#1524=FACE_BOUND('',#10970,.T.);
#1525=FACE_BOUND('',#10971,.T.);
#1526=FACE_BOUND('',#10972,.T.);
#1527=FACE_BOUND('',#10973,.T.);
#1528=FACE_BOUND('',#10977,.T.);
#1529=FACE_BOUND('',#10978,.T.);
#1530=FACE_BOUND('',#10979,.T.);
#1531=FACE_BOUND('',#10980,.T.);
#1532=FACE_BOUND('',#10982,.T.);
#1533=FACE_BOUND('',#10984,.T.);
#1534=FACE_BOUND('',#10986,.T.);
#1535=FACE_BOUND('',#10988,.T.);
#1536=ELLIPSE('',#50890,9.19238815542512,6.5);
#1537=ELLIPSE('',#50923,21.2132034355964,15.);
#1538=ELLIPSE('',#50959,17.2409396495667,15.);
#1539=ELLIPSE('',#50961,17.2409396495667,15.);
#1540=ELLIPSE('',#50969,12.0208152801713,8.5);
#1541=ELLIPSE('',#50972,12.0208152801713,8.5);
#1542=ELLIPSE('',#50973,17.2409396495667,15.);
#1543=ELLIPSE('',#50977,9.19238815542512,6.5);
#1544=ELLIPSE('',#51122,1.61596678419805,1.5);
#1545=ELLIPSE('',#51294,0.100055540132024,0.1);
#1546=ELLIPSE('',#51295,0.100055540132024,0.1);
#1547=ELLIPSE('',#51301,0.100055540132024,0.1);
#1548=ELLIPSE('',#51302,0.100055540132024,0.1);
#1549=ELLIPSE('',#52028,0.208806130178207,0.2);
#1550=ELLIPSE('',#52031,0.208806130178207,0.2);
#1551=ELLIPSE('',#52034,0.202142631952702,0.200000000000939);
#1552=ELLIPSE('',#52039,0.202142631952515,0.200000000000774);
#1553=ELLIPSE('',#52213,0.177064918927773,0.0995147393082158);
#1554=ELLIPSE('',#52217,0.177110115507647,0.0995656246511098);
#1555=ELLIPSE('',#52220,0.177127877721143,0.099585625985003);
#1556=ELLIPSE('',#52222,0.177078549193889,0.0995300838692737);
#1557=ELLIPSE('',#52268,0.141421356237309,0.1);
#1558=ELLIPSE('',#52278,0.14142135623731,0.1);
#1559=ELLIPSE('',#52579,0.100055540132024,0.1);
#1560=ELLIPSE('',#52580,0.100055540132024,0.1);
#1561=ELLIPSE('',#52586,0.100055540132024,0.1);
#1562=ELLIPSE('',#52587,0.100055540132024,0.1);
#1563=ELLIPSE('',#53313,0.208806130178207,0.2);
#1564=ELLIPSE('',#53316,0.208806130178207,0.2);
#1565=ELLIPSE('',#53319,0.202142631952702,0.200000000000939);
#1566=ELLIPSE('',#53324,0.202142631952515,0.200000000000774);
#1567=ELLIPSE('',#53498,0.177064918927773,0.0995147393082158);
#1568=ELLIPSE('',#53502,0.177110115507647,0.0995656246511098);
#1569=ELLIPSE('',#53505,0.177127877721143,0.099585625985003);
#1570=ELLIPSE('',#53507,0.177078549193889,0.0995300838692737);
#1571=ELLIPSE('',#53553,0.141421356237309,0.1);
#1572=ELLIPSE('',#53563,0.14142135623731,0.1);
#1573=ELLIPSE('',#53741,8.6241771879447,7.3850389997194);
#1574=ELLIPSE('',#53758,8.62417718794153,7.38503899971407);
#1575=ELLIPSE('',#54490,0.100055540132024,0.1);
#1576=ELLIPSE('',#54491,0.100055540132024,0.1);
#1577=ELLIPSE('',#54497,0.100055540132024,0.1);
#1578=ELLIPSE('',#54498,0.100055540132024,0.1);
#1579=ELLIPSE('',#55224,0.208806130178207,0.2);
#1580=ELLIPSE('',#55227,0.208806130178207,0.2);
#1581=ELLIPSE('',#55230,0.202142631952702,0.200000000000939);
#1582=ELLIPSE('',#55235,0.202142631952515,0.200000000000774);
#1583=ELLIPSE('',#55409,0.177064918927773,0.0995147393082158);
#1584=ELLIPSE('',#55413,0.177110115507647,0.0995656246511098);
#1585=ELLIPSE('',#55416,0.177127877721143,0.099585625985003);
#1586=ELLIPSE('',#55418,0.177078549193889,0.0995300838692737);
#1587=ELLIPSE('',#55464,0.141421356237309,0.1);
#1588=ELLIPSE('',#55474,0.14142135623731,0.1);
#1589=B_SPLINE_SURFACE_WITH_KNOTS('',3,3,((#70775,#70776,#70777,#70778,
#70779,#70780,#70781,#70782,#70783,#70784,#70785,#70786,#70787,#70788),
(#70789,#70790,#70791,#70792,#70793,#70794,#70795,#70796,#70797,#70798,
#70799,#70800,#70801,#70802),(#70803,#70804,#70805,#70806,#70807,#70808,
#70809,#70810,#70811,#70812,#70813,#70814,#70815,#70816),(#70817,#70818,
#70819,#70820,#70821,#70822,#70823,#70824,#70825,#70826,#70827,#70828,#70829,
#70830),(#70831,#70832,#70833,#70834,#70835,#70836,#70837,#70838,#70839,
#70840,#70841,#70842,#70843,#70844),(#70845,#70846,#70847,#70848,#70849,
#70850,#70851,#70852,#70853,#70854,#70855,#70856,#70857,#70858)),
 .UNSPECIFIED.,.F.,.F.,.F.,(4,1,1,4),(4,1,1,1,1,1,1,1,1,2,4),(0.,0.285714285714286,
0.571428571428571,1.),(-0.0414900324955667,0.0380078042617656,0.117505641019098,
0.19700347777643,0.276501314533762,0.435496988048427,0.514994824805759,
0.594492661563092,0.673990498320424,0.753488335077756,0.754794907521068),
 .UNSPECIFIED.);
#1590=B_SPLINE_SURFACE_WITH_KNOTS('',3,3,((#71013,#71014,#71015,#71016,
#71017,#71018,#71019),(#71020,#71021,#71022,#71023,#71024,#71025,#71026),
(#71027,#71028,#71029,#71030,#71031,#71032,#71033),(#71034,#71035,#71036,
#71037,#71038,#71039,#71040),(#71041,#71042,#71043,#71044,#71045,#71046,
#71047)),.UNSPECIFIED.,.F.,.F.,.F.,(4,1,4),(4,1,1,1,4),(0.,0.571428571428571,
1.),(0.68298431310801,1.04796989042363,1.41295546773926,1.77794104505488,
1.9604338337127),.UNSPECIFIED.);
#1591=B_SPLINE_SURFACE_WITH_KNOTS('',3,3,((#71130,#71131,#71132,#71133,
#71134,#71135,#71136,#71137,#71138),(#71139,#71140,#71141,#71142,#71143,
#71144,#71145,#71146,#71147),(#71148,#71149,#71150,#71151,#71152,#71153,
#71154,#71155,#71156),(#71157,#71158,#71159,#71160,#71161,#71162,#71163,
#71164,#71165),(#71166,#71167,#71168,#71169,#71170,#71171,#71172,#71173,
#71174),(#71175,#71176,#71177,#71178,#71179,#71180,#71181,#71182,#71183)),
 .UNSPECIFIED.,.F.,.F.,.F.,(4,1,1,4),(4,1,1,1,1,1,4),(0.,0.285714285714286,
0.571428571428571,1.),(0.,0.227804586688038,0.455609173376076,0.911218346752152,
1.36682752012823,2.27804586688038,3.18926421363253),.UNSPECIFIED.);
#1592=B_SPLINE_SURFACE_WITH_KNOTS('',3,3,((#71500,#71501,#71502,#71503,
#71504,#71505,#71506,#71507,#71508,#71509,#71510,#71511,#71512),(#71513,
#71514,#71515,#71516,#71517,#71518,#71519,#71520,#71521,#71522,#71523,#71524,
#71525),(#71526,#71527,#71528,#71529,#71530,#71531,#71532,#71533,#71534,
#71535,#71536,#71537,#71538),(#71539,#71540,#71541,#71542,#71543,#71544,
#71545,#71546,#71547,#71548,#71549,#71550,#71551),(#71552,#71553,#71554,
#71555,#71556,#71557,#71558,#71559,#71560,#71561,#71562,#71563,#71564),
(#71565,#71566,#71567,#71568,#71569,#71570,#71571,#71572,#71573,#71574,
#71575,#71576,#71577),(#71578,#71579,#71580,#71581,#71582,#71583,#71584,
#71585,#71586,#71587,#71588,#71589,#71590)),.UNSPECIFIED.,.F.,.F.,.F.,(4,
1,1,1,4),(4,1,1,1,1,1,2,1,1,4),(0.,0.285714285714286,0.571428571428571,
0.857142857142857,1.),(1.00056130243282E-15,0.647745642829413,1.29549128565882,
1.94323692848824,2.59098257131765,2.91485539273235,3.23872821414706,3.30776595102813,
3.37680368790921,3.58391689855243),.UNSPECIFIED.);
#1593=B_SPLINE_SURFACE_WITH_KNOTS('',3,3,((#71639,#71640,#71641,#71642,
#71643,#71644),(#71645,#71646,#71647,#71648,#71649,#71650),(#71651,#71652,
#71653,#71654,#71655,#71656),(#71657,#71658,#71659,#71660,#71661,#71662),
(#71663,#71664,#71665,#71666,#71667,#71668),(#71669,#71670,#71671,#71672,
#71673,#71674),(#71675,#71676,#71677,#71678,#71679,#71680)),
 .UNSPECIFIED.,.F.,.F.,.F.,(4,1,1,1,4),(4,1,1,4),(0.,0.285714285714286,
0.571428571428571,0.857142857142857,1.),(-9.02492117271778,-8.2006092950563,
-7.65106804328198,-7.10152679150766),.UNSPECIFIED.);
#1594=B_SPLINE_SURFACE_WITH_KNOTS('',3,3,((#71706,#71707,#71708,#71709),
(#71710,#71711,#71712,#71713),(#71714,#71715,#71716,#71717),(#71718,#71719,
#71720,#71721)),.UNSPECIFIED.,.F.,.F.,.F.,(4,4),(4,4),(0.,0.017660357328409),
(-9.02492117271778,-8.95888413727398),.UNSPECIFIED.);
#1595=B_SPLINE_SURFACE_WITH_KNOTS('',3,3,((#71745,#71746,#71747,#71748,
#71749),(#71750,#71751,#71752,#71753,#71754),(#71755,#71756,#71757,#71758,
#71759),(#71760,#71761,#71762,#71763,#71764),(#71765,#71766,#71767,#71768,
#71769)),.UNSPECIFIED.,.F.,.F.,.F.,(4,1,4),(4,1,4),(0.,0.571428571428571,
1.),(-0.831069257563891,-0.297918402579067,0.101944738659551),
 .UNSPECIFIED.);
#1596=B_SPLINE_SURFACE_WITH_KNOTS('',3,3,((#71775,#71776,#71777,#71778,
#71779,#71780,#71781,#71782,#71783,#71784,#71785,#71786,#71787,#71788,#71789),
(#71790,#71791,#71792,#71793,#71794,#71795,#71796,#71797,#71798,#71799,
#71800,#71801,#71802,#71803,#71804),(#71805,#71806,#71807,#71808,#71809,
#71810,#71811,#71812,#71813,#71814,#71815,#71816,#71817,#71818,#71819),
(#71820,#71821,#71822,#71823,#71824,#71825,#71826,#71827,#71828,#71829,
#71830,#71831,#71832,#71833,#71834),(#71835,#71836,#71837,#71838,#71839,
#71840,#71841,#71842,#71843,#71844,#71845,#71846,#71847,#71848,#71849),
(#71850,#71851,#71852,#71853,#71854,#71855,#71856,#71857,#71858,#71859,
#71860,#71861,#71862,#71863,#71864),(#71865,#71866,#71867,#71868,#71869,
#71870,#71871,#71872,#71873,#71874,#71875,#71876,#71877,#71878,#71879)),
 .UNSPECIFIED.,.F.,.F.,.F.,(4,1,1,1,4),(4,2,1,1,1,1,1,1,1,1,1,4),(0.,0.285714285714286,
0.571428571428571,0.857142857142857,1.),(-0.477805498268095,0.,0.0164410143898732,
0.0328820287797465,0.065764057559493,0.131528115118986,0.263056230237972,
0.526112460475944,1.05222492095189,1.57833738142783,2.10444984190377,2.63056230237972),
 .UNSPECIFIED.);
#1597=B_SPLINE_SURFACE_WITH_KNOTS('',3,3,((#71928,#71929,#71930,#71931),
(#71932,#71933,#71934,#71935),(#71936,#71937,#71938,#71939),(#71940,#71941,
#71942,#71943)),.UNSPECIFIED.,.F.,.F.,.F.,(4,4),(4,4),(0.977622563966528,
1.),(-3.61546638694725,-3.58299248044649),.UNSPECIFIED.);
#1598=B_SPLINE_SURFACE_WITH_KNOTS('',3,3,((#71944,#71945,#71946,#71947,
#71948),(#71949,#71950,#71951,#71952,#71953),(#71954,#71955,#71956,#71957,
#71958),(#71959,#71960,#71961,#71962,#71963),(#71964,#71965,#71966,#71967,
#71968),(#71969,#71970,#71971,#71972,#71973)),.UNSPECIFIED.,.F.,.F.,.F.,
(4,1,1,4),(4,1,4),(0.,0.285714285714286,0.571428571428571,1.),(-1.57340754080718,
-1.25526256227434,-0.83106925756389),.UNSPECIFIED.);
#1599=B_SPLINE_SURFACE_WITH_KNOTS('',3,3,((#72003,#72004,#72005,#72006,
#72007),(#72008,#72009,#72010,#72011,#72012),(#72013,#72014,#72015,#72016,
#72017),(#72018,#72019,#72020,#72021,#72022),(#72023,#72024,#72025,#72026,
#72027),(#72028,#72029,#72030,#72031,#72032)),.UNSPECIFIED.,.F.,.F.,.F.,
(4,1,1,4),(4,1,4),(0.,0.285714285714286,0.571428571428571,1.),(0.,0.172628739888966,
0.402800393074254),.UNSPECIFIED.);
#1600=B_SPLINE_SURFACE_WITH_KNOTS('',3,3,((#72061,#72062,#72063,#72064,
#72065,#72066,#72067,#72068),(#72069,#72070,#72071,#72072,#72073,#72074,
#72075,#72076),(#72077,#72078,#72079,#72080,#72081,#72082,#72083,#72084),
(#72085,#72086,#72087,#72088,#72089,#72090,#72091,#72092)),
 .UNSPECIFIED.,.F.,.F.,.F.,(4,4),(4,1,1,1,1,4),(0.,0.385179764639836),(-2.2648456290397,
-2.17215892667406,-2.07947222430842,-2.0331288731256,-1.98678552194278,
-1.61603871248023),.UNSPECIFIED.);
#1601=B_SPLINE_SURFACE_WITH_KNOTS('',3,3,((#72093,#72094,#72095,#72096),
(#72097,#72098,#72099,#72100),(#72101,#72102,#72103,#72104),(#72105,#72106,
#72107,#72108),(#72109,#72110,#72111,#72112),(#72113,#72114,#72115,#72116)),
 .UNSPECIFIED.,.F.,.F.,.F.,(4,1,1,4),(4,4),(0.,0.285714285714286,0.571428571428571,
1.),(1.81393578108175,4.16731107430096),.UNSPECIFIED.);
#1602=B_SPLINE_SURFACE_WITH_KNOTS('',5,1,((#91217,#91218),(#91219,#91220),
(#91221,#91222),(#91223,#91224),(#91225,#91226),(#91227,#91228),(#91229,
#91230),(#91231,#91232),(#91233,#91234),(#91235,#91236),(#91237,#91238),
(#91239,#91240),(#91241,#91242),(#91243,#91244),(#91245,#91246),(#91247,
#91248),(#91249,#91250),(#91251,#91252),(#91253,#91254),(#91255,#91256)),
 .UNSPECIFIED.,.F.,.F.,.F.,(6,1,1,1,1,1,1,1,1,1,1,1,1,1,1,6),(2,2),(-1.,
-0.933333333333333,-0.866666666666667,-0.8,-0.733333333333333,-0.666666666666667,
-0.6,-0.533333333333333,-0.466666666666667,-0.4,-0.333333333333333,-0.266666666666667,
-0.2,-0.133333333333333,-0.0666666666666667,-0.041488203123989),(0.,3.744),
 .UNSPECIFIED.);
#1603=B_SPLINE_SURFACE_WITH_KNOTS('',3,1,((#91413,#91414),(#91415,#91416),
(#91417,#91418),(#91419,#91420),(#91421,#91422),(#91423,#91424),(#91425,
#91426),(#91427,#91428),(#91429,#91430),(#91431,#91432),(#91433,#91434),
(#91435,#91436),(#91437,#91438),(#91439,#91440)),.UNSPECIFIED.,.F.,.F.,
 .F.,(4,2,2,2,2,2,4),(2,2),(0.,0.0885184708900945,0.306093282867096,0.587285943301469,
0.72484804014994,0.791339203707438,0.859288008234662),(0.,0.0060000000000084),
 .UNSPECIFIED.);
#1604=B_SPLINE_SURFACE_WITH_KNOTS('',3,1,((#91442,#91443),(#91444,#91445),
(#91446,#91447),(#91448,#91449),(#91450,#91451),(#91452,#91453)),
 .UNSPECIFIED.,.F.,.F.,.F.,(4,2,4),(2,2),(0.,0.0917004009053528,0.183414468118645),
(0.,0.00600000000000001),.UNSPECIFIED.);
#1605=B_SPLINE_SURFACE_WITH_KNOTS('',3,1,((#91477,#91478),(#91479,#91480),
(#91481,#91482),(#91483,#91484),(#91485,#91486)),.UNSPECIFIED.,.F.,.F.,
 .F.,(4,1,4),(2,2),(0.,0.571428571428571,1.),(0.,2.30400000000002),
 .UNSPECIFIED.);
#1606=B_SPLINE_SURFACE_WITH_KNOTS('',3,3,((#91534,#91535,#91536,#91537),
(#91538,#91539,#91540,#91541),(#91542,#91543,#91544,#91545),(#91546,#91547,
#91548,#91549),(#91550,#91551,#91552,#91553)),.UNSPECIFIED.,.F.,.F.,.F.,
(4,1,4),(4,4),(0.,0.571428571428571,1.),(-0.000751138543424679,0.176190463417725),
 .UNSPECIFIED.);
#1607=B_SPLINE_SURFACE_WITH_KNOTS('',3,3,((#91635,#91636,#91637,#91638,
#91639),(#91640,#91641,#91642,#91643,#91644),(#91645,#91646,#91647,#91648,
#91649),(#91650,#91651,#91652,#91653,#91654),(#91655,#91656,#91657,#91658,
#91659)),.UNSPECIFIED.,.F.,.F.,.F.,(4,1,4),(4,1,4),(0.,0.571428571428571,
1.),(0.,0.0147641558372684,0.0258372727152196),.UNSPECIFIED.);
#1608=B_SPLINE_SURFACE_WITH_KNOTS('',3,3,((#91673,#91674,#91675,#91676,
#91677),(#91678,#91679,#91680,#91681,#91682),(#91683,#91684,#91685,#91686,
#91687),(#91688,#91689,#91690,#91691,#91692),(#91693,#91694,#91695,#91696,
#91697)),.UNSPECIFIED.,.F.,.F.,.F.,(4,1,4),(4,1,4),(0.,0.571428571428571,
1.),(2.79543083578014E-15,0.362000736972859,0.84466838627),
 .UNSPECIFIED.);
#1609=B_SPLINE_SURFACE_WITH_KNOTS('',3,3,((#91762,#91763,#91764,#91765),
(#91766,#91767,#91768,#91769),(#91770,#91771,#91772,#91773),(#91774,#91775,
#91776,#91777),(#91778,#91779,#91780,#91781)),.UNSPECIFIED.,.F.,.F.,.F.,
(4,1,4),(4,4),(0.,0.571428571428571,1.),(0.,0.0164817066606312),
 .UNSPECIFIED.);
#1610=B_SPLINE_SURFACE_WITH_KNOTS('',3,3,((#91793,#91794,#91795,#91796,
#91797),(#91798,#91799,#91800,#91801,#91802),(#91803,#91804,#91805,#91806,
#91807),(#91808,#91809,#91810,#91811,#91812),(#91813,#91814,#91815,#91816,
#91817)),.UNSPECIFIED.,.F.,.F.,.F.,(4,1,4),(4,1,4),(0.,0.571428571428571,
1.),(0.,0.0710198838480646,0.124284796734113),.UNSPECIFIED.);
#1611=B_SPLINE_SURFACE_WITH_KNOTS('',3,3,((#91837,#91838,#91839,#91840,
#91841,#91842),(#91843,#91844,#91845,#91846,#91847,#91848),(#91849,#91850,
#91851,#91852,#91853,#91854),(#91855,#91856,#91857,#91858,#91859,#91860),
(#91861,#91862,#91863,#91864,#91865,#91866)),.UNSPECIFIED.,.F.,.F.,.F.,
(4,1,4),(4,1,1,4),(0.,0.571428571428571,1.),(0.,0.187872296986434,0.375744593972868,
0.65755303945252),.UNSPECIFIED.);
#1612=B_SPLINE_SURFACE_WITH_KNOTS('',3,3,((#91882,#91883,#91884,#91885,
#91886),(#91887,#91888,#91889,#91890,#91891),(#91892,#91893,#91894,#91895,
#91896),(#91897,#91898,#91899,#91900,#91901),(#91902,#91903,#91904,#91905,
#91906)),.UNSPECIFIED.,.F.,.F.,.F.,(4,1,4),(4,1,4),(0.,0.571428571428571,
1.),(2.44888500922053E-16,0.32380986121774,0.755556342841393),
 .UNSPECIFIED.);
#1613=B_SPLINE_SURFACE_WITH_KNOTS('',3,3,((#92074,#92075,#92076,#92077),
(#92078,#92079,#92080,#92081),(#92082,#92083,#92084,#92085),(#92086,#92087,
#92088,#92089),(#92090,#92091,#92092,#92093),(#92094,#92095,#92096,#92097)),
 .UNSPECIFIED.,.F.,.F.,.F.,(4,1,1,4),(4,4),(0.,0.285714285714286,0.571428571428571,
1.),(1.13,1.15505066864682),.UNSPECIFIED.);
#1614=B_SPLINE_SURFACE_WITH_KNOTS('',3,3,((#92120,#92121,#92122,#92123),
(#92124,#92125,#92126,#92127),(#92128,#92129,#92130,#92131),(#92132,#92133,
#92134,#92135),(#92136,#92137,#92138,#92139)),.UNSPECIFIED.,.F.,.F.,.F.,
(4,1,4),(4,4),(0.,0.571428571428571,1.),(-0.935050668646821,-0.91),
 .UNSPECIFIED.);
#1615=B_SPLINE_SURFACE_WITH_KNOTS('',3,3,((#92152,#92153,#92154,#92155),
(#92156,#92157,#92158,#92159),(#92160,#92161,#92162,#92163),(#92164,#92165,
#92166,#92167),(#92168,#92169,#92170,#92171)),.UNSPECIFIED.,.F.,.F.,.F.,
(4,1,4),(4,4),(0.,0.571428571428571,1.),(0.194949331353179,1.15122765981162),
 .UNSPECIFIED.);
#1616=B_SPLINE_SURFACE_WITH_KNOTS('',3,3,((#92284,#92285,#92286,#92287,
#92288),(#92289,#92290,#92291,#92292,#92293),(#92294,#92295,#92296,#92297,
#92298),(#92299,#92300,#92301,#92302,#92303),(#92304,#92305,#92306,#92307,
#92308)),.UNSPECIFIED.,.F.,.F.,.F.,(4,1,4),(4,1,4),(0.,0.571428571428571,
1.),(-8.98890756671E-17,0.431746481623655,0.755556342841397),
 .UNSPECIFIED.);
#1617=B_SPLINE_SURFACE_WITH_KNOTS('',3,3,((#92374,#92375,#92376,#92377,
#92378),(#92379,#92380,#92381,#92382,#92383),(#92384,#92385,#92386,#92387,
#92388),(#92389,#92390,#92391,#92392,#92393),(#92394,#92395,#92396,#92397,
#92398)),.UNSPECIFIED.,.F.,.F.,.F.,(4,1,4),(4,1,4),(0.,0.571428571428571,
1.),(6.99827644408001E-7,0.362001136874366,0.844668386269994),
 .UNSPECIFIED.);
#1618=B_SPLINE_SURFACE_WITH_KNOTS('',3,3,((#92412,#92413,#92414,#92415,
#92416,#92417),(#92418,#92419,#92420,#92421,#92422,#92423),(#92424,#92425,
#92426,#92427,#92428,#92429),(#92430,#92431,#92432,#92433,#92434,#92435),
(#92436,#92437,#92438,#92439,#92440,#92441)),.UNSPECIFIED.,.F.,.F.,.F.,
(4,1,4),(4,1,1,4),(0.,0.571428571428571,1.),(0.,0.00738207797527709,0.0147641559505542,
0.0258372729134698),.UNSPECIFIED.);
#1619=B_SPLINE_SURFACE_WITH_KNOTS('',3,3,((#92513,#92514,#92515,#92516,
#92517,#92518),(#92519,#92520,#92521,#92522,#92523,#92524),(#92525,#92526,
#92527,#92528,#92529,#92530),(#92531,#92532,#92533,#92534,#92535,#92536),
(#92537,#92538,#92539,#92540,#92541,#92542)),.UNSPECIFIED.,.F.,.F.,.F.,
(4,1,4),(4,1,1,4),(0.,0.571428571428571,1.),(0.,0.281808293883499,0.469680489805831,
0.657552685728164),.UNSPECIFIED.);
#1620=B_SPLINE_SURFACE_WITH_KNOTS('',3,3,((#92563,#92564,#92565,#92566,
#92567),(#92568,#92569,#92570,#92571,#92572),(#92573,#92574,#92575,#92576,
#92577),(#92578,#92579,#92580,#92581,#92582),(#92583,#92584,#92585,#92586,
#92587)),.UNSPECIFIED.,.F.,.F.,.F.,(4,1,4),(4,1,4),(0.,0.571428571428571,
1.),(0.,0.0804365724543012,0.140764001795027),.UNSPECIFIED.);
#1621=B_SPLINE_SURFACE_WITH_KNOTS('',3,3,((#92595,#92596,#92597,#92598),
(#92599,#92600,#92601,#92602),(#92603,#92604,#92605,#92606),(#92607,#92608,
#92609,#92610),(#92611,#92612,#92613,#92614)),.UNSPECIFIED.,.F.,.F.,.F.,
(4,1,4),(4,4),(0.,0.571428571428571,1.),(9.59797029436829E-16,0.176941601966015),
 .UNSPECIFIED.);
#1622=B_SPLINE_SURFACE_WITH_KNOTS('',3,3,((#92626,#92627,#92628,#92629),
(#92630,#92631,#92632,#92633),(#92634,#92635,#92636,#92637),(#92638,#92639,
#92640,#92641),(#92642,#92643,#92644,#92645),(#92646,#92647,#92648,#92649)),
 .UNSPECIFIED.,.F.,.F.,.F.,(4,1,1,4),(4,4),(0.,0.285714285714286,0.571428571428571,
1.),(0.194949331353179,0.220000000000001),.UNSPECIFIED.);
#1623=B_SPLINE_SURFACE_WITH_KNOTS('',3,3,((#92661,#92662,#92663,#92664),
(#92665,#92666,#92667,#92668),(#92669,#92670,#92671,#92672),(#92673,#92674,
#92675,#92676),(#92677,#92678,#92679,#92680),(#92681,#92682,#92683,#92684)),
 .UNSPECIFIED.,.F.,.F.,.F.,(4,1,1,4),(4,4),(0.,0.285714285714286,0.571428571428571,
1.),(0.2860000175302,1.0639999824698),.UNSPECIFIED.);
#1624=B_SPLINE_SURFACE_WITH_KNOTS('',3,3,((#92693,#92694,#92695,#92696),
(#92697,#92698,#92699,#92700),(#92701,#92702,#92703,#92704),(#92705,#92706,
#92707,#92708),(#92709,#92710,#92711,#92712),(#92713,#92714,#92715,#92716)),
 .UNSPECIFIED.,.F.,.F.,.F.,(4,1,1,4),(4,4),(0.,0.257451359235734,0.514902718471469,
0.90107975732507),(-1.09355366252895,-0.256446374055769),.UNSPECIFIED.);
#1625=B_SPLINE_SURFACE_WITH_KNOTS('',3,1,((#92797,#92798),(#92799,#92800),
(#92801,#92802),(#92803,#92804),(#92805,#92806),(#92807,#92808),(#92809,
#92810),(#92811,#92812),(#92813,#92814),(#92815,#92816)),.UNSPECIFIED.,
 .F.,.F.,.F.,(4,3,3,4),(2,2),(-1.17365513286913,-0.786669417969984,-0.452721342302455,
0.),(-0.675,0.675),.UNSPECIFIED.);
#1626=B_SPLINE_SURFACE_WITH_KNOTS('',3,1,((#92829,#92830),(#92831,#92832),
(#92833,#92834),(#92835,#92836),(#92837,#92838),(#92839,#92840),(#92841,
#92842),(#92843,#92844),(#92845,#92846),(#92847,#92848)),.UNSPECIFIED.,
 .F.,.F.,.F.,(4,3,3,4),(2,2),(-1.17365513286913,-0.786669417969984,-0.452721342302455,
0.),(-0.675,0.675),.UNSPECIFIED.);
#1627=B_SPLINE_SURFACE_WITH_KNOTS('',5,1,((#93464,#93465),(#93466,#93467),
(#93468,#93469),(#93470,#93471),(#93472,#93473),(#93474,#93475),(#93476,
#93477),(#93478,#93479),(#93480,#93481),(#93482,#93483),(#93484,#93485),
(#93486,#93487),(#93488,#93489),(#93490,#93491),(#93492,#93493),(#93494,
#93495),(#93496,#93497),(#93498,#93499),(#93500,#93501),(#93502,#93503)),
 .UNSPECIFIED.,.F.,.F.,.F.,(6,1,1,1,1,1,1,1,1,1,1,1,1,1,1,6),(2,2),(-1.,
-0.933333333333333,-0.866666666666667,-0.8,-0.733333333333333,-0.666666666666667,
-0.6,-0.533333333333333,-0.466666666666667,-0.4,-0.333333333333333,-0.266666666666667,
-0.2,-0.133333333333333,-0.0666666666666667,-0.041488203123989),(0.,3.12),
 .UNSPECIFIED.);
#1628=B_SPLINE_SURFACE_WITH_KNOTS('',3,1,((#93685,#93686),(#93687,#93688),
(#93689,#93690),(#93691,#93692),(#93693,#93694),(#93695,#93696),(#93697,
#93698),(#93699,#93700),(#93701,#93702),(#93703,#93704),(#93705,#93706),
(#93707,#93708),(#93709,#93710),(#93711,#93712)),.UNSPECIFIED.,.F.,.F.,
 .F.,(4,2,2,2,2,2,4),(2,2),(0.,0.0885184708900945,0.306093282867096,0.587285943301469,
0.72484804014994,0.791339203707438,0.859288008234662),(0.,0.005),
 .UNSPECIFIED.);
#1629=B_SPLINE_SURFACE_WITH_KNOTS('',3,1,((#93714,#93715),(#93716,#93717),
(#93718,#93719),(#93720,#93721),(#93722,#93723),(#93724,#93725)),
 .UNSPECIFIED.,.F.,.F.,.F.,(4,2,4),(2,2),(0.,0.0917004009053528,0.183414468118645),
(0.,0.005),.UNSPECIFIED.);
#1630=B_SPLINE_SURFACE_WITH_KNOTS('',3,1,((#93762,#93763),(#93764,#93765),
(#93766,#93767),(#93768,#93769),(#93770,#93771)),.UNSPECIFIED.,.F.,.F.,
 .F.,(4,1,4),(2,2),(0.,0.571428571428571,1.),(0.,1.92000000000002),
 .UNSPECIFIED.);
#1631=B_SPLINE_SURFACE_WITH_KNOTS('',5,1,((#94032,#94033),(#94034,#94035),
(#94036,#94037),(#94038,#94039),(#94040,#94041),(#94042,#94043),(#94044,
#94045),(#94046,#94047),(#94048,#94049),(#94050,#94051),(#94052,#94053),
(#94054,#94055),(#94056,#94057),(#94058,#94059),(#94060,#94061),(#94062,
#94063),(#94064,#94065),(#94066,#94067),(#94068,#94069),(#94070,#94071)),
 .UNSPECIFIED.,.F.,.F.,.F.,(6,1,1,1,1,1,1,1,1,1,1,1,1,1,1,6),(2,2),(-1.,
-0.933333333333333,-0.866666666666667,-0.8,-0.733333333333333,-0.666666666666667,
-0.6,-0.533333333333333,-0.466666666666667,-0.4,-0.333333333333333,-0.266666666666667,
-0.2,-0.133333333333333,-0.0666666666666667,-0.041488203123989),(0.,3.12),
 .UNSPECIFIED.);
#1632=B_SPLINE_SURFACE_WITH_KNOTS('',3,1,((#94253,#94254),(#94255,#94256),
(#94257,#94258),(#94259,#94260),(#94261,#94262),(#94263,#94264),(#94265,
#94266),(#94267,#94268),(#94269,#94270),(#94271,#94272),(#94273,#94274),
(#94275,#94276),(#94277,#94278),(#94279,#94280)),.UNSPECIFIED.,.F.,.F.,
 .F.,(4,2,2,2,2,2,4),(2,2),(0.,0.0885184708900945,0.306093282867096,0.587285943301469,
0.72484804014994,0.791339203707438,0.859288008234662),(0.,0.005),
 .UNSPECIFIED.);
#1633=B_SPLINE_SURFACE_WITH_KNOTS('',3,1,((#94282,#94283),(#94284,#94285),
(#94286,#94287),(#94288,#94289),(#94290,#94291),(#94292,#94293)),
 .UNSPECIFIED.,.F.,.F.,.F.,(4,2,4),(2,2),(0.,0.0917004009053528,0.183414468118645),
(0.,0.005),.UNSPECIFIED.);
#1634=B_SPLINE_SURFACE_WITH_KNOTS('',3,1,((#94330,#94331),(#94332,#94333),
(#94334,#94335),(#94336,#94337),(#94338,#94339)),.UNSPECIFIED.,.F.,.F.,
 .F.,(4,1,4),(2,2),(0.,0.571428571428571,1.),(0.,1.92000000000002),
 .UNSPECIFIED.);
#1635=B_SPLINE_SURFACE_WITH_KNOTS('',5,1,((#94693,#94694),(#94695,#94696),
(#94697,#94698),(#94699,#94700),(#94701,#94702),(#94703,#94704),(#94705,
#94706),(#94707,#94708),(#94709,#94710),(#94711,#94712),(#94713,#94714),
(#94715,#94716),(#94717,#94718),(#94719,#94720),(#94721,#94722),(#94723,
#94724),(#94725,#94726),(#94727,#94728),(#94729,#94730),(#94731,#94732)),
 .UNSPECIFIED.,.F.,.F.,.F.,(6,1,1,1,1,1,1,1,1,1,1,1,1,1,1,6),(2,2),(-1.,
-0.933333333333333,-0.866666666666667,-0.8,-0.733333333333333,-0.666666666666667,
-0.6,-0.533333333333333,-0.466666666666667,-0.4,-0.333333333333333,-0.266666666666667,
-0.2,-0.133333333333333,-0.0666666666666667,0.),(0.,0.302400000000002),
 .UNSPECIFIED.);
#1636=B_SPLINE_SURFACE_WITH_KNOTS('',5,1,((#94761,#94762),(#94763,#94764),
(#94765,#94766),(#94767,#94768),(#94769,#94770),(#94771,#94772),(#94773,
#94774),(#94775,#94776),(#94777,#94778),(#94779,#94780),(#94781,#94782),
(#94783,#94784),(#94785,#94786),(#94787,#94788),(#94789,#94790),(#94791,
#94792),(#94793,#94794),(#94795,#94796),(#94797,#94798),(#94799,#94800)),
 .UNSPECIFIED.,.F.,.F.,.F.,(6,1,1,1,1,1,1,1,1,1,1,1,1,1,1,6),(2,2),(-1.,
-0.933333333333333,-0.866666666666667,-0.8,-0.733333333333333,-0.666666666666667,
-0.6,-0.533333333333333,-0.466666666666667,-0.4,-0.333333333333333,-0.266666666666667,
-0.2,-0.133333333333333,-0.0666666666666667,-0.0345857004654042),(0.,2.16000000000001),
 .UNSPECIFIED.);
#1637=B_SPLINE_SURFACE_WITH_KNOTS('',3,1,((#94873,#94874),(#94875,#94876),
(#94877,#94878),(#94879,#94880)),.UNSPECIFIED.,.F.,.F.,.F.,(4,4),(2,2),
(0.,1.),(0.,0.338400000000019),.UNSPECIFIED.);
#1638=B_SPLINE_SURFACE_WITH_KNOTS('',5,1,((#95229,#95230),(#95231,#95232),
(#95233,#95234),(#95235,#95236),(#95237,#95238),(#95239,#95240),(#95241,
#95242),(#95243,#95244),(#95245,#95246),(#95247,#95248),(#95249,#95250),
(#95251,#95252),(#95253,#95254),(#95255,#95256),(#95257,#95258),(#95259,
#95260),(#95261,#95262),(#95263,#95264),(#95265,#95266),(#95267,#95268)),
 .UNSPECIFIED.,.F.,.F.,.F.,(6,1,1,1,1,1,1,1,1,1,1,1,1,1,1,6),(2,2),(-1.,
-0.933333333333333,-0.866666666666667,-0.8,-0.733333333333333,-0.666666666666667,
-0.6,-0.533333333333333,-0.466666666666667,-0.4,-0.333333333333333,-0.266666666666667,
-0.2,-0.133333333333333,-0.0666666666666667,0.),(0.,0.302400000000002),
 .UNSPECIFIED.);
#1639=B_SPLINE_SURFACE_WITH_KNOTS('',5,1,((#95297,#95298),(#95299,#95300),
(#95301,#95302),(#95303,#95304),(#95305,#95306),(#95307,#95308),(#95309,
#95310),(#95311,#95312),(#95313,#95314),(#95315,#95316),(#95317,#95318),
(#95319,#95320),(#95321,#95322),(#95323,#95324),(#95325,#95326),(#95327,
#95328),(#95329,#95330),(#95331,#95332),(#95333,#95334),(#95335,#95336)),
 .UNSPECIFIED.,.F.,.F.,.F.,(6,1,1,1,1,1,1,1,1,1,1,1,1,1,1,6),(2,2),(-1.,
-0.933333333333333,-0.866666666666667,-0.8,-0.733333333333333,-0.666666666666667,
-0.6,-0.533333333333333,-0.466666666666667,-0.4,-0.333333333333333,-0.266666666666667,
-0.2,-0.133333333333333,-0.0666666666666667,-0.0345857004654042),(0.,2.16000000000001),
 .UNSPECIFIED.);
#1640=B_SPLINE_SURFACE_WITH_KNOTS('',3,1,((#95409,#95410),(#95411,#95412),
(#95413,#95414),(#95415,#95416)),.UNSPECIFIED.,.F.,.F.,.F.,(4,4),(2,2),
(0.,1.),(0.,0.338400000000019),.UNSPECIFIED.);
#1641=B_SPLINE_SURFACE_WITH_KNOTS('',3,3,((#95450,#95451,#95452,#95453),
(#95454,#95455,#95456,#95457),(#95458,#95459,#95460,#95461),(#95462,#95463,
#95464,#95465),(#95466,#95467,#95468,#95469)),.UNSPECIFIED.,.F.,.F.,.F.,
(4,1,4),(4,4),(0.,0.571428571428571,1.),(-0.000751138543424679,0.176190463417725),
 .UNSPECIFIED.);
#1642=B_SPLINE_SURFACE_WITH_KNOTS('',3,3,((#95551,#95552,#95553,#95554,
#95555),(#95556,#95557,#95558,#95559,#95560),(#95561,#95562,#95563,#95564,
#95565),(#95566,#95567,#95568,#95569,#95570),(#95571,#95572,#95573,#95574,
#95575)),.UNSPECIFIED.,.F.,.F.,.F.,(4,1,4),(4,1,4),(0.,0.571428571428571,
1.),(0.,0.0147641558372684,0.0258372727152196),.UNSPECIFIED.);
#1643=B_SPLINE_SURFACE_WITH_KNOTS('',3,3,((#95589,#95590,#95591,#95592,
#95593),(#95594,#95595,#95596,#95597,#95598),(#95599,#95600,#95601,#95602,
#95603),(#95604,#95605,#95606,#95607,#95608),(#95609,#95610,#95611,#95612,
#95613)),.UNSPECIFIED.,.F.,.F.,.F.,(4,1,4),(4,1,4),(0.,0.571428571428571,
1.),(2.79543083578014E-15,0.362000736972859,0.84466838627),
 .UNSPECIFIED.);
#1644=B_SPLINE_SURFACE_WITH_KNOTS('',3,3,((#95678,#95679,#95680,#95681),
(#95682,#95683,#95684,#95685),(#95686,#95687,#95688,#95689),(#95690,#95691,
#95692,#95693),(#95694,#95695,#95696,#95697)),.UNSPECIFIED.,.F.,.F.,.F.,
(4,1,4),(4,4),(0.,0.571428571428571,1.),(0.,0.0164817066606312),
 .UNSPECIFIED.);
#1645=B_SPLINE_SURFACE_WITH_KNOTS('',3,3,((#95709,#95710,#95711,#95712,
#95713),(#95714,#95715,#95716,#95717,#95718),(#95719,#95720,#95721,#95722,
#95723),(#95724,#95725,#95726,#95727,#95728),(#95729,#95730,#95731,#95732,
#95733)),.UNSPECIFIED.,.F.,.F.,.F.,(4,1,4),(4,1,4),(0.,0.571428571428571,
1.),(0.,0.0710198838480646,0.124284796734113),.UNSPECIFIED.);
#1646=B_SPLINE_SURFACE_WITH_KNOTS('',3,3,((#95753,#95754,#95755,#95756,
#95757,#95758),(#95759,#95760,#95761,#95762,#95763,#95764),(#95765,#95766,
#95767,#95768,#95769,#95770),(#95771,#95772,#95773,#95774,#95775,#95776),
(#95777,#95778,#95779,#95780,#95781,#95782)),.UNSPECIFIED.,.F.,.F.,.F.,
(4,1,4),(4,1,1,4),(0.,0.571428571428571,1.),(0.,0.187872296986434,0.375744593972868,
0.65755303945252),.UNSPECIFIED.);
#1647=B_SPLINE_SURFACE_WITH_KNOTS('',3,3,((#95798,#95799,#95800,#95801,
#95802),(#95803,#95804,#95805,#95806,#95807),(#95808,#95809,#95810,#95811,
#95812),(#95813,#95814,#95815,#95816,#95817),(#95818,#95819,#95820,#95821,
#95822)),.UNSPECIFIED.,.F.,.F.,.F.,(4,1,4),(4,1,4),(0.,0.571428571428571,
1.),(2.44888500922053E-16,0.32380986121774,0.755556342841393),
 .UNSPECIFIED.);
#1648=B_SPLINE_SURFACE_WITH_KNOTS('',3,3,((#95990,#95991,#95992,#95993),
(#95994,#95995,#95996,#95997),(#95998,#95999,#96000,#96001),(#96002,#96003,
#96004,#96005),(#96006,#96007,#96008,#96009),(#96010,#96011,#96012,#96013)),
 .UNSPECIFIED.,.F.,.F.,.F.,(4,1,1,4),(4,4),(0.,0.285714285714286,0.571428571428571,
1.),(1.13,1.15505066864682),.UNSPECIFIED.);
#1649=B_SPLINE_SURFACE_WITH_KNOTS('',3,3,((#96036,#96037,#96038,#96039),
(#96040,#96041,#96042,#96043),(#96044,#96045,#96046,#96047),(#96048,#96049,
#96050,#96051),(#96052,#96053,#96054,#96055)),.UNSPECIFIED.,.F.,.F.,.F.,
(4,1,4),(4,4),(0.,0.571428571428571,1.),(-0.935050668646821,-0.91),
 .UNSPECIFIED.);
#1650=B_SPLINE_SURFACE_WITH_KNOTS('',3,3,((#96068,#96069,#96070,#96071),
(#96072,#96073,#96074,#96075),(#96076,#96077,#96078,#96079),(#96080,#96081,
#96082,#96083),(#96084,#96085,#96086,#96087)),.UNSPECIFIED.,.F.,.F.,.F.,
(4,1,4),(4,4),(0.,0.571428571428571,1.),(0.194949331353179,1.15122765981162),
 .UNSPECIFIED.);
#1651=B_SPLINE_SURFACE_WITH_KNOTS('',3,3,((#96200,#96201,#96202,#96203,
#96204),(#96205,#96206,#96207,#96208,#96209),(#96210,#96211,#96212,#96213,
#96214),(#96215,#96216,#96217,#96218,#96219),(#96220,#96221,#96222,#96223,
#96224)),.UNSPECIFIED.,.F.,.F.,.F.,(4,1,4),(4,1,4),(0.,0.571428571428571,
1.),(-8.98890756671E-17,0.431746481623655,0.755556342841397),
 .UNSPECIFIED.);
#1652=B_SPLINE_SURFACE_WITH_KNOTS('',3,3,((#96290,#96291,#96292,#96293,
#96294),(#96295,#96296,#96297,#96298,#96299),(#96300,#96301,#96302,#96303,
#96304),(#96305,#96306,#96307,#96308,#96309),(#96310,#96311,#96312,#96313,
#96314)),.UNSPECIFIED.,.F.,.F.,.F.,(4,1,4),(4,1,4),(0.,0.571428571428571,
1.),(6.99827644408001E-7,0.362001136874366,0.844668386269994),
 .UNSPECIFIED.);
#1653=B_SPLINE_SURFACE_WITH_KNOTS('',3,3,((#96328,#96329,#96330,#96331,
#96332,#96333),(#96334,#96335,#96336,#96337,#96338,#96339),(#96340,#96341,
#96342,#96343,#96344,#96345),(#96346,#96347,#96348,#96349,#96350,#96351),
(#96352,#96353,#96354,#96355,#96356,#96357)),.UNSPECIFIED.,.F.,.F.,.F.,
(4,1,4),(4,1,1,4),(0.,0.571428571428571,1.),(0.,0.00738207797527709,0.0147641559505542,
0.0258372729134698),.UNSPECIFIED.);
#1654=B_SPLINE_SURFACE_WITH_KNOTS('',3,3,((#96429,#96430,#96431,#96432,
#96433,#96434),(#96435,#96436,#96437,#96438,#96439,#96440),(#96441,#96442,
#96443,#96444,#96445,#96446),(#96447,#96448,#96449,#96450,#96451,#96452),
(#96453,#96454,#96455,#96456,#96457,#96458)),.UNSPECIFIED.,.F.,.F.,.F.,
(4,1,4),(4,1,1,4),(0.,0.571428571428571,1.),(0.,0.281808293883499,0.469680489805831,
0.657552685728164),.UNSPECIFIED.);
#1655=B_SPLINE_SURFACE_WITH_KNOTS('',3,3,((#96479,#96480,#96481,#96482,
#96483),(#96484,#96485,#96486,#96487,#96488),(#96489,#96490,#96491,#96492,
#96493),(#96494,#96495,#96496,#96497,#96498),(#96499,#96500,#96501,#96502,
#96503)),.UNSPECIFIED.,.F.,.F.,.F.,(4,1,4),(4,1,4),(0.,0.571428571428571,
1.),(0.,0.0804365724543012,0.140764001795027),.UNSPECIFIED.);
#1656=B_SPLINE_SURFACE_WITH_KNOTS('',3,3,((#96511,#96512,#96513,#96514),
(#96515,#96516,#96517,#96518),(#96519,#96520,#96521,#96522),(#96523,#96524,
#96525,#96526),(#96527,#96528,#96529,#96530)),.UNSPECIFIED.,.F.,.F.,.F.,
(4,1,4),(4,4),(0.,0.571428571428571,1.),(9.59797029436829E-16,0.176941601966015),
 .UNSPECIFIED.);
#1657=B_SPLINE_SURFACE_WITH_KNOTS('',3,3,((#96542,#96543,#96544,#96545),
(#96546,#96547,#96548,#96549),(#96550,#96551,#96552,#96553),(#96554,#96555,
#96556,#96557),(#96558,#96559,#96560,#96561),(#96562,#96563,#96564,#96565)),
 .UNSPECIFIED.,.F.,.F.,.F.,(4,1,1,4),(4,4),(0.,0.285714285714286,0.571428571428571,
1.),(0.194949331353179,0.220000000000001),.UNSPECIFIED.);
#1658=B_SPLINE_SURFACE_WITH_KNOTS('',3,3,((#96577,#96578,#96579,#96580),
(#96581,#96582,#96583,#96584),(#96585,#96586,#96587,#96588),(#96589,#96590,
#96591,#96592),(#96593,#96594,#96595,#96596),(#96597,#96598,#96599,#96600)),
 .UNSPECIFIED.,.F.,.F.,.F.,(4,1,1,4),(4,4),(0.,0.285714285714286,0.571428571428571,
1.),(0.2860000175302,1.0639999824698),.UNSPECIFIED.);
#1659=B_SPLINE_SURFACE_WITH_KNOTS('',3,3,((#96609,#96610,#96611,#96612),
(#96613,#96614,#96615,#96616),(#96617,#96618,#96619,#96620),(#96621,#96622,
#96623,#96624),(#96625,#96626,#96627,#96628),(#96629,#96630,#96631,#96632)),
 .UNSPECIFIED.,.F.,.F.,.F.,(4,1,1,4),(4,4),(0.,0.257451359235734,0.514902718471469,
0.90107975732507),(-1.09355366252895,-0.256446374055769),.UNSPECIFIED.);
#1660=B_SPLINE_SURFACE_WITH_KNOTS('',3,1,((#96713,#96714),(#96715,#96716),
(#96717,#96718),(#96719,#96720),(#96721,#96722),(#96723,#96724),(#96725,
#96726),(#96727,#96728),(#96729,#96730),(#96731,#96732)),.UNSPECIFIED.,
 .F.,.F.,.F.,(4,3,3,4),(2,2),(-1.17365513286913,-0.786669417969984,-0.452721342302455,
0.),(-0.675,0.675),.UNSPECIFIED.);
#1661=B_SPLINE_SURFACE_WITH_KNOTS('',3,1,((#96745,#96746),(#96747,#96748),
(#96749,#96750),(#96751,#96752),(#96753,#96754),(#96755,#96756),(#96757,
#96758),(#96759,#96760),(#96761,#96762),(#96763,#96764)),.UNSPECIFIED.,
 .F.,.F.,.F.,(4,3,3,4),(2,2),(-1.17365513286913,-0.786669417969984,-0.452721342302455,
0.),(-0.675,0.675),.UNSPECIFIED.);
#1662=B_SPLINE_SURFACE_WITH_KNOTS('',3,3,((#106450,#106451,#106452,#106453,
#106454),(#106455,#106456,#106457,#106458,#106459),(#106460,#106461,#106462,
#106463,#106464),(#106465,#106466,#106467,#106468,#106469),(#106470,#106471,
#106472,#106473,#106474),(#106475,#106476,#106477,#106478,#106479)),
 .UNSPECIFIED.,.F.,.F.,.F.,(4,1,1,4),(4,1,4),(0.,0.285714285714286,0.571428571428571,
1.),(0.29452565922167,0.508210506022589,0.793123635090481),
 .UNSPECIFIED.);
#1663=B_SPLINE_SURFACE_WITH_KNOTS('',3,3,((#106491,#106492,#106493,#106494,
#106495),(#106496,#106497,#106498,#106499,#106500),(#106501,#106502,#106503,
#106504,#106505),(#106506,#106507,#106508,#106509,#106510),(#106511,#106512,
#106513,#106514,#106515),(#106516,#106517,#106518,#106519,#106520)),
 .UNSPECIFIED.,.F.,.F.,.F.,(4,1,1,4),(4,1,4),(0.,0.285714285714286,0.571428571428571,
1.),(0.0388551783369507,0.252475895187032,0.537303517653807),
 .UNSPECIFIED.);
#1664=CIRCLE('',#50887,3.);
#1665=CIRCLE('',#50891,1.75);
#1666=CIRCLE('',#50892,1.65);
#1667=CIRCLE('',#50893,1.64999999999999);
#1668=CIRCLE('',#50894,1.75000000000001);
#1669=CIRCLE('',#50895,1.65);
#1670=CIRCLE('',#50896,1.64999999999999);
#1671=CIRCLE('',#50897,3.);
#1672=CIRCLE('',#50898,3.);
#1673=CIRCLE('',#50899,3.);
#1674=CIRCLE('',#50900,3.);
#1675=CIRCLE('',#50901,3.);
#1676=CIRCLE('',#50904,3.);
#1677=CIRCLE('',#50907,3.);
#1678=CIRCLE('',#50911,3.);
#1679=CIRCLE('',#50914,3.);
#1680=CIRCLE('',#50917,3.);
#1681=CIRCLE('',#50919,7.5);
#1682=CIRCLE('',#50921,7.49999999999999);
#1683=CIRCLE('',#50925,3.);
#1684=CIRCLE('',#50926,1.65);
#1685=CIRCLE('',#50928,3.);
#1686=CIRCLE('',#50929,1.64999999999999);
#1687=CIRCLE('',#50931,3.);
#1688=CIRCLE('',#50932,1.64999999999999);
#1689=CIRCLE('',#50934,3.);
#1690=CIRCLE('',#50935,1.65);
#1691=CIRCLE('',#50937,3.);
#1692=CIRCLE('',#50938,1.75000000000001);
#1693=CIRCLE('',#50940,3.);
#1694=CIRCLE('',#50941,1.75);
#1695=CIRCLE('',#50943,30.);
#1696=CIRCLE('',#50944,30.);
#1697=CIRCLE('',#50945,30.);
#1698=CIRCLE('',#50948,3.);
#1699=CIRCLE('',#50952,3.);
#1700=CIRCLE('',#50955,10.5);
#1701=CIRCLE('',#50956,10.5);
#1702=CIRCLE('',#50957,10.5);
#1703=CIRCLE('',#50960,15.);
#1704=CIRCLE('',#50968,6.5);
#1705=CIRCLE('',#50970,6.5);
#1706=CIRCLE('',#50979,6.5);
#1707=CIRCLE('',#50986,1.75000000000001);
#1708=CIRCLE('',#50987,1.75000000000001);
#1709=CIRCLE('',#50989,1.75);
#1710=CIRCLE('',#50990,1.75);
#1711=CIRCLE('',#50992,1.75000000000001);
#1712=CIRCLE('',#50993,1.75000000000001);
#1713=CIRCLE('',#50995,1.75);
#1714=CIRCLE('',#50996,1.75);
#1715=CIRCLE('',#51000,10.);
#1716=CIRCLE('',#51001,1.65000000000001);
#1717=CIRCLE('',#51002,1.65);
#1718=CIRCLE('',#51003,1.65);
#1719=CIRCLE('',#51004,1.75);
#1720=CIRCLE('',#51005,1.65);
#1721=CIRCLE('',#51006,1.65);
#1722=CIRCLE('',#51007,1.65000000000001);
#1723=CIRCLE('',#51008,1.64999999999999);
#1724=CIRCLE('',#51009,1.65);
#1725=CIRCLE('',#51010,1.65);
#1726=CIRCLE('',#51011,1.75000000000001);
#1727=CIRCLE('',#51012,1.65);
#1728=CIRCLE('',#51013,1.65000000000001);
#1729=CIRCLE('',#51014,1.64999999999999);
#1730=CIRCLE('',#51016,1.64999999999999);
#1731=CIRCLE('',#51018,1.65000000000001);
#1732=CIRCLE('',#51020,1.65);
#1733=CIRCLE('',#51022,1.75000000000001);
#1734=CIRCLE('',#51024,1.65);
#1735=CIRCLE('',#51026,1.65);
#1736=CIRCLE('',#51028,1.64999999999999);
#1737=CIRCLE('',#51030,1.65000000000001);
#1738=CIRCLE('',#51032,1.65);
#1739=CIRCLE('',#51034,1.65);
#1740=CIRCLE('',#51036,1.75);
#1741=CIRCLE('',#51038,1.65);
#1742=CIRCLE('',#51040,1.65);
#1743=CIRCLE('',#51042,1.65000000000001);
#1744=CIRCLE('',#51045,10.);
#1745=CIRCLE('',#51065,3.);
#1746=CIRCLE('',#51066,3.);
#1747=CIRCLE('',#51068,1.75);
#1748=CIRCLE('',#51070,3.);
#1749=CIRCLE('',#51071,3.);
#1750=CIRCLE('',#51073,1.75000000000001);
#1751=CIRCLE('',#51075,3.);
#1752=CIRCLE('',#51076,3.);
#1753=CIRCLE('',#51078,1.75);
#1754=CIRCLE('',#51080,3.);
#1755=CIRCLE('',#51081,3.);
#1756=CIRCLE('',#51083,1.75000000000001);
#1757=CIRCLE('',#51085,1.75);
#1758=CIRCLE('',#51087,1.75000000000001);
#1759=CIRCLE('',#51089,1.75);
#1760=CIRCLE('',#51091,1.75000000000001);
#1761=CIRCLE('',#51120,1.5);
#1762=CIRCLE('',#51124,1.2);
#1763=CIRCLE('',#51125,1.2);
#1764=CIRCLE('',#51127,5.99332590941915);
#1765=CIRCLE('',#51129,3.25);
#1766=CIRCLE('',#51130,3.25);
#1767=CIRCLE('',#51131,1.75);
#1768=CIRCLE('',#51132,1.75);
#1769=CIRCLE('',#51134,1.75);
#1770=CIRCLE('',#51135,1.75);
#1771=CIRCLE('',#51139,3.25);
#1772=CIRCLE('',#51140,3.25);
#1773=CIRCLE('',#51142,1.2);
#1774=CIRCLE('',#51143,1.2);
#1775=CIRCLE('',#51145,5.99332590941916);
#1776=CIRCLE('',#51148,1.075);
#1777=CIRCLE('',#51149,1.075);
#1778=CIRCLE('',#51153,0.75);
#1779=CIRCLE('',#51154,0.75);
#1780=CIRCLE('',#51156,3.);
#1781=CIRCLE('',#51157,0.75);
#1782=CIRCLE('',#51159,3.);
#1783=CIRCLE('',#51161,0.75);
#1784=CIRCLE('',#51164,0.75);
#1785=CIRCLE('',#51165,0.75);
#1786=CIRCLE('',#51167,3.);
#1787=CIRCLE('',#51168,0.75);
#1788=CIRCLE('',#51170,3.);
#1789=CIRCLE('',#51172,0.75);
#1790=CIRCLE('',#51175,3.);
#1791=CIRCLE('',#51177,3.);
#1792=CIRCLE('',#51179,3.);
#1793=CIRCLE('',#51180,1.5);
#1794=CIRCLE('',#51182,3.);
#1795=CIRCLE('',#51184,3.);
#1796=CIRCLE('',#51186,3.);
#1797=CIRCLE('',#51188,1.5);
#1798=CIRCLE('',#51189,1.5);
#1799=CIRCLE('',#51198,0.5);
#1800=CIRCLE('',#51199,0.5);
#1801=CIRCLE('',#51201,2.5);
#1802=CIRCLE('',#51202,2.5);
#1803=CIRCLE('',#51203,1.5);
#1804=CIRCLE('',#51205,0.5);
#1805=CIRCLE('',#51206,0.5);
#1806=CIRCLE('',#51208,2.5);
#1807=CIRCLE('',#51209,2.5);
#1808=CIRCLE('',#51210,1.5);
#1809=CIRCLE('',#51212,1.);
#1810=CIRCLE('',#51213,1.);
#1811=CIRCLE('',#51215,1.5);
#1812=CIRCLE('',#51217,1.);
#1813=CIRCLE('',#51219,1.);
#1814=CIRCLE('',#51222,2.5);
#1815=CIRCLE('',#51223,2.5);
#1816=CIRCLE('',#51224,1.5);
#1817=CIRCLE('',#51226,2.5);
#1818=CIRCLE('',#51229,2.5);
#1819=CIRCLE('',#51233,1.5);
#1820=CIRCLE('',#51235,1.5);
#1821=CIRCLE('',#51241,3.125);
#1822=CIRCLE('',#51242,1.74999054005);
#1823=CIRCLE('',#51243,3.500000037597);
#1824=CIRCLE('',#51246,1.);
#1825=CIRCLE('',#51247,0.99);
#1826=CIRCLE('',#51248,1.);
#1827=CIRCLE('',#51249,2.5);
#1828=CIRCLE('',#51250,2.5);
#1829=CIRCLE('',#51251,1.);
#1830=CIRCLE('',#51252,0.1);
#1831=CIRCLE('',#51253,0.1);
#1832=CIRCLE('',#51254,0.1);
#1833=CIRCLE('',#51255,0.1);
#1834=CIRCLE('',#51256,0.1);
#1835=CIRCLE('',#51257,0.625);
#1836=CIRCLE('',#51258,0.625);
#1837=CIRCLE('',#51259,2.25);
#1838=CIRCLE('',#51260,0.5);
#1839=CIRCLE('',#51262,0.1);
#1840=CIRCLE('',#51264,0.1);
#1841=CIRCLE('',#51265,0.1);
#1842=CIRCLE('',#51266,0.1);
#1843=CIRCLE('',#51267,0.1);
#1844=CIRCLE('',#51269,0.625);
#1845=CIRCLE('',#51270,0.625);
#1846=CIRCLE('',#51271,0.625);
#1847=CIRCLE('',#51273,0.25);
#1848=CIRCLE('',#51274,0.3749965784842);
#1849=CIRCLE('',#51275,0.3749965784842);
#1850=CIRCLE('',#51278,3.025);
#1851=CIRCLE('',#51280,3.025);
#1852=CIRCLE('',#51282,4.525);
#1853=CIRCLE('',#51284,6.1);
#1854=CIRCLE('',#51288,0.1);
#1855=CIRCLE('',#51289,1.5);
#1856=CIRCLE('',#51290,0.1);
#1857=CIRCLE('',#51291,2.5);
#1858=CIRCLE('',#51292,0.2);
#1859=CIRCLE('',#51293,0.2);
#1860=CIRCLE('',#51296,1.);
#1861=CIRCLE('',#51297,0.625);
#1862=CIRCLE('',#51298,0.625);
#1863=CIRCLE('',#51300,0.99);
#1864=CIRCLE('',#51303,0.2);
#1865=CIRCLE('',#51304,0.2);
#1866=CIRCLE('',#51305,0.2);
#1867=CIRCLE('',#51306,0.2);
#1868=CIRCLE('',#51307,0.625);
#1869=CIRCLE('',#51308,0.625);
#1870=CIRCLE('',#51310,0.625);
#1871=CIRCLE('',#51311,0.625);
#1872=CIRCLE('',#51312,0.625);
#1873=CIRCLE('',#51314,0.2);
#1874=CIRCLE('',#51315,0.424996123171);
#1875=CIRCLE('',#51316,0.424996123171);
#1876=CIRCLE('',#51319,0.625);
#1877=CIRCLE('',#51320,0.625);
#1878=CIRCLE('',#51321,0.625);
#1879=CIRCLE('',#51323,0.2);
#1880=CIRCLE('',#51324,0.4249961231754);
#1881=CIRCLE('',#51325,0.4249961231754);
#1882=CIRCLE('',#51329,1.);
#1883=CIRCLE('',#51331,1.);
#1884=CIRCLE('',#51333,0.1);
#1885=CIRCLE('',#51334,0.8999988556077);
#1886=CIRCLE('',#51335,0.09999906418098);
#1887=CIRCLE('',#51336,0.1);
#1888=CIRCLE('',#51338,1.599999138548);
#1889=CIRCLE('',#51339,1.5);
#1890=CIRCLE('',#51340,0.09999923685274);
#1891=CIRCLE('',#51345,0.99);
#1892=CIRCLE('',#51347,3.510000037708);
#1893=CIRCLE('',#51348,1.739990594388);
#1894=CIRCLE('',#51349,1.5);
#1895=CIRCLE('',#51350,1.499990968274);
#1896=CIRCLE('',#51351,1.499990967379);
#1897=CIRCLE('',#51353,1.);
#1898=CIRCLE('',#51356,2.5);
#1899=CIRCLE('',#51359,2.5);
#1900=CIRCLE('',#51362,1.);
#1901=CIRCLE('',#51363,1.);
#1902=CIRCLE('',#51366,0.5);
#1903=CIRCLE('',#51367,1.);
#1904=CIRCLE('',#51369,1.);
#1905=CIRCLE('',#51371,0.5);
#1906=CIRCLE('',#51373,0.5);
#1907=CIRCLE('',#51375,1.999999815782);
#1908=CIRCLE('',#51376,0.5);
#1909=CIRCLE('',#51378,1.999999815782);
#1910=CIRCLE('',#51379,1.599997957329);
#1911=CIRCLE('',#51380,1.599997957329);
#1912=CIRCLE('',#51382,0.5);
#1913=CIRCLE('',#51384,0.5);
#1914=CIRCLE('',#51387,1.5);
#1915=CIRCLE('',#51388,0.1);
#1916=CIRCLE('',#51389,1.5);
#1917=CIRCLE('',#51391,1.5);
#1918=CIRCLE('',#51392,1.5);
#1919=CIRCLE('',#51394,1.999999038537);
#1920=CIRCLE('',#51395,1.999999038537);
#1921=CIRCLE('',#51397,0.25);
#1922=CIRCLE('',#51398,2.25);
#1923=CIRCLE('',#51399,2.25);
#1924=CIRCLE('',#51403,0.1999948620345);
#1925=CIRCLE('',#51404,0.1999948620185);
#1926=CIRCLE('',#51406,0.1);
#1927=CIRCLE('',#51409,0.1);
#1928=CIRCLE('',#51411,0.1999949173403);
#1929=CIRCLE('',#51412,0.1999949173645);
#1930=CIRCLE('',#51415,0.1);
#1931=CIRCLE('',#51418,0.1);
#1932=CIRCLE('',#51420,0.1);
#1933=CIRCLE('',#51421,0.1);
#1934=CIRCLE('',#51423,0.1);
#1935=CIRCLE('',#51425,0.1);
#1936=CIRCLE('',#51427,0.1);
#1937=CIRCLE('',#51429,0.1);
#1938=CIRCLE('',#51431,0.1);
#1939=CIRCLE('',#51433,0.1);
#1940=CIRCLE('',#51437,0.2);
#1941=CIRCLE('',#51440,0.2);
#1942=CIRCLE('',#51443,0.2);
#1943=CIRCLE('',#51446,0.2);
#1944=CIRCLE('',#51449,5.75);
#1945=CIRCLE('',#51451,0.2);
#1946=CIRCLE('',#51452,0.2);
#1947=CIRCLE('',#51453,0.2);
#1948=CIRCLE('',#51455,5.75);
#1949=CIRCLE('',#51457,0.2);
#1950=CIRCLE('',#51459,0.2);
#1951=CIRCLE('',#51460,0.2);
#1952=CIRCLE('',#51461,0.2);
#1953=CIRCLE('',#51464,5.75);
#1954=CIRCLE('',#51465,5.75);
#1955=CIRCLE('',#51467,4.75);
#1956=CIRCLE('',#51469,4.75);
#1957=CIRCLE('',#51471,2.1);
#1958=CIRCLE('',#51474,4.525);
#1959=CIRCLE('',#51475,2.1);
#1960=CIRCLE('',#51477,2.);
#1961=CIRCLE('',#51479,2.);
#1962=CIRCLE('',#51481,2.1);
#1963=CIRCLE('',#51483,2.4);
#1964=CIRCLE('',#51485,2.4);
#1965=CIRCLE('',#51487,2.1);
#1966=CIRCLE('',#51489,2.);
#1967=CIRCLE('',#51491,2.);
#1968=CIRCLE('',#51503,0.2);
#1969=CIRCLE('',#51505,0.2);
#1970=CIRCLE('',#51506,0.2);
#1971=CIRCLE('',#51508,2.5);
#1972=CIRCLE('',#51511,6.1);
#1973=CIRCLE('',#51513,6.1);
#1974=CIRCLE('',#51515,6.1);
#1975=CIRCLE('',#51516,6.1);
#1976=CIRCLE('',#51517,6.1);
#1977=CIRCLE('',#51518,6.1);
#1978=CIRCLE('',#51532,0.99);
#1979=CIRCLE('',#51533,0.75);
#1980=CIRCLE('',#51535,0.75);
#1981=CIRCLE('',#51537,1.);
#1982=CIRCLE('',#51538,1.);
#1983=CIRCLE('',#51540,1.);
#1984=CIRCLE('',#51542,4.5);
#1985=CIRCLE('',#51543,1.);
#1986=CIRCLE('',#51547,0.99);
#1987=CIRCLE('',#51549,4.5);
#1988=CIRCLE('',#51550,0.99);
#1989=CIRCLE('',#51555,0.1);
#1990=CIRCLE('',#51557,0.8999997075273);
#1991=CIRCLE('',#51558,0.1);
#1992=CIRCLE('',#51565,0.5);
#1993=CIRCLE('',#51566,0.5);
#1994=CIRCLE('',#51567,0.2499944712408);
#1995=CIRCLE('',#51568,0.2499944712408);
#1996=CIRCLE('',#51569,0.25);
#1997=CIRCLE('',#51573,3.500000037597);
#1998=CIRCLE('',#51574,1.75);
#1999=CIRCLE('',#51575,3.125);
#2000=CIRCLE('',#51578,0.1);
#2001=CIRCLE('',#51579,0.1);
#2002=CIRCLE('',#51580,0.1);
#2003=CIRCLE('',#51581,0.1);
#2004=CIRCLE('',#51582,0.1);
#2005=CIRCLE('',#51583,1.);
#2006=CIRCLE('',#51584,2.5);
#2007=CIRCLE('',#51585,2.5);
#2008=CIRCLE('',#51586,1.);
#2009=CIRCLE('',#51587,0.99);
#2010=CIRCLE('',#51588,1.);
#2011=CIRCLE('',#51589,0.725);
#2012=CIRCLE('',#51590,2.449998769068);
#2013=CIRCLE('',#51591,2.449998769068);
#2014=CIRCLE('',#51592,0.6999892449615);
#2015=CIRCLE('',#51593,0.6999892449615);
#2016=CIRCLE('',#51595,0.1);
#2017=CIRCLE('',#51597,0.1);
#2018=CIRCLE('',#51598,0.1);
#2019=CIRCLE('',#51599,0.1);
#2020=CIRCLE('',#51600,0.1);
#2021=CIRCLE('',#51602,1.);
#2022=CIRCLE('',#51604,4.5);
#2023=CIRCLE('',#51605,1.);
#2024=CIRCLE('',#51607,1.);
#2025=CIRCLE('',#51609,1.900000287622);
#2026=CIRCLE('',#51610,1.15);
#2027=CIRCLE('',#51611,0.725);
#2028=CIRCLE('',#51613,0.725);
#2029=CIRCLE('',#51615,0.2);
#2030=CIRCLE('',#51616,0.2);
#2031=CIRCLE('',#51617,0.2);
#2032=CIRCLE('',#51618,0.2);
#2033=CIRCLE('',#51619,0.2);
#2034=CIRCLE('',#51620,0.2);
#2035=CIRCLE('',#51621,2.5);
#2036=CIRCLE('',#51622,0.1);
#2037=CIRCLE('',#51623,1.5);
#2038=CIRCLE('',#51624,0.1);
#2039=CIRCLE('',#51625,1.);
#2040=CIRCLE('',#51626,0.99);
#2041=CIRCLE('',#51627,0.2);
#2042=CIRCLE('',#51628,0.2);
#2043=CIRCLE('',#51629,0.725);
#2044=CIRCLE('',#51631,0.725);
#2045=CIRCLE('',#51633,1.149997722361);
#2046=CIRCLE('',#51635,0.1);
#2047=CIRCLE('',#51636,0.1);
#2048=CIRCLE('',#51638,0.1999947505084);
#2049=CIRCLE('',#51639,0.1);
#2050=CIRCLE('',#51640,0.1);
#2051=CIRCLE('',#51642,0.1999947265256);
#2052=CIRCLE('',#51645,1.499990968274);
#2053=CIRCLE('',#51646,1.5);
#2054=CIRCLE('',#51647,1.739990594388);
#2055=CIRCLE('',#51648,3.510000037708);
#2056=CIRCLE('',#51650,0.99);
#2057=CIRCLE('',#51653,4.5);
#2058=CIRCLE('',#51654,4.5);
#2059=CIRCLE('',#51655,4.5);
#2060=CIRCLE('',#51657,0.99);
#2061=CIRCLE('',#51659,0.99);
#2062=CIRCLE('',#51661,0.99);
#2063=CIRCLE('',#51662,0.75);
#2064=CIRCLE('',#51664,0.75);
#2065=CIRCLE('',#51665,0.400002414364);
#2066=CIRCLE('',#51667,0.1);
#2067=CIRCLE('',#51669,1.25);
#2068=CIRCLE('',#51670,0.3999924754296);
#2069=CIRCLE('',#51671,0.4);
#2070=CIRCLE('',#51673,1.5);
#2071=CIRCLE('',#51674,1.5);
#2072=CIRCLE('',#51676,0.8999997164129);
#2073=CIRCLE('',#51678,0.1);
#2074=CIRCLE('',#51680,1.);
#2075=CIRCLE('',#51681,0.09999990588275);
#2076=CIRCLE('',#51685,0.75);
#2077=CIRCLE('',#51687,0.75);
#2078=CIRCLE('',#51689,0.1);
#2079=CIRCLE('',#51690,0.6499989927291);
#2080=CIRCLE('',#51691,0.1);
#2081=CIRCLE('',#51695,0.1);
#2082=CIRCLE('',#51697,1.25);
#2083=CIRCLE('',#51698,0.1);
#2084=CIRCLE('',#51700,1.25);
#2085=CIRCLE('',#51702,1.349997267592);
#2086=CIRCLE('',#51703,0.1);
#2087=CIRCLE('',#51705,1.6);
#2088=CIRCLE('',#51706,0.3);
#2089=CIRCLE('',#51707,1.65);
#2090=CIRCLE('',#51712,0.1);
#2091=CIRCLE('',#51714,0.649998992613);
#2092=CIRCLE('',#51716,0.1);
#2093=CIRCLE('',#51717,0.1);
#2094=CIRCLE('',#51720,0.1);
#2095=CIRCLE('',#51726,0.4);
#2096=CIRCLE('',#51727,0.4);
#2097=CIRCLE('',#51729,1.150004444443);
#2098=CIRCLE('',#51731,0.3499994575486);
#2099=CIRCLE('',#51733,1.25);
#2100=CIRCLE('',#51735,0.4);
#2101=CIRCLE('',#51737,0.4);
#2102=CIRCLE('',#51738,0.75);
#2103=CIRCLE('',#51740,0.1);
#2104=CIRCLE('',#51742,0.4);
#2105=CIRCLE('',#51743,0.1);
#2106=CIRCLE('',#51746,0.1);
#2107=CIRCLE('',#51911,0.4);
#2108=CIRCLE('',#51916,0.4);
#2109=CIRCLE('',#51919,0.1);
#2110=CIRCLE('',#51920,4.400000484565);
#2111=CIRCLE('',#51921,0.1000000439449);
#2112=CIRCLE('',#51922,0.1);
#2113=CIRCLE('',#51924,0.09999997267246);
#2114=CIRCLE('',#51925,0.1);
#2115=CIRCLE('',#51927,4.40000056067);
#2116=CIRCLE('',#51928,0.09999889746374);
#2117=CIRCLE('',#51930,1.25);
#2118=CIRCLE('',#51933,0.1);
#2119=CIRCLE('',#51935,1.149997722365);
#2120=CIRCLE('',#51936,0.725);
#2121=CIRCLE('',#51939,0.1);
#2122=CIRCLE('',#51945,3.025);
#2123=CIRCLE('',#51946,4.525);
#2124=CIRCLE('',#51948,6.1);
#2125=CIRCLE('',#51951,2.1);
#2126=CIRCLE('',#51952,4.525);
#2127=CIRCLE('',#51955,4.75);
#2128=CIRCLE('',#51956,2.1);
#2129=CIRCLE('',#51958,2.);
#2130=CIRCLE('',#51960,2.);
#2131=CIRCLE('',#51962,2.1);
#2132=CIRCLE('',#51964,2.4);
#2133=CIRCLE('',#51966,2.4);
#2134=CIRCLE('',#51968,2.1);
#2135=CIRCLE('',#51970,2.);
#2136=CIRCLE('',#51972,2.);
#2137=CIRCLE('',#51975,4.75);
#2138=CIRCLE('',#51978,0.2);
#2139=CIRCLE('',#51981,0.700918529910691);
#2140=CIRCLE('',#51982,0.2);
#2141=CIRCLE('',#51984,5.75);
#2142=CIRCLE('',#51986,0.2);
#2143=CIRCLE('',#51987,0.2);
#2144=CIRCLE('',#51989,0.2);
#2145=CIRCLE('',#51992,0.2);
#2146=CIRCLE('',#51993,0.2);
#2147=CIRCLE('',#51996,5.75);
#2148=CIRCLE('',#52002,6.1);
#2149=CIRCLE('',#52003,6.1);
#2150=CIRCLE('',#52004,6.1);
#2151=CIRCLE('',#52005,6.1);
#2152=CIRCLE('',#52006,6.1);
#2153=CIRCLE('',#52007,6.1);
#2154=CIRCLE('',#52009,0.2);
#2155=CIRCLE('',#52011,0.2);
#2156=CIRCLE('',#52012,2.5);
#2157=CIRCLE('',#52014,0.2);
#2158=CIRCLE('',#52029,0.2);
#2159=CIRCLE('',#52030,0.2);
#2160=CIRCLE('',#52047,3.025);
#2161=CIRCLE('',#52050,1.);
#2162=CIRCLE('',#52053,2.5);
#2163=CIRCLE('',#52056,2.5);
#2164=CIRCLE('',#52059,1.);
#2165=CIRCLE('',#52061,0.5);
#2166=CIRCLE('',#52062,1.);
#2167=CIRCLE('',#52064,1.);
#2168=CIRCLE('',#52066,0.5);
#2169=CIRCLE('',#52068,0.5);
#2170=CIRCLE('',#52070,1.999999815782);
#2171=CIRCLE('',#52071,0.5);
#2172=CIRCLE('',#52073,1.999999815782);
#2173=CIRCLE('',#52074,1.599997975547);
#2174=CIRCLE('',#52075,1.599997975547);
#2175=CIRCLE('',#52077,0.5);
#2176=CIRCLE('',#52079,0.5);
#2177=CIRCLE('',#52082,0.1);
#2178=CIRCLE('',#52083,1.5);
#2179=CIRCLE('',#52084,1.5);
#2180=CIRCLE('',#52086,1.5);
#2181=CIRCLE('',#52088,2.25);
#2182=CIRCLE('',#52090,2.25);
#2183=CIRCLE('',#52091,2.25);
#2184=CIRCLE('',#52093,0.2);
#2185=CIRCLE('',#52095,0.2);
#2186=CIRCLE('',#52096,0.5);
#2187=CIRCLE('',#52097,0.5);
#2188=CIRCLE('',#52098,0.5);
#2189=CIRCLE('',#52100,0.5);
#2190=CIRCLE('',#52105,0.2);
#2191=CIRCLE('',#52106,0.2);
#2192=CIRCLE('',#52108,2.5);
#2193=CIRCLE('',#52109,2.3);
#2194=CIRCLE('',#52111,0.2);
#2195=CIRCLE('',#52112,0.2000000035092);
#2196=CIRCLE('',#52114,2.9);
#2197=CIRCLE('',#52115,2.9);
#2198=CIRCLE('',#52116,2.9);
#2199=CIRCLE('',#52117,2.9);
#2200=CIRCLE('',#52118,2.9);
#2201=CIRCLE('',#52119,0.2000000022127);
#2202=CIRCLE('',#52121,2.5);
#2203=CIRCLE('',#52122,2.5);
#2204=CIRCLE('',#52123,0.1999999896909);
#2205=CIRCLE('',#52124,0.1999999866483);
#2206=CIRCLE('',#52126,2.5);
#2207=CIRCLE('',#52128,2.3);
#2208=CIRCLE('',#52129,0.2);
#2209=CIRCLE('',#52131,0.2);
#2210=CIRCLE('',#52133,0.2);
#2211=CIRCLE('',#52135,2.3);
#2212=CIRCLE('',#52136,1.5);
#2213=CIRCLE('',#52138,1.5);
#2214=CIRCLE('',#52140,2.3);
#2215=CIRCLE('',#52142,0.2);
#2216=CIRCLE('',#52143,0.2);
#2217=CIRCLE('',#52146,0.2000000228409);
#2218=CIRCLE('',#52148,0.1999946423496);
#2219=CIRCLE('',#52149,0.2);
#2220=CIRCLE('',#52151,2.69999954095);
#2221=CIRCLE('',#52153,2.69999954092);
#2222=CIRCLE('',#52156,0.2);
#2223=CIRCLE('',#52157,0.2000000228409);
#2224=CIRCLE('',#52159,0.1999946423496);
#2225=CIRCLE('',#52161,0.2);
#2226=CIRCLE('',#52164,0.2);
#2227=CIRCLE('',#52168,2.999999862698);
#2228=CIRCLE('',#52169,2.999999862698);
#2229=CIRCLE('',#52170,0.1);
#2230=CIRCLE('',#52172,4.3);
#2231=CIRCLE('',#52173,4.3);
#2232=CIRCLE('',#52175,4.5);
#2233=CIRCLE('',#52176,0.1);
#2234=CIRCLE('',#52178,0.1);
#2235=CIRCLE('',#52180,4.5);
#2236=CIRCLE('',#52181,0.1);
#2237=CIRCLE('',#52183,0.1);
#2238=CIRCLE('',#52185,0.1);
#2239=CIRCLE('',#52186,0.1);
#2240=CIRCLE('',#52188,0.1);
#2241=CIRCLE('',#52190,0.1);
#2242=CIRCLE('',#52191,0.1);
#2243=CIRCLE('',#52193,0.1);
#2244=CIRCLE('',#52195,0.1);
#2245=CIRCLE('',#52196,0.1);
#2246=CIRCLE('',#52198,0.1);
#2247=CIRCLE('',#52203,0.1);
#2248=CIRCLE('',#52204,0.1);
#2249=CIRCLE('',#52206,4.);
#2250=CIRCLE('',#52207,0.5);
#2251=CIRCLE('',#52208,0.5);
#2252=CIRCLE('',#52209,4.);
#2253=CIRCLE('',#52210,4.399998553755);
#2254=CIRCLE('',#52211,4.399998387907);
#2255=CIRCLE('',#52214,0.1);
#2256=CIRCLE('',#52218,4.);
#2257=CIRCLE('',#52221,4.);
#2258=CIRCLE('',#52224,0.5);
#2259=CIRCLE('',#52226,0.1);
#2260=CIRCLE('',#52227,0.1);
#2261=CIRCLE('',#52229,0.09999725138071);
#2262=CIRCLE('',#52231,0.1);
#2263=CIRCLE('',#52233,0.1);
#2264=CIRCLE('',#52234,0.1);
#2265=CIRCLE('',#52236,0.1);
#2266=CIRCLE('',#52238,0.1);
#2267=CIRCLE('',#52239,0.1);
#2268=CIRCLE('',#52241,0.1);
#2269=CIRCLE('',#52243,0.1);
#2270=CIRCLE('',#52245,4.3);
#2271=CIRCLE('',#52246,4.5);
#2272=CIRCLE('',#52247,0.1);
#2273=CIRCLE('',#52250,4.3);
#2274=CIRCLE('',#52251,2.05);
#2275=CIRCLE('',#52253,2.05);
#2276=CIRCLE('',#52255,1.95);
#2277=CIRCLE('',#52257,1.95);
#2278=CIRCLE('',#52259,1.75);
#2279=CIRCLE('',#52261,1.75);
#2280=CIRCLE('',#52262,1.75);
#2281=CIRCLE('',#52264,1.24998217975176);
#2282=CIRCLE('',#52265,1.24998217975176);
#2283=CIRCLE('',#52269,0.1);
#2284=CIRCLE('',#52270,0.2);
#2285=CIRCLE('',#52271,0.1);
#2286=CIRCLE('',#52274,0.2);
#2287=CIRCLE('',#52275,0.09999725187837);
#2288=CIRCLE('',#52276,0.1);
#2289=CIRCLE('',#52282,4.399997844894);
#2290=CIRCLE('',#52284,4.3999978019);
#2291=CIRCLE('',#52285,0.5);
#2292=CIRCLE('',#52287,4.5);
#2293=CIRCLE('',#52288,0.1);
#2294=CIRCLE('',#52290,4.5);
#2295=CIRCLE('',#52291,4.5);
#2296=CIRCLE('',#52294,4.5);
#2297=CIRCLE('',#52296,4.5);
#2298=CIRCLE('',#52298,0.1);
#2299=CIRCLE('',#52300,0.1);
#2300=CIRCLE('',#52301,0.1);
#2301=CIRCLE('',#52303,0.1);
#2302=CIRCLE('',#52305,0.1);
#2303=CIRCLE('',#52310,0.1);
#2304=CIRCLE('',#52312,0.1);
#2305=CIRCLE('',#52314,0.1);
#2306=CIRCLE('',#52317,0.1);
#2307=CIRCLE('',#52319,0.1);
#2308=CIRCLE('',#52321,0.1);
#2309=CIRCLE('',#52324,0.1);
#2310=CIRCLE('',#52326,0.1);
#2311=CIRCLE('',#52334,0.4690598923241);
#2312=CIRCLE('',#52335,0.4690598923241);
#2313=CIRCLE('',#52337,0.7);
#2314=CIRCLE('',#52338,0.7);
#2315=CIRCLE('',#52340,0.7);
#2316=CIRCLE('',#52342,1.099999964149);
#2317=CIRCLE('',#52343,1.099999964149);
#2318=CIRCLE('',#52345,1.2);
#2319=CIRCLE('',#52346,0.1);
#2320=CIRCLE('',#52347,1.2);
#2321=CIRCLE('',#52349,1.2);
#2322=CIRCLE('',#52350,1.2);
#2323=CIRCLE('',#52352,0.7999999910047);
#2324=CIRCLE('',#52353,0.7999999910047);
#2325=CIRCLE('',#52354,0.4);
#2326=CIRCLE('',#52377,17.4797436692323);
#2327=CIRCLE('',#52378,17.4797436692323);
#2328=CIRCLE('',#52380,2.435);
#2329=CIRCLE('',#52381,2.55000000000001);
#2330=CIRCLE('',#52382,20.7371197918213);
#2331=CIRCLE('',#52383,16.75);
#2332=CIRCLE('',#52384,1.50000000000001);
#2333=CIRCLE('',#52386,2.55);
#2334=CIRCLE('',#52387,2.55);
#2335=CIRCLE('',#52389,20.7371197918213);
#2336=CIRCLE('',#52390,20.7371197918213);
#2337=CIRCLE('',#52394,16.75);
#2338=CIRCLE('',#52395,16.7499999999999);
#2339=CIRCLE('',#52396,16.7499999999999);
#2340=CIRCLE('',#52398,20.7371197918213);
#2341=CIRCLE('',#52400,2.55000000000001);
#2342=CIRCLE('',#52403,2.435);
#2343=CIRCLE('',#52407,2.435);
#2344=CIRCLE('',#52408,1.50000000000001);
#2345=CIRCLE('',#52409,1.5);
#2346=CIRCLE('',#52411,0.800000000000001);
#2347=CIRCLE('',#52412,0.800000000000001);
#2348=CIRCLE('',#52414,1.10000000000001);
#2349=CIRCLE('',#52416,1.10000000000001);
#2350=CIRCLE('',#52420,5.);
#2351=CIRCLE('',#52421,3.);
#2352=CIRCLE('',#52425,3.);
#2353=CIRCLE('',#52426,3.);
#2354=CIRCLE('',#52429,5.);
#2355=CIRCLE('',#52431,2.);
#2356=CIRCLE('',#52432,2.);
#2357=CIRCLE('',#52433,2.);
#2358=CIRCLE('',#52434,2.);
#2359=CIRCLE('',#52436,1.10000000000001);
#2360=CIRCLE('',#52438,5.);
#2361=CIRCLE('',#52439,3.);
#2362=CIRCLE('',#52440,5.);
#2363=CIRCLE('',#52442,1.10000000000001);
#2364=CIRCLE('',#52443,1.10000000000001);
#2365=CIRCLE('',#52446,3.);
#2366=CIRCLE('',#52449,5.);
#2367=CIRCLE('',#52451,3.);
#2368=CIRCLE('',#52453,3.);
#2369=CIRCLE('',#52455,1.5);
#2370=CIRCLE('',#52457,3.);
#2371=CIRCLE('',#52458,1.5);
#2372=CIRCLE('',#52460,1.5);
#2373=CIRCLE('',#52462,1.5);
#2374=CIRCLE('',#52470,2.435);
#2375=CIRCLE('',#52471,1.50000000000001);
#2376=CIRCLE('',#52474,1.50000000000001);
#2377=CIRCLE('',#52475,1.5);
#2378=CIRCLE('',#52483,0.5);
#2379=CIRCLE('',#52484,0.5);
#2380=CIRCLE('',#52486,2.5);
#2381=CIRCLE('',#52487,2.5);
#2382=CIRCLE('',#52488,1.5);
#2383=CIRCLE('',#52490,0.5);
#2384=CIRCLE('',#52491,0.5);
#2385=CIRCLE('',#52493,2.5);
#2386=CIRCLE('',#52494,2.5);
#2387=CIRCLE('',#52495,1.5);
#2388=CIRCLE('',#52497,1.);
#2389=CIRCLE('',#52498,1.);
#2390=CIRCLE('',#52500,1.5);
#2391=CIRCLE('',#52502,1.);
#2392=CIRCLE('',#52504,1.);
#2393=CIRCLE('',#52507,2.5);
#2394=CIRCLE('',#52508,2.5);
#2395=CIRCLE('',#52509,1.5);
#2396=CIRCLE('',#52511,2.5);
#2397=CIRCLE('',#52514,2.5);
#2398=CIRCLE('',#52518,1.5);
#2399=CIRCLE('',#52520,1.5);
#2400=CIRCLE('',#52526,3.125);
#2401=CIRCLE('',#52527,1.74999054005);
#2402=CIRCLE('',#52528,3.500000037597);
#2403=CIRCLE('',#52531,1.);
#2404=CIRCLE('',#52532,0.99);
#2405=CIRCLE('',#52533,1.);
#2406=CIRCLE('',#52534,2.5);
#2407=CIRCLE('',#52535,2.5);
#2408=CIRCLE('',#52536,1.);
#2409=CIRCLE('',#52537,0.1);
#2410=CIRCLE('',#52538,0.1);
#2411=CIRCLE('',#52539,0.1);
#2412=CIRCLE('',#52540,0.1);
#2413=CIRCLE('',#52541,0.1);
#2414=CIRCLE('',#52542,0.625);
#2415=CIRCLE('',#52543,0.625);
#2416=CIRCLE('',#52544,2.25);
#2417=CIRCLE('',#52545,0.5);
#2418=CIRCLE('',#52547,0.1);
#2419=CIRCLE('',#52549,0.1);
#2420=CIRCLE('',#52550,0.1);
#2421=CIRCLE('',#52551,0.1);
#2422=CIRCLE('',#52552,0.1);
#2423=CIRCLE('',#52554,0.625);
#2424=CIRCLE('',#52555,0.625);
#2425=CIRCLE('',#52556,0.625);
#2426=CIRCLE('',#52558,0.25);
#2427=CIRCLE('',#52559,0.3749965784842);
#2428=CIRCLE('',#52560,0.3749965784842);
#2429=CIRCLE('',#52563,3.025);
#2430=CIRCLE('',#52565,3.025);
#2431=CIRCLE('',#52567,4.525);
#2432=CIRCLE('',#52569,6.1);
#2433=CIRCLE('',#52573,0.1);
#2434=CIRCLE('',#52574,1.5);
#2435=CIRCLE('',#52575,0.1);
#2436=CIRCLE('',#52576,2.5);
#2437=CIRCLE('',#52577,0.2);
#2438=CIRCLE('',#52578,0.2);
#2439=CIRCLE('',#52581,1.);
#2440=CIRCLE('',#52582,0.625);
#2441=CIRCLE('',#52583,0.625);
#2442=CIRCLE('',#52585,0.99);
#2443=CIRCLE('',#52588,0.2);
#2444=CIRCLE('',#52589,0.2);
#2445=CIRCLE('',#52590,0.2);
#2446=CIRCLE('',#52591,0.2);
#2447=CIRCLE('',#52592,0.625);
#2448=CIRCLE('',#52593,0.625);
#2449=CIRCLE('',#52595,0.625);
#2450=CIRCLE('',#52596,0.625);
#2451=CIRCLE('',#52597,0.625);
#2452=CIRCLE('',#52599,0.2);
#2453=CIRCLE('',#52600,0.424996123171);
#2454=CIRCLE('',#52601,0.424996123171);
#2455=CIRCLE('',#52604,0.625);
#2456=CIRCLE('',#52605,0.625);
#2457=CIRCLE('',#52606,0.625);
#2458=CIRCLE('',#52608,0.2);
#2459=CIRCLE('',#52609,0.4249961231754);
#2460=CIRCLE('',#52610,0.4249961231754);
#2461=CIRCLE('',#52614,1.);
#2462=CIRCLE('',#52616,1.);
#2463=CIRCLE('',#52618,0.1);
#2464=CIRCLE('',#52619,0.8999988556077);
#2465=CIRCLE('',#52620,0.09999906418098);
#2466=CIRCLE('',#52621,0.1);
#2467=CIRCLE('',#52623,1.599999138548);
#2468=CIRCLE('',#52624,1.5);
#2469=CIRCLE('',#52625,0.09999923685274);
#2470=CIRCLE('',#52630,0.99);
#2471=CIRCLE('',#52632,3.510000037708);
#2472=CIRCLE('',#52633,1.739990594388);
#2473=CIRCLE('',#52634,1.5);
#2474=CIRCLE('',#52635,1.499990968274);
#2475=CIRCLE('',#52636,1.499990967379);
#2476=CIRCLE('',#52638,1.);
#2477=CIRCLE('',#52641,2.5);
#2478=CIRCLE('',#52644,2.5);
#2479=CIRCLE('',#52647,1.);
#2480=CIRCLE('',#52648,1.);
#2481=CIRCLE('',#52651,0.5);
#2482=CIRCLE('',#52652,1.);
#2483=CIRCLE('',#52654,1.);
#2484=CIRCLE('',#52656,0.5);
#2485=CIRCLE('',#52658,0.5);
#2486=CIRCLE('',#52660,1.999999815782);
#2487=CIRCLE('',#52661,0.5);
#2488=CIRCLE('',#52663,1.999999815782);
#2489=CIRCLE('',#52664,1.599997957329);
#2490=CIRCLE('',#52665,1.599997957329);
#2491=CIRCLE('',#52667,0.5);
#2492=CIRCLE('',#52669,0.5);
#2493=CIRCLE('',#52672,1.5);
#2494=CIRCLE('',#52673,0.1);
#2495=CIRCLE('',#52674,1.5);
#2496=CIRCLE('',#52676,1.5);
#2497=CIRCLE('',#52677,1.5);
#2498=CIRCLE('',#52679,1.999999038537);
#2499=CIRCLE('',#52680,1.999999038537);
#2500=CIRCLE('',#52682,0.25);
#2501=CIRCLE('',#52683,2.25);
#2502=CIRCLE('',#52684,2.25);
#2503=CIRCLE('',#52688,0.1999948620345);
#2504=CIRCLE('',#52689,0.1999948620185);
#2505=CIRCLE('',#52691,0.1);
#2506=CIRCLE('',#52694,0.1);
#2507=CIRCLE('',#52696,0.1999949173403);
#2508=CIRCLE('',#52697,0.1999949173645);
#2509=CIRCLE('',#52700,0.1);
#2510=CIRCLE('',#52703,0.1);
#2511=CIRCLE('',#52705,0.1);
#2512=CIRCLE('',#52706,0.1);
#2513=CIRCLE('',#52708,0.1);
#2514=CIRCLE('',#52710,0.1);
#2515=CIRCLE('',#52712,0.1);
#2516=CIRCLE('',#52714,0.1);
#2517=CIRCLE('',#52716,0.1);
#2518=CIRCLE('',#52718,0.1);
#2519=CIRCLE('',#52722,0.2);
#2520=CIRCLE('',#52725,0.2);
#2521=CIRCLE('',#52728,0.2);
#2522=CIRCLE('',#52731,0.2);
#2523=CIRCLE('',#52734,5.75);
#2524=CIRCLE('',#52736,0.2);
#2525=CIRCLE('',#52737,0.2);
#2526=CIRCLE('',#52738,0.2);
#2527=CIRCLE('',#52740,5.75);
#2528=CIRCLE('',#52742,0.2);
#2529=CIRCLE('',#52744,0.2);
#2530=CIRCLE('',#52745,0.2);
#2531=CIRCLE('',#52746,0.2);
#2532=CIRCLE('',#52749,5.75);
#2533=CIRCLE('',#52750,5.75);
#2534=CIRCLE('',#52752,4.75);
#2535=CIRCLE('',#52754,4.75);
#2536=CIRCLE('',#52756,2.1);
#2537=CIRCLE('',#52759,4.525);
#2538=CIRCLE('',#52760,2.1);
#2539=CIRCLE('',#52762,2.);
#2540=CIRCLE('',#52764,2.);
#2541=CIRCLE('',#52766,2.1);
#2542=CIRCLE('',#52768,2.4);
#2543=CIRCLE('',#52770,2.4);
#2544=CIRCLE('',#52772,2.1);
#2545=CIRCLE('',#52774,2.);
#2546=CIRCLE('',#52776,2.);
#2547=CIRCLE('',#52788,0.2);
#2548=CIRCLE('',#52790,0.2);
#2549=CIRCLE('',#52791,0.2);
#2550=CIRCLE('',#52793,2.5);
#2551=CIRCLE('',#52796,6.1);
#2552=CIRCLE('',#52798,6.1);
#2553=CIRCLE('',#52800,6.1);
#2554=CIRCLE('',#52801,6.1);
#2555=CIRCLE('',#52802,6.1);
#2556=CIRCLE('',#52803,6.1);
#2557=CIRCLE('',#52817,0.99);
#2558=CIRCLE('',#52818,0.75);
#2559=CIRCLE('',#52820,0.75);
#2560=CIRCLE('',#52822,1.);
#2561=CIRCLE('',#52823,1.);
#2562=CIRCLE('',#52825,1.);
#2563=CIRCLE('',#52827,4.5);
#2564=CIRCLE('',#52828,1.);
#2565=CIRCLE('',#52832,0.99);
#2566=CIRCLE('',#52834,4.5);
#2567=CIRCLE('',#52835,0.99);
#2568=CIRCLE('',#52840,0.1);
#2569=CIRCLE('',#52842,0.8999997075273);
#2570=CIRCLE('',#52843,0.1);
#2571=CIRCLE('',#52850,0.5);
#2572=CIRCLE('',#52851,0.5);
#2573=CIRCLE('',#52852,0.2499944712408);
#2574=CIRCLE('',#52853,0.2499944712408);
#2575=CIRCLE('',#52854,0.25);
#2576=CIRCLE('',#52858,3.500000037597);
#2577=CIRCLE('',#52859,1.75);
#2578=CIRCLE('',#52860,3.125);
#2579=CIRCLE('',#52863,0.1);
#2580=CIRCLE('',#52864,0.1);
#2581=CIRCLE('',#52865,0.1);
#2582=CIRCLE('',#52866,0.1);
#2583=CIRCLE('',#52867,0.1);
#2584=CIRCLE('',#52868,1.);
#2585=CIRCLE('',#52869,2.5);
#2586=CIRCLE('',#52870,2.5);
#2587=CIRCLE('',#52871,1.);
#2588=CIRCLE('',#52872,0.99);
#2589=CIRCLE('',#52873,1.);
#2590=CIRCLE('',#52874,0.725);
#2591=CIRCLE('',#52875,2.449998769068);
#2592=CIRCLE('',#52876,2.449998769068);
#2593=CIRCLE('',#52877,0.6999892449615);
#2594=CIRCLE('',#52878,0.6999892449615);
#2595=CIRCLE('',#52880,0.1);
#2596=CIRCLE('',#52882,0.1);
#2597=CIRCLE('',#52883,0.1);
#2598=CIRCLE('',#52884,0.1);
#2599=CIRCLE('',#52885,0.1);
#2600=CIRCLE('',#52887,1.);
#2601=CIRCLE('',#52889,4.5);
#2602=CIRCLE('',#52890,1.);
#2603=CIRCLE('',#52892,1.);
#2604=CIRCLE('',#52894,1.900000287622);
#2605=CIRCLE('',#52895,1.15);
#2606=CIRCLE('',#52896,0.725);
#2607=CIRCLE('',#52898,0.725);
#2608=CIRCLE('',#52900,0.2);
#2609=CIRCLE('',#52901,0.2);
#2610=CIRCLE('',#52902,0.2);
#2611=CIRCLE('',#52903,0.2);
#2612=CIRCLE('',#52904,0.2);
#2613=CIRCLE('',#52905,0.2);
#2614=CIRCLE('',#52906,2.5);
#2615=CIRCLE('',#52907,0.1);
#2616=CIRCLE('',#52908,1.5);
#2617=CIRCLE('',#52909,0.1);
#2618=CIRCLE('',#52910,1.);
#2619=CIRCLE('',#52911,0.99);
#2620=CIRCLE('',#52912,0.2);
#2621=CIRCLE('',#52913,0.2);
#2622=CIRCLE('',#52914,0.725);
#2623=CIRCLE('',#52916,0.725);
#2624=CIRCLE('',#52918,1.149997722361);
#2625=CIRCLE('',#52920,0.1);
#2626=CIRCLE('',#52921,0.1);
#2627=CIRCLE('',#52923,0.1999947505084);
#2628=CIRCLE('',#52924,0.1);
#2629=CIRCLE('',#52925,0.1);
#2630=CIRCLE('',#52927,0.1999947265256);
#2631=CIRCLE('',#52930,1.499990968274);
#2632=CIRCLE('',#52931,1.5);
#2633=CIRCLE('',#52932,1.739990594388);
#2634=CIRCLE('',#52933,3.510000037708);
#2635=CIRCLE('',#52935,0.99);
#2636=CIRCLE('',#52938,4.5);
#2637=CIRCLE('',#52939,4.5);
#2638=CIRCLE('',#52940,4.5);
#2639=CIRCLE('',#52942,0.99);
#2640=CIRCLE('',#52944,0.99);
#2641=CIRCLE('',#52946,0.99);
#2642=CIRCLE('',#52947,0.75);
#2643=CIRCLE('',#52949,0.75);
#2644=CIRCLE('',#52950,0.400002414364);
#2645=CIRCLE('',#52952,0.1);
#2646=CIRCLE('',#52954,1.25);
#2647=CIRCLE('',#52955,0.3999924754296);
#2648=CIRCLE('',#52956,0.4);
#2649=CIRCLE('',#52958,1.5);
#2650=CIRCLE('',#52959,1.5);
#2651=CIRCLE('',#52961,0.8999997164129);
#2652=CIRCLE('',#52963,0.1);
#2653=CIRCLE('',#52965,1.);
#2654=CIRCLE('',#52966,0.09999990588275);
#2655=CIRCLE('',#52970,0.75);
#2656=CIRCLE('',#52972,0.75);
#2657=CIRCLE('',#52974,0.1);
#2658=CIRCLE('',#52975,0.6499989927291);
#2659=CIRCLE('',#52976,0.1);
#2660=CIRCLE('',#52980,0.1);
#2661=CIRCLE('',#52982,1.25);
#2662=CIRCLE('',#52983,0.1);
#2663=CIRCLE('',#52985,1.25);
#2664=CIRCLE('',#52987,1.349997267592);
#2665=CIRCLE('',#52988,0.1);
#2666=CIRCLE('',#52990,1.6);
#2667=CIRCLE('',#52991,0.3);
#2668=CIRCLE('',#52992,1.65);
#2669=CIRCLE('',#52997,0.1);
#2670=CIRCLE('',#52999,0.649998992613);
#2671=CIRCLE('',#53001,0.1);
#2672=CIRCLE('',#53002,0.1);
#2673=CIRCLE('',#53005,0.1);
#2674=CIRCLE('',#53011,0.4);
#2675=CIRCLE('',#53012,0.4);
#2676=CIRCLE('',#53014,1.150004444443);
#2677=CIRCLE('',#53016,0.3499994575486);
#2678=CIRCLE('',#53018,1.25);
#2679=CIRCLE('',#53020,0.4);
#2680=CIRCLE('',#53022,0.4);
#2681=CIRCLE('',#53023,0.75);
#2682=CIRCLE('',#53025,0.1);
#2683=CIRCLE('',#53027,0.4);
#2684=CIRCLE('',#53028,0.1);
#2685=CIRCLE('',#53031,0.1);
#2686=CIRCLE('',#53196,0.4);
#2687=CIRCLE('',#53201,0.4);
#2688=CIRCLE('',#53204,0.1);
#2689=CIRCLE('',#53205,4.400000484565);
#2690=CIRCLE('',#53206,0.1000000439449);
#2691=CIRCLE('',#53207,0.1);
#2692=CIRCLE('',#53209,0.09999997267246);
#2693=CIRCLE('',#53210,0.1);
#2694=CIRCLE('',#53212,4.40000056067);
#2695=CIRCLE('',#53213,0.09999889746374);
#2696=CIRCLE('',#53215,1.25);
#2697=CIRCLE('',#53218,0.1);
#2698=CIRCLE('',#53220,1.149997722365);
#2699=CIRCLE('',#53221,0.725);
#2700=CIRCLE('',#53224,0.1);
#2701=CIRCLE('',#53230,3.025);
#2702=CIRCLE('',#53231,4.525);
#2703=CIRCLE('',#53233,6.1);
#2704=CIRCLE('',#53236,2.1);
#2705=CIRCLE('',#53237,4.525);
#2706=CIRCLE('',#53240,4.75);
#2707=CIRCLE('',#53241,2.1);
#2708=CIRCLE('',#53243,2.);
#2709=CIRCLE('',#53245,2.);
#2710=CIRCLE('',#53247,2.1);
#2711=CIRCLE('',#53249,2.4);
#2712=CIRCLE('',#53251,2.4);
#2713=CIRCLE('',#53253,2.1);
#2714=CIRCLE('',#53255,2.);
#2715=CIRCLE('',#53257,2.);
#2716=CIRCLE('',#53260,4.75);
#2717=CIRCLE('',#53263,0.2);
#2718=CIRCLE('',#53266,0.700918529910691);
#2719=CIRCLE('',#53267,0.2);
#2720=CIRCLE('',#53269,5.75);
#2721=CIRCLE('',#53271,0.2);
#2722=CIRCLE('',#53272,0.2);
#2723=CIRCLE('',#53274,0.2);
#2724=CIRCLE('',#53277,0.2);
#2725=CIRCLE('',#53278,0.2);
#2726=CIRCLE('',#53281,5.75);
#2727=CIRCLE('',#53287,6.1);
#2728=CIRCLE('',#53288,6.1);
#2729=CIRCLE('',#53289,6.1);
#2730=CIRCLE('',#53290,6.1);
#2731=CIRCLE('',#53291,6.1);
#2732=CIRCLE('',#53292,6.1);
#2733=CIRCLE('',#53294,0.2);
#2734=CIRCLE('',#53296,0.2);
#2735=CIRCLE('',#53297,2.5);
#2736=CIRCLE('',#53299,0.2);
#2737=CIRCLE('',#53314,0.2);
#2738=CIRCLE('',#53315,0.2);
#2739=CIRCLE('',#53332,3.025);
#2740=CIRCLE('',#53335,1.);
#2741=CIRCLE('',#53338,2.5);
#2742=CIRCLE('',#53341,2.5);
#2743=CIRCLE('',#53344,1.);
#2744=CIRCLE('',#53346,0.5);
#2745=CIRCLE('',#53347,1.);
#2746=CIRCLE('',#53349,1.);
#2747=CIRCLE('',#53351,0.5);
#2748=CIRCLE('',#53353,0.5);
#2749=CIRCLE('',#53355,1.999999815782);
#2750=CIRCLE('',#53356,0.5);
#2751=CIRCLE('',#53358,1.999999815782);
#2752=CIRCLE('',#53359,1.599997975547);
#2753=CIRCLE('',#53360,1.599997975547);
#2754=CIRCLE('',#53362,0.5);
#2755=CIRCLE('',#53364,0.5);
#2756=CIRCLE('',#53367,0.1);
#2757=CIRCLE('',#53368,1.5);
#2758=CIRCLE('',#53369,1.5);
#2759=CIRCLE('',#53371,1.5);
#2760=CIRCLE('',#53373,2.25);
#2761=CIRCLE('',#53375,2.25);
#2762=CIRCLE('',#53376,2.25);
#2763=CIRCLE('',#53378,0.2);
#2764=CIRCLE('',#53380,0.2);
#2765=CIRCLE('',#53381,0.5);
#2766=CIRCLE('',#53382,0.5);
#2767=CIRCLE('',#53383,0.5);
#2768=CIRCLE('',#53385,0.5);
#2769=CIRCLE('',#53390,0.2);
#2770=CIRCLE('',#53391,0.2);
#2771=CIRCLE('',#53393,2.5);
#2772=CIRCLE('',#53394,2.3);
#2773=CIRCLE('',#53396,0.2);
#2774=CIRCLE('',#53397,0.2000000035092);
#2775=CIRCLE('',#53399,2.9);
#2776=CIRCLE('',#53400,2.9);
#2777=CIRCLE('',#53401,2.9);
#2778=CIRCLE('',#53402,2.9);
#2779=CIRCLE('',#53403,2.9);
#2780=CIRCLE('',#53404,0.2000000022127);
#2781=CIRCLE('',#53406,2.5);
#2782=CIRCLE('',#53407,2.5);
#2783=CIRCLE('',#53408,0.1999999896909);
#2784=CIRCLE('',#53409,0.1999999866483);
#2785=CIRCLE('',#53411,2.5);
#2786=CIRCLE('',#53413,2.3);
#2787=CIRCLE('',#53414,0.2);
#2788=CIRCLE('',#53416,0.2);
#2789=CIRCLE('',#53418,0.2);
#2790=CIRCLE('',#53420,2.3);
#2791=CIRCLE('',#53421,1.5);
#2792=CIRCLE('',#53423,1.5);
#2793=CIRCLE('',#53425,2.3);
#2794=CIRCLE('',#53427,0.2);
#2795=CIRCLE('',#53428,0.2);
#2796=CIRCLE('',#53431,0.2000000228409);
#2797=CIRCLE('',#53433,0.1999946423496);
#2798=CIRCLE('',#53434,0.2);
#2799=CIRCLE('',#53436,2.69999954095);
#2800=CIRCLE('',#53438,2.69999954092);
#2801=CIRCLE('',#53441,0.2);
#2802=CIRCLE('',#53442,0.2000000228409);
#2803=CIRCLE('',#53444,0.1999946423496);
#2804=CIRCLE('',#53446,0.2);
#2805=CIRCLE('',#53449,0.2);
#2806=CIRCLE('',#53453,2.999999862698);
#2807=CIRCLE('',#53454,2.999999862698);
#2808=CIRCLE('',#53455,0.1);
#2809=CIRCLE('',#53457,4.3);
#2810=CIRCLE('',#53458,4.3);
#2811=CIRCLE('',#53460,4.5);
#2812=CIRCLE('',#53461,0.1);
#2813=CIRCLE('',#53463,0.1);
#2814=CIRCLE('',#53465,4.5);
#2815=CIRCLE('',#53466,0.1);
#2816=CIRCLE('',#53468,0.1);
#2817=CIRCLE('',#53470,0.1);
#2818=CIRCLE('',#53471,0.1);
#2819=CIRCLE('',#53473,0.1);
#2820=CIRCLE('',#53475,0.1);
#2821=CIRCLE('',#53476,0.1);
#2822=CIRCLE('',#53478,0.1);
#2823=CIRCLE('',#53480,0.1);
#2824=CIRCLE('',#53481,0.1);
#2825=CIRCLE('',#53483,0.1);
#2826=CIRCLE('',#53488,0.1);
#2827=CIRCLE('',#53489,0.1);
#2828=CIRCLE('',#53491,4.);
#2829=CIRCLE('',#53492,0.5);
#2830=CIRCLE('',#53493,0.5);
#2831=CIRCLE('',#53494,4.);
#2832=CIRCLE('',#53495,4.399998553755);
#2833=CIRCLE('',#53496,4.399998387907);
#2834=CIRCLE('',#53499,0.1);
#2835=CIRCLE('',#53503,4.);
#2836=CIRCLE('',#53506,4.);
#2837=CIRCLE('',#53509,0.5);
#2838=CIRCLE('',#53511,0.1);
#2839=CIRCLE('',#53512,0.1);
#2840=CIRCLE('',#53514,0.09999725138071);
#2841=CIRCLE('',#53516,0.1);
#2842=CIRCLE('',#53518,0.1);
#2843=CIRCLE('',#53519,0.1);
#2844=CIRCLE('',#53521,0.1);
#2845=CIRCLE('',#53523,0.1);
#2846=CIRCLE('',#53524,0.1);
#2847=CIRCLE('',#53526,0.1);
#2848=CIRCLE('',#53528,0.1);
#2849=CIRCLE('',#53530,4.3);
#2850=CIRCLE('',#53531,4.5);
#2851=CIRCLE('',#53532,0.1);
#2852=CIRCLE('',#53535,4.3);
#2853=CIRCLE('',#53536,2.05);
#2854=CIRCLE('',#53538,2.05);
#2855=CIRCLE('',#53540,1.95);
#2856=CIRCLE('',#53542,1.95);
#2857=CIRCLE('',#53544,1.75);
#2858=CIRCLE('',#53546,1.75);
#2859=CIRCLE('',#53547,1.75);
#2860=CIRCLE('',#53549,1.24998217975176);
#2861=CIRCLE('',#53550,1.24998217975176);
#2862=CIRCLE('',#53554,0.1);
#2863=CIRCLE('',#53555,0.2);
#2864=CIRCLE('',#53556,0.1);
#2865=CIRCLE('',#53559,0.2);
#2866=CIRCLE('',#53560,0.09999725187837);
#2867=CIRCLE('',#53561,0.1);
#2868=CIRCLE('',#53567,4.399997844894);
#2869=CIRCLE('',#53569,4.3999978019);
#2870=CIRCLE('',#53570,0.5);
#2871=CIRCLE('',#53572,4.5);
#2872=CIRCLE('',#53573,0.1);
#2873=CIRCLE('',#53575,4.5);
#2874=CIRCLE('',#53576,4.5);
#2875=CIRCLE('',#53579,4.5);
#2876=CIRCLE('',#53581,4.5);
#2877=CIRCLE('',#53583,0.1);
#2878=CIRCLE('',#53585,0.1);
#2879=CIRCLE('',#53586,0.1);
#2880=CIRCLE('',#53588,0.1);
#2881=CIRCLE('',#53590,0.1);
#2882=CIRCLE('',#53595,0.1);
#2883=CIRCLE('',#53597,0.1);
#2884=CIRCLE('',#53599,0.1);
#2885=CIRCLE('',#53602,0.1);
#2886=CIRCLE('',#53604,0.1);
#2887=CIRCLE('',#53606,0.1);
#2888=CIRCLE('',#53609,0.1);
#2889=CIRCLE('',#53611,0.1);
#2890=CIRCLE('',#53619,0.4690598923241);
#2891=CIRCLE('',#53620,0.4690598923241);
#2892=CIRCLE('',#53622,0.7);
#2893=CIRCLE('',#53623,0.7);
#2894=CIRCLE('',#53625,0.7);
#2895=CIRCLE('',#53627,1.099999964149);
#2896=CIRCLE('',#53628,1.099999964149);
#2897=CIRCLE('',#53630,1.2);
#2898=CIRCLE('',#53631,0.1);
#2899=CIRCLE('',#53632,1.2);
#2900=CIRCLE('',#53634,1.2);
#2901=CIRCLE('',#53635,1.2);
#2902=CIRCLE('',#53637,0.7999999910047);
#2903=CIRCLE('',#53638,0.7999999910047);
#2904=CIRCLE('',#53639,0.4);
#2905=CIRCLE('',#53663,0.8);
#2906=CIRCLE('',#53664,0.8);
#2907=CIRCLE('',#53666,0.8);
#2908=CIRCLE('',#53667,0.8);
#2909=CIRCLE('',#53669,0.799999999999999);
#2910=CIRCLE('',#53670,0.799999999999999);
#2911=CIRCLE('',#53672,0.8);
#2912=CIRCLE('',#53673,0.8);
#2913=CIRCLE('',#53675,1.);
#2914=CIRCLE('',#53676,1.);
#2915=CIRCLE('',#53679,7.00000000000001);
#2916=CIRCLE('',#53680,2.3);
#2917=CIRCLE('',#53681,2.24999999999999);
#2918=CIRCLE('',#53682,2.);
#2919=CIRCLE('',#53683,7.);
#2920=CIRCLE('',#53684,1.);
#2921=CIRCLE('',#53685,1.5);
#2922=CIRCLE('',#53686,1.5);
#2923=CIRCLE('',#53688,1.);
#2924=CIRCLE('',#53690,1.5);
#2925=CIRCLE('',#53693,2.);
#2926=CIRCLE('',#53697,2.24999999999999);
#2927=CIRCLE('',#53700,2.3);
#2928=CIRCLE('',#53703,7.);
#2929=CIRCLE('',#53705,7.00000000000001);
#2930=CIRCLE('',#53706,1.5);
#2931=CIRCLE('',#53713,0.8);
#2932=CIRCLE('',#53714,0.8);
#2933=CIRCLE('',#53716,0.8);
#2934=CIRCLE('',#53717,0.8);
#2935=CIRCLE('',#53719,0.799999999999999);
#2936=CIRCLE('',#53720,0.799999999999999);
#2937=CIRCLE('',#53722,0.8);
#2938=CIRCLE('',#53723,0.8);
#2939=CIRCLE('',#53725,1.25);
#2940=CIRCLE('',#53726,1.25);
#2941=CIRCLE('',#53728,1.25);
#2942=CIRCLE('',#53729,1.25);
#2943=CIRCLE('',#53731,0.5);
#2944=CIRCLE('',#53732,0.5);
#2945=CIRCLE('',#53734,3.25);
#2946=CIRCLE('',#53735,3.25);
#2947=CIRCLE('',#53737,2.);
#2948=CIRCLE('',#53738,7.);
#2949=CIRCLE('',#53739,20.);
#2950=CIRCLE('',#53740,2.5);
#2951=CIRCLE('',#53742,7.00000000000001);
#2952=CIRCLE('',#53743,0.5);
#2953=CIRCLE('',#53744,1.5);
#2954=CIRCLE('',#53746,0.5);
#2955=CIRCLE('',#53749,2.5);
#2956=CIRCLE('',#53752,20.);
#2957=CIRCLE('',#53755,2.);
#2958=CIRCLE('',#53760,7.00000000000001);
#2959=CIRCLE('',#53761,7.);
#2960=CIRCLE('',#53762,1.5);
#2961=CIRCLE('',#53774,2.);
#2962=CIRCLE('',#53775,2.);
#2963=CIRCLE('',#53776,1.1);
#2964=CIRCLE('',#53777,1.1);
#2965=CIRCLE('',#53780,2.);
#2966=CIRCLE('',#53782,2.);
#2967=CIRCLE('',#53783,1.1);
#2968=CIRCLE('',#53784,1.1);
#2969=CIRCLE('',#53790,1.85);
#2970=CIRCLE('',#53792,1.85);
#2971=CIRCLE('',#53793,1.85);
#2972=CIRCLE('',#53794,1.85);
#2973=CIRCLE('',#53795,1.85);
#2974=CIRCLE('',#53797,1.85);
#2975=CIRCLE('',#53798,1.85);
#2976=CIRCLE('',#53801,1.85);
#2977=CIRCLE('',#53802,1.85);
#2978=CIRCLE('',#53803,1.85);
#2979=CIRCLE('',#53805,1.84999999999999);
#2980=CIRCLE('',#53807,1.85);
#2981=CIRCLE('',#53808,1.85);
#2982=CIRCLE('',#53813,1.0999999999993);
#2983=CIRCLE('',#53814,1.0999999999993);
#2984=CIRCLE('',#53816,1.0999999999993);
#2985=CIRCLE('',#53817,1.0999999999993);
#2986=CIRCLE('',#53819,1.10000000000001);
#2987=CIRCLE('',#53820,1.10000000000001);
#2988=CIRCLE('',#53822,1.10000000000001);
#2989=CIRCLE('',#53823,1.10000000000001);
#2990=CIRCLE('',#53826,2.5);
#2991=CIRCLE('',#53828,2.5);
#2992=CIRCLE('',#53831,2.5);
#2993=CIRCLE('',#53833,2.5);
#2994=CIRCLE('',#53863,0.8);
#2995=CIRCLE('',#53864,0.8);
#2996=CIRCLE('',#53866,1.075);
#2997=CIRCLE('',#53867,1.075);
#2998=CIRCLE('',#53869,1.65);
#2999=CIRCLE('',#53870,1.65);
#3000=CIRCLE('',#53872,1.65);
#3001=CIRCLE('',#53873,1.65);
#3002=CIRCLE('',#53875,10.);
#3003=CIRCLE('',#53876,10.);
#3004=CIRCLE('',#53878,6.);
#3005=CIRCLE('',#53879,4.);
#3006=CIRCLE('',#53880,20.);
#3007=CIRCLE('',#53881,4.);
#3008=CIRCLE('',#53882,5.);
#3009=CIRCLE('',#53883,5.);
#3010=CIRCLE('',#53884,5.);
#3011=CIRCLE('',#53885,3.);
#3012=CIRCLE('',#53887,10.);
#3013=CIRCLE('',#53888,1.65000000000001);
#3014=CIRCLE('',#53889,1.65000000000001);
#3015=CIRCLE('',#53891,10.);
#3016=CIRCLE('',#53893,3.);
#3017=CIRCLE('',#53894,5.);
#3018=CIRCLE('',#53895,5.);
#3019=CIRCLE('',#53896,5.);
#3020=CIRCLE('',#53897,4.);
#3021=CIRCLE('',#53898,20.);
#3022=CIRCLE('',#53899,4.);
#3023=CIRCLE('',#53900,6.00000000000001);
#3024=CIRCLE('',#53901,3.);
#3025=CIRCLE('',#53902,2.);
#3026=CIRCLE('',#53904,5.);
#3027=CIRCLE('',#53906,5.);
#3028=CIRCLE('',#53908,3.);
#3029=CIRCLE('',#53909,6.00000000000001);
#3030=CIRCLE('',#53910,3.);
#3031=CIRCLE('',#53911,3.);
#3032=CIRCLE('',#53912,5.);
#3033=CIRCLE('',#53915,5.);
#3034=CIRCLE('',#53917,5.);
#3035=CIRCLE('',#53919,5.);
#3036=CIRCLE('',#53922,3.);
#3037=CIRCLE('',#53923,6.);
#3038=CIRCLE('',#53924,3.);
#3039=CIRCLE('',#53932,3.);
#3040=CIRCLE('',#53935,3.99999999999999);
#3041=CIRCLE('',#53936,20.000000000001);
#3042=CIRCLE('',#53937,4.);
#3043=CIRCLE('',#53940,3.);
#3044=CIRCLE('',#53941,3.);
#3045=CIRCLE('',#53942,3.);
#3046=CIRCLE('',#53947,1.65000000000001);
#3047=CIRCLE('',#53948,1.65000000000001);
#3048=CIRCLE('',#53951,3.);
#3049=CIRCLE('',#53952,1.5);
#3050=CIRCLE('',#53953,1.5);
#3051=CIRCLE('',#53955,2.);
#3052=CIRCLE('',#53956,1.1);
#3053=CIRCLE('',#53957,1.1);
#3054=CIRCLE('',#53959,4.);
#3055=CIRCLE('',#53960,20.0000000000018);
#3056=CIRCLE('',#53961,3.99999999999997);
#3057=CIRCLE('',#53962,1.1);
#3058=CIRCLE('',#53963,1.5);
#3059=CIRCLE('',#53985,0.799999999999999);
#3060=CIRCLE('',#53986,0.799999999999999);
#3061=CIRCLE('',#53988,0.8);
#3062=CIRCLE('',#53989,0.8);
#3063=CIRCLE('',#53991,0.8);
#3064=CIRCLE('',#53992,0.8);
#3065=CIRCLE('',#53994,0.8);
#3066=CIRCLE('',#53995,0.8);
#3067=CIRCLE('',#53997,1.);
#3068=CIRCLE('',#53998,1.);
#3069=CIRCLE('',#54001,7.00000000000001);
#3070=CIRCLE('',#54002,2.3);
#3071=CIRCLE('',#54003,2.24999999999999);
#3072=CIRCLE('',#54004,2.);
#3073=CIRCLE('',#54005,7.);
#3074=CIRCLE('',#54006,1.);
#3075=CIRCLE('',#54007,1.5);
#3076=CIRCLE('',#54008,1.5);
#3077=CIRCLE('',#54010,1.);
#3078=CIRCLE('',#54012,1.5);
#3079=CIRCLE('',#54015,2.);
#3080=CIRCLE('',#54019,2.24999999999999);
#3081=CIRCLE('',#54022,2.3);
#3082=CIRCLE('',#54025,7.);
#3083=CIRCLE('',#54027,7.00000000000001);
#3084=CIRCLE('',#54028,1.5);
#3085=CIRCLE('',#54035,0.8);
#3086=CIRCLE('',#54036,0.8);
#3087=CIRCLE('',#54038,0.8);
#3088=CIRCLE('',#54039,0.8);
#3089=CIRCLE('',#54041,0.799999999999999);
#3090=CIRCLE('',#54042,0.799999999999999);
#3091=CIRCLE('',#54044,0.8);
#3092=CIRCLE('',#54045,0.8);
#3093=CIRCLE('',#54047,1.25);
#3094=CIRCLE('',#54048,1.25);
#3095=CIRCLE('',#54050,1.25);
#3096=CIRCLE('',#54051,1.25);
#3097=CIRCLE('',#54053,0.5);
#3098=CIRCLE('',#54054,0.5);
#3099=CIRCLE('',#54056,3.25);
#3100=CIRCLE('',#54057,3.25);
#3101=CIRCLE('',#54059,2.);
#3102=CIRCLE('',#54060,7.);
#3103=CIRCLE('',#54061,20.);
#3104=CIRCLE('',#54062,2.5);
#3105=CIRCLE('',#54063,7.00000000000001);
#3106=CIRCLE('',#54064,0.5);
#3107=CIRCLE('',#54065,1.5);
#3108=CIRCLE('',#54067,0.5);
#3109=CIRCLE('',#54070,2.5);
#3110=CIRCLE('',#54073,20.);
#3111=CIRCLE('',#54076,2.);
#3112=CIRCLE('',#54080,7.00000000000001);
#3113=CIRCLE('',#54081,9.91202799747195);
#3114=CIRCLE('',#54082,7.);
#3115=CIRCLE('',#54083,1.5);
#3116=CIRCLE('',#54091,0.799999999999999);
#3117=CIRCLE('',#54092,0.799999999999999);
#3118=CIRCLE('',#54094,0.8);
#3119=CIRCLE('',#54095,0.8);
#3120=CIRCLE('',#54097,0.8);
#3121=CIRCLE('',#54098,0.8);
#3122=CIRCLE('',#54100,0.8);
#3123=CIRCLE('',#54101,0.8);
#3124=CIRCLE('',#54103,1.);
#3125=CIRCLE('',#54104,1.);
#3126=CIRCLE('',#54107,7.00000000000001);
#3127=CIRCLE('',#54108,2.3);
#3128=CIRCLE('',#54109,2.24999999999999);
#3129=CIRCLE('',#54110,2.);
#3130=CIRCLE('',#54111,7.);
#3131=CIRCLE('',#54112,1.);
#3132=CIRCLE('',#54113,1.5);
#3133=CIRCLE('',#54114,1.5);
#3134=CIRCLE('',#54116,1.);
#3135=CIRCLE('',#54118,1.5);
#3136=CIRCLE('',#54121,2.);
#3137=CIRCLE('',#54125,2.24999999999999);
#3138=CIRCLE('',#54128,2.3);
#3139=CIRCLE('',#54131,7.);
#3140=CIRCLE('',#54133,7.00000000000001);
#3141=CIRCLE('',#54134,1.5);
#3142=CIRCLE('',#54141,0.8);
#3143=CIRCLE('',#54142,0.8);
#3144=CIRCLE('',#54144,0.8);
#3145=CIRCLE('',#54145,0.8);
#3146=CIRCLE('',#54147,0.799999999999999);
#3147=CIRCLE('',#54148,0.799999999999999);
#3148=CIRCLE('',#54150,0.8);
#3149=CIRCLE('',#54151,0.8);
#3150=CIRCLE('',#54153,1.25);
#3151=CIRCLE('',#54154,1.25);
#3152=CIRCLE('',#54156,1.25);
#3153=CIRCLE('',#54157,1.25);
#3154=CIRCLE('',#54159,0.5);
#3155=CIRCLE('',#54160,0.5);
#3156=CIRCLE('',#54162,3.25);
#3157=CIRCLE('',#54163,3.25);
#3158=CIRCLE('',#54165,2.);
#3159=CIRCLE('',#54166,7.);
#3160=CIRCLE('',#54167,20.);
#3161=CIRCLE('',#54168,2.5);
#3162=CIRCLE('',#54169,7.00000000000001);
#3163=CIRCLE('',#54170,0.5);
#3164=CIRCLE('',#54171,1.5);
#3165=CIRCLE('',#54173,0.5);
#3166=CIRCLE('',#54176,2.5);
#3167=CIRCLE('',#54179,20.);
#3168=CIRCLE('',#54182,2.);
#3169=CIRCLE('',#54186,7.00000000000001);
#3170=CIRCLE('',#54187,9.91202799747195);
#3171=CIRCLE('',#54188,7.);
#3172=CIRCLE('',#54189,1.5);
#3173=CIRCLE('',#54214,1.25);
#3174=CIRCLE('',#54215,1.25);
#3175=CIRCLE('',#54217,1.25);
#3176=CIRCLE('',#54218,1.25);
#3177=CIRCLE('',#54220,0.8);
#3178=CIRCLE('',#54221,0.8);
#3179=CIRCLE('',#54223,0.8);
#3180=CIRCLE('',#54224,0.8);
#3181=CIRCLE('',#54226,0.8);
#3182=CIRCLE('',#54227,0.8);
#3183=CIRCLE('',#54229,1.);
#3184=CIRCLE('',#54230,1.);
#3185=CIRCLE('',#54233,2.5);
#3186=CIRCLE('',#54234,6.);
#3187=CIRCLE('',#54235,2.5);
#3188=CIRCLE('',#54236,1.5);
#3189=CIRCLE('',#54237,1.75);
#3190=CIRCLE('',#54238,3.5);
#3191=CIRCLE('',#54239,7.5);
#3192=CIRCLE('',#54240,1.);
#3193=CIRCLE('',#54242,1.);
#3194=CIRCLE('',#54244,7.5);
#3195=CIRCLE('',#54248,6.);
#3196=CIRCLE('',#54251,2.5);
#3197=CIRCLE('',#54253,3.5);
#3198=CIRCLE('',#54254,1.75);
#3199=CIRCLE('',#54255,1.5);
#3200=CIRCLE('',#54256,2.5);
#3201=CIRCLE('',#54264,1.25);
#3202=CIRCLE('',#54265,1.25);
#3203=CIRCLE('',#54267,0.8);
#3204=CIRCLE('',#54268,0.8);
#3205=CIRCLE('',#54270,0.8);
#3206=CIRCLE('',#54271,0.8);
#3207=CIRCLE('',#54273,0.8);
#3208=CIRCLE('',#54274,0.8);
#3209=CIRCLE('',#54276,15.);
#3210=CIRCLE('',#54277,15.);
#3211=CIRCLE('',#54279,7.5);
#3212=CIRCLE('',#54280,2.50000000000029);
#3213=CIRCLE('',#54282,2.50000000000026);
#3214=CIRCLE('',#54284,7.5);
#3215=CIRCLE('',#54290,1.25);
#3216=CIRCLE('',#54291,1.25);
#3217=CIRCLE('',#54293,1.25);
#3218=CIRCLE('',#54294,1.25);
#3219=CIRCLE('',#54296,0.8);
#3220=CIRCLE('',#54297,0.8);
#3221=CIRCLE('',#54299,0.8);
#3222=CIRCLE('',#54300,0.8);
#3223=CIRCLE('',#54302,0.8);
#3224=CIRCLE('',#54303,0.8);
#3225=CIRCLE('',#54305,1.);
#3226=CIRCLE('',#54306,1.);
#3227=CIRCLE('',#54309,2.5);
#3228=CIRCLE('',#54310,6.);
#3229=CIRCLE('',#54311,2.5);
#3230=CIRCLE('',#54312,1.5);
#3231=CIRCLE('',#54313,1.75);
#3232=CIRCLE('',#54314,3.5);
#3233=CIRCLE('',#54315,7.5);
#3234=CIRCLE('',#54316,1.);
#3235=CIRCLE('',#54318,1.);
#3236=CIRCLE('',#54320,7.5);
#3237=CIRCLE('',#54324,6.);
#3238=CIRCLE('',#54327,2.5);
#3239=CIRCLE('',#54329,3.5);
#3240=CIRCLE('',#54330,1.75);
#3241=CIRCLE('',#54331,1.5);
#3242=CIRCLE('',#54332,2.5);
#3243=CIRCLE('',#54340,1.25);
#3244=CIRCLE('',#54341,1.25);
#3245=CIRCLE('',#54343,0.8);
#3246=CIRCLE('',#54344,0.8);
#3247=CIRCLE('',#54346,0.8);
#3248=CIRCLE('',#54347,0.8);
#3249=CIRCLE('',#54349,0.8);
#3250=CIRCLE('',#54350,0.8);
#3251=CIRCLE('',#54352,15.);
#3252=CIRCLE('',#54353,15.);
#3253=CIRCLE('',#54355,7.5);
#3254=CIRCLE('',#54356,2.50000000000029);
#3255=CIRCLE('',#54358,2.50000000000026);
#3256=CIRCLE('',#54360,7.5);
#3257=CIRCLE('',#54382,1.85);
#3258=CIRCLE('',#54384,1.85);
#3259=CIRCLE('',#54385,1.85);
#3260=CIRCLE('',#54386,1.85);
#3261=CIRCLE('',#54387,1.85);
#3262=CIRCLE('',#54389,1.85);
#3263=CIRCLE('',#54390,1.85);
#3264=CIRCLE('',#54393,1.85);
#3265=CIRCLE('',#54394,1.85);
#3266=CIRCLE('',#54395,1.85);
#3267=CIRCLE('',#54397,1.84999999999999);
#3268=CIRCLE('',#54399,1.85);
#3269=CIRCLE('',#54400,1.85);
#3270=CIRCLE('',#54405,1.0999999999993);
#3271=CIRCLE('',#54406,1.0999999999993);
#3272=CIRCLE('',#54408,1.0999999999993);
#3273=CIRCLE('',#54409,1.0999999999993);
#3274=CIRCLE('',#54411,1.10000000000001);
#3275=CIRCLE('',#54412,1.10000000000001);
#3276=CIRCLE('',#54414,1.10000000000001);
#3277=CIRCLE('',#54415,1.10000000000001);
#3278=CIRCLE('',#54418,2.5);
#3279=CIRCLE('',#54420,2.5);
#3280=CIRCLE('',#54423,2.5);
#3281=CIRCLE('',#54425,2.5);
#3282=CIRCLE('',#54437,3.125);
#3283=CIRCLE('',#54438,1.74999054005);
#3284=CIRCLE('',#54439,3.500000037597);
#3285=CIRCLE('',#54442,1.);
#3286=CIRCLE('',#54443,0.99);
#3287=CIRCLE('',#54444,1.);
#3288=CIRCLE('',#54445,2.5);
#3289=CIRCLE('',#54446,2.5);
#3290=CIRCLE('',#54447,1.);
#3291=CIRCLE('',#54448,0.1);
#3292=CIRCLE('',#54449,0.1);
#3293=CIRCLE('',#54450,0.1);
#3294=CIRCLE('',#54451,0.1);
#3295=CIRCLE('',#54452,0.1);
#3296=CIRCLE('',#54453,0.625);
#3297=CIRCLE('',#54454,0.625);
#3298=CIRCLE('',#54455,2.25);
#3299=CIRCLE('',#54456,0.5);
#3300=CIRCLE('',#54458,0.1);
#3301=CIRCLE('',#54460,0.1);
#3302=CIRCLE('',#54461,0.1);
#3303=CIRCLE('',#54462,0.1);
#3304=CIRCLE('',#54463,0.1);
#3305=CIRCLE('',#54465,0.625);
#3306=CIRCLE('',#54466,0.625);
#3307=CIRCLE('',#54467,0.625);
#3308=CIRCLE('',#54469,0.25);
#3309=CIRCLE('',#54470,0.3749965784842);
#3310=CIRCLE('',#54471,0.3749965784842);
#3311=CIRCLE('',#54474,3.025);
#3312=CIRCLE('',#54476,3.025);
#3313=CIRCLE('',#54478,4.525);
#3314=CIRCLE('',#54480,6.1);
#3315=CIRCLE('',#54484,0.1);
#3316=CIRCLE('',#54485,1.5);
#3317=CIRCLE('',#54486,0.1);
#3318=CIRCLE('',#54487,2.5);
#3319=CIRCLE('',#54488,0.2);
#3320=CIRCLE('',#54489,0.2);
#3321=CIRCLE('',#54492,1.);
#3322=CIRCLE('',#54493,0.625);
#3323=CIRCLE('',#54494,0.625);
#3324=CIRCLE('',#54496,0.99);
#3325=CIRCLE('',#54499,0.2);
#3326=CIRCLE('',#54500,0.2);
#3327=CIRCLE('',#54501,0.2);
#3328=CIRCLE('',#54502,0.2);
#3329=CIRCLE('',#54503,0.625);
#3330=CIRCLE('',#54504,0.625);
#3331=CIRCLE('',#54506,0.625);
#3332=CIRCLE('',#54507,0.625);
#3333=CIRCLE('',#54508,0.625);
#3334=CIRCLE('',#54510,0.2);
#3335=CIRCLE('',#54511,0.424996123171);
#3336=CIRCLE('',#54512,0.424996123171);
#3337=CIRCLE('',#54515,0.625);
#3338=CIRCLE('',#54516,0.625);
#3339=CIRCLE('',#54517,0.625);
#3340=CIRCLE('',#54519,0.2);
#3341=CIRCLE('',#54520,0.4249961231754);
#3342=CIRCLE('',#54521,0.4249961231754);
#3343=CIRCLE('',#54525,1.);
#3344=CIRCLE('',#54527,1.);
#3345=CIRCLE('',#54529,0.1);
#3346=CIRCLE('',#54530,0.8999988556077);
#3347=CIRCLE('',#54531,0.09999906418098);
#3348=CIRCLE('',#54532,0.1);
#3349=CIRCLE('',#54534,1.599999138548);
#3350=CIRCLE('',#54535,1.5);
#3351=CIRCLE('',#54536,0.09999923685274);
#3352=CIRCLE('',#54541,0.99);
#3353=CIRCLE('',#54543,3.510000037708);
#3354=CIRCLE('',#54544,1.739990594388);
#3355=CIRCLE('',#54545,1.5);
#3356=CIRCLE('',#54546,1.499990968274);
#3357=CIRCLE('',#54547,1.499990967379);
#3358=CIRCLE('',#54549,1.);
#3359=CIRCLE('',#54552,2.5);
#3360=CIRCLE('',#54555,2.5);
#3361=CIRCLE('',#54558,1.);
#3362=CIRCLE('',#54559,1.);
#3363=CIRCLE('',#54562,0.5);
#3364=CIRCLE('',#54563,1.);
#3365=CIRCLE('',#54565,1.);
#3366=CIRCLE('',#54567,0.5);
#3367=CIRCLE('',#54569,0.5);
#3368=CIRCLE('',#54571,1.999999815782);
#3369=CIRCLE('',#54572,0.5);
#3370=CIRCLE('',#54574,1.999999815782);
#3371=CIRCLE('',#54575,1.599997957329);
#3372=CIRCLE('',#54576,1.599997957329);
#3373=CIRCLE('',#54578,0.5);
#3374=CIRCLE('',#54580,0.5);
#3375=CIRCLE('',#54583,1.5);
#3376=CIRCLE('',#54584,0.1);
#3377=CIRCLE('',#54585,1.5);
#3378=CIRCLE('',#54587,1.5);
#3379=CIRCLE('',#54588,1.5);
#3380=CIRCLE('',#54590,1.999999038537);
#3381=CIRCLE('',#54591,1.999999038537);
#3382=CIRCLE('',#54593,0.25);
#3383=CIRCLE('',#54594,2.25);
#3384=CIRCLE('',#54595,2.25);
#3385=CIRCLE('',#54599,0.1999948620345);
#3386=CIRCLE('',#54600,0.1999948620185);
#3387=CIRCLE('',#54602,0.1);
#3388=CIRCLE('',#54605,0.1);
#3389=CIRCLE('',#54607,0.1999949173403);
#3390=CIRCLE('',#54608,0.1999949173645);
#3391=CIRCLE('',#54611,0.1);
#3392=CIRCLE('',#54614,0.1);
#3393=CIRCLE('',#54616,0.1);
#3394=CIRCLE('',#54617,0.1);
#3395=CIRCLE('',#54619,0.1);
#3396=CIRCLE('',#54621,0.1);
#3397=CIRCLE('',#54623,0.1);
#3398=CIRCLE('',#54625,0.1);
#3399=CIRCLE('',#54627,0.1);
#3400=CIRCLE('',#54629,0.1);
#3401=CIRCLE('',#54633,0.2);
#3402=CIRCLE('',#54636,0.2);
#3403=CIRCLE('',#54639,0.2);
#3404=CIRCLE('',#54642,0.2);
#3405=CIRCLE('',#54645,5.75);
#3406=CIRCLE('',#54647,0.2);
#3407=CIRCLE('',#54648,0.2);
#3408=CIRCLE('',#54649,0.2);
#3409=CIRCLE('',#54651,5.75);
#3410=CIRCLE('',#54653,0.2);
#3411=CIRCLE('',#54655,0.2);
#3412=CIRCLE('',#54656,0.2);
#3413=CIRCLE('',#54657,0.2);
#3414=CIRCLE('',#54660,5.75);
#3415=CIRCLE('',#54661,5.75);
#3416=CIRCLE('',#54663,4.75);
#3417=CIRCLE('',#54665,4.75);
#3418=CIRCLE('',#54667,2.1);
#3419=CIRCLE('',#54670,4.525);
#3420=CIRCLE('',#54671,2.1);
#3421=CIRCLE('',#54673,2.);
#3422=CIRCLE('',#54675,2.);
#3423=CIRCLE('',#54677,2.1);
#3424=CIRCLE('',#54679,2.4);
#3425=CIRCLE('',#54681,2.4);
#3426=CIRCLE('',#54683,2.1);
#3427=CIRCLE('',#54685,2.);
#3428=CIRCLE('',#54687,2.);
#3429=CIRCLE('',#54699,0.2);
#3430=CIRCLE('',#54701,0.2);
#3431=CIRCLE('',#54702,0.2);
#3432=CIRCLE('',#54704,2.5);
#3433=CIRCLE('',#54707,6.1);
#3434=CIRCLE('',#54709,6.1);
#3435=CIRCLE('',#54711,6.1);
#3436=CIRCLE('',#54712,6.1);
#3437=CIRCLE('',#54713,6.1);
#3438=CIRCLE('',#54714,6.1);
#3439=CIRCLE('',#54728,0.99);
#3440=CIRCLE('',#54729,0.75);
#3441=CIRCLE('',#54731,0.75);
#3442=CIRCLE('',#54733,1.);
#3443=CIRCLE('',#54734,1.);
#3444=CIRCLE('',#54736,1.);
#3445=CIRCLE('',#54738,4.5);
#3446=CIRCLE('',#54739,1.);
#3447=CIRCLE('',#54743,0.99);
#3448=CIRCLE('',#54745,4.5);
#3449=CIRCLE('',#54746,0.99);
#3450=CIRCLE('',#54751,0.1);
#3451=CIRCLE('',#54753,0.8999997075273);
#3452=CIRCLE('',#54754,0.1);
#3453=CIRCLE('',#54761,0.5);
#3454=CIRCLE('',#54762,0.5);
#3455=CIRCLE('',#54763,0.2499944712408);
#3456=CIRCLE('',#54764,0.2499944712408);
#3457=CIRCLE('',#54765,0.25);
#3458=CIRCLE('',#54769,3.500000037597);
#3459=CIRCLE('',#54770,1.75);
#3460=CIRCLE('',#54771,3.125);
#3461=CIRCLE('',#54774,0.1);
#3462=CIRCLE('',#54775,0.1);
#3463=CIRCLE('',#54776,0.1);
#3464=CIRCLE('',#54777,0.1);
#3465=CIRCLE('',#54778,0.1);
#3466=CIRCLE('',#54779,1.);
#3467=CIRCLE('',#54780,2.5);
#3468=CIRCLE('',#54781,2.5);
#3469=CIRCLE('',#54782,1.);
#3470=CIRCLE('',#54783,0.99);
#3471=CIRCLE('',#54784,1.);
#3472=CIRCLE('',#54785,0.725);
#3473=CIRCLE('',#54786,2.449998769068);
#3474=CIRCLE('',#54787,2.449998769068);
#3475=CIRCLE('',#54788,0.6999892449615);
#3476=CIRCLE('',#54789,0.6999892449615);
#3477=CIRCLE('',#54791,0.1);
#3478=CIRCLE('',#54793,0.1);
#3479=CIRCLE('',#54794,0.1);
#3480=CIRCLE('',#54795,0.1);
#3481=CIRCLE('',#54796,0.1);
#3482=CIRCLE('',#54798,1.);
#3483=CIRCLE('',#54800,4.5);
#3484=CIRCLE('',#54801,1.);
#3485=CIRCLE('',#54803,1.);
#3486=CIRCLE('',#54805,1.900000287622);
#3487=CIRCLE('',#54806,1.15);
#3488=CIRCLE('',#54807,0.725);
#3489=CIRCLE('',#54809,0.725);
#3490=CIRCLE('',#54811,0.2);
#3491=CIRCLE('',#54812,0.2);
#3492=CIRCLE('',#54813,0.2);
#3493=CIRCLE('',#54814,0.2);
#3494=CIRCLE('',#54815,0.2);
#3495=CIRCLE('',#54816,0.2);
#3496=CIRCLE('',#54817,2.5);
#3497=CIRCLE('',#54818,0.1);
#3498=CIRCLE('',#54819,1.5);
#3499=CIRCLE('',#54820,0.1);
#3500=CIRCLE('',#54821,1.);
#3501=CIRCLE('',#54822,0.99);
#3502=CIRCLE('',#54823,0.2);
#3503=CIRCLE('',#54824,0.2);
#3504=CIRCLE('',#54825,0.725);
#3505=CIRCLE('',#54827,0.725);
#3506=CIRCLE('',#54829,1.149997722361);
#3507=CIRCLE('',#54831,0.1);
#3508=CIRCLE('',#54832,0.1);
#3509=CIRCLE('',#54834,0.1999947505084);
#3510=CIRCLE('',#54835,0.1);
#3511=CIRCLE('',#54836,0.1);
#3512=CIRCLE('',#54838,0.1999947265256);
#3513=CIRCLE('',#54841,1.499990968274);
#3514=CIRCLE('',#54842,1.5);
#3515=CIRCLE('',#54843,1.739990594388);
#3516=CIRCLE('',#54844,3.510000037708);
#3517=CIRCLE('',#54846,0.99);
#3518=CIRCLE('',#54849,4.5);
#3519=CIRCLE('',#54850,4.5);
#3520=CIRCLE('',#54851,4.5);
#3521=CIRCLE('',#54853,0.99);
#3522=CIRCLE('',#54855,0.99);
#3523=CIRCLE('',#54857,0.99);
#3524=CIRCLE('',#54858,0.75);
#3525=CIRCLE('',#54860,0.75);
#3526=CIRCLE('',#54861,0.400002414364);
#3527=CIRCLE('',#54863,0.1);
#3528=CIRCLE('',#54865,1.25);
#3529=CIRCLE('',#54866,0.3999924754296);
#3530=CIRCLE('',#54867,0.4);
#3531=CIRCLE('',#54869,1.5);
#3532=CIRCLE('',#54870,1.5);
#3533=CIRCLE('',#54872,0.8999997164129);
#3534=CIRCLE('',#54874,0.1);
#3535=CIRCLE('',#54876,1.);
#3536=CIRCLE('',#54877,0.09999990588275);
#3537=CIRCLE('',#54881,0.75);
#3538=CIRCLE('',#54883,0.75);
#3539=CIRCLE('',#54885,0.1);
#3540=CIRCLE('',#54886,0.6499989927291);
#3541=CIRCLE('',#54887,0.1);
#3542=CIRCLE('',#54891,0.1);
#3543=CIRCLE('',#54893,1.25);
#3544=CIRCLE('',#54894,0.1);
#3545=CIRCLE('',#54896,1.25);
#3546=CIRCLE('',#54898,1.349997267592);
#3547=CIRCLE('',#54899,0.1);
#3548=CIRCLE('',#54901,1.6);
#3549=CIRCLE('',#54902,0.3);
#3550=CIRCLE('',#54903,1.65);
#3551=CIRCLE('',#54908,0.1);
#3552=CIRCLE('',#54910,0.649998992613);
#3553=CIRCLE('',#54912,0.1);
#3554=CIRCLE('',#54913,0.1);
#3555=CIRCLE('',#54916,0.1);
#3556=CIRCLE('',#54922,0.4);
#3557=CIRCLE('',#54923,0.4);
#3558=CIRCLE('',#54925,1.150004444443);
#3559=CIRCLE('',#54927,0.3499994575486);
#3560=CIRCLE('',#54929,1.25);
#3561=CIRCLE('',#54931,0.4);
#3562=CIRCLE('',#54933,0.4);
#3563=CIRCLE('',#54934,0.75);
#3564=CIRCLE('',#54936,0.1);
#3565=CIRCLE('',#54938,0.4);
#3566=CIRCLE('',#54939,0.1);
#3567=CIRCLE('',#54942,0.1);
#3568=CIRCLE('',#55107,0.4);
#3569=CIRCLE('',#55112,0.4);
#3570=CIRCLE('',#55115,0.1);
#3571=CIRCLE('',#55116,4.400000484565);
#3572=CIRCLE('',#55117,0.1000000439449);
#3573=CIRCLE('',#55118,0.1);
#3574=CIRCLE('',#55120,0.09999997267246);
#3575=CIRCLE('',#55121,0.1);
#3576=CIRCLE('',#55123,4.40000056067);
#3577=CIRCLE('',#55124,0.09999889746374);
#3578=CIRCLE('',#55126,1.25);
#3579=CIRCLE('',#55129,0.1);
#3580=CIRCLE('',#55131,1.149997722365);
#3581=CIRCLE('',#55132,0.725);
#3582=CIRCLE('',#55135,0.1);
#3583=CIRCLE('',#55141,3.025);
#3584=CIRCLE('',#55142,4.525);
#3585=CIRCLE('',#55144,6.1);
#3586=CIRCLE('',#55147,2.1);
#3587=CIRCLE('',#55148,4.525);
#3588=CIRCLE('',#55151,4.75);
#3589=CIRCLE('',#55152,2.1);
#3590=CIRCLE('',#55154,2.);
#3591=CIRCLE('',#55156,2.);
#3592=CIRCLE('',#55158,2.1);
#3593=CIRCLE('',#55160,2.4);
#3594=CIRCLE('',#55162,2.4);
#3595=CIRCLE('',#55164,2.1);
#3596=CIRCLE('',#55166,2.);
#3597=CIRCLE('',#55168,2.);
#3598=CIRCLE('',#55171,4.75);
#3599=CIRCLE('',#55174,0.2);
#3600=CIRCLE('',#55177,0.700918529910691);
#3601=CIRCLE('',#55178,0.2);
#3602=CIRCLE('',#55180,5.75);
#3603=CIRCLE('',#55182,0.2);
#3604=CIRCLE('',#55183,0.2);
#3605=CIRCLE('',#55185,0.2);
#3606=CIRCLE('',#55188,0.2);
#3607=CIRCLE('',#55189,0.2);
#3608=CIRCLE('',#55192,5.75);
#3609=CIRCLE('',#55198,6.1);
#3610=CIRCLE('',#55199,6.1);
#3611=CIRCLE('',#55200,6.1);
#3612=CIRCLE('',#55201,6.1);
#3613=CIRCLE('',#55202,6.1);
#3614=CIRCLE('',#55203,6.1);
#3615=CIRCLE('',#55205,0.2);
#3616=CIRCLE('',#55207,0.2);
#3617=CIRCLE('',#55208,2.5);
#3618=CIRCLE('',#55210,0.2);
#3619=CIRCLE('',#55225,0.2);
#3620=CIRCLE('',#55226,0.2);
#3621=CIRCLE('',#55243,3.025);
#3622=CIRCLE('',#55246,1.);
#3623=CIRCLE('',#55249,2.5);
#3624=CIRCLE('',#55252,2.5);
#3625=CIRCLE('',#55255,1.);
#3626=CIRCLE('',#55257,0.5);
#3627=CIRCLE('',#55258,1.);
#3628=CIRCLE('',#55260,1.);
#3629=CIRCLE('',#55262,0.5);
#3630=CIRCLE('',#55264,0.5);
#3631=CIRCLE('',#55266,1.999999815782);
#3632=CIRCLE('',#55267,0.5);
#3633=CIRCLE('',#55269,1.999999815782);
#3634=CIRCLE('',#55270,1.599997975547);
#3635=CIRCLE('',#55271,1.599997975547);
#3636=CIRCLE('',#55273,0.5);
#3637=CIRCLE('',#55275,0.5);
#3638=CIRCLE('',#55278,0.1);
#3639=CIRCLE('',#55279,1.5);
#3640=CIRCLE('',#55280,1.5);
#3641=CIRCLE('',#55282,1.5);
#3642=CIRCLE('',#55284,2.25);
#3643=CIRCLE('',#55286,2.25);
#3644=CIRCLE('',#55287,2.25);
#3645=CIRCLE('',#55289,0.2);
#3646=CIRCLE('',#55291,0.2);
#3647=CIRCLE('',#55292,0.5);
#3648=CIRCLE('',#55293,0.5);
#3649=CIRCLE('',#55294,0.5);
#3650=CIRCLE('',#55296,0.5);
#3651=CIRCLE('',#55301,0.2);
#3652=CIRCLE('',#55302,0.2);
#3653=CIRCLE('',#55304,2.5);
#3654=CIRCLE('',#55305,2.3);
#3655=CIRCLE('',#55307,0.2);
#3656=CIRCLE('',#55308,0.2000000035092);
#3657=CIRCLE('',#55310,2.9);
#3658=CIRCLE('',#55311,2.9);
#3659=CIRCLE('',#55312,2.9);
#3660=CIRCLE('',#55313,2.9);
#3661=CIRCLE('',#55314,2.9);
#3662=CIRCLE('',#55315,0.2000000022127);
#3663=CIRCLE('',#55317,2.5);
#3664=CIRCLE('',#55318,2.5);
#3665=CIRCLE('',#55319,0.1999999896909);
#3666=CIRCLE('',#55320,0.1999999866483);
#3667=CIRCLE('',#55322,2.5);
#3668=CIRCLE('',#55324,2.3);
#3669=CIRCLE('',#55325,0.2);
#3670=CIRCLE('',#55327,0.2);
#3671=CIRCLE('',#55329,0.2);
#3672=CIRCLE('',#55331,2.3);
#3673=CIRCLE('',#55332,1.5);
#3674=CIRCLE('',#55334,1.5);
#3675=CIRCLE('',#55336,2.3);
#3676=CIRCLE('',#55338,0.2);
#3677=CIRCLE('',#55339,0.2);
#3678=CIRCLE('',#55342,0.2000000228409);
#3679=CIRCLE('',#55344,0.1999946423496);
#3680=CIRCLE('',#55345,0.2);
#3681=CIRCLE('',#55347,2.69999954095);
#3682=CIRCLE('',#55349,2.69999954092);
#3683=CIRCLE('',#55352,0.2);
#3684=CIRCLE('',#55353,0.2000000228409);
#3685=CIRCLE('',#55355,0.1999946423496);
#3686=CIRCLE('',#55357,0.2);
#3687=CIRCLE('',#55360,0.2);
#3688=CIRCLE('',#55364,2.999999862698);
#3689=CIRCLE('',#55365,2.999999862698);
#3690=CIRCLE('',#55366,0.1);
#3691=CIRCLE('',#55368,4.3);
#3692=CIRCLE('',#55369,4.3);
#3693=CIRCLE('',#55371,4.5);
#3694=CIRCLE('',#55372,0.1);
#3695=CIRCLE('',#55374,0.1);
#3696=CIRCLE('',#55376,4.5);
#3697=CIRCLE('',#55377,0.1);
#3698=CIRCLE('',#55379,0.1);
#3699=CIRCLE('',#55381,0.1);
#3700=CIRCLE('',#55382,0.1);
#3701=CIRCLE('',#55384,0.1);
#3702=CIRCLE('',#55386,0.1);
#3703=CIRCLE('',#55387,0.1);
#3704=CIRCLE('',#55389,0.1);
#3705=CIRCLE('',#55391,0.1);
#3706=CIRCLE('',#55392,0.1);
#3707=CIRCLE('',#55394,0.1);
#3708=CIRCLE('',#55399,0.1);
#3709=CIRCLE('',#55400,0.1);
#3710=CIRCLE('',#55402,4.);
#3711=CIRCLE('',#55403,0.5);
#3712=CIRCLE('',#55404,0.5);
#3713=CIRCLE('',#55405,4.);
#3714=CIRCLE('',#55406,4.399998553755);
#3715=CIRCLE('',#55407,4.399998387907);
#3716=CIRCLE('',#55410,0.1);
#3717=CIRCLE('',#55414,4.);
#3718=CIRCLE('',#55417,4.);
#3719=CIRCLE('',#55420,0.5);
#3720=CIRCLE('',#55422,0.1);
#3721=CIRCLE('',#55423,0.1);
#3722=CIRCLE('',#55425,0.09999725138071);
#3723=CIRCLE('',#55427,0.1);
#3724=CIRCLE('',#55429,0.1);
#3725=CIRCLE('',#55430,0.1);
#3726=CIRCLE('',#55432,0.1);
#3727=CIRCLE('',#55434,0.1);
#3728=CIRCLE('',#55435,0.1);
#3729=CIRCLE('',#55437,0.1);
#3730=CIRCLE('',#55439,0.1);
#3731=CIRCLE('',#55441,4.3);
#3732=CIRCLE('',#55442,4.5);
#3733=CIRCLE('',#55443,0.1);
#3734=CIRCLE('',#55446,4.3);
#3735=CIRCLE('',#55447,2.05);
#3736=CIRCLE('',#55449,2.05);
#3737=CIRCLE('',#55451,1.95);
#3738=CIRCLE('',#55453,1.95);
#3739=CIRCLE('',#55455,1.75);
#3740=CIRCLE('',#55457,1.75);
#3741=CIRCLE('',#55458,1.75);
#3742=CIRCLE('',#55460,1.24998217975176);
#3743=CIRCLE('',#55461,1.24998217975176);
#3744=CIRCLE('',#55465,0.1);
#3745=CIRCLE('',#55466,0.2);
#3746=CIRCLE('',#55467,0.1);
#3747=CIRCLE('',#55470,0.2);
#3748=CIRCLE('',#55471,0.09999725187837);
#3749=CIRCLE('',#55472,0.1);
#3750=CIRCLE('',#55478,4.399997844894);
#3751=CIRCLE('',#55480,4.3999978019);
#3752=CIRCLE('',#55481,0.5);
#3753=CIRCLE('',#55483,4.5);
#3754=CIRCLE('',#55484,0.1);
#3755=CIRCLE('',#55486,4.5);
#3756=CIRCLE('',#55487,4.5);
#3757=CIRCLE('',#55490,4.5);
#3758=CIRCLE('',#55492,4.5);
#3759=CIRCLE('',#55494,0.1);
#3760=CIRCLE('',#55496,0.1);
#3761=CIRCLE('',#55497,0.1);
#3762=CIRCLE('',#55499,0.1);
#3763=CIRCLE('',#55501,0.1);
#3764=CIRCLE('',#55506,0.1);
#3765=CIRCLE('',#55508,0.1);
#3766=CIRCLE('',#55510,0.1);
#3767=CIRCLE('',#55513,0.1);
#3768=CIRCLE('',#55515,0.1);
#3769=CIRCLE('',#55517,0.1);
#3770=CIRCLE('',#55520,0.1);
#3771=CIRCLE('',#55522,0.1);
#3772=CIRCLE('',#55530,0.4690598923241);
#3773=CIRCLE('',#55531,0.4690598923241);
#3774=CIRCLE('',#55533,0.7);
#3775=CIRCLE('',#55534,0.7);
#3776=CIRCLE('',#55536,0.7);
#3777=CIRCLE('',#55538,1.099999964149);
#3778=CIRCLE('',#55539,1.099999964149);
#3779=CIRCLE('',#55541,1.2);
#3780=CIRCLE('',#55542,0.1);
#3781=CIRCLE('',#55543,1.2);
#3782=CIRCLE('',#55545,1.2);
#3783=CIRCLE('',#55546,1.2);
#3784=CIRCLE('',#55548,0.7999999910047);
#3785=CIRCLE('',#55549,0.7999999910047);
#3786=CIRCLE('',#55550,0.4);
#3787=CIRCLE('',#55579,2.);
#3788=CIRCLE('',#55580,2.);
#3789=CIRCLE('',#55581,1.1);
#3790=CIRCLE('',#55582,1.1);
#3791=CIRCLE('',#55584,2.);
#3792=CIRCLE('',#55587,2.);
#3793=CIRCLE('',#55588,1.1);
#3794=CIRCLE('',#55589,1.1);
#3795=CIRCLE('',#55596,2.);
#3796=CIRCLE('',#55597,2.);
#3797=CIRCLE('',#55598,1.1);
#3798=CIRCLE('',#55599,1.1);
#3799=CIRCLE('',#55602,2.);
#3800=CIRCLE('',#55604,2.);
#3801=CIRCLE('',#55605,1.1);
#3802=CIRCLE('',#55606,1.1);
#3803=CIRCLE('',#55642,1.2);
#3804=CIRCLE('',#55643,1.2);
#3805=CIRCLE('',#55646,1.2);
#3806=CIRCLE('',#55647,1.2);
#3807=CIRCLE('',#55650,1.20000000000001);
#3808=CIRCLE('',#55651,1.20000000000001);
#3809=CIRCLE('',#55654,1.19999999999999);
#3810=CIRCLE('',#55655,1.19999999999999);
#3811=CIRCLE('',#55658,1.2);
#3812=CIRCLE('',#55659,1.2);
#3813=CIRCLE('',#55662,1.2);
#3814=CIRCLE('',#55663,1.2);
#3815=CIRCLE('',#55666,1.2);
#3816=CIRCLE('',#55667,1.2);
#3817=CIRCLE('',#55670,1.2);
#3818=CIRCLE('',#55671,1.2);
#3819=CIRCLE('',#55676,1.075);
#3820=CIRCLE('',#55677,1.075);
#3821=CIRCLE('',#55684,1.075);
#3822=CIRCLE('',#55685,1.075);
#3823=CIRCLE('',#55688,1.075);
#3824=CIRCLE('',#55689,1.075);
#3825=CIRCLE('',#55692,1.075);
#3826=CIRCLE('',#55695,1.075);
#3827=CIRCLE('',#55700,1.5);
#3828=CIRCLE('',#55701,1.5);
#3829=CIRCLE('',#55702,1.3);
#3830=CIRCLE('',#55703,1.3);
#3831=CIRCLE('',#55705,1.3);
#3832=CIRCLE('',#55706,1.3);
#3833=CIRCLE('',#55708,2.7);
#3834=CIRCLE('',#55709,2.7);
#3835=CIRCLE('',#55711,1.5);
#3836=CIRCLE('',#55712,1.5);
#3837=CIRCLE('',#55713,2.7);
#3838=CIRCLE('',#55714,2.7);
#3839=CIRCLE('',#55716,1.3);
#3840=CIRCLE('',#55717,1.3);
#3841=CIRCLE('',#55718,1.3);
#3842=CIRCLE('',#55725,0.5);
#3843=CIRCLE('',#55726,2.);
#3844=CIRCLE('',#55728,0.5);
#3845=CIRCLE('',#55730,2.);
#3846=CIRCLE('',#55734,4.);
#3847=CIRCLE('',#55735,1.);
#3848=CIRCLE('',#55736,1.);
#3849=CIRCLE('',#55737,1.);
#3850=CIRCLE('',#55738,1.);
#3851=CIRCLE('',#55739,1.);
#3852=CIRCLE('',#55740,1.);
#3853=CIRCLE('',#55741,1.);
#3854=CIRCLE('',#55742,1.);
#3855=CIRCLE('',#55743,1.);
#3856=CIRCLE('',#55744,1.);
#3857=CIRCLE('',#55745,1.);
#3858=CIRCLE('',#55746,1.);
#3859=CIRCLE('',#55747,1.);
#3860=CIRCLE('',#55748,1.);
#3861=CIRCLE('',#55749,1.);
#3862=CIRCLE('',#55750,1.);
#3863=CIRCLE('',#55751,1.3);
#3864=CIRCLE('',#55752,1.3);
#3865=CIRCLE('',#55753,1.3);
#3866=CIRCLE('',#55754,1.3);
#3867=CIRCLE('',#55755,1.);
#3868=CIRCLE('',#55756,1.);
#3869=CIRCLE('',#55757,1.);
#3870=CIRCLE('',#55758,1.);
#3871=CIRCLE('',#55759,1.);
#3872=CIRCLE('',#55760,1.);
#3873=CIRCLE('',#55761,1.);
#3874=CIRCLE('',#55762,1.);
#3875=CIRCLE('',#55763,1.);
#3876=CIRCLE('',#55764,1.);
#3877=CIRCLE('',#55765,1.);
#3878=CIRCLE('',#55766,1.);
#3879=CIRCLE('',#55767,1.);
#3880=CIRCLE('',#55768,1.);
#3881=CIRCLE('',#55769,1.);
#3882=CIRCLE('',#55770,1.);
#3883=CIRCLE('',#55771,1.35);
#3884=CIRCLE('',#55772,1.35);
#3885=CIRCLE('',#55773,1.35);
#3886=CIRCLE('',#55774,1.35);
#3887=CIRCLE('',#55777,4.);
#3888=CIRCLE('',#55778,1.);
#3889=CIRCLE('',#55779,1.);
#3890=CIRCLE('',#55780,1.);
#3891=CIRCLE('',#55781,1.);
#3892=CIRCLE('',#55782,1.);
#3893=CIRCLE('',#55783,1.);
#3894=CIRCLE('',#55784,1.);
#3895=CIRCLE('',#55785,1.);
#3896=CIRCLE('',#55786,1.);
#3897=CIRCLE('',#55787,1.);
#3898=CIRCLE('',#55788,1.);
#3899=CIRCLE('',#55789,1.);
#3900=CIRCLE('',#55790,1.);
#3901=CIRCLE('',#55791,1.);
#3902=CIRCLE('',#55792,1.);
#3903=CIRCLE('',#55793,1.);
#3904=CIRCLE('',#55794,1.025);
#3905=CIRCLE('',#55795,1.025);
#3906=CIRCLE('',#55796,1.025);
#3907=CIRCLE('',#55797,1.025);
#3908=CIRCLE('',#55798,1.);
#3909=CIRCLE('',#55799,1.);
#3910=CIRCLE('',#55800,1.);
#3911=CIRCLE('',#55801,1.);
#3912=CIRCLE('',#55802,1.);
#3913=CIRCLE('',#55803,1.);
#3914=CIRCLE('',#55804,1.);
#3915=CIRCLE('',#55805,1.);
#3916=CIRCLE('',#55806,1.);
#3917=CIRCLE('',#55807,1.);
#3918=CIRCLE('',#55808,1.);
#3919=CIRCLE('',#55809,1.);
#3920=CIRCLE('',#55810,1.);
#3921=CIRCLE('',#55811,1.);
#3922=CIRCLE('',#55812,1.);
#3923=CIRCLE('',#55813,1.);
#3924=CIRCLE('',#55814,1.025);
#3925=CIRCLE('',#55815,1.025);
#3926=CIRCLE('',#55816,1.025);
#3927=CIRCLE('',#55817,1.025);
#3928=CIRCLE('',#55819,0.5);
#3929=CIRCLE('',#55820,0.5);
#3930=CIRCLE('',#55822,2.);
#3931=CIRCLE('',#55824,2.);
#3932=CIRCLE('',#55828,1.5);
#3933=CIRCLE('',#55829,1.5);
#3934=CIRCLE('',#55831,1.5);
#3935=CIRCLE('',#55832,1.3);
#3936=CIRCLE('',#55833,1.3);
#3937=CIRCLE('',#55834,1.3);
#3938=CIRCLE('',#55835,1.3);
#3939=CIRCLE('',#55837,1.3);
#3940=CIRCLE('',#55838,1.3);
#3941=CIRCLE('',#55839,1.3);
#3942=CIRCLE('',#55841,2.7);
#3943=CIRCLE('',#55842,2.7);
#3944=CIRCLE('',#55844,1.5);
#3945=CIRCLE('',#55845,2.7);
#3946=CIRCLE('',#55846,2.7);
#3947=CIRCLE('',#55848,1.3);
#3948=CIRCLE('',#55849,1.3);
#3949=CIRCLE('',#55865,1.025);
#3950=CIRCLE('',#55868,1.025);
#3951=CIRCLE('',#55871,1.025);
#3952=CIRCLE('',#55874,1.025);
#3953=CIRCLE('',#55885,1.025);
#3954=CIRCLE('',#55888,1.025);
#3955=CIRCLE('',#55891,1.025);
#3956=CIRCLE('',#55894,1.025);
#3957=CIRCLE('',#55902,2.5);
#3958=CIRCLE('',#55903,2.5);
#3959=CIRCLE('',#55905,2.5);
#3960=CIRCLE('',#55906,2.5);
#3961=CIRCLE('',#55912,1.3);
#3962=CIRCLE('',#55914,1.3);
#3963=CIRCLE('',#55916,1.3);
#3964=CIRCLE('',#55918,1.3);
#3965=CIRCLE('',#55921,2.5);
#3966=CIRCLE('',#55922,2.5);
#3967=CIRCLE('',#55923,2.5);
#3968=CIRCLE('',#55924,2.5);
#3969=CIRCLE('',#55927,30.5000179367131);
#3970=CIRCLE('',#55928,30.5000179367131);
#3971=CIRCLE('',#55930,2.);
#3972=CIRCLE('',#55931,2.);
#3973=CIRCLE('',#55932,1.3);
#3974=CIRCLE('',#55933,1.3);
#3975=CIRCLE('',#55934,1.3);
#3976=CIRCLE('',#55935,1.3);
#3977=CIRCLE('',#55937,1.3);
#3978=CIRCLE('',#55939,1.3);
#3979=CIRCLE('',#55941,1.3);
#3980=CIRCLE('',#55943,1.3);
#3981=CIRCLE('',#55945,2.5);
#3982=CIRCLE('',#55947,2.5);
#3983=CIRCLE('',#55949,2.5);
#3984=CIRCLE('',#55951,2.5);
#3985=CIRCLE('',#55971,30.4999999999998);
#3986=CIRCLE('',#55972,30.4999999999998);
#3987=CIRCLE('',#55973,3.25);
#3988=CIRCLE('',#55974,3.25000000000001);
#3989=CIRCLE('',#55975,3.25000000000001);
#3990=CIRCLE('',#55976,3.25);
#3991=CIRCLE('',#55978,30.4999999999998);
#3992=CIRCLE('',#55981,30.4999999999998);
#3993=CIRCLE('',#55982,5.09999999999996);
#3994=CIRCLE('',#55983,5.09999999999999);
#3995=CIRCLE('',#55984,5.1);
#3996=CIRCLE('',#55985,5.09999999999999);
#3997=CIRCLE('',#55988,1.05);
#3998=CIRCLE('',#55989,1.05);
#3999=CIRCLE('',#55990,1.05);
#4000=CIRCLE('',#55991,1.05);
#4001=CIRCLE('',#55995,1.05);
#4002=CIRCLE('',#55996,1.05);
#4003=CIRCLE('',#55997,1.05);
#4004=CIRCLE('',#55998,1.05);
#4005=CIRCLE('',#56000,5.09999999999999);
#4006=CIRCLE('',#56001,3.25);
#4007=CIRCLE('',#56003,5.09999999999996);
#4008=CIRCLE('',#56004,3.25000000000001);
#4009=CIRCLE('',#56006,5.09999999999999);
#4010=CIRCLE('',#56007,3.25);
#4011=CIRCLE('',#56009,5.1);
#4012=CIRCLE('',#56010,3.25000000000001);
#4013=CIRCLE('',#56016,1.05);
#4014=CIRCLE('',#56019,1.05);
#4015=CIRCLE('',#56022,1.05);
#4016=CIRCLE('',#56025,1.05);
#4017=CIRCLE('',#56028,1.05);
#4018=CIRCLE('',#56031,1.05);
#4019=CIRCLE('',#56034,1.05);
#4020=CIRCLE('',#56037,1.05);
#4021=CYLINDRICAL_SURFACE('',#50886,3.);
#4022=CYLINDRICAL_SURFACE('',#50903,3.);
#4023=CYLINDRICAL_SURFACE('',#50906,3.);
#4024=CYLINDRICAL_SURFACE('',#50910,3.);
#4025=CYLINDRICAL_SURFACE('',#50913,3.);
#4026=CYLINDRICAL_SURFACE('',#50916,3.);
#4027=CYLINDRICAL_SURFACE('',#50920,7.5);
#4028=CYLINDRICAL_SURFACE('',#50922,15.);
#4029=CYLINDRICAL_SURFACE('',#50942,30.);
#4030=CYLINDRICAL_SURFACE('',#50946,3.);
#4031=CYLINDRICAL_SURFACE('',#50947,3.);
#4032=CYLINDRICAL_SURFACE('',#50949,3.);
#4033=CYLINDRICAL_SURFACE('',#50950,3.);
#4034=CYLINDRICAL_SURFACE('',#50951,3.);
#4035=CYLINDRICAL_SURFACE('',#50953,3.);
#4036=CYLINDRICAL_SURFACE('',#50954,30.);
#4037=CYLINDRICAL_SURFACE('',#50958,15.);
#4038=CYLINDRICAL_SURFACE('',#50962,1.64999999999999);
#4039=CYLINDRICAL_SURFACE('',#50963,1.65);
#4040=CYLINDRICAL_SURFACE('',#50964,1.75000000000001);
#4041=CYLINDRICAL_SURFACE('',#50965,1.64999999999999);
#4042=CYLINDRICAL_SURFACE('',#50966,1.65);
#4043=CYLINDRICAL_SURFACE('',#50967,1.75);
#4044=CYLINDRICAL_SURFACE('',#50974,6.5);
#4045=CYLINDRICAL_SURFACE('',#50978,15.);
#4046=CYLINDRICAL_SURFACE('',#50980,6.5);
#4047=CYLINDRICAL_SURFACE('',#50985,1.75000000000001);
#4048=CYLINDRICAL_SURFACE('',#50988,1.75);
#4049=CYLINDRICAL_SURFACE('',#50991,1.75000000000001);
#4050=CYLINDRICAL_SURFACE('',#50994,1.75);
#4051=CYLINDRICAL_SURFACE('',#51015,1.64999999999999);
#4052=CYLINDRICAL_SURFACE('',#51017,1.65000000000001);
#4053=CYLINDRICAL_SURFACE('',#51019,1.65);
#4054=CYLINDRICAL_SURFACE('',#51021,1.75000000000001);
#4055=CYLINDRICAL_SURFACE('',#51023,1.65);
#4056=CYLINDRICAL_SURFACE('',#51025,1.65);
#4057=CYLINDRICAL_SURFACE('',#51027,1.64999999999999);
#4058=CYLINDRICAL_SURFACE('',#51029,1.65000000000001);
#4059=CYLINDRICAL_SURFACE('',#51031,1.65);
#4060=CYLINDRICAL_SURFACE('',#51033,1.65);
#4061=CYLINDRICAL_SURFACE('',#51035,1.75);
#4062=CYLINDRICAL_SURFACE('',#51037,1.65);
#4063=CYLINDRICAL_SURFACE('',#51039,1.65);
#4064=CYLINDRICAL_SURFACE('',#51041,1.65000000000001);
#4065=CYLINDRICAL_SURFACE('',#51048,10.);
#4066=CYLINDRICAL_SURFACE('',#51064,3.);
#4067=CYLINDRICAL_SURFACE('',#51069,3.);
#4068=CYLINDRICAL_SURFACE('',#51074,3.);
#4069=CYLINDRICAL_SURFACE('',#51079,3.);
#4070=CYLINDRICAL_SURFACE('',#51084,1.75);
#4071=CYLINDRICAL_SURFACE('',#51086,1.75000000000001);
#4072=CYLINDRICAL_SURFACE('',#51088,1.75);
#4073=CYLINDRICAL_SURFACE('',#51090,1.75000000000001);
#4074=CYLINDRICAL_SURFACE('',#51136,1.5);
#4075=CYLINDRICAL_SURFACE('',#51138,3.25);
#4076=CYLINDRICAL_SURFACE('',#51147,1.075);
#4077=CYLINDRICAL_SURFACE('',#51150,1.2);
#4078=CYLINDRICAL_SURFACE('',#51151,1.2);
#4079=CYLINDRICAL_SURFACE('',#51152,0.75);
#4080=CYLINDRICAL_SURFACE('',#51158,3.);
#4081=CYLINDRICAL_SURFACE('',#51160,0.75);
#4082=CYLINDRICAL_SURFACE('',#51163,0.75);
#4083=CYLINDRICAL_SURFACE('',#51169,3.);
#4084=CYLINDRICAL_SURFACE('',#51171,0.75);
#4085=CYLINDRICAL_SURFACE('',#51181,3.);
#4086=CYLINDRICAL_SURFACE('',#51191,3.);
#4087=CYLINDRICAL_SURFACE('',#51192,1.75);
#4088=CYLINDRICAL_SURFACE('',#51194,1.5);
#4089=CYLINDRICAL_SURFACE('',#51197,0.5);
#4090=CYLINDRICAL_SURFACE('',#51204,0.5);
#4091=CYLINDRICAL_SURFACE('',#51211,1.);
#4092=CYLINDRICAL_SURFACE('',#51218,1.);
#4093=CYLINDRICAL_SURFACE('',#51225,2.5);
#4094=CYLINDRICAL_SURFACE('',#51227,2.5);
#4095=CYLINDRICAL_SURFACE('',#51228,2.5);
#4096=CYLINDRICAL_SURFACE('',#51230,2.5);
#4097=CYLINDRICAL_SURFACE('',#51231,1.5);
#4098=CYLINDRICAL_SURFACE('',#51232,1.5);
#4099=CYLINDRICAL_SURFACE('',#51236,1.5);
#4100=CYLINDRICAL_SURFACE('',#51268,0.625);
#4101=CYLINDRICAL_SURFACE('',#51279,3.025);
#4102=CYLINDRICAL_SURFACE('',#51309,0.625);
#4103=CYLINDRICAL_SURFACE('',#51318,0.625);
#4104=CYLINDRICAL_SURFACE('',#51327,1.);
#4105=CYLINDRICAL_SURFACE('',#51328,1.);
#4106=CYLINDRICAL_SURFACE('',#51330,1.);
#4107=CYLINDRICAL_SURFACE('',#51342,0.75);
#4108=CYLINDRICAL_SURFACE('',#51344,0.99);
#4109=CYLINDRICAL_SURFACE('',#51352,1.);
#4110=CYLINDRICAL_SURFACE('',#51355,2.5);
#4111=CYLINDRICAL_SURFACE('',#51358,2.5);
#4112=CYLINDRICAL_SURFACE('',#51361,1.);
#4113=CYLINDRICAL_SURFACE('',#51368,1.);
#4114=CYLINDRICAL_SURFACE('',#51372,0.5);
#4115=CYLINDRICAL_SURFACE('',#51381,0.5);
#4116=CYLINDRICAL_SURFACE('',#51385,0.5);
#4117=CYLINDRICAL_SURFACE('',#51390,1.5);
#4118=CYLINDRICAL_SURFACE('',#51400,2.25);
#4119=CYLINDRICAL_SURFACE('',#51401,0.99);
#4120=CYLINDRICAL_SURFACE('',#51405,0.1);
#4121=CYLINDRICAL_SURFACE('',#51408,0.1);
#4122=CYLINDRICAL_SURFACE('',#51414,0.1);
#4123=CYLINDRICAL_SURFACE('',#51417,0.1);
#4124=CYLINDRICAL_SURFACE('',#51422,0.1);
#4125=CYLINDRICAL_SURFACE('',#51426,0.1);
#4126=CYLINDRICAL_SURFACE('',#51430,0.1);
#4127=CYLINDRICAL_SURFACE('',#51434,0.1);
#4128=CYLINDRICAL_SURFACE('',#51436,0.2);
#4129=CYLINDRICAL_SURFACE('',#51439,0.2);
#4130=CYLINDRICAL_SURFACE('',#51442,0.2);
#4131=CYLINDRICAL_SURFACE('',#51445,0.2);
#4132=CYLINDRICAL_SURFACE('',#51456,0.2);
#4133=CYLINDRICAL_SURFACE('',#51463,5.75);
#4134=CYLINDRICAL_SURFACE('',#51468,4.75);
#4135=CYLINDRICAL_SURFACE('',#51478,2.);
#4136=CYLINDRICAL_SURFACE('',#51484,2.4);
#4137=CYLINDRICAL_SURFACE('',#51490,2.);
#4138=CYLINDRICAL_SURFACE('',#51494,4.525);
#4139=CYLINDRICAL_SURFACE('',#51495,0.2);
#4140=CYLINDRICAL_SURFACE('',#51497,0.2);
#4141=CYLINDRICAL_SURFACE('',#51498,0.2);
#4142=CYLINDRICAL_SURFACE('',#51502,0.2);
#4143=CYLINDRICAL_SURFACE('',#51509,0.2);
#4144=CYLINDRICAL_SURFACE('',#51514,6.1);
#4145=CYLINDRICAL_SURFACE('',#51519,0.2);
#4146=CYLINDRICAL_SURFACE('',#51522,2.5);
#4147=CYLINDRICAL_SURFACE('',#51523,0.2);
#4148=CYLINDRICAL_SURFACE('',#51528,0.2);
#4149=CYLINDRICAL_SURFACE('',#51529,0.75);
#4150=CYLINDRICAL_SURFACE('',#51530,0.99);
#4151=CYLINDRICAL_SURFACE('',#51534,0.75);
#4152=CYLINDRICAL_SURFACE('',#51539,1.);
#4153=CYLINDRICAL_SURFACE('',#51544,1.);
#4154=CYLINDRICAL_SURFACE('',#51546,0.99);
#4155=CYLINDRICAL_SURFACE('',#51551,0.99);
#4156=CYLINDRICAL_SURFACE('',#51553,4.5);
#4157=CYLINDRICAL_SURFACE('',#51554,1.);
#4158=CYLINDRICAL_SURFACE('',#51559,0.1);
#4159=CYLINDRICAL_SURFACE('',#51561,1.5);
#4160=CYLINDRICAL_SURFACE('',#51563,0.1);
#4161=CYLINDRICAL_SURFACE('',#51564,0.5);
#4162=CYLINDRICAL_SURFACE('',#51601,1.);
#4163=CYLINDRICAL_SURFACE('',#51606,1.);
#4164=CYLINDRICAL_SURFACE('',#51612,0.725);
#4165=CYLINDRICAL_SURFACE('',#51630,0.725);
#4166=CYLINDRICAL_SURFACE('',#51634,0.1);
#4167=CYLINDRICAL_SURFACE('',#51643,0.99);
#4168=CYLINDRICAL_SURFACE('',#51649,0.99);
#4169=CYLINDRICAL_SURFACE('',#51652,4.5);
#4170=CYLINDRICAL_SURFACE('',#51658,0.99);
#4171=CYLINDRICAL_SURFACE('',#51663,0.75);
#4172=CYLINDRICAL_SURFACE('',#51666,0.1);
#4173=CYLINDRICAL_SURFACE('',#51672,1.5);
#4174=CYLINDRICAL_SURFACE('',#51677,0.1);
#4175=CYLINDRICAL_SURFACE('',#51682,1.);
#4176=CYLINDRICAL_SURFACE('',#51683,1.);
#4177=CYLINDRICAL_SURFACE('',#51684,0.75);
#4178=CYLINDRICAL_SURFACE('',#51686,0.75);
#4179=CYLINDRICAL_SURFACE('',#51692,0.1);
#4180=CYLINDRICAL_SURFACE('',#51694,0.1);
#4181=CYLINDRICAL_SURFACE('',#51699,1.25);
#4182=CYLINDRICAL_SURFACE('',#51710,0.1);
#4183=CYLINDRICAL_SURFACE('',#51711,0.1);
#4184=CYLINDRICAL_SURFACE('',#51715,0.1);
#4185=CYLINDRICAL_SURFACE('',#51721,0.1);
#4186=CYLINDRICAL_SURFACE('',#51722,0.99);
#4187=CYLINDRICAL_SURFACE('',#51723,0.99);
#4188=CYLINDRICAL_SURFACE('',#51725,0.4);
#4189=CYLINDRICAL_SURFACE('',#51732,1.25);
#4190=CYLINDRICAL_SURFACE('',#51736,0.4);
#4191=CYLINDRICAL_SURFACE('',#51739,0.75);
#4192=CYLINDRICAL_SURFACE('',#51744,0.4);
#4193=CYLINDRICAL_SURFACE('',#51912,0.4);
#4194=CYLINDRICAL_SURFACE('',#51914,0.1);
#4195=CYLINDRICAL_SURFACE('',#51915,0.4);
#4196=CYLINDRICAL_SURFACE('',#51923,0.1);
#4197=CYLINDRICAL_SURFACE('',#51929,1.25);
#4198=CYLINDRICAL_SURFACE('',#51932,0.1);
#4199=CYLINDRICAL_SURFACE('',#51937,0.725);
#4200=CYLINDRICAL_SURFACE('',#51938,0.1);
#4201=CYLINDRICAL_SURFACE('',#51959,2.);
#4202=CYLINDRICAL_SURFACE('',#51965,2.4);
#4203=CYLINDRICAL_SURFACE('',#51971,2.);
#4204=CYLINDRICAL_SURFACE('',#51974,4.75);
#4205=CYLINDRICAL_SURFACE('',#51977,0.2);
#4206=CYLINDRICAL_SURFACE('',#51980,0.2);
#4207=CYLINDRICAL_SURFACE('',#51985,0.2);
#4208=CYLINDRICAL_SURFACE('',#51994,0.2);
#4209=CYLINDRICAL_SURFACE('',#51995,5.75);
#4210=CYLINDRICAL_SURFACE('',#52000,0.2);
#4211=CYLINDRICAL_SURFACE('',#52001,6.1);
#4212=CYLINDRICAL_SURFACE('',#52008,0.2);
#4213=CYLINDRICAL_SURFACE('',#52015,0.2);
#4214=CYLINDRICAL_SURFACE('',#52019,0.2);
#4215=CYLINDRICAL_SURFACE('',#52021,2.5);
#4216=CYLINDRICAL_SURFACE('',#52022,0.2);
#4217=CYLINDRICAL_SURFACE('',#52033,0.2);
#4218=CYLINDRICAL_SURFACE('',#52035,0.2);
#4219=CYLINDRICAL_SURFACE('',#52037,0.2);
#4220=CYLINDRICAL_SURFACE('',#52038,0.2);
#4221=CYLINDRICAL_SURFACE('',#52041,0.2);
#4222=CYLINDRICAL_SURFACE('',#52042,0.2);
#4223=CYLINDRICAL_SURFACE('',#52045,4.525);
#4224=CYLINDRICAL_SURFACE('',#52046,3.025);
#4225=CYLINDRICAL_SURFACE('',#52049,1.);
#4226=CYLINDRICAL_SURFACE('',#52052,2.5);
#4227=CYLINDRICAL_SURFACE('',#52055,2.5);
#4228=CYLINDRICAL_SURFACE('',#52058,1.);
#4229=CYLINDRICAL_SURFACE('',#52063,1.);
#4230=CYLINDRICAL_SURFACE('',#52067,0.5);
#4231=CYLINDRICAL_SURFACE('',#52076,0.5);
#4232=CYLINDRICAL_SURFACE('',#52080,0.5);
#4233=CYLINDRICAL_SURFACE('',#52085,1.5);
#4234=CYLINDRICAL_SURFACE('',#52089,2.25);
#4235=CYLINDRICAL_SURFACE('',#52099,0.5);
#4236=CYLINDRICAL_SURFACE('',#52104,0.2);
#4237=CYLINDRICAL_SURFACE('',#52113,2.9);
#4238=CYLINDRICAL_SURFACE('',#52120,2.5);
#4239=CYLINDRICAL_SURFACE('',#52125,2.5);
#4240=CYLINDRICAL_SURFACE('',#52132,0.2);
#4241=CYLINDRICAL_SURFACE('',#52137,1.5);
#4242=CYLINDRICAL_SURFACE('',#52141,0.2);
#4243=CYLINDRICAL_SURFACE('',#52147,0.5);
#4244=CYLINDRICAL_SURFACE('',#52158,0.5);
#4245=CYLINDRICAL_SURFACE('',#52160,0.2);
#4246=CYLINDRICAL_SURFACE('',#52165,0.2);
#4247=CYLINDRICAL_SURFACE('',#52166,0.2);
#4248=CYLINDRICAL_SURFACE('',#52177,0.2);
#4249=CYLINDRICAL_SURFACE('',#52182,0.2);
#4250=CYLINDRICAL_SURFACE('',#52184,0.1);
#4251=CYLINDRICAL_SURFACE('',#52187,0.1);
#4252=CYLINDRICAL_SURFACE('',#52192,0.1);
#4253=CYLINDRICAL_SURFACE('',#52197,0.1);
#4254=CYLINDRICAL_SURFACE('',#52202,0.1);
#4255=CYLINDRICAL_SURFACE('',#52212,0.1);
#4256=CYLINDRICAL_SURFACE('',#52215,0.5);
#4257=CYLINDRICAL_SURFACE('',#52216,4.);
#4258=CYLINDRICAL_SURFACE('',#52219,4.);
#4259=CYLINDRICAL_SURFACE('',#52223,0.5);
#4260=CYLINDRICAL_SURFACE('',#52230,0.1);
#4261=CYLINDRICAL_SURFACE('',#52235,0.1);
#4262=CYLINDRICAL_SURFACE('',#52240,0.1);
#4263=CYLINDRICAL_SURFACE('',#52242,0.1);
#4264=CYLINDRICAL_SURFACE('',#52248,0.2);
#4265=CYLINDRICAL_SURFACE('',#52252,2.05);
#4266=CYLINDRICAL_SURFACE('',#52256,1.95);
#4267=CYLINDRICAL_SURFACE('',#52260,1.75);
#4268=CYLINDRICAL_SURFACE('',#52267,0.1);
#4269=CYLINDRICAL_SURFACE('',#52272,0.2);
#4270=CYLINDRICAL_SURFACE('',#52273,0.2);
#4271=CYLINDRICAL_SURFACE('',#52277,0.1);
#4272=CYLINDRICAL_SURFACE('',#52280,0.1);
#4273=CYLINDRICAL_SURFACE('',#52289,4.5);
#4274=CYLINDRICAL_SURFACE('',#52292,4.5);
#4275=CYLINDRICAL_SURFACE('',#52293,4.5);
#4276=CYLINDRICAL_SURFACE('',#52295,4.5);
#4277=CYLINDRICAL_SURFACE('',#52302,0.1);
#4278=CYLINDRICAL_SURFACE('',#52304,0.1);
#4279=CYLINDRICAL_SURFACE('',#52307,0.1);
#4280=CYLINDRICAL_SURFACE('',#52308,0.5);
#4281=CYLINDRICAL_SURFACE('',#52309,0.1);
#4282=CYLINDRICAL_SURFACE('',#52316,0.1);
#4283=CYLINDRICAL_SURFACE('',#52318,0.1);
#4284=CYLINDRICAL_SURFACE('',#52322,0.1);
#4285=CYLINDRICAL_SURFACE('',#52329,0.5);
#4286=CYLINDRICAL_SURFACE('',#52330,0.1);
#4287=CYLINDRICAL_SURFACE('',#52331,0.1);
#4288=CYLINDRICAL_SURFACE('',#52339,0.7);
#4289=CYLINDRICAL_SURFACE('',#52348,1.2);
#4290=CYLINDRICAL_SURFACE('',#52376,17.4797436692323);
#4291=CYLINDRICAL_SURFACE('',#52385,2.55);
#4292=CYLINDRICAL_SURFACE('',#52388,20.7371197918213);
#4293=CYLINDRICAL_SURFACE('',#52393,16.75);
#4294=CYLINDRICAL_SURFACE('',#52397,20.7371197918213);
#4295=CYLINDRICAL_SURFACE('',#52399,2.55000000000001);
#4296=CYLINDRICAL_SURFACE('',#52402,2.435);
#4297=CYLINDRICAL_SURFACE('',#52410,0.800000000000001);
#4298=CYLINDRICAL_SURFACE('',#52424,3.);
#4299=CYLINDRICAL_SURFACE('',#52430,2.);
#4300=CYLINDRICAL_SURFACE('',#52441,1.10000000000001);
#4301=CYLINDRICAL_SURFACE('',#52445,3.);
#4302=CYLINDRICAL_SURFACE('',#52452,3.);
#4303=CYLINDRICAL_SURFACE('',#52463,3.);
#4304=CYLINDRICAL_SURFACE('',#52464,1.5);
#4305=CYLINDRICAL_SURFACE('',#52465,1.5);
#4306=CYLINDRICAL_SURFACE('',#52476,1.5);
#4307=CYLINDRICAL_SURFACE('',#52477,1.50000000000001);
#4308=CYLINDRICAL_SURFACE('',#52478,2.435);
#4309=CYLINDRICAL_SURFACE('',#52479,1.50000000000001);
#4310=CYLINDRICAL_SURFACE('',#52482,0.5);
#4311=CYLINDRICAL_SURFACE('',#52489,0.5);
#4312=CYLINDRICAL_SURFACE('',#52496,1.);
#4313=CYLINDRICAL_SURFACE('',#52503,1.);
#4314=CYLINDRICAL_SURFACE('',#52510,2.5);
#4315=CYLINDRICAL_SURFACE('',#52512,2.5);
#4316=CYLINDRICAL_SURFACE('',#52513,2.5);
#4317=CYLINDRICAL_SURFACE('',#52515,2.5);
#4318=CYLINDRICAL_SURFACE('',#52516,1.5);
#4319=CYLINDRICAL_SURFACE('',#52517,1.5);
#4320=CYLINDRICAL_SURFACE('',#52521,1.5);
#4321=CYLINDRICAL_SURFACE('',#52553,0.625);
#4322=CYLINDRICAL_SURFACE('',#52564,3.025);
#4323=CYLINDRICAL_SURFACE('',#52594,0.625);
#4324=CYLINDRICAL_SURFACE('',#52603,0.625);
#4325=CYLINDRICAL_SURFACE('',#52612,1.);
#4326=CYLINDRICAL_SURFACE('',#52613,1.);
#4327=CYLINDRICAL_SURFACE('',#52615,1.);
#4328=CYLINDRICAL_SURFACE('',#52627,0.75);
#4329=CYLINDRICAL_SURFACE('',#52629,0.99);
#4330=CYLINDRICAL_SURFACE('',#52637,1.);
#4331=CYLINDRICAL_SURFACE('',#52640,2.5);
#4332=CYLINDRICAL_SURFACE('',#52643,2.5);
#4333=CYLINDRICAL_SURFACE('',#52646,1.);
#4334=CYLINDRICAL_SURFACE('',#52653,1.);
#4335=CYLINDRICAL_SURFACE('',#52657,0.5);
#4336=CYLINDRICAL_SURFACE('',#52666,0.5);
#4337=CYLINDRICAL_SURFACE('',#52670,0.5);
#4338=CYLINDRICAL_SURFACE('',#52675,1.5);
#4339=CYLINDRICAL_SURFACE('',#52685,2.25);
#4340=CYLINDRICAL_SURFACE('',#52686,0.99);
#4341=CYLINDRICAL_SURFACE('',#52690,0.1);
#4342=CYLINDRICAL_SURFACE('',#52693,0.1);
#4343=CYLINDRICAL_SURFACE('',#52699,0.1);
#4344=CYLINDRICAL_SURFACE('',#52702,0.1);
#4345=CYLINDRICAL_SURFACE('',#52707,0.1);
#4346=CYLINDRICAL_SURFACE('',#52711,0.1);
#4347=CYLINDRICAL_SURFACE('',#52715,0.1);
#4348=CYLINDRICAL_SURFACE('',#52719,0.1);
#4349=CYLINDRICAL_SURFACE('',#52721,0.2);
#4350=CYLINDRICAL_SURFACE('',#52724,0.2);
#4351=CYLINDRICAL_SURFACE('',#52727,0.2);
#4352=CYLINDRICAL_SURFACE('',#52730,0.2);
#4353=CYLINDRICAL_SURFACE('',#52741,0.2);
#4354=CYLINDRICAL_SURFACE('',#52748,5.75);
#4355=CYLINDRICAL_SURFACE('',#52753,4.75);
#4356=CYLINDRICAL_SURFACE('',#52763,2.);
#4357=CYLINDRICAL_SURFACE('',#52769,2.4);
#4358=CYLINDRICAL_SURFACE('',#52775,2.);
#4359=CYLINDRICAL_SURFACE('',#52779,4.525);
#4360=CYLINDRICAL_SURFACE('',#52780,0.2);
#4361=CYLINDRICAL_SURFACE('',#52782,0.2);
#4362=CYLINDRICAL_SURFACE('',#52783,0.2);
#4363=CYLINDRICAL_SURFACE('',#52787,0.2);
#4364=CYLINDRICAL_SURFACE('',#52794,0.2);
#4365=CYLINDRICAL_SURFACE('',#52799,6.1);
#4366=CYLINDRICAL_SURFACE('',#52804,0.2);
#4367=CYLINDRICAL_SURFACE('',#52807,2.5);
#4368=CYLINDRICAL_SURFACE('',#52808,0.2);
#4369=CYLINDRICAL_SURFACE('',#52813,0.2);
#4370=CYLINDRICAL_SURFACE('',#52814,0.75);
#4371=CYLINDRICAL_SURFACE('',#52815,0.99);
#4372=CYLINDRICAL_SURFACE('',#52819,0.75);
#4373=CYLINDRICAL_SURFACE('',#52824,1.);
#4374=CYLINDRICAL_SURFACE('',#52829,1.);
#4375=CYLINDRICAL_SURFACE('',#52831,0.99);
#4376=CYLINDRICAL_SURFACE('',#52836,0.99);
#4377=CYLINDRICAL_SURFACE('',#52838,4.5);
#4378=CYLINDRICAL_SURFACE('',#52839,1.);
#4379=CYLINDRICAL_SURFACE('',#52844,0.1);
#4380=CYLINDRICAL_SURFACE('',#52846,1.5);
#4381=CYLINDRICAL_SURFACE('',#52848,0.1);
#4382=CYLINDRICAL_SURFACE('',#52849,0.5);
#4383=CYLINDRICAL_SURFACE('',#52886,1.);
#4384=CYLINDRICAL_SURFACE('',#52891,1.);
#4385=CYLINDRICAL_SURFACE('',#52897,0.725);
#4386=CYLINDRICAL_SURFACE('',#52915,0.725);
#4387=CYLINDRICAL_SURFACE('',#52919,0.1);
#4388=CYLINDRICAL_SURFACE('',#52928,0.99);
#4389=CYLINDRICAL_SURFACE('',#52934,0.99);
#4390=CYLINDRICAL_SURFACE('',#52937,4.5);
#4391=CYLINDRICAL_SURFACE('',#52943,0.99);
#4392=CYLINDRICAL_SURFACE('',#52948,0.75);
#4393=CYLINDRICAL_SURFACE('',#52951,0.1);
#4394=CYLINDRICAL_SURFACE('',#52957,1.5);
#4395=CYLINDRICAL_SURFACE('',#52962,0.1);
#4396=CYLINDRICAL_SURFACE('',#52967,1.);
#4397=CYLINDRICAL_SURFACE('',#52968,1.);
#4398=CYLINDRICAL_SURFACE('',#52969,0.75);
#4399=CYLINDRICAL_SURFACE('',#52971,0.75);
#4400=CYLINDRICAL_SURFACE('',#52977,0.1);
#4401=CYLINDRICAL_SURFACE('',#52979,0.1);
#4402=CYLINDRICAL_SURFACE('',#52984,1.25);
#4403=CYLINDRICAL_SURFACE('',#52995,0.1);
#4404=CYLINDRICAL_SURFACE('',#52996,0.1);
#4405=CYLINDRICAL_SURFACE('',#53000,0.1);
#4406=CYLINDRICAL_SURFACE('',#53006,0.1);
#4407=CYLINDRICAL_SURFACE('',#53007,0.99);
#4408=CYLINDRICAL_SURFACE('',#53008,0.99);
#4409=CYLINDRICAL_SURFACE('',#53010,0.4);
#4410=CYLINDRICAL_SURFACE('',#53017,1.25);
#4411=CYLINDRICAL_SURFACE('',#53021,0.4);
#4412=CYLINDRICAL_SURFACE('',#53024,0.75);
#4413=CYLINDRICAL_SURFACE('',#53029,0.4);
#4414=CYLINDRICAL_SURFACE('',#53197,0.4);
#4415=CYLINDRICAL_SURFACE('',#53199,0.1);
#4416=CYLINDRICAL_SURFACE('',#53200,0.4);
#4417=CYLINDRICAL_SURFACE('',#53208,0.1);
#4418=CYLINDRICAL_SURFACE('',#53214,1.25);
#4419=CYLINDRICAL_SURFACE('',#53217,0.1);
#4420=CYLINDRICAL_SURFACE('',#53222,0.725);
#4421=CYLINDRICAL_SURFACE('',#53223,0.1);
#4422=CYLINDRICAL_SURFACE('',#53244,2.);
#4423=CYLINDRICAL_SURFACE('',#53250,2.4);
#4424=CYLINDRICAL_SURFACE('',#53256,2.);
#4425=CYLINDRICAL_SURFACE('',#53259,4.75);
#4426=CYLINDRICAL_SURFACE('',#53262,0.2);
#4427=CYLINDRICAL_SURFACE('',#53265,0.2);
#4428=CYLINDRICAL_SURFACE('',#53270,0.2);
#4429=CYLINDRICAL_SURFACE('',#53279,0.2);
#4430=CYLINDRICAL_SURFACE('',#53280,5.75);
#4431=CYLINDRICAL_SURFACE('',#53285,0.2);
#4432=CYLINDRICAL_SURFACE('',#53286,6.1);
#4433=CYLINDRICAL_SURFACE('',#53293,0.2);
#4434=CYLINDRICAL_SURFACE('',#53300,0.2);
#4435=CYLINDRICAL_SURFACE('',#53304,0.2);
#4436=CYLINDRICAL_SURFACE('',#53306,2.5);
#4437=CYLINDRICAL_SURFACE('',#53307,0.2);
#4438=CYLINDRICAL_SURFACE('',#53318,0.2);
#4439=CYLINDRICAL_SURFACE('',#53320,0.2);
#4440=CYLINDRICAL_SURFACE('',#53322,0.2);
#4441=CYLINDRICAL_SURFACE('',#53323,0.2);
#4442=CYLINDRICAL_SURFACE('',#53326,0.2);
#4443=CYLINDRICAL_SURFACE('',#53327,0.2);
#4444=CYLINDRICAL_SURFACE('',#53330,4.525);
#4445=CYLINDRICAL_SURFACE('',#53331,3.025);
#4446=CYLINDRICAL_SURFACE('',#53334,1.);
#4447=CYLINDRICAL_SURFACE('',#53337,2.5);
#4448=CYLINDRICAL_SURFACE('',#53340,2.5);
#4449=CYLINDRICAL_SURFACE('',#53343,1.);
#4450=CYLINDRICAL_SURFACE('',#53348,1.);
#4451=CYLINDRICAL_SURFACE('',#53352,0.5);
#4452=CYLINDRICAL_SURFACE('',#53361,0.5);
#4453=CYLINDRICAL_SURFACE('',#53365,0.5);
#4454=CYLINDRICAL_SURFACE('',#53370,1.5);
#4455=CYLINDRICAL_SURFACE('',#53374,2.25);
#4456=CYLINDRICAL_SURFACE('',#53384,0.5);
#4457=CYLINDRICAL_SURFACE('',#53389,0.2);
#4458=CYLINDRICAL_SURFACE('',#53398,2.9);
#4459=CYLINDRICAL_SURFACE('',#53405,2.5);
#4460=CYLINDRICAL_SURFACE('',#53410,2.5);
#4461=CYLINDRICAL_SURFACE('',#53417,0.2);
#4462=CYLINDRICAL_SURFACE('',#53422,1.5);
#4463=CYLINDRICAL_SURFACE('',#53426,0.2);
#4464=CYLINDRICAL_SURFACE('',#53432,0.5);
#4465=CYLINDRICAL_SURFACE('',#53443,0.5);
#4466=CYLINDRICAL_SURFACE('',#53445,0.2);
#4467=CYLINDRICAL_SURFACE('',#53450,0.2);
#4468=CYLINDRICAL_SURFACE('',#53451,0.2);
#4469=CYLINDRICAL_SURFACE('',#53462,0.2);
#4470=CYLINDRICAL_SURFACE('',#53467,0.2);
#4471=CYLINDRICAL_SURFACE('',#53469,0.1);
#4472=CYLINDRICAL_SURFACE('',#53472,0.1);
#4473=CYLINDRICAL_SURFACE('',#53477,0.1);
#4474=CYLINDRICAL_SURFACE('',#53482,0.1);
#4475=CYLINDRICAL_SURFACE('',#53487,0.1);
#4476=CYLINDRICAL_SURFACE('',#53497,0.1);
#4477=CYLINDRICAL_SURFACE('',#53500,0.5);
#4478=CYLINDRICAL_SURFACE('',#53501,4.);
#4479=CYLINDRICAL_SURFACE('',#53504,4.);
#4480=CYLINDRICAL_SURFACE('',#53508,0.5);
#4481=CYLINDRICAL_SURFACE('',#53515,0.1);
#4482=CYLINDRICAL_SURFACE('',#53520,0.1);
#4483=CYLINDRICAL_SURFACE('',#53525,0.1);
#4484=CYLINDRICAL_SURFACE('',#53527,0.1);
#4485=CYLINDRICAL_SURFACE('',#53533,0.2);
#4486=CYLINDRICAL_SURFACE('',#53537,2.05);
#4487=CYLINDRICAL_SURFACE('',#53541,1.95);
#4488=CYLINDRICAL_SURFACE('',#53545,1.75);
#4489=CYLINDRICAL_SURFACE('',#53552,0.1);
#4490=CYLINDRICAL_SURFACE('',#53557,0.2);
#4491=CYLINDRICAL_SURFACE('',#53558,0.2);
#4492=CYLINDRICAL_SURFACE('',#53562,0.1);
#4493=CYLINDRICAL_SURFACE('',#53565,0.1);
#4494=CYLINDRICAL_SURFACE('',#53574,4.5);
#4495=CYLINDRICAL_SURFACE('',#53577,4.5);
#4496=CYLINDRICAL_SURFACE('',#53578,4.5);
#4497=CYLINDRICAL_SURFACE('',#53580,4.5);
#4498=CYLINDRICAL_SURFACE('',#53587,0.1);
#4499=CYLINDRICAL_SURFACE('',#53589,0.1);
#4500=CYLINDRICAL_SURFACE('',#53592,0.1);
#4501=CYLINDRICAL_SURFACE('',#53593,0.5);
#4502=CYLINDRICAL_SURFACE('',#53594,0.1);
#4503=CYLINDRICAL_SURFACE('',#53601,0.1);
#4504=CYLINDRICAL_SURFACE('',#53603,0.1);
#4505=CYLINDRICAL_SURFACE('',#53607,0.1);
#4506=CYLINDRICAL_SURFACE('',#53614,0.5);
#4507=CYLINDRICAL_SURFACE('',#53615,0.1);
#4508=CYLINDRICAL_SURFACE('',#53616,0.1);
#4509=CYLINDRICAL_SURFACE('',#53624,0.7);
#4510=CYLINDRICAL_SURFACE('',#53633,1.2);
#4511=CYLINDRICAL_SURFACE('',#53662,0.8);
#4512=CYLINDRICAL_SURFACE('',#53665,0.8);
#4513=CYLINDRICAL_SURFACE('',#53668,0.799999999999999);
#4514=CYLINDRICAL_SURFACE('',#53671,0.8);
#4515=CYLINDRICAL_SURFACE('',#53674,1.);
#4516=CYLINDRICAL_SURFACE('',#53687,1.);
#4517=CYLINDRICAL_SURFACE('',#53689,1.5);
#4518=CYLINDRICAL_SURFACE('',#53692,2.);
#4519=CYLINDRICAL_SURFACE('',#53696,2.24999999999999);
#4520=CYLINDRICAL_SURFACE('',#53699,2.3);
#4521=CYLINDRICAL_SURFACE('',#53702,7.);
#4522=CYLINDRICAL_SURFACE('',#53709,7.00000000000001);
#4523=CYLINDRICAL_SURFACE('',#53710,1.5);
#4524=CYLINDRICAL_SURFACE('',#53712,0.8);
#4525=CYLINDRICAL_SURFACE('',#53715,0.8);
#4526=CYLINDRICAL_SURFACE('',#53718,0.799999999999999);
#4527=CYLINDRICAL_SURFACE('',#53721,0.8);
#4528=CYLINDRICAL_SURFACE('',#53724,1.25);
#4529=CYLINDRICAL_SURFACE('',#53727,1.25);
#4530=CYLINDRICAL_SURFACE('',#53730,0.5);
#4531=CYLINDRICAL_SURFACE('',#53733,3.25);
#4532=CYLINDRICAL_SURFACE('',#53745,0.5);
#4533=CYLINDRICAL_SURFACE('',#53748,2.5);
#4534=CYLINDRICAL_SURFACE('',#53751,20.);
#4535=CYLINDRICAL_SURFACE('',#53754,2.);
#4536=CYLINDRICAL_SURFACE('',#53763,1.5);
#4537=CYLINDRICAL_SURFACE('',#53764,7.00000000000001);
#4538=CYLINDRICAL_SURFACE('',#53767,7.);
#4539=CYLINDRICAL_SURFACE('',#53779,2.);
#4540=CYLINDRICAL_SURFACE('',#53786,1.1);
#4541=CYLINDRICAL_SURFACE('',#53787,1.1);
#4542=CYLINDRICAL_SURFACE('',#53788,2.);
#4543=CYLINDRICAL_SURFACE('',#53791,1.85);
#4544=CYLINDRICAL_SURFACE('',#53796,1.85);
#4545=CYLINDRICAL_SURFACE('',#53804,1.85);
#4546=CYLINDRICAL_SURFACE('',#53806,1.85);
#4547=CYLINDRICAL_SURFACE('',#53812,1.0999999999993);
#4548=CYLINDRICAL_SURFACE('',#53815,1.0999999999993);
#4549=CYLINDRICAL_SURFACE('',#53818,1.10000000000001);
#4550=CYLINDRICAL_SURFACE('',#53821,1.10000000000001);
#4551=CYLINDRICAL_SURFACE('',#53830,2.5);
#4552=CYLINDRICAL_SURFACE('',#53832,2.5);
#4553=CYLINDRICAL_SURFACE('',#53862,0.8);
#4554=CYLINDRICAL_SURFACE('',#53865,1.075);
#4555=CYLINDRICAL_SURFACE('',#53868,1.65);
#4556=CYLINDRICAL_SURFACE('',#53871,1.65);
#4557=CYLINDRICAL_SURFACE('',#53874,10.);
#4558=CYLINDRICAL_SURFACE('',#53890,10.);
#4559=CYLINDRICAL_SURFACE('',#53903,5.);
#4560=CYLINDRICAL_SURFACE('',#53905,5.);
#4561=CYLINDRICAL_SURFACE('',#53913,5.);
#4562=CYLINDRICAL_SURFACE('',#53914,5.);
#4563=CYLINDRICAL_SURFACE('',#53916,5.);
#4564=CYLINDRICAL_SURFACE('',#53918,5.);
#4565=CYLINDRICAL_SURFACE('',#53926,3.);
#4566=CYLINDRICAL_SURFACE('',#53928,3.);
#4567=CYLINDRICAL_SURFACE('',#53931,3.);
#4568=CYLINDRICAL_SURFACE('',#53939,3.);
#4569=CYLINDRICAL_SURFACE('',#53945,6.00000000000001);
#4570=CYLINDRICAL_SURFACE('',#53946,1.65);
#4571=CYLINDRICAL_SURFACE('',#53964,4.);
#4572=CYLINDRICAL_SURFACE('',#53966,4.);
#4573=CYLINDRICAL_SURFACE('',#53968,4.);
#4574=CYLINDRICAL_SURFACE('',#53969,20.);
#4575=CYLINDRICAL_SURFACE('',#53970,4.);
#4576=CYLINDRICAL_SURFACE('',#53972,6.);
#4577=CYLINDRICAL_SURFACE('',#53976,2.);
#4578=CYLINDRICAL_SURFACE('',#53977,3.);
#4579=CYLINDRICAL_SURFACE('',#53978,20.);
#4580=CYLINDRICAL_SURFACE('',#53979,1.1);
#4581=CYLINDRICAL_SURFACE('',#53980,1.5);
#4582=CYLINDRICAL_SURFACE('',#53984,0.799999999999999);
#4583=CYLINDRICAL_SURFACE('',#53987,0.8);
#4584=CYLINDRICAL_SURFACE('',#53990,0.8);
#4585=CYLINDRICAL_SURFACE('',#53993,0.8);
#4586=CYLINDRICAL_SURFACE('',#53996,1.);
#4587=CYLINDRICAL_SURFACE('',#54009,1.);
#4588=CYLINDRICAL_SURFACE('',#54011,1.5);
#4589=CYLINDRICAL_SURFACE('',#54014,2.);
#4590=CYLINDRICAL_SURFACE('',#54018,2.24999999999999);
#4591=CYLINDRICAL_SURFACE('',#54021,2.3);
#4592=CYLINDRICAL_SURFACE('',#54024,7.);
#4593=CYLINDRICAL_SURFACE('',#54031,7.00000000000001);
#4594=CYLINDRICAL_SURFACE('',#54032,1.5);
#4595=CYLINDRICAL_SURFACE('',#54034,0.8);
#4596=CYLINDRICAL_SURFACE('',#54037,0.8);
#4597=CYLINDRICAL_SURFACE('',#54040,0.799999999999999);
#4598=CYLINDRICAL_SURFACE('',#54043,0.8);
#4599=CYLINDRICAL_SURFACE('',#54046,1.25);
#4600=CYLINDRICAL_SURFACE('',#54049,1.25);
#4601=CYLINDRICAL_SURFACE('',#54052,0.5);
#4602=CYLINDRICAL_SURFACE('',#54055,3.25);
#4603=CYLINDRICAL_SURFACE('',#54066,0.5);
#4604=CYLINDRICAL_SURFACE('',#54069,2.5);
#4605=CYLINDRICAL_SURFACE('',#54072,20.);
#4606=CYLINDRICAL_SURFACE('',#54075,2.);
#4607=CYLINDRICAL_SURFACE('',#54084,1.5);
#4608=CYLINDRICAL_SURFACE('',#54085,7.00000000000001);
#4609=CYLINDRICAL_SURFACE('',#54088,7.);
#4610=CYLINDRICAL_SURFACE('',#54090,0.799999999999999);
#4611=CYLINDRICAL_SURFACE('',#54093,0.8);
#4612=CYLINDRICAL_SURFACE('',#54096,0.8);
#4613=CYLINDRICAL_SURFACE('',#54099,0.8);
#4614=CYLINDRICAL_SURFACE('',#54102,1.);
#4615=CYLINDRICAL_SURFACE('',#54115,1.);
#4616=CYLINDRICAL_SURFACE('',#54117,1.5);
#4617=CYLINDRICAL_SURFACE('',#54120,2.);
#4618=CYLINDRICAL_SURFACE('',#54124,2.24999999999999);
#4619=CYLINDRICAL_SURFACE('',#54127,2.3);
#4620=CYLINDRICAL_SURFACE('',#54130,7.);
#4621=CYLINDRICAL_SURFACE('',#54137,7.00000000000001);
#4622=CYLINDRICAL_SURFACE('',#54138,1.5);
#4623=CYLINDRICAL_SURFACE('',#54140,0.8);
#4624=CYLINDRICAL_SURFACE('',#54143,0.8);
#4625=CYLINDRICAL_SURFACE('',#54146,0.799999999999999);
#4626=CYLINDRICAL_SURFACE('',#54149,0.8);
#4627=CYLINDRICAL_SURFACE('',#54152,1.25);
#4628=CYLINDRICAL_SURFACE('',#54155,1.25);
#4629=CYLINDRICAL_SURFACE('',#54158,0.5);
#4630=CYLINDRICAL_SURFACE('',#54161,3.25);
#4631=CYLINDRICAL_SURFACE('',#54172,0.5);
#4632=CYLINDRICAL_SURFACE('',#54175,2.5);
#4633=CYLINDRICAL_SURFACE('',#54178,20.);
#4634=CYLINDRICAL_SURFACE('',#54181,2.);
#4635=CYLINDRICAL_SURFACE('',#54190,1.5);
#4636=CYLINDRICAL_SURFACE('',#54191,7.00000000000001);
#4637=CYLINDRICAL_SURFACE('',#54194,7.);
#4638=CYLINDRICAL_SURFACE('',#54213,1.25);
#4639=CYLINDRICAL_SURFACE('',#54216,1.25);
#4640=CYLINDRICAL_SURFACE('',#54219,0.8);
#4641=CYLINDRICAL_SURFACE('',#54222,0.8);
#4642=CYLINDRICAL_SURFACE('',#54225,0.8);
#4643=CYLINDRICAL_SURFACE('',#54228,1.);
#4644=CYLINDRICAL_SURFACE('',#54241,1.);
#4645=CYLINDRICAL_SURFACE('',#54243,7.5);
#4646=CYLINDRICAL_SURFACE('',#54247,6.);
#4647=CYLINDRICAL_SURFACE('',#54250,2.5);
#4648=CYLINDRICAL_SURFACE('',#54257,1.75);
#4649=CYLINDRICAL_SURFACE('',#54258,3.5);
#4650=CYLINDRICAL_SURFACE('',#54259,2.5);
#4651=CYLINDRICAL_SURFACE('',#54260,1.5);
#4652=CYLINDRICAL_SURFACE('',#54263,1.25);
#4653=CYLINDRICAL_SURFACE('',#54266,0.8);
#4654=CYLINDRICAL_SURFACE('',#54269,0.8);
#4655=CYLINDRICAL_SURFACE('',#54272,0.8);
#4656=CYLINDRICAL_SURFACE('',#54275,15.);
#4657=CYLINDRICAL_SURFACE('',#54281,2.50000000000026);
#4658=CYLINDRICAL_SURFACE('',#54287,7.5);
#4659=CYLINDRICAL_SURFACE('',#54289,1.25);
#4660=CYLINDRICAL_SURFACE('',#54292,1.25);
#4661=CYLINDRICAL_SURFACE('',#54295,0.8);
#4662=CYLINDRICAL_SURFACE('',#54298,0.8);
#4663=CYLINDRICAL_SURFACE('',#54301,0.8);
#4664=CYLINDRICAL_SURFACE('',#54304,1.);
#4665=CYLINDRICAL_SURFACE('',#54317,1.);
#4666=CYLINDRICAL_SURFACE('',#54319,7.5);
#4667=CYLINDRICAL_SURFACE('',#54323,6.);
#4668=CYLINDRICAL_SURFACE('',#54326,2.5);
#4669=CYLINDRICAL_SURFACE('',#54333,1.75);
[truncated: 6,035,719 more chars]
