# Supplementary material for: An open-source anthropomorphic robot hand system: HRI hand
Source: HardwareX. 2020 Feb 24;7:e00100. doi: 10.1016/j.ohx.2020.e00100 (PMC9041201; doi:10.1016/j.ohx.2020.e00100)
Supplement: Supplementary data 3 [file mmc3.zip › Hardware/stp files/pq-12_in.step]

ISO-10303-21;
HEADER;
/* Generated by software containing ST-Developer
 * from STEP Tools, Inc. (www.steptools.com) 
 */

FILE_DESCRIPTION(
/* description */ (''),
/* implementation_level */ '2;1');

FILE_NAME(
/* name */ 
'D:/[\X2\ACBDD76CB300\X0\] \X2\BB38C11CC791C5C5B958\X0\/[\X2\B17CBB38\X0\]
 \X2\B0B4AC00\X0\ \X2\C800C790C778AC83\X0\/2019-\X2\B17CBB38\X0\/Hardw
areX/cad_files/stp/pq-12_in.step',
/* time_stamp */ '2019-09-03T16:05:22+09:00',
/* author */ (''),
/* organization */ (''),
/* preprocessor_version */ 'ST-DEVELOPER v18',
/* originating_system */ 'Autodesk Translation Framework v8.6.0.1094',
/* authorisation */ '');

FILE_SCHEMA (('AUTOMOTIVE_DESIGN { 1 0 10303 214 3 1 1 }'));
ENDSEC;

DATA;
#10=MECHANICAL_DESIGN_GEOMETRIC_PRESENTATION_REPRESENTATION('',(#59,#60,
#61,#62),#24668);
#11=ITEM_DEFINED_TRANSFORMATION($,$,#11459,#12589);
#12=ITEM_DEFINED_TRANSFORMATION($,$,#11791,#12590);
#13=ITEM_DEFINED_TRANSFORMATION($,$,#12552,#12591);
#14=ITEM_DEFINED_TRANSFORMATION($,$,#12322,#12592);
#15=ITEM_DEFINED_TRANSFORMATION($,$,#12552,#12593);
#16=ITEM_DEFINED_TRANSFORMATION($,$,#12552,#12594);
#17=(
REPRESENTATION_RELATIONSHIP($,$,#24690,#24689)
REPRESENTATION_RELATIONSHIP_WITH_TRANSFORMATION(#11)
SHAPE_REPRESENTATION_RELATIONSHIP()
);
#18=(
REPRESENTATION_RELATIONSHIP($,$,#24691,#24689)
REPRESENTATION_RELATIONSHIP_WITH_TRANSFORMATION(#12)
SHAPE_REPRESENTATION_RELATIONSHIP()
);
#19=(
REPRESENTATION_RELATIONSHIP($,$,#24693,#24689)
REPRESENTATION_RELATIONSHIP_WITH_TRANSFORMATION(#13)
SHAPE_REPRESENTATION_RELATIONSHIP()
);
#20=(
REPRESENTATION_RELATIONSHIP($,$,#24692,#24689)
REPRESENTATION_RELATIONSHIP_WITH_TRANSFORMATION(#14)
SHAPE_REPRESENTATION_RELATIONSHIP()
);
#21=(
REPRESENTATION_RELATIONSHIP($,$,#24693,#24689)
REPRESENTATION_RELATIONSHIP_WITH_TRANSFORMATION(#15)
SHAPE_REPRESENTATION_RELATIONSHIP()
);
#22=(
REPRESENTATION_RELATIONSHIP($,$,#24693,#24689)
REPRESENTATION_RELATIONSHIP_WITH_TRANSFORMATION(#16)
SHAPE_REPRESENTATION_RELATIONSHIP()
);
#23=CONTEXT_DEPENDENT_SHAPE_REPRESENTATION(#17,#24683);
#24=CONTEXT_DEPENDENT_SHAPE_REPRESENTATION(#18,#24684);
#25=CONTEXT_DEPENDENT_SHAPE_REPRESENTATION(#19,#24685);
#26=CONTEXT_DEPENDENT_SHAPE_REPRESENTATION(#20,#24686);
#27=CONTEXT_DEPENDENT_SHAPE_REPRESENTATION(#21,#24687);
#28=CONTEXT_DEPENDENT_SHAPE_REPRESENTATION(#22,#24688);
#29=NEXT_ASSEMBLY_USAGE_OCCURRENCE('CLAMSHELL_BOT_10358 (5):1',
'CLAMSHELL_BOT_10358 (5):1','CLAMSHELL_BOT_10358 (5):1',#24695,#24696,
'CLAMSHELL_BOT_10358 (5):1');
#30=NEXT_ASSEMBLY_USAGE_OCCURRENCE('CLAMSHELL_TOP_10357 (5):1',
'CLAMSHELL_TOP_10357 (5):1','CLAMSHELL_TOP_10357 (5):1',#24695,#24697,
'CLAMSHELL_TOP_10357 (5):1');
#31=NEXT_ASSEMBLY_USAGE_OCCURRENCE('FASTENER_10427 (5):1',
'FASTENER_10427 (5):1','FASTENER_10427 (5):1',#24695,#24699,
'FASTENER_10427 (5):1');
#32=NEXT_ASSEMBLY_USAGE_OCCURRENCE('SHAFT_10328 (5):1',
'SHAFT_10328 (5):1','SHAFT_10328 (5):1',#24695,#24698,
'SHAFT_10328 (5):1');
#33=NEXT_ASSEMBLY_USAGE_OCCURRENCE('FASTENER_10427 (5):2',
'FASTENER_10427 (5):2','FASTENER_10427 (5):2',#24695,#24699,
'FASTENER_10427 (5):2');
#34=NEXT_ASSEMBLY_USAGE_OCCURRENCE('FASTENER_10427 (5):3',
'FASTENER_10427 (5):3','FASTENER_10427 (5):3',#24695,#24699,
'FASTENER_10427 (5):3');
#35=CONICAL_SURFACE('',#12483,1.499990902894,0.785391035247461);
#36=CONICAL_SURFACE('',#12556,0.5845299461621,0.523598775598299);
#37=SPHERICAL_SURFACE('',#12330,0.2);
#38=SPHERICAL_SURFACE('',#12350,0.2);
#39=SPHERICAL_SURFACE('',#12364,0.2);
#40=SPHERICAL_SURFACE('',#12382,0.2);
#41=SPHERICAL_SURFACE('',#12409,0.1);
#42=SPHERICAL_SURFACE('',#12414,0.1);
#43=SPHERICAL_SURFACE('',#12452,0.1);
#44=SPHERICAL_SURFACE('',#12457,0.1);
#45=SPHERICAL_SURFACE('',#12519,0.1);
#46=SPHERICAL_SURFACE('',#12531,0.1);
#47=SPHERICAL_SURFACE('',#12535,0.1);
#48=SPHERICAL_SURFACE('',#12540,0.1);
#49=SPHERICAL_SURFACE('',#12543,0.1);
#50=SPHERICAL_SURFACE('',#12547,0.1);
#51=SHAPE_REPRESENTATION_RELATIONSHIP('SRR','None',#24690,#55);
#52=SHAPE_REPRESENTATION_RELATIONSHIP('SRR','None',#24691,#56);
#53=SHAPE_REPRESENTATION_RELATIONSHIP('SRR','None',#24692,#57);
#54=SHAPE_REPRESENTATION_RELATIONSHIP('SRR','None',#24693,#58);
#55=ADVANCED_BREP_SHAPE_REPRESENTATION('',(#63),#24664);
#56=ADVANCED_BREP_SHAPE_REPRESENTATION('',(#64),#24665);
#57=ADVANCED_BREP_SHAPE_REPRESENTATION('',(#65),#24666);
#58=ADVANCED_BREP_SHAPE_REPRESENTATION('',(#66),#24667);
#59=STYLED_ITEM('',(#24719),#63);
#60=STYLED_ITEM('',(#24719),#64);
#61=STYLED_ITEM('',(#24720),#65);
#62=STYLED_ITEM('',(#24718),#66);
#63=MANIFOLD_SOLID_BREP('Body1',#11409);
#64=MANIFOLD_SOLID_BREP('Body1',#11410);
#65=MANIFOLD_SOLID_BREP('Body1',#11411);
#66=MANIFOLD_SOLID_BREP('Body1',#11412);
#67=(
BOUNDED_SURFACE()
B_SPLINE_SURFACE(3,3,((#16261,#16262,#16263,#16264,#16265,#16266,#16267,
#16268,#16269,#16270),(#16271,#16272,#16273,#16274,#16275,#16276,#16277,
#16278,#16279,#16280),(#16281,#16282,#16283,#16284,#16285,#16286,#16287,
#16288,#16289,#16290),(#16291,#16292,#16293,#16294,#16295,#16296,#16297,
#16298,#16299,#16300)),.UNSPECIFIED.,.F.,.F.,.F.)
B_SPLINE_SURFACE_WITH_KNOTS((4,4),(4,1,1,1,1,1,1,4),(0.,1.),(0.01506479858231,
0.1606064835587,0.3226007169827,0.4875331958669,0.6566024882556,0.8287387281283,
1.,1.029081100736),.UNSPECIFIED.)
GEOMETRIC_REPRESENTATION_ITEM()
RATIONAL_B_SPLINE_SURFACE(((1.213333380411,1.213333380411,1.213333380411,
1.213333380411,1.213333380411,1.213333380411,1.213333380411,1.213333380411,
1.213333380411,1.213333380411),(0.9288888731962,0.9288888731962,0.9288888731962,
0.9288888731962,0.9288888731962,0.9288888731962,0.9288888731962,0.9288888731962,
0.9288888731962,0.9288888731962),(0.9288888731962,0.9288888731962,0.9288888731962,
0.9288888731962,0.9288888731962,0.9288888731962,0.9288888731962,0.9288888731962,
0.9288888731962,0.9288888731962),(1.213333380411,1.213333380411,1.213333380411,
1.213333380411,1.213333380411,1.213333380411,1.213333380411,1.213333380411,
1.213333380411,1.213333380411)))
REPRESENTATION_ITEM('')
SURFACE()
);
#68=(
BOUNDED_SURFACE()
B_SPLINE_SURFACE(3,3,((#16470,#16471,#16472,#16473,#16474,#16475),(#16476,
#16477,#16478,#16479,#16480,#16481),(#16482,#16483,#16484,#16485,#16486,
#16487),(#16488,#16489,#16490,#16491,#16492,#16493)),.UNSPECIFIED.,.F.,
 .F.,.F.)
B_SPLINE_SURFACE_WITH_KNOTS((4,4),(4,1,1,4),(0.,1.),(0.1007910179235,0.3395984370871,
0.6673654203349,0.9454447676393),.UNSPECIFIED.)
GEOMETRIC_REPRESENTATION_ITEM()
RATIONAL_B_SPLINE_SURFACE(((1.688400477538,1.688400477538,1.688400477538,
1.688400477538,1.688400477538,1.688400477538),(0.770533174154,0.770533174154,
0.770533174154,0.770533174154,0.770533174154,0.770533174154),(0.770533174154,
0.770533174154,0.770533174154,0.770533174154,0.770533174154,0.770533174154),
(1.688400477538,1.688400477538,1.688400477538,1.688400477538,1.688400477538,
1.688400477538)))
REPRESENTATION_ITEM('')
SURFACE()
);
#69=(
BOUNDED_SURFACE()
B_SPLINE_SURFACE(3,3,((#17205,#17206,#17207,#17208,#17209,#17210,#17211,
#17212,#17213,#17214),(#17215,#17216,#17217,#17218,#17219,#17220,#17221,
#17222,#17223,#17224),(#17225,#17226,#17227,#17228,#17229,#17230,#17231,
#17232,#17233,#17234),(#17235,#17236,#17237,#17238,#17239,#17240,#17241,
#17242,#17243,#17244)),.UNSPECIFIED.,.F.,.F.,.F.)
B_SPLINE_SURFACE_WITH_KNOTS((4,4),(4,1,1,1,1,1,1,4),(0.,1.),(0.01522672384226,
0.1609587362026,0.3232214429711,0.4882613613103,0.6572484993274,0.8291088798679,
1.,1.029379088704),.UNSPECIFIED.)
GEOMETRIC_REPRESENTATION_ITEM()
RATIONAL_B_SPLINE_SURFACE(((1.213333642301,1.213333642301,1.213333642301,
1.213333642301,1.213333642301,1.213333642301,1.213333642301,1.213333642301,
1.213333642301,1.213333642301),(0.9288887858998,0.9288887858998,0.9288887858998,
0.9288887858998,0.9288887858998,0.9288887858998,0.9288887858998,0.9288887858998,
0.9288887858998,0.9288887858998),(0.9288887858998,0.9288887858998,0.9288887858998,
0.9288887858998,0.9288887858998,0.9288887858998,0.9288887858998,0.9288887858998,
0.9288887858998,0.9288887858998),(1.213333642301,1.213333642301,1.213333642301,
1.213333642301,1.213333642301,1.213333642301,1.213333642301,1.213333642301,
1.213333642301,1.213333642301)))
REPRESENTATION_ITEM('')
SURFACE()
);
#70=(
BOUNDED_SURFACE()
B_SPLINE_SURFACE(3,3,((#17310,#17311,#17312,#17313,#17314,#17315,#17316,
#17317,#17318,#17319),(#17320,#17321,#17322,#17323,#17324,#17325,#17326,
#17327,#17328,#17329),(#17330,#17331,#17332,#17333,#17334,#17335,#17336,
#17337,#17338,#17339),(#17340,#17341,#17342,#17343,#17344,#17345,#17346,
#17347,#17348,#17349)),.UNSPECIFIED.,.F.,.F.,.F.)
B_SPLINE_SURFACE_WITH_KNOTS((4,4),(4,1,1,1,1,1,1,4),(0.,1.),(0.01522672384207,
0.1609587362025,0.3232214429709,0.48826136131,0.6572484993272,0.8291088798678,
1.,1.029379088704),.UNSPECIFIED.)
GEOMETRIC_REPRESENTATION_ITEM()
RATIONAL_B_SPLINE_SURFACE(((1.213333642301,1.213333642301,1.213333642301,
1.213333642301,1.213333642301,1.213333642301,1.213333642301,1.213333642301,
1.213333642301,1.213333642301),(0.9288887858998,0.9288887858998,0.9288887858998,
0.9288887858998,0.9288887858998,0.9288887858998,0.9288887858998,0.9288887858998,
0.9288887858998,0.9288887858998),(0.9288887858998,0.9288887858998,0.9288887858998,
0.9288887858998,0.9288887858998,0.9288887858998,0.9288887858998,0.9288887858998,
0.9288887858998,0.9288887858998),(1.213333642301,1.213333642301,1.213333642301,
1.213333642301,1.213333642301,1.213333642301,1.213333642301,1.213333642301,
1.213333642301,1.213333642301)))
REPRESENTATION_ITEM('')
SURFACE()
);
#71=(
BOUNDED_SURFACE()
B_SPLINE_SURFACE(3,3,((#17396,#17397,#17398,#17399,#17400,#17401,#17402,
#17403,#17404,#17405),(#17406,#17407,#17408,#17409,#17410,#17411,#17412,
#17413,#17414,#17415),(#17416,#17417,#17418,#17419,#17420,#17421,#17422,
#17423,#17424,#17425),(#17426,#17427,#17428,#17429,#17430,#17431,#17432,
#17433,#17434,#17435)),.UNSPECIFIED.,.F.,.F.,.F.)
B_SPLINE_SURFACE_WITH_KNOTS((4,4),(4,1,1,1,1,1,1,4),(0.,1.),(0.01506479858231,
0.1606064835586,0.3226007169825,0.4875331958667,0.6566024882553,0.8287387281281,
1.,1.029081100736),.UNSPECIFIED.)
GEOMETRIC_REPRESENTATION_ITEM()
RATIONAL_B_SPLINE_SURFACE(((1.213333380411,1.213333380411,1.213333380411,
1.213333380411,1.213333380411,1.213333380411,1.213333380411,1.213333380411,
1.213333380411,1.213333380411),(0.9288888731962,0.9288888731962,0.9288888731962,
0.9288888731962,0.9288888731962,0.9288888731962,0.9288888731962,0.9288888731962,
0.9288888731962,0.9288888731962),(0.9288888731962,0.9288888731962,0.9288888731962,
0.9288888731962,0.9288888731962,0.9288888731962,0.9288888731962,0.9288888731962,
0.9288888731962,0.9288888731962),(1.213333380411,1.213333380411,1.213333380411,
1.213333380411,1.213333380411,1.213333380411,1.213333380411,1.213333380411,
1.213333380411,1.213333380411)))
REPRESENTATION_ITEM('')
SURFACE()
);
#72=(
BOUNDED_SURFACE()
B_SPLINE_SURFACE(3,3,((#17436,#17437,#17438,#17439,#17440,#17441,#17442),
(#17443,#17444,#17445,#17446,#17447,#17448,#17449),(#17450,#17451,#17452,
#17453,#17454,#17455,#17456),(#17457,#17458,#17459,#17460,#17461,#17462,
#17463)),.UNSPECIFIED.,.F.,.F.,.F.)
B_SPLINE_SURFACE_WITH_KNOTS((4,4),(4,1,1,1,4),(0.,1.),(0.05117854690156,
0.2493624546919,0.4938217257274,0.7425317227159,0.8441048274148),
 .UNSPECIFIED.)
GEOMETRIC_REPRESENTATION_ITEM()
RATIONAL_B_SPLINE_SURFACE(((1.688247367265,1.688247367265,1.688247367265,
1.688247367265,1.688247367265,1.688247367265,1.688247367265),(0.7705842109115,
0.7705842109115,0.7705842109115,0.7705842109115,0.7705842109115,0.7705842109115,
0.7705842109115),(0.7705842109115,0.7705842109115,0.7705842109115,0.7705842109115,
0.7705842109115,0.7705842109115,0.7705842109115),(1.688247367265,1.688247367265,
1.688247367265,1.688247367265,1.688247367265,1.688247367265,1.688247367265)))
REPRESENTATION_ITEM('')
SURFACE()
);
#73=(
BOUNDED_SURFACE()
B_SPLINE_SURFACE(2,2,((#17491,#17492,#17493,#17494,#17495,#17496,#17497,
#17498,#17499),(#17500,#17501,#17502,#17503,#17504,#17505,#17506,#17507,
#17508),(#17509,#17510,#17511,#17512,#17513,#17514,#17515,#17516,#17517),
(#17518,#17519,#17520,#17521,#17522,#17523,#17524,#17525,#17526),(#17527,
#17528,#17529,#17530,#17531,#17532,#17533,#17534,#17535)),.UNSPECIFIED.,
 .F.,.T.,.F.)
B_SPLINE_SURFACE_WITH_KNOTS((3,2,3),(3,2,2,2,3),(0.,0.785409220915852,1.5708184418317),
(-3.14159265358979,-1.5707963267949,0.,1.5707963267949,3.14159265358979),
 .UNSPECIFIED.)
GEOMETRIC_REPRESENTATION_ITEM()
RATIONAL_B_SPLINE_SURFACE(((1.,0.707106781186548,1.,0.707106781186548,1.,
0.707106781186548,1.,0.707106781186548,1.),(0.923877416732587,0.653279986356723,
0.923877416732587,0.653279986356723,0.923877416732587,0.653279986356723,
0.923877416732587,0.653279986356723,0.923877416732587),(1.,0.707106781186548,
1.,0.707106781186548,1.,0.707106781186548,1.,0.707106781186548,1.),(0.923877416732587,
0.653279986356722,0.923877416732587,0.653279986356722,0.923877416732587,
0.653279986356722,0.923877416732587,0.653279986356722,0.923877416732587),
(1.,0.707106781186548,1.,0.707106781186548,1.,0.707106781186548,1.,0.707106781186548,
1.)))
REPRESENTATION_ITEM('')
SURFACE()
);
#74=(
BOUNDED_SURFACE()
B_SPLINE_SURFACE(3,3,((#18192,#18193,#18194,#18195,#18196,#18197,#18198,
#18199,#18200,#18201,#18202),(#18203,#18204,#18205,#18206,#18207,#18208,
#18209,#18210,#18211,#18212,#18213),(#18214,#18215,#18216,#18217,#18218,
#18219,#18220,#18221,#18222,#18223,#18224),(#18225,#18226,#18227,#18228,
#18229,#18230,#18231,#18232,#18233,#18234,#18235)),.UNSPECIFIED.,.F.,.F.,
 .F.)
B_SPLINE_SURFACE_WITH_KNOTS((4,4),(4,1,1,1,1,1,1,1,4),(0.,1.),(0.2240360135401,
0.2472910221768,0.3414169847941,0.4468386127094,0.5642591727492,0.6944598423552,
0.8389598455779,1.,1.024079734044),.UNSPECIFIED.)
GEOMETRIC_REPRESENTATION_ITEM()
RATIONAL_B_SPLINE_SURFACE(((1.255031453885,1.255031453885,1.255031453885,
1.255031453885,1.255031453885,1.255031453885,1.255031453885,1.255031453885,
1.255031453885,1.255031453885,1.255031453885),(0.9149895153718,0.9149895153718,
0.9149895153718,0.9149895153718,0.9149895153718,0.9149895153718,0.9149895153718,
0.9149895153718,0.9149895153718,0.9149895153718,0.9149895153718),(0.9149895153718,
0.9149895153718,0.9149895153718,0.9149895153718,0.9149895153718,0.9149895153718,
0.9149895153718,0.9149895153718,0.9149895153718,0.9149895153718,0.9149895153718),
(1.255031453885,1.255031453885,1.255031453885,1.255031453885,1.255031453885,
1.255031453885,1.255031453885,1.255031453885,1.255031453885,1.255031453885,
1.255031453885)))
REPRESENTATION_ITEM('')
SURFACE()
);
#75=(
BOUNDED_SURFACE()
B_SPLINE_SURFACE(3,3,((#18307,#18308,#18309,#18310,#18311,#18312,#18313,
#18314,#18315),(#18316,#18317,#18318,#18319,#18320,#18321,#18322,#18323,
#18324),(#18325,#18326,#18327,#18328,#18329,#18330,#18331,#18332,#18333),
(#18334,#18335,#18336,#18337,#18338,#18339,#18340,#18341,#18342)),
 .UNSPECIFIED.,.F.,.F.,.F.)
B_SPLINE_SURFACE_WITH_KNOTS((4,4),(4,1,1,1,1,1,4),(0.,1.),(0.1919185017324,
0.2830566699441,0.3739046366448,0.4651855690698,0.5658459153666,0.6781814349519,
0.7447068856119),.UNSPECIFIED.)
GEOMETRIC_REPRESENTATION_ITEM()
RATIONAL_B_SPLINE_SURFACE(((1.313555870703,1.313555870703,1.313555870703,
1.313555870703,1.313555870703,1.313555870703,1.313555870703,1.313555870703,
1.313555870703),(0.8954813764324,0.8954813764324,0.8954813764324,0.8954813764324,
0.8954813764324,0.8954813764324,0.8954813764324,0.8954813764324,0.8954813764324),
(0.8954813764324,0.8954813764324,0.8954813764324,0.8954813764324,0.8954813764324,
0.8954813764324,0.8954813764324,0.8954813764324,0.8954813764324),(1.313555870703,
1.313555870703,1.313555870703,1.313555870703,1.313555870703,1.313555870703,
1.313555870703,1.313555870703,1.313555870703)))
REPRESENTATION_ITEM('')
SURFACE()
);
#76=(
BOUNDED_SURFACE()
B_SPLINE_SURFACE(3,3,((#18462,#18463,#18464,#18465,#18466,#18467,#18468,
#18469,#18470,#18471),(#18472,#18473,#18474,#18475,#18476,#18477,#18478,
#18479,#18480,#18481),(#18482,#18483,#18484,#18485,#18486,#18487,#18488,
#18489,#18490,#18491),(#18492,#18493,#18494,#18495,#18496,#18497,#18498,
#18499,#18500,#18501)),.UNSPECIFIED.,.F.,.F.,.F.)
B_SPLINE_SURFACE_WITH_KNOTS((4,4),(4,1,1,1,1,1,1,4),(0.,1.),(0.01506479858232,
0.1606064835586,0.3226007169826,0.4875331958668,0.6566024882553,0.8287387281281,
1.,1.029081100736),.UNSPECIFIED.)
GEOMETRIC_REPRESENTATION_ITEM()
RATIONAL_B_SPLINE_SURFACE(((1.213333380411,1.213333380411,1.213333380411,
1.213333380411,1.213333380411,1.213333380411,1.213333380411,1.213333380411,
1.213333380411,1.213333380411),(0.9288888731962,0.9288888731962,0.9288888731962,
0.9288888731962,0.9288888731962,0.9288888731962,0.9288888731962,0.9288888731962,
0.9288888731962,0.9288888731962),(0.9288888731962,0.9288888731962,0.9288888731962,
0.9288888731962,0.9288888731962,0.9288888731962,0.9288888731962,0.9288888731962,
0.9288888731962,0.9288888731962),(1.213333380411,1.213333380411,1.213333380411,
1.213333380411,1.213333380411,1.213333380411,1.213333380411,1.213333380411,
1.213333380411,1.213333380411)))
REPRESENTATION_ITEM('')
SURFACE()
);
#77=(
BOUNDED_SURFACE()
B_SPLINE_SURFACE(3,3,((#19061,#19062,#19063,#19064,#19065,#19066,#19067,
#19068,#19069,#19070),(#19071,#19072,#19073,#19074,#19075,#19076,#19077,
#19078,#19079,#19080),(#19081,#19082,#19083,#19084,#19085,#19086,#19087,
#19088,#19089,#19090),(#19091,#19092,#19093,#19094,#19095,#19096,#19097,
#19098,#19099,#19100)),.UNSPECIFIED.,.F.,.F.,.F.)
B_SPLINE_SURFACE_WITH_KNOTS((4,4),(4,1,1,1,1,1,1,4),(0.,1.),(0.01522672384198,
0.1609587362027,0.3232214429713,0.4882613613105,0.657248499328,0.8291088798686,
1.,1.029379088704),.UNSPECIFIED.)
GEOMETRIC_REPRESENTATION_ITEM()
RATIONAL_B_SPLINE_SURFACE(((1.213333642301,1.213333642301,1.213333642301,
1.213333642301,1.213333642301,1.213333642301,1.213333642301,1.213333642301,
1.213333642301,1.213333642301),(0.9288887858998,0.9288887858998,0.9288887858998,
0.9288887858998,0.9288887858998,0.9288887858998,0.9288887858998,0.9288887858998,
0.9288887858998,0.9288887858998),(0.9288887858998,0.9288887858998,0.9288887858998,
0.9288887858998,0.9288887858998,0.9288887858998,0.9288887858998,0.9288887858998,
0.9288887858998,0.9288887858998),(1.213333642301,1.213333642301,1.213333642301,
1.213333642301,1.213333642301,1.213333642301,1.213333642301,1.213333642301,
1.213333642301,1.213333642301)))
REPRESENTATION_ITEM('')
SURFACE()
);
#78=(
BOUNDED_SURFACE()
B_SPLINE_SURFACE(2,2,((#19216,#19217,#19218),(#19219,#19220,#19221),(#19222,
#19223,#19224),(#19225,#19226,#19227),(#19228,#19229,#19230)),
 .UNSPECIFIED.,.F.,.F.,.F.)
B_SPLINE_SURFACE_WITH_KNOTS((3,2,3),(3,3),(-2.0591324832316E-11,0.785398841445723,
1.57079768291204),(-1.90808998232264E-9,1.57079632740067),.UNSPECIFIED.)
GEOMETRIC_REPRESENTATION_ITEM()
RATIONAL_B_SPLINE_SURFACE(((1.,0.707106780297764,1.),(0.923879402768402,
0.653281389874985,0.923879402768402),(1.,0.707106780297764,1.),(0.923879402768322,
0.653281389874929,0.923879402768322),(1.,0.707106780297764,1.)))
REPRESENTATION_ITEM('')
SURFACE()
);
#79=(
BOUNDED_SURFACE()
B_SPLINE_SURFACE(3,3,((#19233,#19234,#19235,#19236,#19237,#19238,#19239,
#19240,#19241,#19242),(#19243,#19244,#19245,#19246,#19247,#19248,#19249,
#19250,#19251,#19252),(#19253,#19254,#19255,#19256,#19257,#19258,#19259,
#19260,#19261,#19262),(#19263,#19264,#19265,#19266,#19267,#19268,#19269,
#19270,#19271,#19272)),.UNSPECIFIED.,.F.,.F.,.F.)
B_SPLINE_SURFACE_WITH_KNOTS((4,4),(4,1,1,1,1,1,1,4),(0.,1.),(-0.04354442307335,
0.,0.2188470202585,0.4127127347896,0.5846536536055,0.7374123189297,0.8755301058331,
0.9570403829289),.UNSPECIFIED.)
GEOMETRIC_REPRESENTATION_ITEM()
RATIONAL_B_SPLINE_SURFACE(((1.690744181818,1.690744181818,1.690744181818,
1.690744181818,1.690744181818,1.690744181818,1.690744181818,1.690744181818,
1.690744181818,1.690744181818),(0.7697519393939,0.7697519393939,0.7697519393939,
0.7697519393939,0.7697519393939,0.7697519393939,0.7697519393939,0.7697519393939,
0.7697519393939,0.7697519393939),(0.7697519393939,0.7697519393939,0.7697519393939,
0.7697519393939,0.7697519393939,0.7697519393939,0.7697519393939,0.7697519393939,
0.7697519393939,0.7697519393939),(1.690744181818,1.690744181818,1.690744181818,
1.690744181818,1.690744181818,1.690744181818,1.690744181818,1.690744181818,
1.690744181818,1.690744181818)))
REPRESENTATION_ITEM('')
SURFACE()
);
#80=(
BOUNDED_SURFACE()
B_SPLINE_SURFACE(3,3,((#19318,#19319,#19320,#19321,#19322,#19323,#19324),
(#19325,#19326,#19327,#19328,#19329,#19330,#19331),(#19332,#19333,#19334,
#19335,#19336,#19337,#19338),(#19339,#19340,#19341,#19342,#19343,#19344,
#19345)),.UNSPECIFIED.,.F.,.F.,.F.)
B_SPLINE_SURFACE_WITH_KNOTS((4,4),(4,1,1,1,4),(0.,1.),(0.1559312368082,
0.2570664118731,0.5049505145091,0.7496829664301,0.9487805409027),
 .UNSPECIFIED.)
GEOMETRIC_REPRESENTATION_ITEM()
RATIONAL_B_SPLINE_SURFACE(((1.688249056078,1.688249056078,1.688249056078,
1.688249056078,1.688249056078,1.688249056078,1.688249056078),(0.7705836479739,
0.7705836479739,0.7705836479739,0.7705836479739,0.7705836479739,0.7705836479739,
0.7705836479739),(0.7705836479739,0.7705836479739,0.7705836479739,0.7705836479739,
0.7705836479739,0.7705836479739,0.7705836479739),(1.688249056078,1.688249056078,
1.688249056078,1.688249056078,1.688249056078,1.688249056078,1.688249056078)))
REPRESENTATION_ITEM('')
SURFACE()
);
#81=(
BOUNDED_SURFACE()
B_SPLINE_SURFACE(3,3,((#19346,#19347,#19348,#19349,#19350,#19351,#19352,
#19353,#19354,#19355),(#19356,#19357,#19358,#19359,#19360,#19361,#19362,
#19363,#19364,#19365),(#19366,#19367,#19368,#19369,#19370,#19371,#19372,
#19373,#19374,#19375),(#19376,#19377,#19378,#19379,#19380,#19381,#19382,
#19383,#19384,#19385)),.UNSPECIFIED.,.F.,.F.,.F.)
B_SPLINE_SURFACE_WITH_KNOTS((4,4),(4,1,1,1,1,1,1,4),(0.,1.),(0.01522672384213,
0.1609587362025,0.3232214429708,0.4882613613098,0.657248499327,0.8291088798679,
1.,1.029379088704),.UNSPECIFIED.)
GEOMETRIC_REPRESENTATION_ITEM()
RATIONAL_B_SPLINE_SURFACE(((1.213333642301,1.213333642301,1.213333642301,
1.213333642301,1.213333642301,1.213333642301,1.213333642301,1.213333642301,
1.213333642301,1.213333642301),(0.9288887858998,0.9288887858998,0.9288887858998,
0.9288887858998,0.9288887858998,0.9288887858998,0.9288887858998,0.9288887858998,
0.9288887858998,0.9288887858998),(0.9288887858998,0.9288887858998,0.9288887858998,
0.9288887858998,0.9288887858998,0.9288887858998,0.9288887858998,0.9288887858998,
0.9288887858998,0.9288887858998),(1.213333642301,1.213333642301,1.213333642301,
1.213333642301,1.213333642301,1.213333642301,1.213333642301,1.213333642301,
1.213333642301,1.213333642301)))
REPRESENTATION_ITEM('')
SURFACE()
);
#82=(
BOUNDED_SURFACE()
B_SPLINE_SURFACE(3,3,((#20038,#20039,#20040,#20041,#20042,#20043,#20044,
#20045,#20046,#20047),(#20048,#20049,#20050,#20051,#20052,#20053,#20054,
#20055,#20056,#20057),(#20058,#20059,#20060,#20061,#20062,#20063,#20064,
#20065,#20066,#20067),(#20068,#20069,#20070,#20071,#20072,#20073,#20074,
#20075,#20076,#20077)),.UNSPECIFIED.,.F.,.F.,.F.)
B_SPLINE_SURFACE_WITH_KNOTS((4,4),(4,1,1,1,1,1,1,4),(0.,1.),(0.05220056064519,
0.1319673678815,0.2690865205955,0.4205273859327,0.5916022772481,0.7847638487113,
1.,1.042563084088),.UNSPECIFIED.)
GEOMETRIC_REPRESENTATION_ITEM()
RATIONAL_B_SPLINE_SURFACE(((1.688285554968,1.688285554968,1.688285554968,
1.688285554968,1.688285554968,1.688285554968,1.688285554968,1.688285554968,
1.688285554968,1.688285554968),(0.7705714816774,0.7705714816774,0.7705714816774,
0.7705714816774,0.7705714816774,0.7705714816774,0.7705714816774,0.7705714816774,
0.7705714816774,0.7705714816774),(0.7705714816774,0.7705714816774,0.7705714816774,
0.7705714816774,0.7705714816774,0.7705714816774,0.7705714816774,0.7705714816774,
0.7705714816774,0.7705714816774),(1.688285554968,1.688285554968,1.688285554968,
1.688285554968,1.688285554968,1.688285554968,1.688285554968,1.688285554968,
1.688285554968,1.688285554968)))
REPRESENTATION_ITEM('')
SURFACE()
);
#83=(
BOUNDED_SURFACE()
B_SPLINE_SURFACE(3,3,((#20089,#20090,#20091,#20092,#20093,#20094,#20095,
#20096,#20097),(#20098,#20099,#20100,#20101,#20102,#20103,#20104,#20105,
#20106),(#20107,#20108,#20109,#20110,#20111,#20112,#20113,#20114,#20115),
(#20116,#20117,#20118,#20119,#20120,#20121,#20122,#20123,#20124)),
 .UNSPECIFIED.,.F.,.F.,.F.)
B_SPLINE_SURFACE_WITH_KNOTS((4,4),(4,1,1,1,1,1,4),(0.,1.),(-0.01990272017629,
0.,0.2389484745374,0.4588523864734,0.6543603096437,0.8338908219074,0.9794024204118),
 .UNSPECIFIED.)
GEOMETRIC_REPRESENTATION_ITEM()
RATIONAL_B_SPLINE_SURFACE(((1.255034839148,1.255034839148,1.255034839148,
1.255034839148,1.255034839148,1.255034839148,1.255034839148,1.255034839148,
1.255034839148),(0.9149883869506,0.9149883869506,0.9149883869506,0.9149883869506,
0.9149883869506,0.9149883869506,0.9149883869506,0.9149883869506,0.9149883869506),
(0.9149883869506,0.9149883869506,0.9149883869506,0.9149883869506,0.9149883869506,
0.9149883869506,0.9149883869506,0.9149883869506,0.9149883869506),(1.255034839148,
1.255034839148,1.255034839148,1.255034839148,1.255034839148,1.255034839148,
1.255034839148,1.255034839148,1.255034839148)))
REPRESENTATION_ITEM('')
SURFACE()
);
#84=(
BOUNDED_SURFACE()
B_SPLINE_SURFACE(3,3,((#20196,#20197,#20198,#20199,#20200,#20201,#20202,
#20203,#20204,#20205,#20206,#20207,#20208,#20209,#20210,#20211,#20212),
(#20213,#20214,#20215,#20216,#20217,#20218,#20219,#20220,#20221,#20222,
#20223,#20224,#20225,#20226,#20227,#20228,#20229),(#20230,#20231,#20232,
#20233,#20234,#20235,#20236,#20237,#20238,#20239,#20240,#20241,#20242,#20243,
#20244,#20245,#20246),(#20247,#20248,#20249,#20250,#20251,#20252,#20253,
#20254,#20255,#20256,#20257,#20258,#20259,#20260,#20261,#20262,#20263)),
 .UNSPECIFIED.,.F.,.F.,.F.)
B_SPLINE_SURFACE_WITH_KNOTS((4,4),(4,1,1,1,1,1,1,1,1,1,1,1,1,1,4),(0.,1.),
(0.2464507346395,0.2581861749882,0.3270535582554,0.3894217358911,0.4462754991248,
0.4977148437755,0.5437887889187,0.5856785614859,0.6254848748326,0.665364356384,
0.7068462008028,0.7510195976168,0.7988053487976,0.8493775200417,0.8551829474757),
 .UNSPECIFIED.)
GEOMETRIC_REPRESENTATION_ITEM()
RATIONAL_B_SPLINE_SURFACE(((1.688124912109,1.688124912109,1.688124912109,
1.688124912109,1.688124912109,1.688124912109,1.688124912109,1.688124912109,
1.688124912109,1.688124912109,1.688124912109,1.688124912109,1.688124912109,
1.688124912109,1.688124912109,1.688124912109,1.688124912109),(0.7706250292969,
0.7706250292969,0.7706250292969,0.7706250292969,0.7706250292969,0.7706250292969,
0.7706250292969,0.7706250292969,0.7706250292969,0.7706250292969,0.7706250292969,
0.7706250292969,0.7706250292969,0.7706250292969,0.7706250292969,0.7706250292969,
0.7706250292969),(0.7706250292969,0.7706250292969,0.7706250292969,0.7706250292969,
0.7706250292969,0.7706250292969,0.7706250292969,0.7706250292969,0.7706250292969,
0.7706250292969,0.7706250292969,0.7706250292969,0.7706250292969,0.7706250292969,
0.7706250292969,0.7706250292969,0.7706250292969),(1.688124912109,1.688124912109,
1.688124912109,1.688124912109,1.688124912109,1.688124912109,1.688124912109,
1.688124912109,1.688124912109,1.688124912109,1.688124912109,1.688124912109,
1.688124912109,1.688124912109,1.688124912109,1.688124912109,1.688124912109)))
REPRESENTATION_ITEM('')
SURFACE()
);
#85=(
BOUNDED_SURFACE()
B_SPLINE_SURFACE(3,3,((#20337,#20338,#20339,#20340,#20341,#20342,#20343,
#20344,#20345,#20346,#20347,#20348,#20349,#20350,#20351),(#20352,#20353,
#20354,#20355,#20356,#20357,#20358,#20359,#20360,#20361,#20362,#20363,#20364,
#20365,#20366),(#20367,#20368,#20369,#20370,#20371,#20372,#20373,#20374,
#20375,#20376,#20377,#20378,#20379,#20380,#20381),(#20382,#20383,#20384,
#20385,#20386,#20387,#20388,#20389,#20390,#20391,#20392,#20393,#20394,#20395,
#20396)),.UNSPECIFIED.,.F.,.F.,.F.)
B_SPLINE_SURFACE_WITH_KNOTS((4,4),(4,1,1,1,1,1,1,1,1,1,1,1,4),(0.,1.),(0.1437144313987,
0.1552458302251,0.1967250273222,0.2355484862261,0.2747982281273,0.3169388613176,
0.3641395395006,0.4179857837726,0.4783625082613,0.544879832375,0.6183059198578,
0.7000331551375,0.7514024621637),.UNSPECIFIED.)
GEOMETRIC_REPRESENTATION_ITEM()
RATIONAL_B_SPLINE_SURFACE(((1.688124199273,1.688124199273,1.688124199273,
1.688124199273,1.688124199273,1.688124199273,1.688124199273,1.688124199273,
1.688124199273,1.688124199273,1.688124199273,1.688124199273,1.688124199273,
1.688124199273,1.688124199273),(0.7706252669091,0.7706252669091,0.7706252669091,
0.7706252669091,0.7706252669091,0.7706252669091,0.7706252669091,0.7706252669091,
0.7706252669091,0.7706252669091,0.7706252669091,0.7706252669091,0.7706252669091,
0.7706252669091,0.7706252669091),(0.7706252669091,0.7706252669091,0.7706252669091,
0.7706252669091,0.7706252669091,0.7706252669091,0.7706252669091,0.7706252669091,
0.7706252669091,0.7706252669091,0.7706252669091,0.7706252669091,0.7706252669091,
0.7706252669091,0.7706252669091),(1.688124199273,1.688124199273,1.688124199273,
1.688124199273,1.688124199273,1.688124199273,1.688124199273,1.688124199273,
1.688124199273,1.688124199273,1.688124199273,1.688124199273,1.688124199273,
1.688124199273,1.688124199273)))
REPRESENTATION_ITEM('')
SURFACE()
);
#86=(
BOUNDED_SURFACE()
B_SPLINE_SURFACE(3,3,((#20467,#20468,#20469,#20470,#20471,#20472,#20473,
#20474,#20475,#20476,#20477,#20478,#20479,#20480,#20481,#20482),(#20483,
#20484,#20485,#20486,#20487,#20488,#20489,#20490,#20491,#20492,#20493,#20494,
#20495,#20496,#20497,#20498),(#20499,#20500,#20501,#20502,#20503,#20504,
#20505,#20506,#20507,#20508,#20509,#20510,#20511,#20512,#20513,#20514),
(#20515,#20516,#20517,#20518,#20519,#20520,#20521,#20522,#20523,#20524,
#20525,#20526,#20527,#20528,#20529,#20530)),.UNSPECIFIED.,.F.,.F.,.F.)
B_SPLINE_SURFACE_WITH_KNOTS((4,4),(4,1,1,1,1,1,1,1,1,1,1,1,1,4),(0.,1.),
(0.02140640925839,0.09255460874441,0.1750873861286,0.251236969175,0.3240323794203,
0.3953058108048,0.4660543026699,0.5366667750787,0.6073238875255,0.6784737161435,
0.7510789133201,0.8267977560745,0.9085795622887,0.9877839400136),
 .UNSPECIFIED.)
GEOMETRIC_REPRESENTATION_ITEM()
RATIONAL_B_SPLINE_SURFACE(((1.688248958247,1.688248958247,1.688248958247,
1.688248958247,1.688248958247,1.688248958247,1.688248958247,1.688248958247,
1.688248958247,1.688248958247,1.688248958247,1.688248958247,1.688248958247,
1.688248958247,1.688248958247,1.688248958247),(0.7705836805844,0.7705836805844,
0.7705836805844,0.7705836805844,0.7705836805844,0.7705836805844,0.7705836805844,
0.7705836805844,0.7705836805844,0.7705836805844,0.7705836805844,0.7705836805844,
0.7705836805844,0.7705836805844,0.7705836805844,0.7705836805844),(0.7705836805844,
0.7705836805844,0.7705836805844,0.7705836805844,0.7705836805844,0.7705836805844,
0.7705836805844,0.7705836805844,0.7705836805844,0.7705836805844,0.7705836805844,
0.7705836805844,0.7705836805844,0.7705836805844,0.7705836805844,0.7705836805844),
(1.688248958247,1.688248958247,1.688248958247,1.688248958247,1.688248958247,
1.688248958247,1.688248958247,1.688248958247,1.688248958247,1.688248958247,
1.688248958247,1.688248958247,1.688248958247,1.688248958247,1.688248958247,
1.688248958247)))
REPRESENTATION_ITEM('')
SURFACE()
);
#87=(
BOUNDED_SURFACE()
B_SPLINE_SURFACE(3,3,((#21143,#21144,#21145,#21146,#21147,#21148,#21149,
#21150,#21151,#21152),(#21153,#21154,#21155,#21156,#21157,#21158,#21159,
#21160,#21161,#21162),(#21163,#21164,#21165,#21166,#21167,#21168,#21169,
#21170,#21171,#21172),(#21173,#21174,#21175,#21176,#21177,#21178,#21179,
#21180,#21181,#21182)),.UNSPECIFIED.,.F.,.F.,.F.)
B_SPLINE_SURFACE_WITH_KNOTS((4,4),(4,1,1,1,1,1,1,4),(0.,1.),(-0.01026083717529,
0.,0.1305163203911,0.2728513240134,0.4289559992506,0.6007994210509,0.7904157746401,
0.9503578169222),.UNSPECIFIED.)
GEOMETRIC_REPRESENTATION_ITEM()
RATIONAL_B_SPLINE_SURFACE(((1.084475557681,1.084475557681,1.084475557681,
1.084475557681,1.084475557681,1.084475557681,1.084475557681,1.084475557681,
1.084475557681,1.084475557681),(0.9718414807729,0.9718414807729,0.9718414807729,
0.9718414807729,0.9718414807729,0.9718414807729,0.9718414807729,0.9718414807729,
0.9718414807729,0.9718414807729),(0.9718414807729,0.9718414807729,0.9718414807729,
0.9718414807729,0.9718414807729,0.9718414807729,0.9718414807729,0.9718414807729,
0.9718414807729,0.9718414807729),(1.084475557681,1.084475557681,1.084475557681,
1.084475557681,1.084475557681,1.084475557681,1.084475557681,1.084475557681,
1.084475557681,1.084475557681)))
REPRESENTATION_ITEM('')
SURFACE()
);
#88=(
BOUNDED_SURFACE()
B_SPLINE_SURFACE(3,3,((#21609,#21610,#21611,#21612,#21613,#21614,#21615,
#21616,#21617,#21618),(#21619,#21620,#21621,#21622,#21623,#21624,#21625,
#21626,#21627,#21628),(#21629,#21630,#21631,#21632,#21633,#21634,#21635,
#21636,#21637,#21638),(#21639,#21640,#21641,#21642,#21643,#21644,#21645,
#21646,#21647,#21648)),.UNSPECIFIED.,.F.,.F.,.F.)
B_SPLINE_SURFACE_WITH_KNOTS((4,4),(4,1,1,1,1,1,1,4),(0.,1.),(0.04964194203021,
0.208640162397,0.3977422561064,0.5694560739657,0.7257805235275,0.8686542593486,
1.,1.010261594428),.UNSPECIFIED.)
GEOMETRIC_REPRESENTATION_ITEM()
RATIONAL_B_SPLINE_SURFACE(((1.084475548721,1.084475548721,1.084475548721,
1.084475548721,1.084475548721,1.084475548721,1.084475548721,1.084475548721,
1.084475548721,1.084475548721),(0.9718414837597,0.9718414837597,0.9718414837597,
0.9718414837597,0.9718414837597,0.9718414837597,0.9718414837597,0.9718414837597,
0.9718414837597,0.9718414837597),(0.9718414837597,0.9718414837597,0.9718414837597,
0.9718414837597,0.9718414837597,0.9718414837597,0.9718414837597,0.9718414837597,
0.9718414837597,0.9718414837597),(1.084475548721,1.084475548721,1.084475548721,
1.084475548721,1.084475548721,1.084475548721,1.084475548721,1.084475548721,
1.084475548721,1.084475548721)))
REPRESENTATION_ITEM('')
SURFACE()
);
#89=(
BOUNDED_SURFACE()
B_SPLINE_SURFACE(3,3,((#21741,#21742,#21743,#21744,#21745,#21746,#21747,
#21748,#21749),(#21750,#21751,#21752,#21753,#21754,#21755,#21756,#21757,
#21758),(#21759,#21760,#21761,#21762,#21763,#21764,#21765,#21766,#21767),
(#21768,#21769,#21770,#21771,#21772,#21773,#21774,#21775,#21776)),
 .UNSPECIFIED.,.F.,.F.,.F.)
B_SPLINE_SURFACE_WITH_KNOTS((4,4),(4,1,1,1,1,1,4),(0.,1.),(-0.01052707372612,
0.,0.1608498709985,0.3381455806048,0.5349730482014,0.7544766036978,0.97500975174),
 .UNSPECIFIED.)
GEOMETRIC_REPRESENTATION_ITEM()
RATIONAL_B_SPLINE_SURFACE(((1.084475566777,1.084475566777,1.084475566777,
1.084475566777,1.084475566777,1.084475566777,1.084475566777,1.084475566777,
1.084475566777),(0.971841477741,0.971841477741,0.971841477741,0.971841477741,
0.971841477741,0.971841477741,0.971841477741,0.971841477741,0.971841477741),
(0.971841477741,0.971841477741,0.971841477741,0.971841477741,0.971841477741,
0.971841477741,0.971841477741,0.971841477741,0.971841477741),(1.084475566777,
1.084475566777,1.084475566777,1.084475566777,1.084475566777,1.084475566777,
1.084475566777,1.084475566777,1.084475566777)))
REPRESENTATION_ITEM('')
SURFACE()
);
#90=(
BOUNDED_SURFACE()
B_SPLINE_SURFACE(3,3,((#21778,#21779,#21780,#21781,#21782,#21783,#21784,
#21785,#21786),(#21787,#21788,#21789,#21790,#21791,#21792,#21793,#21794,
#21795),(#21796,#21797,#21798,#21799,#21800,#21801,#21802,#21803,#21804),
(#21805,#21806,#21807,#21808,#21809,#21810,#21811,#21812,#21813)),
 .UNSPECIFIED.,.F.,.F.,.F.)
B_SPLINE_SURFACE_WITH_KNOTS((4,4),(4,1,1,1,1,1,4),(0.,1.),(0.02498971999015,
0.2468225056813,0.4668596886764,0.663575126701,0.8402237935333,1.,1.010528205858),
 .UNSPECIFIED.)
GEOMETRIC_REPRESENTATION_ITEM()
RATIONAL_B_SPLINE_SURFACE(((1.084475555384,1.084475555384,1.084475555384,
1.084475555384,1.084475555384,1.084475555384,1.084475555384,1.084475555384,
1.084475555384),(0.9718414815387,0.9718414815387,0.9718414815387,0.9718414815387,
0.9718414815387,0.9718414815387,0.9718414815387,0.9718414815387,0.9718414815387),
(0.9718414815387,0.9718414815387,0.9718414815387,0.9718414815387,0.9718414815387,
0.9718414815387,0.9718414815387,0.9718414815387,0.9718414815387),(1.084475555384,
1.084475555384,1.084475555384,1.084475555384,1.084475555384,1.084475555384,
1.084475555384,1.084475555384,1.084475555384)))
REPRESENTATION_ITEM('')
SURFACE()
);
#91=(
BOUNDED_SURFACE()
B_SPLINE_SURFACE(3,3,((#21988,#21989,#21990,#21991,#21992,#21993,#21994,
#21995,#21996,#21997,#21998,#21999,#22000),(#22001,#22002,#22003,#22004,
#22005,#22006,#22007,#22008,#22009,#22010,#22011,#22012,#22013),(#22014,
#22015,#22016,#22017,#22018,#22019,#22020,#22021,#22022,#22023,#22024,#22025,
#22026),(#22027,#22028,#22029,#22030,#22031,#22032,#22033,#22034,#22035,
#22036,#22037,#22038,#22039)),.UNSPECIFIED.,.F.,.F.,.F.)
B_SPLINE_SURFACE_WITH_KNOTS((4,4),(4,1,1,1,1,1,1,1,1,1,4),(0.,1.),(0.0610757214492,
0.07095988571525,0.1492379310574,0.235694875335,0.3321896436325,0.4406251726437,
0.5612505703628,0.6817452401667,0.7920616208415,0.8970621020182,0.950446210175),
 .UNSPECIFIED.)
GEOMETRIC_REPRESENTATION_ITEM()
RATIONAL_B_SPLINE_SURFACE(((1.290897846657,1.290897846657,1.290897846657,
1.290897846657,1.290897846657,1.290897846657,1.290897846657,1.290897846657,
1.290897846657,1.290897846657,1.290897846657,1.290897846657,1.290897846657),
(0.9030340511144,0.9030340511144,0.9030340511144,0.9030340511144,0.9030340511144,
0.9030340511144,0.9030340511144,0.9030340511144,0.9030340511144,0.9030340511144,
0.9030340511144,0.9030340511144,0.9030340511144),(0.9030340511144,0.9030340511144,
0.9030340511144,0.9030340511144,0.9030340511144,0.9030340511144,0.9030340511144,
0.9030340511144,0.9030340511144,0.9030340511144,0.9030340511144,0.9030340511144,
0.9030340511144),(1.290897846657,1.290897846657,1.290897846657,1.290897846657,
1.290897846657,1.290897846657,1.290897846657,1.290897846657,1.290897846657,
1.290897846657,1.290897846657,1.290897846657,1.290897846657)))
REPRESENTATION_ITEM('')
SURFACE()
);
#92=(
BOUNDED_SURFACE()
B_SPLINE_SURFACE(3,3,((#22182,#22183,#22184,#22185,#22186,#22187,#22188,
#22189,#22190,#22191,#22192,#22193,#22194),(#22195,#22196,#22197,#22198,
#22199,#22200,#22201,#22202,#22203,#22204,#22205,#22206,#22207),(#22208,
#22209,#22210,#22211,#22212,#22213,#22214,#22215,#22216,#22217,#22218,#22219,
#22220),(#22221,#22222,#22223,#22224,#22225,#22226,#22227,#22228,#22229,
#22230,#22231,#22232,#22233)),.UNSPECIFIED.,.F.,.F.,.F.)
B_SPLINE_SURFACE_WITH_KNOTS((4,4),(4,1,1,1,1,1,1,1,1,1,4),(0.,1.),(0.04950930982846,
0.1025419839712,0.2076375783474,0.3187672064944,0.4400789241165,0.561088419142,
0.6695340930006,0.7658744243708,0.8519958008141,0.929769091979,0.9389571376736),
 .UNSPECIFIED.)
GEOMETRIC_REPRESENTATION_ITEM()
RATIONAL_B_SPLINE_SURFACE(((1.290897643548,1.290897643548,1.290897643548,
1.290897643548,1.290897643548,1.290897643548,1.290897643548,1.290897643548,
1.290897643548,1.290897643548,1.290897643548,1.290897643548,1.290897643548),
(0.9030341188173,0.9030341188173,0.9030341188173,0.9030341188173,0.9030341188173,
0.9030341188173,0.9030341188173,0.9030341188173,0.9030341188173,0.9030341188173,
0.9030341188173,0.9030341188173,0.9030341188173),(0.9030341188173,0.9030341188173,
0.9030341188173,0.9030341188173,0.9030341188173,0.9030341188173,0.9030341188173,
0.9030341188173,0.9030341188173,0.9030341188173,0.9030341188173,0.9030341188173,
0.9030341188173),(1.290897643548,1.290897643548,1.290897643548,1.290897643548,
1.290897643548,1.290897643548,1.290897643548,1.290897643548,1.290897643548,
1.290897643548,1.290897643548,1.290897643548,1.290897643548)))
REPRESENTATION_ITEM('')
SURFACE()
);
#93=(
BOUNDED_SURFACE()
B_SPLINE_SURFACE(3,3,((#22247,#22248,#22249,#22250,#22251,#22252,#22253,
#22254,#22255,#22256,#22257,#22258,#22259),(#22260,#22261,#22262,#22263,
#22264,#22265,#22266,#22267,#22268,#22269,#22270,#22271,#22272),(#22273,
#22274,#22275,#22276,#22277,#22278,#22279,#22280,#22281,#22282,#22283,#22284,
#22285),(#22286,#22287,#22288,#22289,#22290,#22291,#22292,#22293,#22294,
#22295,#22296,#22297,#22298)),.UNSPECIFIED.,.F.,.F.,.F.)
B_SPLINE_SURFACE_WITH_KNOTS((4,4),(4,1,1,1,1,1,1,1,1,1,4),(0.,1.),(0.0610757214492,
0.07095988571522,0.1492379310573,0.2356948753349,0.3321896436323,0.4406251726436,
0.5612505703626,0.6817452401666,0.7920616208414,0.8970621020181,0.950446210175),
 .UNSPECIFIED.)
GEOMETRIC_REPRESENTATION_ITEM()
RATIONAL_B_SPLINE_SURFACE(((1.290897846657,1.290897846657,1.290897846657,
1.290897846657,1.290897846657,1.290897846657,1.290897846657,1.290897846657,
1.290897846657,1.290897846657,1.290897846657,1.290897846657,1.290897846657),
(0.9030340511144,0.9030340511144,0.9030340511144,0.9030340511144,0.9030340511144,
0.9030340511144,0.9030340511144,0.9030340511144,0.9030340511144,0.9030340511144,
0.9030340511144,0.9030340511144,0.9030340511144),(0.9030340511144,0.9030340511144,
0.9030340511144,0.9030340511144,0.9030340511144,0.9030340511144,0.9030340511144,
0.9030340511144,0.9030340511144,0.9030340511144,0.9030340511144,0.9030340511144,
0.9030340511144),(1.290897846657,1.290897846657,1.290897846657,1.290897846657,
1.290897846657,1.290897846657,1.290897846657,1.290897846657,1.290897846657,
1.290897846657,1.290897846657,1.290897846657,1.290897846657)))
REPRESENTATION_ITEM('')
SURFACE()
);
#94=(
BOUNDED_SURFACE()
B_SPLINE_SURFACE(3,3,((#22437,#22438,#22439,#22440,#22441,#22442,#22443,
#22444,#22445,#22446,#22447,#22448,#22449),(#22450,#22451,#22452,#22453,
#22454,#22455,#22456,#22457,#22458,#22459,#22460,#22461,#22462),(#22463,
#22464,#22465,#22466,#22467,#22468,#22469,#22470,#22471,#22472,#22473,#22474,
#22475),(#22476,#22477,#22478,#22479,#22480,#22481,#22482,#22483,#22484,
#22485,#22486,#22487,#22488)),.UNSPECIFIED.,.F.,.F.,.F.)
B_SPLINE_SURFACE_WITH_KNOTS((4,4),(4,1,1,1,1,1,1,1,1,1,4),(0.,1.),(0.04950930982846,
0.1025419839712,0.2076375783475,0.3187672064944,0.4400789241165,0.561088419142,
0.6695340930006,0.7658744243708,0.8519958008141,0.929769091979,0.938957137658),
 .UNSPECIFIED.)
GEOMETRIC_REPRESENTATION_ITEM()
RATIONAL_B_SPLINE_SURFACE(((1.290897643571,1.290897643571,1.290897643571,
1.290897643571,1.290897643571,1.290897643571,1.290897643571,1.290897643571,
1.290897643571,1.290897643571,1.290897643571,1.290897643571,1.290897643571),
(0.9030341188097,0.9030341188097,0.9030341188097,0.9030341188097,0.9030341188097,
0.9030341188097,0.9030341188097,0.9030341188097,0.9030341188097,0.9030341188097,
0.9030341188097,0.9030341188097,0.9030341188097),(0.9030341188097,0.9030341188097,
0.9030341188097,0.9030341188097,0.9030341188097,0.9030341188097,0.9030341188097,
0.9030341188097,0.9030341188097,0.9030341188097,0.9030341188097,0.9030341188097,
0.9030341188097),(1.290897643571,1.290897643571,1.290897643571,1.290897643571,
1.290897643571,1.290897643571,1.290897643571,1.290897643571,1.290897643571,
1.290897643571,1.290897643571,1.290897643571,1.290897643571)))
REPRESENTATION_ITEM('')
SURFACE()
);
#95=(
BOUNDED_SURFACE()
B_SPLINE_SURFACE(3,3,((#22657,#22658,#22659,#22660,#22661,#22662,#22663,
#22664,#22665,#22666,#22667,#22668,#22669,#22670,#22671,#22672),(#22673,
#22674,#22675,#22676,#22677,#22678,#22679,#22680,#22681,#22682,#22683,#22684,
#22685,#22686,#22687,#22688),(#22689,#22690,#22691,#22692,#22693,#22694,
#22695,#22696,#22697,#22698,#22699,#22700,#22701,#22702,#22703,#22704),
(#22705,#22706,#22707,#22708,#22709,#22710,#22711,#22712,#22713,#22714,
#22715,#22716,#22717,#22718,#22719,#22720)),.UNSPECIFIED.,.F.,.F.,.F.)
B_SPLINE_SURFACE_WITH_KNOTS((4,4),(4,1,1,1,1,1,1,1,1,1,1,1,1,4),(0.,1.),
(0.08146827322199,0.1143628386664,0.1692421072363,0.2249284106137,0.2831502006761,
0.3456281721931,0.4140525266083,0.4894451617347,0.5722446247522,0.6633356123178,
0.764041605596,0.8756089337997,1.,1.062083069362),.UNSPECIFIED.)
GEOMETRIC_REPRESENTATION_ITEM()
RATIONAL_B_SPLINE_SURFACE(((1.163762182752,1.163762182752,1.163762182752,
1.163762182752,1.163762182752,1.163762182752,1.163762182752,1.163762182752,
1.163762182752,1.163762182752,1.163762182752,1.163762182752,1.163762182752,
1.163762182752,1.163762182752,1.163762182752),(0.9454126057494,0.9454126057494,
0.9454126057494,0.9454126057494,0.9454126057494,0.9454126057494,0.9454126057494,
0.9454126057494,0.9454126057494,0.9454126057494,0.9454126057494,0.9454126057494,
0.9454126057494,0.9454126057494,0.9454126057494,0.9454126057494),(0.9454126057494,
0.9454126057494,0.9454126057494,0.9454126057494,0.9454126057494,0.9454126057494,
0.9454126057494,0.9454126057494,0.9454126057494,0.9454126057494,0.9454126057494,
0.9454126057494,0.9454126057494,0.9454126057494,0.9454126057494,0.9454126057494),
(1.163762182752,1.163762182752,1.163762182752,1.163762182752,1.163762182752,
1.163762182752,1.163762182752,1.163762182752,1.163762182752,1.163762182752,
1.163762182752,1.163762182752,1.163762182752,1.163762182752,1.163762182752,
1.163762182752)))
REPRESENTATION_ITEM('')
SURFACE()
);
#96=(
BOUNDED_SURFACE()
B_SPLINE_SURFACE(3,3,((#22818,#22819,#22820,#22821,#22822,#22823,#22824,
#22825,#22826,#22827,#22828,#22829,#22830,#22831,#22832,#22833,#22834,#22835,
#22836),(#22837,#22838,#22839,#22840,#22841,#22842,#22843,#22844,#22845,
#22846,#22847,#22848,#22849,#22850,#22851,#22852,#22853,#22854,#22855),
(#22856,#22857,#22858,#22859,#22860,#22861,#22862,#22863,#22864,#22865,
#22866,#22867,#22868,#22869,#22870,#22871,#22872,#22873,#22874),(#22875,
#22876,#22877,#22878,#22879,#22880,#22881,#22882,#22883,#22884,#22885,#22886,
#22887,#22888,#22889,#22890,#22891,#22892,#22893)),.UNSPECIFIED.,.F.,.F.,
 .F.)
B_SPLINE_SURFACE_WITH_KNOTS((4,4),(4,1,1,1,1,1,1,1,1,1,1,1,1,1,1,1,4),(0.,
1.),(0.07405554459896,0.1098971296184,0.1694542912499,0.2313453504815,0.2950046734926,
0.3598594451447,0.4252690650745,0.4898850666339,0.5519875872925,0.6114473189922,
0.6696770087325,0.7281593859908,0.7883629601705,0.8521052823621,0.9217704887411,
1.,1.062774291826),.UNSPECIFIED.)
GEOMETRIC_REPRESENTATION_ITEM()
RATIONAL_B_SPLINE_SURFACE(((1.163761738604,1.163761738604,1.163761738604,
1.163761738604,1.163761738604,1.163761738604,1.163761738604,1.163761738604,
1.163761738604,1.163761738604,1.163761738604,1.163761738604,1.163761738604,
1.163761738604,1.163761738604,1.163761738604,1.163761738604,1.163761738604,
1.163761738604),(0.9454127537987,0.9454127537987,0.9454127537987,0.9454127537987,
0.9454127537987,0.9454127537987,0.9454127537987,0.9454127537987,0.9454127537987,
0.9454127537987,0.9454127537987,0.9454127537987,0.9454127537987,0.9454127537987,
0.9454127537987,0.9454127537987,0.9454127537987,0.9454127537987,0.9454127537987),
(0.9454127537987,0.9454127537987,0.9454127537987,0.9454127537987,0.9454127537987,
0.9454127537987,0.9454127537987,0.9454127537987,0.9454127537987,0.9454127537987,
0.9454127537987,0.9454127537987,0.9454127537987,0.9454127537987,0.9454127537987,
0.9454127537987,0.9454127537987,0.9454127537987,0.9454127537987),(1.163761738604,
1.163761738604,1.163761738604,1.163761738604,1.163761738604,1.163761738604,
1.163761738604,1.163761738604,1.163761738604,1.163761738604,1.163761738604,
1.163761738604,1.163761738604,1.163761738604,1.163761738604,1.163761738604,
1.163761738604,1.163761738604,1.163761738604)))
REPRESENTATION_ITEM('')
SURFACE()
);
#97=(
BOUNDED_SURFACE()
B_SPLINE_SURFACE(3,3,((#23033,#23034,#23035,#23036,#23037,#23038,#23039,
#23040,#23041,#23042,#23043,#23044,#23045,#23046,#23047,#23048),(#23049,
#23050,#23051,#23052,#23053,#23054,#23055,#23056,#23057,#23058,#23059,#23060,
#23061,#23062,#23063,#23064),(#23065,#23066,#23067,#23068,#23069,#23070,
#23071,#23072,#23073,#23074,#23075,#23076,#23077,#23078,#23079,#23080),
(#23081,#23082,#23083,#23084,#23085,#23086,#23087,#23088,#23089,#23090,
#23091,#23092,#23093,#23094,#23095,#23096)),.UNSPECIFIED.,.F.,.F.,.F.)
B_SPLINE_SURFACE_WITH_KNOTS((4,4),(4,1,1,1,1,1,1,1,1,1,1,1,1,4),(0.,1.),
(0.08146827322119,0.1143628386664,0.1692421072363,0.2249284106138,0.2831502006761,
0.3456281721932,0.4140525266083,0.4894451617347,0.5722446247523,0.6633356123178,
0.764041605596,0.8756089337997,1.,1.062083069363),.UNSPECIFIED.)
GEOMETRIC_REPRESENTATION_ITEM()
RATIONAL_B_SPLINE_SURFACE(((1.163762182752,1.163762182752,1.163762182752,
1.163762182752,1.163762182752,1.163762182752,1.163762182752,1.163762182752,
1.163762182752,1.163762182752,1.163762182752,1.163762182752,1.163762182752,
1.163762182752,1.163762182752,1.163762182752),(0.9454126057494,0.9454126057494,
0.9454126057494,0.9454126057494,0.9454126057494,0.9454126057494,0.9454126057494,
0.9454126057494,0.9454126057494,0.9454126057494,0.9454126057494,0.9454126057494,
0.9454126057494,0.9454126057494,0.9454126057494,0.9454126057494),(0.9454126057494,
0.9454126057494,0.9454126057494,0.9454126057494,0.9454126057494,0.9454126057494,
0.9454126057494,0.9454126057494,0.9454126057494,0.9454126057494,0.9454126057494,
0.9454126057494,0.9454126057494,0.9454126057494,0.9454126057494,0.9454126057494),
(1.163762182752,1.163762182752,1.163762182752,1.163762182752,1.163762182752,
1.163762182752,1.163762182752,1.163762182752,1.163762182752,1.163762182752,
1.163762182752,1.163762182752,1.163762182752,1.163762182752,1.163762182752,
1.163762182752)))
REPRESENTATION_ITEM('')
SURFACE()
);
#98=(
BOUNDED_SURFACE()
B_SPLINE_SURFACE(3,3,((#23194,#23195,#23196,#23197,#23198,#23199,#23200,
#23201,#23202,#23203,#23204,#23205,#23206,#23207,#23208,#23209,#23210,#23211,
#23212),(#23213,#23214,#23215,#23216,#23217,#23218,#23219,#23220,#23221,
#23222,#23223,#23224,#23225,#23226,#23227,#23228,#23229,#23230,#23231),
(#23232,#23233,#23234,#23235,#23236,#23237,#23238,#23239,#23240,#23241,
#23242,#23243,#23244,#23245,#23246,#23247,#23248,#23249,#23250),(#23251,
#23252,#23253,#23254,#23255,#23256,#23257,#23258,#23259,#23260,#23261,#23262,
#23263,#23264,#23265,#23266,#23267,#23268,#23269)),.UNSPECIFIED.,.F.,.F.,
 .F.)
B_SPLINE_SURFACE_WITH_KNOTS((4,4),(4,1,1,1,1,1,1,1,1,1,1,1,1,1,1,1,4),(0.,
1.),(0.07405554460309,0.1098971296143,0.169454291245,0.2313453504764,0.2950046734878,
0.3598594451404,0.4252690650708,0.4898850666308,0.55198758729,0.6114473189903,
0.6696770087311,0.7281593859897,0.7883629601697,0.8521052823615,0.9217704887408,
1.,1.062774291821),.UNSPECIFIED.)
GEOMETRIC_REPRESENTATION_ITEM()
RATIONAL_B_SPLINE_SURFACE(((1.163761738604,1.163761738604,1.163761738604,
1.163761738604,1.163761738604,1.163761738604,1.163761738604,1.163761738604,
1.163761738604,1.163761738604,1.163761738604,1.163761738604,1.163761738604,
1.163761738604,1.163761738604,1.163761738604,1.163761738604,1.163761738604,
1.163761738604),(0.9454127537987,0.9454127537987,0.9454127537987,0.9454127537987,
0.9454127537987,0.9454127537987,0.9454127537987,0.9454127537987,0.9454127537987,
0.9454127537987,0.9454127537987,0.9454127537987,0.9454127537987,0.9454127537987,
0.9454127537987,0.9454127537987,0.9454127537987,0.9454127537987,0.9454127537987),
(0.9454127537987,0.9454127537987,0.9454127537987,0.9454127537987,0.9454127537987,
0.9454127537987,0.9454127537987,0.9454127537987,0.9454127537987,0.9454127537987,
0.9454127537987,0.9454127537987,0.9454127537987,0.9454127537987,0.9454127537987,
0.9454127537987,0.9454127537987,0.9454127537987,0.9454127537987),(1.163761738604,
1.163761738604,1.163761738604,1.163761738604,1.163761738604,1.163761738604,
1.163761738604,1.163761738604,1.163761738604,1.163761738604,1.163761738604,
1.163761738604,1.163761738604,1.163761738604,1.163761738604,1.163761738604,
1.163761738604,1.163761738604,1.163761738604)))
REPRESENTATION_ITEM('')
SURFACE()
);
#99=(
BOUNDED_SURFACE()
B_SPLINE_SURFACE(3,3,((#23480,#23481,#23482,#23483,#23484,#23485,#23486,
#23487,#23488,#23489,#23490,#23491,#23492,#23493,#23494,#23495,#23496,#23497),
(#23498,#23499,#23500,#23501,#23502,#23503,#23504,#23505,#23506,#23507,
#23508,#23509,#23510,#23511,#23512,#23513,#23514,#23515),(#23516,#23517,
#23518,#23519,#23520,#23521,#23522,#23523,#23524,#23525,#23526,#23527,#23528,
#23529,#23530,#23531,#23532,#23533),(#23534,#23535,#23536,#23537,#23538,
#23539,#23540,#23541,#23542,#23543,#23544,#23545,#23546,#23547,#23548,#23549,
#23550,#23551)),.UNSPECIFIED.,.F.,.F.,.F.)
B_SPLINE_SURFACE_WITH_KNOTS((4,4),(4,1,1,1,1,1,1,1,1,1,1,1,1,1,1,4),(0.,
1.),(0.06175722271876,0.08999345572628,0.1718421402663,0.2460287374652,
0.3131132709235,0.3747952252284,0.434571035346,0.4938742246648,0.5536333588992,
0.6147666923755,0.6785526469071,0.7472467268286,0.8231222492381,0.9072293928589,
1.,1.063517973833),.UNSPECIFIED.)
GEOMETRIC_REPRESENTATION_ITEM()
RATIONAL_B_SPLINE_SURFACE(((1.163762080777,1.163762080777,1.163762080777,
1.163762080777,1.163762080777,1.163762080777,1.163762080777,1.163762080777,
1.163762080777,1.163762080777,1.163762080777,1.163762080777,1.163762080777,
1.163762080777,1.163762080777,1.163762080777,1.163762080777,1.163762080777),
(0.9454126397411,0.9454126397411,0.9454126397411,0.9454126397411,0.9454126397411,
0.9454126397411,0.9454126397411,0.9454126397411,0.9454126397411,0.9454126397411,
0.9454126397411,0.9454126397411,0.9454126397411,0.9454126397411,0.9454126397411,
0.9454126397411,0.9454126397411,0.9454126397411),(0.9454126397411,0.9454126397411,
0.9454126397411,0.9454126397411,0.9454126397411,0.9454126397411,0.9454126397411,
0.9454126397411,0.9454126397411,0.9454126397411,0.9454126397411,0.9454126397411,
0.9454126397411,0.9454126397411,0.9454126397411,0.9454126397411,0.9454126397411,
0.9454126397411),(1.163762080777,1.163762080777,1.163762080777,1.163762080777,
1.163762080777,1.163762080777,1.163762080777,1.163762080777,1.163762080777,
1.163762080777,1.163762080777,1.163762080777,1.163762080777,1.163762080777,
1.163762080777,1.163762080777,1.163762080777,1.163762080777)))
REPRESENTATION_ITEM('')
SURFACE()
);
#100=(
BOUNDED_SURFACE()
B_SPLINE_SURFACE(3,3,((#23768,#23769,#23770,#23771,#23772,#23773,#23774,
#23775,#23776,#23777,#23778,#23779,#23780,#23781,#23782,#23783,#23784,#23785,
#23786),(#23787,#23788,#23789,#23790,#23791,#23792,#23793,#23794,#23795,
#23796,#23797,#23798,#23799,#23800,#23801,#23802,#23803,#23804,#23805),
(#23806,#23807,#23808,#23809,#23810,#23811,#23812,#23813,#23814,#23815,
#23816,#23817,#23818,#23819,#23820,#23821,#23822,#23823,#23824),(#23825,
#23826,#23827,#23828,#23829,#23830,#23831,#23832,#23833,#23834,#23835,#23836,
#23837,#23838,#23839,#23840,#23841,#23842,#23843)),.UNSPECIFIED.,.F.,.F.,
 .F.)
B_SPLINE_SURFACE_WITH_KNOTS((4,4),(4,1,1,1,1,1,1,1,1,1,1,1,1,1,1,1,4),(0.,
1.),(0.07657463420349,0.1100004523395,0.1691265697906,0.2304026067464,0.293380545751,
0.3576134224247,0.4225965644842,0.487151519821,0.5496712271063,0.6094805403732,
0.6679254064899,0.7266111538731,0.7871310766587,0.8513413437829,0.9214913363579,
1.,1.062601556544),.UNSPECIFIED.)
GEOMETRIC_REPRESENTATION_ITEM()
RATIONAL_B_SPLINE_SURFACE(((1.163761729205,1.163761729205,1.163761729205,
1.163761729205,1.163761729205,1.163761729205,1.163761729205,1.163761729205,
1.163761729205,1.163761729205,1.163761729205,1.163761729205,1.163761729205,
1.163761729205,1.163761729205,1.163761729205,1.163761729205,1.163761729205,
1.163761729205),(0.9454127569317,0.9454127569317,0.9454127569317,0.9454127569317,
0.9454127569317,0.9454127569317,0.9454127569317,0.9454127569317,0.9454127569317,
0.9454127569317,0.9454127569317,0.9454127569317,0.9454127569317,0.9454127569317,
0.9454127569317,0.9454127569317,0.9454127569317,0.9454127569317,0.9454127569317),
(0.9454127569317,0.9454127569317,0.9454127569317,0.9454127569317,0.9454127569317,
0.9454127569317,0.9454127569317,0.9454127569317,0.9454127569317,0.9454127569317,
0.9454127569317,0.9454127569317,0.9454127569317,0.9454127569317,0.9454127569317,
0.9454127569317,0.9454127569317,0.9454127569317,0.9454127569317),(1.163761729205,
1.163761729205,1.163761729205,1.163761729205,1.163761729205,1.163761729205,
1.163761729205,1.163761729205,1.163761729205,1.163761729205,1.163761729205,
1.163761729205,1.163761729205,1.163761729205,1.163761729205,1.163761729205,
1.163761729205,1.163761729205,1.163761729205)))
REPRESENTATION_ITEM('')
SURFACE()
);
#101=(
BOUNDED_SURFACE()
B_SPLINE_SURFACE(2,2,((#24035,#24036,#24037),(#24038,#24039,#24040),(#24041,
#24042,#24043),(#24044,#24045,#24046),(#24047,#24048,#24049)),
 .UNSPECIFIED.,.F.,.F.,.F.)
B_SPLINE_SURFACE_WITH_KNOTS((3,2,3),(3,3),(-1.57082381298781,-0.78541190649364,
5.32907051820098E-13),(0.274208361519626,1.84500468831452),
 .UNSPECIFIED.)
GEOMETRIC_REPRESENTATION_ITEM()
RATIONAL_B_SPLINE_SURFACE(((1.,0.707106781186548,1.),(0.92387690286144,
0.65327962299495,0.92387690286144),(1.,0.707106781186548,1.),(0.923876902861435,
0.653279622994946,0.923876902861435),(1.,0.707106781186548,1.)))
REPRESENTATION_ITEM('')
SURFACE()
);
#102=(
BOUNDED_SURFACE()
B_SPLINE_SURFACE(2,2,((#24101,#24102,#24103),(#24104,#24105,#24106),(#24107,
#24108,#24109),(#24110,#24111,#24112),(#24113,#24114,#24115)),
 .UNSPECIFIED.,.F.,.F.,.F.)
B_SPLINE_SURFACE_WITH_KNOTS((3,2,3),(3,3),(-3.27515792264435E-13,0.785411904005438,
1.5708238080112),(-1.82195799099004,-0.251161664195146),.UNSPECIFIED.)
GEOMETRIC_REPRESENTATION_ITEM()
RATIONAL_B_SPLINE_SURFACE(((1.,0.707106781186547,1.),(0.923876903337759,
0.653279623331758,0.923876903337759),(1.,0.707106781186547,1.),(0.923876903337922,
0.653279623331873,0.923876903337922),(1.,0.707106781186547,1.)))
REPRESENTATION_ITEM('')
SURFACE()
);
#103=(
BOUNDED_SURFACE()
B_SPLINE_SURFACE(3,3,((#24258,#24259,#24260,#24261,#24262,#24263,#24264,
#24265,#24266,#24267,#24268,#24269,#24270,#24271,#24272,#24273,#24274,#24275),
(#24276,#24277,#24278,#24279,#24280,#24281,#24282,#24283,#24284,#24285,
#24286,#24287,#24288,#24289,#24290,#24291,#24292,#24293),(#24294,#24295,
#24296,#24297,#24298,#24299,#24300,#24301,#24302,#24303,#24304,#24305,#24306,
#24307,#24308,#24309,#24310,#24311),(#24312,#24313,#24314,#24315,#24316,
#24317,#24318,#24319,#24320,#24321,#24322,#24323,#24324,#24325,#24326,#24327,
#24328,#24329)),.UNSPECIFIED.,.F.,.F.,.F.)
B_SPLINE_SURFACE_WITH_KNOTS((4,4),(4,1,1,1,1,1,1,1,1,1,1,1,1,1,1,4),(0.,
1.),(0.06175722271933,0.08999345572628,0.1718421402663,0.2460287374652,
0.3131132709235,0.3747952252284,0.434571035346,0.4938742246648,0.5536333588992,
0.6147666923755,0.6785526469071,0.7472467268286,0.8231222492381,0.9072293928589,
1.,1.063517973832),.UNSPECIFIED.)
GEOMETRIC_REPRESENTATION_ITEM()
RATIONAL_B_SPLINE_SURFACE(((1.163762080777,1.163762080777,1.163762080777,
1.163762080777,1.163762080777,1.163762080777,1.163762080777,1.163762080777,
1.163762080777,1.163762080777,1.163762080777,1.163762080777,1.163762080777,
1.163762080777,1.163762080777,1.163762080777,1.163762080777,1.163762080777),
(0.9454126397411,0.9454126397411,0.9454126397411,0.9454126397411,0.9454126397411,
0.9454126397411,0.9454126397411,0.9454126397411,0.9454126397411,0.9454126397411,
0.9454126397411,0.9454126397411,0.9454126397411,0.9454126397411,0.9454126397411,
0.9454126397411,0.9454126397411,0.9454126397411),(0.9454126397411,0.9454126397411,
0.9454126397411,0.9454126397411,0.9454126397411,0.9454126397411,0.9454126397411,
0.9454126397411,0.9454126397411,0.9454126397411,0.9454126397411,0.9454126397411,
0.9454126397411,0.9454126397411,0.9454126397411,0.9454126397411,0.9454126397411,
0.9454126397411),(1.163762080777,1.163762080777,1.163762080777,1.163762080777,
1.163762080777,1.163762080777,1.163762080777,1.163762080777,1.163762080777,
1.163762080777,1.163762080777,1.163762080777,1.163762080777,1.163762080777,
1.163762080777,1.163762080777,1.163762080777,1.163762080777)))
REPRESENTATION_ITEM('')
SURFACE()
);
#104=(
BOUNDED_SURFACE()
B_SPLINE_SURFACE(3,3,((#24459,#24460,#24461,#24462,#24463,#24464,#24465,
#24466,#24467,#24468,#24469,#24470,#24471,#24472,#24473,#24474,#24475,#24476,
#24477),(#24478,#24479,#24480,#24481,#24482,#24483,#24484,#24485,#24486,
#24487,#24488,#24489,#24490,#24491,#24492,#24493,#24494,#24495,#24496),
(#24497,#24498,#24499,#24500,#24501,#24502,#24503,#24504,#24505,#24506,
#24507,#24508,#24509,#24510,#24511,#24512,#24513,#24514,#24515),(#24516,
#24517,#24518,#24519,#24520,#24521,#24522,#24523,#24524,#24525,#24526,#24527,
#24528,#24529,#24530,#24531,#24532,#24533,#24534)),.UNSPECIFIED.,.F.,.F.,
 .F.)
B_SPLINE_SURFACE_WITH_KNOTS((4,4),(4,1,1,1,1,1,1,1,1,1,1,1,1,1,1,1,4),(0.,
1.),(0.07657463419982,0.1100004523395,0.1691265697906,0.2304026067464,0.293380545751,
0.3576134224247,0.4225965644842,0.4871515198211,0.5496712271063,0.6094805403732,
0.6679254064899,0.7266111538731,0.7871310766587,0.8513413437829,0.9214913363579,
1.,1.062601556547),.UNSPECIFIED.)
GEOMETRIC_REPRESENTATION_ITEM()
RATIONAL_B_SPLINE_SURFACE(((1.163761729205,1.163761729205,1.163761729205,
1.163761729205,1.163761729205,1.163761729205,1.163761729205,1.163761729205,
1.163761729205,1.163761729205,1.163761729205,1.163761729205,1.163761729205,
1.163761729205,1.163761729205,1.163761729205,1.163761729205,1.163761729205,
1.163761729205),(0.9454127569317,0.9454127569317,0.9454127569317,0.9454127569317,
0.9454127569317,0.9454127569317,0.9454127569317,0.9454127569317,0.9454127569317,
0.9454127569317,0.9454127569317,0.9454127569317,0.9454127569317,0.9454127569317,
0.9454127569317,0.9454127569317,0.9454127569317,0.9454127569317,0.9454127569317),
(0.9454127569317,0.9454127569317,0.9454127569317,0.9454127569317,0.9454127569317,
0.9454127569317,0.9454127569317,0.9454127569317,0.9454127569317,0.9454127569317,
0.9454127569317,0.9454127569317,0.9454127569317,0.9454127569317,0.9454127569317,
0.9454127569317,0.9454127569317,0.9454127569317,0.9454127569317),(1.163761729205,
1.163761729205,1.163761729205,1.163761729205,1.163761729205,1.163761729205,
1.163761729205,1.163761729205,1.163761729205,1.163761729205,1.163761729205,
1.163761729205,1.163761729205,1.163761729205,1.163761729205,1.163761729205,
1.163761729205,1.163761729205,1.163761729205)))
REPRESENTATION_ITEM('')
SURFACE()
);
#105=ELLIPSE('',#11514,0.100055540132024,0.1);
#106=ELLIPSE('',#11515,0.100055540132024,0.1);
#107=ELLIPSE('',#11521,0.100055540132024,0.1);
#108=ELLIPSE('',#11522,0.100055540132024,0.1);
#109=ELLIPSE('',#12248,0.208806130178207,0.2);
#110=ELLIPSE('',#12251,0.208806130178207,0.2);
#111=ELLIPSE('',#12254,0.202142631952702,0.200000000000939);
#112=ELLIPSE('',#12259,0.202142631952515,0.200000000000774);
#113=ELLIPSE('',#12433,0.177064918927773,0.0995147393082158);
#114=ELLIPSE('',#12437,0.177110115507647,0.0995656246511098);
#115=ELLIPSE('',#12440,0.177127877721143,0.099585625985003);
#116=ELLIPSE('',#12442,0.177078549193889,0.0995300838692737);
#117=ELLIPSE('',#12488,0.141421356237309,0.1);
#118=ELLIPSE('',#12498,0.14142135623731,0.1);
#119=TOROIDAL_SURFACE('',#11492,0.375,0.25);
#120=TOROIDAL_SURFACE('',#11497,3.125,0.1);
#121=TOROIDAL_SURFACE('',#11533,0.425,0.2);
#122=TOROIDAL_SURFACE('',#11542,0.425,0.2);
#123=TOROIDAL_SURFACE('',#11552,0.9,0.1);
#124=TOROIDAL_SURFACE('',#11557,1.6,0.1);
#125=TOROIDAL_SURFACE('',#11584,1.5,1.);
#126=TOROIDAL_SURFACE('',#11585,1.5,1.);
#127=TOROIDAL_SURFACE('',#11590,1.5,1.);
#128=TOROIDAL_SURFACE('',#11594,2.,0.5);
#129=TOROIDAL_SURFACE('',#11603,2.,0.5);
#130=TOROIDAL_SURFACE('',#11606,1.6,0.1);
#131=TOROIDAL_SURFACE('',#11616,2.,0.25);
#132=TOROIDAL_SURFACE('',#11639,0.2,0.1);
#133=TOROIDAL_SURFACE('',#11644,0.2,0.1);
#134=TOROIDAL_SURFACE('',#11648,0.2,0.1);
#135=TOROIDAL_SURFACE('',#11652,0.2,0.1);
#136=TOROIDAL_SURFACE('',#11696,2.1,0.1);
#137=TOROIDAL_SURFACE('',#11700,2.1,0.1);
#138=TOROIDAL_SURFACE('',#11708,2.1,0.1);
#139=TOROIDAL_SURFACE('',#11712,2.1,0.1);
#140=TOROIDAL_SURFACE('',#11751,1.74,0.99);
#141=TOROIDAL_SURFACE('',#11756,1.75,1.);
#142=TOROIDAL_SURFACE('',#11761,3.5,1.);
#143=TOROIDAL_SURFACE('',#11768,3.51,0.99);
#144=TOROIDAL_SURFACE('',#11776,0.9,0.1);
#145=TOROIDAL_SURFACE('',#11823,3.5,1.);
#146=TOROIDAL_SURFACE('',#11857,0.2,0.1);
#147=TOROIDAL_SURFACE('',#11876,3.51,0.99);
#148=TOROIDAL_SURFACE('',#11880,1.74,0.99);
#149=TOROIDAL_SURFACE('',#11888,1.15,0.1);
#150=TOROIDAL_SURFACE('',#11899,0.9,0.1);
#151=TOROIDAL_SURFACE('',#11908,0.65,0.1);
#152=TOROIDAL_SURFACE('',#11916,1.15,0.1);
#153=TOROIDAL_SURFACE('',#11921,1.35,0.1);
#154=TOROIDAL_SURFACE('',#11938,0.65,0.1);
#155=TOROIDAL_SURFACE('',#11939,0.2,0.1);
#156=TOROIDAL_SURFACE('',#11948,1.15,0.4);
#157=TOROIDAL_SURFACE('',#11954,1.65,0.4);
#158=TOROIDAL_SURFACE('',#11961,0.3,0.1);
#159=TOROIDAL_SURFACE('',#11965,1.6,0.1);
#160=TOROIDAL_SURFACE('',#12130,1.9,0.4);
#161=TOROIDAL_SURFACE('',#12137,1.75,1.);
#162=TOROIDAL_SURFACE('',#12138,4.4,0.1);
#163=TOROIDAL_SURFACE('',#12146,4.4,0.1);
#164=TOROIDAL_SURFACE('',#12161,1.15,0.1);
#165=TOROIDAL_SURFACE('',#12177,2.1,0.1);
#166=TOROIDAL_SURFACE('',#12181,2.1,0.1);
#167=TOROIDAL_SURFACE('',#12189,2.1,0.1);
#168=TOROIDAL_SURFACE('',#12193,2.1,0.1);
#169=TOROIDAL_SURFACE('',#12268,3.125,0.1);
#170=TOROIDAL_SURFACE('',#12280,1.5,1.);
#171=TOROIDAL_SURFACE('',#12285,1.5,1.);
#172=TOROIDAL_SURFACE('',#12289,2.,0.5);
#173=TOROIDAL_SURFACE('',#12298,2.,0.5);
#174=TOROIDAL_SURFACE('',#12301,1.6,0.1);
#175=TOROIDAL_SURFACE('',#12312,2.45,0.2);
#176=TOROIDAL_SURFACE('',#12314,0.7,0.2);
#177=TOROIDAL_SURFACE('',#12327,2.3,0.2);
#178=TOROIDAL_SURFACE('',#12347,2.3,0.2);
#179=TOROIDAL_SURFACE('',#12365,2.3,0.2);
#180=TOROIDAL_SURFACE('',#12370,2.7,0.2);
#181=TOROIDAL_SURFACE('',#12375,2.7,0.2);
#182=TOROIDAL_SURFACE('',#12383,2.3,0.2);
#183=TOROIDAL_SURFACE('',#12387,3.,0.1);
#184=TOROIDAL_SURFACE('',#12394,4.3,0.2);
#185=TOROIDAL_SURFACE('',#12399,4.3,0.2);
#186=TOROIDAL_SURFACE('',#12464,4.3,0.2);
#187=TOROIDAL_SURFACE('',#12506,4.4,0.1);
#188=TOROIDAL_SURFACE('',#12517,4.4,0.1);
#189=TOROIDAL_SURFACE('',#12533,4.4,0.1);
#190=TOROIDAL_SURFACE('',#12545,4.4,0.1);
#191=TOROIDAL_SURFACE('',#12548,4.3,0.2);
#192=TOROIDAL_SURFACE('',#12564,1.1,0.1);
#193=TOROIDAL_SURFACE('',#12571,0.8,0.4);
#194=CYLINDRICAL_SURFACE('',#11488,0.625);
#195=CYLINDRICAL_SURFACE('',#11499,3.025);
#196=CYLINDRICAL_SURFACE('',#11529,0.625);
#197=CYLINDRICAL_SURFACE('',#11538,0.625);
#198=CYLINDRICAL_SURFACE('',#11547,1.);
#199=CYLINDRICAL_SURFACE('',#11548,1.);
#200=CYLINDRICAL_SURFACE('',#11550,1.);
#201=CYLINDRICAL_SURFACE('',#11562,0.75);
#202=CYLINDRICAL_SURFACE('',#11564,0.99);
#203=CYLINDRICAL_SURFACE('',#11572,1.);
#204=CYLINDRICAL_SURFACE('',#11575,2.5);
#205=CYLINDRICAL_SURFACE('',#11578,2.5);
#206=CYLINDRICAL_SURFACE('',#11581,1.);
#207=CYLINDRICAL_SURFACE('',#11588,1.);
#208=CYLINDRICAL_SURFACE('',#11592,0.5);
#209=CYLINDRICAL_SURFACE('',#11601,0.5);
#210=CYLINDRICAL_SURFACE('',#11605,0.5);
#211=CYLINDRICAL_SURFACE('',#11610,1.5);
#212=CYLINDRICAL_SURFACE('',#11620,2.25);
#213=CYLINDRICAL_SURFACE('',#11621,0.99);
#214=CYLINDRICAL_SURFACE('',#11625,0.1);
#215=CYLINDRICAL_SURFACE('',#11628,0.1);
#216=CYLINDRICAL_SURFACE('',#11634,0.1);
#217=CYLINDRICAL_SURFACE('',#11637,0.1);
#218=CYLINDRICAL_SURFACE('',#11642,0.1);
#219=CYLINDRICAL_SURFACE('',#11646,0.1);
#220=CYLINDRICAL_SURFACE('',#11650,0.1);
#221=CYLINDRICAL_SURFACE('',#11654,0.1);
#222=CYLINDRICAL_SURFACE('',#11656,0.2);
#223=CYLINDRICAL_SURFACE('',#11659,0.2);
#224=CYLINDRICAL_SURFACE('',#11662,0.2);
#225=CYLINDRICAL_SURFACE('',#11665,0.2);
#226=CYLINDRICAL_SURFACE('',#11676,0.2);
#227=CYLINDRICAL_SURFACE('',#11683,5.75);
#228=CYLINDRICAL_SURFACE('',#11688,4.75);
#229=CYLINDRICAL_SURFACE('',#11698,2.);
#230=CYLINDRICAL_SURFACE('',#11704,2.4);
#231=CYLINDRICAL_SURFACE('',#11710,2.);
#232=CYLINDRICAL_SURFACE('',#11714,4.525);
#233=CYLINDRICAL_SURFACE('',#11715,0.2);
#234=CYLINDRICAL_SURFACE('',#11717,0.2);
#235=CYLINDRICAL_SURFACE('',#11718,0.2);
#236=CYLINDRICAL_SURFACE('',#11722,0.2);
#237=CYLINDRICAL_SURFACE('',#11729,0.2);
#238=CYLINDRICAL_SURFACE('',#11734,6.1);
#239=CYLINDRICAL_SURFACE('',#11739,0.2);
#240=CYLINDRICAL_SURFACE('',#11742,2.5);
#241=CYLINDRICAL_SURFACE('',#11743,0.2);
#242=CYLINDRICAL_SURFACE('',#11748,0.2);
#243=CYLINDRICAL_SURFACE('',#11749,0.75);
#244=CYLINDRICAL_SURFACE('',#11750,0.99);
#245=CYLINDRICAL_SURFACE('',#11754,0.75);
#246=CYLINDRICAL_SURFACE('',#11759,1.);
#247=CYLINDRICAL_SURFACE('',#11764,1.);
#248=CYLINDRICAL_SURFACE('',#11766,0.99);
#249=CYLINDRICAL_SURFACE('',#11771,0.99);
#250=CYLINDRICAL_SURFACE('',#11773,4.5);
#251=CYLINDRICAL_SURFACE('',#11774,1.);
#252=CYLINDRICAL_SURFACE('',#11779,0.1);
#253=CYLINDRICAL_SURFACE('',#11781,1.5);
#254=CYLINDRICAL_SURFACE('',#11783,0.1);
#255=CYLINDRICAL_SURFACE('',#11784,0.5);
#256=CYLINDRICAL_SURFACE('',#11821,1.);
#257=CYLINDRICAL_SURFACE('',#11826,1.);
#258=CYLINDRICAL_SURFACE('',#11832,0.725);
#259=CYLINDRICAL_SURFACE('',#11850,0.725);
#260=CYLINDRICAL_SURFACE('',#11854,0.1);
#261=CYLINDRICAL_SURFACE('',#11863,0.99);
#262=CYLINDRICAL_SURFACE('',#11869,0.99);
#263=CYLINDRICAL_SURFACE('',#11872,4.5);
#264=CYLINDRICAL_SURFACE('',#11878,0.99);
#265=CYLINDRICAL_SURFACE('',#11883,0.75);
#266=CYLINDRICAL_SURFACE('',#11886,0.1);
#267=CYLINDRICAL_SURFACE('',#11892,1.5);
#268=CYLINDRICAL_SURFACE('',#11897,0.1);
#269=CYLINDRICAL_SURFACE('',#11902,1.);
#270=CYLINDRICAL_SURFACE('',#11903,1.);
#271=CYLINDRICAL_SURFACE('',#11904,0.75);
#272=CYLINDRICAL_SURFACE('',#11906,0.75);
#273=CYLINDRICAL_SURFACE('',#11912,0.1);
#274=CYLINDRICAL_SURFACE('',#11914,0.1);
#275=CYLINDRICAL_SURFACE('',#11919,1.25);
#276=CYLINDRICAL_SURFACE('',#11930,0.1);
#277=CYLINDRICAL_SURFACE('',#11931,0.1);
#278=CYLINDRICAL_SURFACE('',#11935,0.1);
#279=CYLINDRICAL_SURFACE('',#11941,0.1);
#280=CYLINDRICAL_SURFACE('',#11942,0.99);
#281=CYLINDRICAL_SURFACE('',#11943,0.99);
#282=CYLINDRICAL_SURFACE('',#11945,0.4);
#283=CYLINDRICAL_SURFACE('',#11952,1.25);
#284=CYLINDRICAL_SURFACE('',#11956,0.4);
#285=CYLINDRICAL_SURFACE('',#11959,0.75);
#286=CYLINDRICAL_SURFACE('',#11964,0.4);
#287=CYLINDRICAL_SURFACE('',#12132,0.4);
#288=CYLINDRICAL_SURFACE('',#12134,0.1);
#289=CYLINDRICAL_SURFACE('',#12135,0.4);
#290=CYLINDRICAL_SURFACE('',#12143,0.1);
#291=CYLINDRICAL_SURFACE('',#12149,1.25);
#292=CYLINDRICAL_SURFACE('',#12152,0.1);
#293=CYLINDRICAL_SURFACE('',#12157,0.725);
#294=CYLINDRICAL_SURFACE('',#12158,0.1);
#295=CYLINDRICAL_SURFACE('',#12179,2.);
#296=CYLINDRICAL_SURFACE('',#12185,2.4);
#297=CYLINDRICAL_SURFACE('',#12191,2.);
#298=CYLINDRICAL_SURFACE('',#12194,4.75);
#299=CYLINDRICAL_SURFACE('',#12197,0.2);
#300=CYLINDRICAL_SURFACE('',#12200,0.2);
#301=CYLINDRICAL_SURFACE('',#12205,0.2);
#302=CYLINDRICAL_SURFACE('',#12214,0.2);
#303=CYLINDRICAL_SURFACE('',#12215,5.75);
#304=CYLINDRICAL_SURFACE('',#12220,0.2);
#305=CYLINDRICAL_SURFACE('',#12221,6.1);
#306=CYLINDRICAL_SURFACE('',#12228,0.2);
#307=CYLINDRICAL_SURFACE('',#12235,0.2);
#308=CYLINDRICAL_SURFACE('',#12239,0.2);
#309=CYLINDRICAL_SURFACE('',#12241,2.5);
#310=CYLINDRICAL_SURFACE('',#12242,0.2);
#311=CYLINDRICAL_SURFACE('',#12253,0.2);
#312=CYLINDRICAL_SURFACE('',#12255,0.2);
#313=CYLINDRICAL_SURFACE('',#12257,0.2);
#314=CYLINDRICAL_SURFACE('',#12258,0.2);
#315=CYLINDRICAL_SURFACE('',#12261,0.2);
#316=CYLINDRICAL_SURFACE('',#12262,0.2);
#317=CYLINDRICAL_SURFACE('',#12265,4.525);
#318=CYLINDRICAL_SURFACE('',#12266,3.025);
#319=CYLINDRICAL_SURFACE('',#12269,1.);
#320=CYLINDRICAL_SURFACE('',#12272,2.5);
#321=CYLINDRICAL_SURFACE('',#12275,2.5);
#322=CYLINDRICAL_SURFACE('',#12278,1.);
#323=CYLINDRICAL_SURFACE('',#12283,1.);
#324=CYLINDRICAL_SURFACE('',#12287,0.5);
#325=CYLINDRICAL_SURFACE('',#12296,0.5);
#326=CYLINDRICAL_SURFACE('',#12300,0.5);
#327=CYLINDRICAL_SURFACE('',#12305,1.5);
#328=CYLINDRICAL_SURFACE('',#12309,2.25);
#329=CYLINDRICAL_SURFACE('',#12319,0.5);
#330=CYLINDRICAL_SURFACE('',#12324,0.2);
#331=CYLINDRICAL_SURFACE('',#12333,2.9);
#332=CYLINDRICAL_SURFACE('',#12340,2.5);
#333=CYLINDRICAL_SURFACE('',#12345,2.5);
#334=CYLINDRICAL_SURFACE('',#12352,0.2);
#335=CYLINDRICAL_SURFACE('',#12357,1.5);
#336=CYLINDRICAL_SURFACE('',#12361,0.2);
#337=CYLINDRICAL_SURFACE('',#12367,0.5);
#338=CYLINDRICAL_SURFACE('',#12378,0.5);
#339=CYLINDRICAL_SURFACE('',#12380,0.2);
#340=CYLINDRICAL_SURFACE('',#12385,0.2);
#341=CYLINDRICAL_SURFACE('',#12386,0.2);
#342=CYLINDRICAL_SURFACE('',#12397,0.2);
#343=CYLINDRICAL_SURFACE('',#12402,0.2);
#344=CYLINDRICAL_SURFACE('',#12404,0.1);
#345=CYLINDRICAL_SURFACE('',#12407,0.1);
#346=CYLINDRICAL_SURFACE('',#12412,0.1);
#347=CYLINDRICAL_SURFACE('',#12417,0.1);
#348=CYLINDRICAL_SURFACE('',#12422,0.1);
#349=CYLINDRICAL_SURFACE('',#12432,0.1);
#350=CYLINDRICAL_SURFACE('',#12435,0.5);
#351=CYLINDRICAL_SURFACE('',#12436,4.);
#352=CYLINDRICAL_SURFACE('',#12439,4.);
#353=CYLINDRICAL_SURFACE('',#12443,0.5);
#354=CYLINDRICAL_SURFACE('',#12450,0.1);
#355=CYLINDRICAL_SURFACE('',#12455,0.1);
#356=CYLINDRICAL_SURFACE('',#12460,0.1);
#357=CYLINDRICAL_SURFACE('',#12462,0.1);
#358=CYLINDRICAL_SURFACE('',#12468,0.2);
#359=CYLINDRICAL_SURFACE('',#12472,2.05);
#360=CYLINDRICAL_SURFACE('',#12476,1.95);
#361=CYLINDRICAL_SURFACE('',#12480,1.75);
#362=CYLINDRICAL_SURFACE('',#12487,0.1);
#363=CYLINDRICAL_SURFACE('',#12492,0.2);
#364=CYLINDRICAL_SURFACE('',#12493,0.2);
#365=CYLINDRICAL_SURFACE('',#12497,0.1);
#366=CYLINDRICAL_SURFACE('',#12500,0.1);
#367=CYLINDRICAL_SURFACE('',#12509,4.5);
#368=CYLINDRICAL_SURFACE('',#12512,4.5);
#369=CYLINDRICAL_SURFACE('',#12513,4.5);
#370=CYLINDRICAL_SURFACE('',#12515,4.5);
#371=CYLINDRICAL_SURFACE('',#12522,0.1);
#372=CYLINDRICAL_SURFACE('',#12524,0.1);
#373=CYLINDRICAL_SURFACE('',#12527,0.1);
#374=CYLINDRICAL_SURFACE('',#12528,0.5);
#375=CYLINDRICAL_SURFACE('',#12529,0.1);
#376=CYLINDRICAL_SURFACE('',#12536,0.1);
#377=CYLINDRICAL_SURFACE('',#12538,0.1);
#378=CYLINDRICAL_SURFACE('',#12542,0.1);
#379=CYLINDRICAL_SURFACE('',#12549,0.5);
#380=CYLINDRICAL_SURFACE('',#12550,0.1);
#381=CYLINDRICAL_SURFACE('',#12551,0.1);
#382=CYLINDRICAL_SURFACE('',#12559,0.7);
#383=CYLINDRICAL_SURFACE('',#12568,1.2);
#384=FACE_BOUND('',#1068,.T.);
#385=FACE_BOUND('',#1069,.T.);
#386=FACE_BOUND('',#1070,.T.);
#387=FACE_BOUND('',#1083,.T.);
#388=FACE_BOUND('',#1085,.T.);
#389=FACE_BOUND('',#1118,.T.);
#390=FACE_BOUND('',#1125,.T.);
#391=FACE_BOUND('',#1233,.T.);
#392=FACE_BOUND('',#1234,.T.);
#393=FACE_BOUND('',#1235,.T.);
#394=FACE_BOUND('',#1242,.T.);
#395=FACE_BOUND('',#1245,.T.);
#396=FACE_BOUND('',#1246,.T.);
#397=FACE_BOUND('',#1249,.T.);
#398=FACE_BOUND('',#1258,.T.);
#399=FACE_BOUND('',#1284,.T.);
#400=FACE_BOUND('',#1285,.T.);
#401=FACE_BOUND('',#1286,.T.);
#402=FACE_BOUND('',#1287,.T.);
#403=FACE_BOUND('',#1288,.T.);
#404=FACE_BOUND('',#1289,.T.);
#405=FACE_BOUND('',#1290,.T.);
#406=FACE_BOUND('',#1291,.T.);
#407=FACE_BOUND('',#1328,.T.);
#408=FACE_BOUND('',#1333,.T.);
#409=FACE_BOUND('',#1502,.T.);
#410=FACE_BOUND('',#1584,.T.);
#411=FACE_BOUND('',#1591,.T.);
#412=FACE_BOUND('',#1612,.T.);
#413=FACE_BOUND('',#1615,.T.);
#414=FACE_BOUND('',#1636,.T.);
#415=FACE_BOUND('',#1674,.T.);
#416=FACE_BOUND('',#1677,.T.);
#417=FACE_BOUND('',#1680,.T.);
#418=FACE_BOUND('',#1727,.T.);
#419=FACE_BOUND('',#1732,.T.);
#420=FACE_OUTER_BOUND('',#1065,.T.);
#421=FACE_OUTER_BOUND('',#1066,.T.);
#422=FACE_OUTER_BOUND('',#1067,.T.);
#423=FACE_OUTER_BOUND('',#1071,.T.);
#424=FACE_OUTER_BOUND('',#1072,.T.);
#425=FACE_OUTER_BOUND('',#1073,.T.);
#426=FACE_OUTER_BOUND('',#1074,.T.);
#427=FACE_OUTER_BOUND('',#1075,.T.);
#428=FACE_OUTER_BOUND('',#1076,.T.);
#429=FACE_OUTER_BOUND('',#1077,.T.);
#430=FACE_OUTER_BOUND('',#1078,.T.);
#431=FACE_OUTER_BOUND('',#1079,.T.);
#432=FACE_OUTER_BOUND('',#1080,.T.);
#433=FACE_OUTER_BOUND('',#1081,.T.);
#434=FACE_OUTER_BOUND('',#1082,.T.);
#435=FACE_OUTER_BOUND('',#1084,.T.);
#436=FACE_OUTER_BOUND('',#1086,.T.);
#437=FACE_OUTER_BOUND('',#1087,.T.);
#438=FACE_OUTER_BOUND('',#1088,.T.);
#439=FACE_OUTER_BOUND('',#1089,.T.);
#440=FACE_OUTER_BOUND('',#1090,.T.);
#441=FACE_OUTER_BOUND('',#1091,.T.);
#442=FACE_OUTER_BOUND('',#1092,.T.);
#443=FACE_OUTER_BOUND('',#1093,.T.);
#444=FACE_OUTER_BOUND('',#1094,.T.);
#445=FACE_OUTER_BOUND('',#1095,.T.);
#446=FACE_OUTER_BOUND('',#1096,.T.);
#447=FACE_OUTER_BOUND('',#1097,.T.);
#448=FACE_OUTER_BOUND('',#1098,.T.);
#449=FACE_OUTER_BOUND('',#1099,.T.);
#450=FACE_OUTER_BOUND('',#1100,.T.);
#451=FACE_OUTER_BOUND('',#1101,.T.);
#452=FACE_OUTER_BOUND('',#1102,.T.);
#453=FACE_OUTER_BOUND('',#1103,.T.);
#454=FACE_OUTER_BOUND('',#1104,.T.);
#455=FACE_OUTER_BOUND('',#1105,.T.);
#456=FACE_OUTER_BOUND('',#1106,.T.);
#457=FACE_OUTER_BOUND('',#1107,.T.);
#458=FACE_OUTER_BOUND('',#1108,.T.);
#459=FACE_OUTER_BOUND('',#1109,.T.);
#460=FACE_OUTER_BOUND('',#1110,.T.);
#461=FACE_OUTER_BOUND('',#1111,.T.);
#462=FACE_OUTER_BOUND('',#1112,.T.);
#463=FACE_OUTER_BOUND('',#1113,.T.);
#464=FACE_OUTER_BOUND('',#1114,.T.);
#465=FACE_OUTER_BOUND('',#1115,.T.);
#466=FACE_OUTER_BOUND('',#1116,.T.);
#467=FACE_OUTER_BOUND('',#1117,.T.);
#468=FACE_OUTER_BOUND('',#1119,.T.);
#469=FACE_OUTER_BOUND('',#1120,.T.);
#470=FACE_OUTER_BOUND('',#1121,.T.);
#471=FACE_OUTER_BOUND('',#1122,.T.);
#472=FACE_OUTER_BOUND('',#1123,.T.);
#473=FACE_OUTER_BOUND('',#1124,.T.);
#474=FACE_OUTER_BOUND('',#1126,.T.);
#475=FACE_OUTER_BOUND('',#1127,.T.);
#476=FACE_OUTER_BOUND('',#1128,.T.);
#477=FACE_OUTER_BOUND('',#1129,.T.);
#478=FACE_OUTER_BOUND('',#1130,.T.);
#479=FACE_OUTER_BOUND('',#1131,.T.);
#480=FACE_OUTER_BOUND('',#1132,.T.);
#481=FACE_OUTER_BOUND('',#1133,.T.);
#482=FACE_OUTER_BOUND('',#1134,.T.);
#483=FACE_OUTER_BOUND('',#1135,.T.);
#484=FACE_OUTER_BOUND('',#1136,.T.);
#485=FACE_OUTER_BOUND('',#1137,.T.);
#486=FACE_OUTER_BOUND('',#1138,.T.);
#487=FACE_OUTER_BOUND('',#1139,.T.);
#488=FACE_OUTER_BOUND('',#1140,.T.);
#489=FACE_OUTER_BOUND('',#1141,.T.);
#490=FACE_OUTER_BOUND('',#1142,.T.);
#491=FACE_OUTER_BOUND('',#1143,.T.);
#492=FACE_OUTER_BOUND('',#1144,.T.);
#493=FACE_OUTER_BOUND('',#1145,.T.);
#494=FACE_OUTER_BOUND('',#1146,.T.);
#495=FACE_OUTER_BOUND('',#1147,.T.);
#496=FACE_OUTER_BOUND('',#1148,.T.);
#497=FACE_OUTER_BOUND('',#1149,.T.);
#498=FACE_OUTER_BOUND('',#1150,.T.);
#499=FACE_OUTER_BOUND('',#1151,.T.);
#500=FACE_OUTER_BOUND('',#1152,.T.);
#501=FACE_OUTER_BOUND('',#1153,.T.);
#502=FACE_OUTER_BOUND('',#1154,.T.);
#503=FACE_OUTER_BOUND('',#1155,.T.);
#504=FACE_OUTER_BOUND('',#1156,.T.);
#505=FACE_OUTER_BOUND('',#1157,.T.);
#506=FACE_OUTER_BOUND('',#1158,.T.);
#507=FACE_OUTER_BOUND('',#1159,.T.);
#508=FACE_OUTER_BOUND('',#1160,.T.);
#509=FACE_OUTER_BOUND('',#1161,.T.);
#510=FACE_OUTER_BOUND('',#1162,.T.);
#511=FACE_OUTER_BOUND('',#1163,.T.);
#512=FACE_OUTER_BOUND('',#1164,.T.);
#513=FACE_OUTER_BOUND('',#1165,.T.);
#514=FACE_OUTER_BOUND('',#1166,.T.);
#515=FACE_OUTER_BOUND('',#1167,.T.);
#516=FACE_OUTER_BOUND('',#1168,.T.);
#517=FACE_OUTER_BOUND('',#1169,.T.);
#518=FACE_OUTER_BOUND('',#1170,.T.);
#519=FACE_OUTER_BOUND('',#1171,.T.);
#520=FACE_OUTER_BOUND('',#1172,.T.);
#521=FACE_OUTER_BOUND('',#1173,.T.);
#522=FACE_OUTER_BOUND('',#1174,.T.);
#523=FACE_OUTER_BOUND('',#1175,.T.);
#524=FACE_OUTER_BOUND('',#1176,.T.);
#525=FACE_OUTER_BOUND('',#1177,.T.);
#526=FACE_OUTER_BOUND('',#1178,.T.);
#527=FACE_OUTER_BOUND('',#1179,.T.);
#528=FACE_OUTER_BOUND('',#1180,.T.);
#529=FACE_OUTER_BOUND('',#1181,.T.);
#530=FACE_OUTER_BOUND('',#1182,.T.);
#531=FACE_OUTER_BOUND('',#1183,.T.);
#532=FACE_OUTER_BOUND('',#1184,.T.);
#533=FACE_OUTER_BOUND('',#1185,.T.);
#534=FACE_OUTER_BOUND('',#1186,.T.);
#535=FACE_OUTER_BOUND('',#1187,.T.);
#536=FACE_OUTER_BOUND('',#1188,.T.);
#537=FACE_OUTER_BOUND('',#1189,.T.);
#538=FACE_OUTER_BOUND('',#1190,.T.);
#539=FACE_OUTER_BOUND('',#1191,.T.);
#540=FACE_OUTER_BOUND('',#1192,.T.);
#541=FACE_OUTER_BOUND('',#1193,.T.);
#542=FACE_OUTER_BOUND('',#1194,.T.);
#543=FACE_OUTER_BOUND('',#1195,.T.);
#544=FACE_OUTER_BOUND('',#1196,.T.);
#545=FACE_OUTER_BOUND('',#1197,.T.);
#546=FACE_OUTER_BOUND('',#1198,.T.);
#547=FACE_OUTER_BOUND('',#1199,.T.);
#548=FACE_OUTER_BOUND('',#1200,.T.);
#549=FACE_OUTER_BOUND('',#1201,.T.);
#550=FACE_OUTER_BOUND('',#1202,.T.);
#551=FACE_OUTER_BOUND('',#1203,.T.);
#552=FACE_OUTER_BOUND('',#1204,.T.);
#553=FACE_OUTER_BOUND('',#1205,.T.);
#554=FACE_OUTER_BOUND('',#1206,.T.);
#555=FACE_OUTER_BOUND('',#1207,.T.);
#556=FACE_OUTER_BOUND('',#1208,.T.);
#557=FACE_OUTER_BOUND('',#1209,.T.);
#558=FACE_OUTER_BOUND('',#1210,.T.);
#559=FACE_OUTER_BOUND('',#1211,.T.);
#560=FACE_OUTER_BOUND('',#1212,.T.);
#561=FACE_OUTER_BOUND('',#1213,.T.);
#562=FACE_OUTER_BOUND('',#1214,.T.);
#563=FACE_OUTER_BOUND('',#1215,.T.);
#564=FACE_OUTER_BOUND('',#1216,.T.);
#565=FACE_OUTER_BOUND('',#1217,.T.);
#566=FACE_OUTER_BOUND('',#1218,.T.);
#567=FACE_OUTER_BOUND('',#1219,.T.);
#568=FACE_OUTER_BOUND('',#1220,.T.);
#569=FACE_OUTER_BOUND('',#1221,.T.);
#570=FACE_OUTER_BOUND('',#1222,.T.);
#571=FACE_OUTER_BOUND('',#1223,.T.);
#572=FACE_OUTER_BOUND('',#1224,.T.);
#573=FACE_OUTER_BOUND('',#1225,.T.);
#574=FACE_OUTER_BOUND('',#1226,.T.);
#575=FACE_OUTER_BOUND('',#1227,.T.);
#576=FACE_OUTER_BOUND('',#1228,.T.);
#577=FACE_OUTER_BOUND('',#1229,.T.);
#578=FACE_OUTER_BOUND('',#1230,.T.);
#579=FACE_OUTER_BOUND('',#1231,.T.);
#580=FACE_OUTER_BOUND('',#1232,.T.);
#581=FACE_OUTER_BOUND('',#1236,.T.);
#582=FACE_OUTER_BOUND('',#1237,.T.);
#583=FACE_OUTER_BOUND('',#1238,.T.);
#584=FACE_OUTER_BOUND('',#1239,.T.);
#585=FACE_OUTER_BOUND('',#1240,.T.);
#586=FACE_OUTER_BOUND('',#1241,.T.);
#587=FACE_OUTER_BOUND('',#1243,.T.);
#588=FACE_OUTER_BOUND('',#1244,.T.);
#589=FACE_OUTER_BOUND('',#1247,.T.);
#590=FACE_OUTER_BOUND('',#1248,.T.);
#591=FACE_OUTER_BOUND('',#1250,.T.);
#592=FACE_OUTER_BOUND('',#1251,.T.);
#593=FACE_OUTER_BOUND('',#1252,.T.);
#594=FACE_OUTER_BOUND('',#1253,.T.);
#595=FACE_OUTER_BOUND('',#1254,.T.);
#596=FACE_OUTER_BOUND('',#1255,.T.);
#597=FACE_OUTER_BOUND('',#1256,.T.);
#598=FACE_OUTER_BOUND('',#1257,.T.);
#599=FACE_OUTER_BOUND('',#1259,.T.);
#600=FACE_OUTER_BOUND('',#1260,.T.);
#601=FACE_OUTER_BOUND('',#1261,.T.);
#602=FACE_OUTER_BOUND('',#1262,.T.);
#603=FACE_OUTER_BOUND('',#1263,.T.);
#604=FACE_OUTER_BOUND('',#1264,.T.);
#605=FACE_OUTER_BOUND('',#1265,.T.);
#606=FACE_OUTER_BOUND('',#1266,.T.);
#607=FACE_OUTER_BOUND('',#1267,.T.);
#608=FACE_OUTER_BOUND('',#1268,.T.);
#609=FACE_OUTER_BOUND('',#1269,.T.);
#610=FACE_OUTER_BOUND('',#1270,.T.);
#611=FACE_OUTER_BOUND('',#1271,.T.);
#612=FACE_OUTER_BOUND('',#1272,.T.);
#613=FACE_OUTER_BOUND('',#1273,.T.);
#614=FACE_OUTER_BOUND('',#1274,.T.);
#615=FACE_OUTER_BOUND('',#1275,.T.);
#616=FACE_OUTER_BOUND('',#1276,.T.);
#617=FACE_OUTER_BOUND('',#1277,.T.);
#618=FACE_OUTER_BOUND('',#1278,.T.);
#619=FACE_OUTER_BOUND('',#1279,.T.);
#620=FACE_OUTER_BOUND('',#1280,.T.);
#621=FACE_OUTER_BOUND('',#1281,.T.);
#622=FACE_OUTER_BOUND('',#1282,.T.);
#623=FACE_OUTER_BOUND('',#1283,.T.);
#624=FACE_OUTER_BOUND('',#1292,.T.);
#625=FACE_OUTER_BOUND('',#1293,.T.);
#626=FACE_OUTER_BOUND('',#1294,.T.);
#627=FACE_OUTER_BOUND('',#1295,.T.);
#628=FACE_OUTER_BOUND('',#1296,.T.);
#629=FACE_OUTER_BOUND('',#1297,.T.);
#630=FACE_OUTER_BOUND('',#1298,.T.);
#631=FACE_OUTER_BOUND('',#1299,.T.);
#632=FACE_OUTER_BOUND('',#1300,.T.);
#633=FACE_OUTER_BOUND('',#1301,.T.);
#634=FACE_OUTER_BOUND('',#1302,.T.);
#635=FACE_OUTER_BOUND('',#1303,.T.);
#636=FACE_OUTER_BOUND('',#1304,.T.);
#637=FACE_OUTER_BOUND('',#1305,.T.);
#638=FACE_OUTER_BOUND('',#1306,.T.);
#639=FACE_OUTER_BOUND('',#1307,.T.);
#640=FACE_OUTER_BOUND('',#1308,.T.);
#641=FACE_OUTER_BOUND('',#1309,.T.);
#642=FACE_OUTER_BOUND('',#1310,.T.);
#643=FACE_OUTER_BOUND('',#1311,.T.);
#644=FACE_OUTER_BOUND('',#1312,.T.);
#645=FACE_OUTER_BOUND('',#1313,.T.);
#646=FACE_OUTER_BOUND('',#1314,.T.);
#647=FACE_OUTER_BOUND('',#1315,.T.);
#648=FACE_OUTER_BOUND('',#1316,.T.);
#649=FACE_OUTER_BOUND('',#1317,.T.);
#650=FACE_OUTER_BOUND('',#1318,.T.);
#651=FACE_OUTER_BOUND('',#1319,.T.);
#652=FACE_OUTER_BOUND('',#1320,.T.);
#653=FACE_OUTER_BOUND('',#1321,.T.);
#654=FACE_OUTER_BOUND('',#1322,.T.);
#655=FACE_OUTER_BOUND('',#1323,.T.);
#656=FACE_OUTER_BOUND('',#1324,.T.);
#657=FACE_OUTER_BOUND('',#1325,.T.);
#658=FACE_OUTER_BOUND('',#1326,.T.);
#659=FACE_OUTER_BOUND('',#1327,.T.);
#660=FACE_OUTER_BOUND('',#1329,.T.);
#661=FACE_OUTER_BOUND('',#1330,.T.);
#662=FACE_OUTER_BOUND('',#1331,.T.);
#663=FACE_OUTER_BOUND('',#1332,.T.);
#664=FACE_OUTER_BOUND('',#1334,.T.);
#665=FACE_OUTER_BOUND('',#1335,.T.);
#666=FACE_OUTER_BOUND('',#1336,.T.);
#667=FACE_OUTER_BOUND('',#1337,.T.);
#668=FACE_OUTER_BOUND('',#1338,.T.);
#669=FACE_OUTER_BOUND('',#1339,.T.);
#670=FACE_OUTER_BOUND('',#1340,.T.);
#671=FACE_OUTER_BOUND('',#1341,.T.);
#672=FACE_OUTER_BOUND('',#1342,.T.);
#673=FACE_OUTER_BOUND('',#1343,.T.);
#674=FACE_OUTER_BOUND('',#1344,.T.);
#675=FACE_OUTER_BOUND('',#1345,.T.);
#676=FACE_OUTER_BOUND('',#1346,.T.);
#677=FACE_OUTER_BOUND('',#1347,.T.);
#678=FACE_OUTER_BOUND('',#1348,.T.);
#679=FACE_OUTER_BOUND('',#1349,.T.);
#680=FACE_OUTER_BOUND('',#1350,.T.);
#681=FACE_OUTER_BOUND('',#1351,.T.);
#682=FACE_OUTER_BOUND('',#1352,.T.);
#683=FACE_OUTER_BOUND('',#1353,.T.);
#684=FACE_OUTER_BOUND('',#1354,.T.);
#685=FACE_OUTER_BOUND('',#1355,.T.);
#686=FACE_OUTER_BOUND('',#1356,.T.);
#687=FACE_OUTER_BOUND('',#1357,.T.);
#688=FACE_OUTER_BOUND('',#1358,.T.);
#689=FACE_OUTER_BOUND('',#1359,.T.);
#690=FACE_OUTER_BOUND('',#1360,.T.);
#691=FACE_OUTER_BOUND('',#1361,.T.);
#692=FACE_OUTER_BOUND('',#1362,.T.);
#693=FACE_OUTER_BOUND('',#1363,.T.);
#694=FACE_OUTER_BOUND('',#1364,.T.);
#695=FACE_OUTER_BOUND('',#1365,.T.);
#696=FACE_OUTER_BOUND('',#1366,.T.);
#697=FACE_OUTER_BOUND('',#1367,.T.);
#698=FACE_OUTER_BOUND('',#1368,.T.);
#699=FACE_OUTER_BOUND('',#1369,.T.);
#700=FACE_OUTER_BOUND('',#1370,.T.);
#701=FACE_OUTER_BOUND('',#1371,.T.);
#702=FACE_OUTER_BOUND('',#1372,.T.);
#703=FACE_OUTER_BOUND('',#1373,.T.);
#704=FACE_OUTER_BOUND('',#1374,.T.);
#705=FACE_OUTER_BOUND('',#1375,.T.);
#706=FACE_OUTER_BOUND('',#1376,.T.);
#707=FACE_OUTER_BOUND('',#1377,.T.);
#708=FACE_OUTER_BOUND('',#1378,.T.);
#709=FACE_OUTER_BOUND('',#1379,.T.);
#710=FACE_OUTER_BOUND('',#1380,.T.);
#711=FACE_OUTER_BOUND('',#1381,.T.);
#712=FACE_OUTER_BOUND('',#1382,.T.);
#713=FACE_OUTER_BOUND('',#1383,.T.);
#714=FACE_OUTER_BOUND('',#1384,.T.);
#715=FACE_OUTER_BOUND('',#1385,.T.);
#716=FACE_OUTER_BOUND('',#1386,.T.);
#717=FACE_OUTER_BOUND('',#1387,.T.);
#718=FACE_OUTER_BOUND('',#1388,.T.);
#719=FACE_OUTER_BOUND('',#1389,.T.);
#720=FACE_OUTER_BOUND('',#1390,.T.);
#721=FACE_OUTER_BOUND('',#1391,.T.);
#722=FACE_OUTER_BOUND('',#1392,.T.);
#723=FACE_OUTER_BOUND('',#1393,.T.);
#724=FACE_OUTER_BOUND('',#1394,.T.);
#725=FACE_OUTER_BOUND('',#1395,.T.);
#726=FACE_OUTER_BOUND('',#1396,.T.);
#727=FACE_OUTER_BOUND('',#1397,.T.);
#728=FACE_OUTER_BOUND('',#1398,.T.);
#729=FACE_OUTER_BOUND('',#1399,.T.);
#730=FACE_OUTER_BOUND('',#1400,.T.);
#731=FACE_OUTER_BOUND('',#1401,.T.);
#732=FACE_OUTER_BOUND('',#1402,.T.);
#733=FACE_OUTER_BOUND('',#1403,.T.);
#734=FACE_OUTER_BOUND('',#1404,.T.);
#735=FACE_OUTER_BOUND('',#1405,.T.);
#736=FACE_OUTER_BOUND('',#1406,.T.);
#737=FACE_OUTER_BOUND('',#1407,.T.);
#738=FACE_OUTER_BOUND('',#1408,.T.);
#739=FACE_OUTER_BOUND('',#1409,.T.);
#740=FACE_OUTER_BOUND('',#1410,.T.);
#741=FACE_OUTER_BOUND('',#1411,.T.);
#742=FACE_OUTER_BOUND('',#1412,.T.);
#743=FACE_OUTER_BOUND('',#1413,.T.);
#744=FACE_OUTER_BOUND('',#1414,.T.);
#745=FACE_OUTER_BOUND('',#1415,.T.);
#746=FACE_OUTER_BOUND('',#1416,.T.);
#747=FACE_OUTER_BOUND('',#1417,.T.);
#748=FACE_OUTER_BOUND('',#1418,.T.);
#749=FACE_OUTER_BOUND('',#1419,.T.);
#750=FACE_OUTER_BOUND('',#1420,.T.);
#751=FACE_OUTER_BOUND('',#1421,.T.);
#752=FACE_OUTER_BOUND('',#1422,.T.);
#753=FACE_OUTER_BOUND('',#1423,.T.);
#754=FACE_OUTER_BOUND('',#1424,.T.);
#755=FACE_OUTER_BOUND('',#1425,.T.);
#756=FACE_OUTER_BOUND('',#1426,.T.);
#757=FACE_OUTER_BOUND('',#1427,.T.);
#758=FACE_OUTER_BOUND('',#1428,.T.);
#759=FACE_OUTER_BOUND('',#1429,.T.);
#760=FACE_OUTER_BOUND('',#1430,.T.);
#761=FACE_OUTER_BOUND('',#1431,.T.);
#762=FACE_OUTER_BOUND('',#1432,.T.);
#763=FACE_OUTER_BOUND('',#1433,.T.);
#764=FACE_OUTER_BOUND('',#1434,.T.);
#765=FACE_OUTER_BOUND('',#1435,.T.);
#766=FACE_OUTER_BOUND('',#1436,.T.);
#767=FACE_OUTER_BOUND('',#1437,.T.);
#768=FACE_OUTER_BOUND('',#1438,.T.);
#769=FACE_OUTER_BOUND('',#1439,.T.);
#770=FACE_OUTER_BOUND('',#1440,.T.);
#771=FACE_OUTER_BOUND('',#1441,.T.);
#772=FACE_OUTER_BOUND('',#1442,.T.);
#773=FACE_OUTER_BOUND('',#1443,.T.);
#774=FACE_OUTER_BOUND('',#1444,.T.);
#775=FACE_OUTER_BOUND('',#1445,.T.);
#776=FACE_OUTER_BOUND('',#1446,.T.);
#777=FACE_OUTER_BOUND('',#1447,.T.);
#778=FACE_OUTER_BOUND('',#1448,.T.);
#779=FACE_OUTER_BOUND('',#1449,.T.);
#780=FACE_OUTER_BOUND('',#1450,.T.);
#781=FACE_OUTER_BOUND('',#1451,.T.);
#782=FACE_OUTER_BOUND('',#1452,.T.);
#783=FACE_OUTER_BOUND('',#1453,.T.);
#784=FACE_OUTER_BOUND('',#1454,.T.);
#785=FACE_OUTER_BOUND('',#1455,.T.);
#786=FACE_OUTER_BOUND('',#1456,.T.);
#787=FACE_OUTER_BOUND('',#1457,.T.);
#788=FACE_OUTER_BOUND('',#1458,.T.);
#789=FACE_OUTER_BOUND('',#1459,.T.);
#790=FACE_OUTER_BOUND('',#1460,.T.);
#791=FACE_OUTER_BOUND('',#1461,.T.);
#792=FACE_OUTER_BOUND('',#1462,.T.);
#793=FACE_OUTER_BOUND('',#1463,.T.);
#794=FACE_OUTER_BOUND('',#1464,.T.);
#795=FACE_OUTER_BOUND('',#1465,.T.);
#796=FACE_OUTER_BOUND('',#1466,.T.);
#797=FACE_OUTER_BOUND('',#1467,.T.);
#798=FACE_OUTER_BOUND('',#1468,.T.);
#799=FACE_OUTER_BOUND('',#1469,.T.);
#800=FACE_OUTER_BOUND('',#1470,.T.);
#801=FACE_OUTER_BOUND('',#1471,.T.);
#802=FACE_OUTER_BOUND('',#1472,.T.);
#803=FACE_OUTER_BOUND('',#1473,.T.);
#804=FACE_OUTER_BOUND('',#1474,.T.);
#805=FACE_OUTER_BOUND('',#1475,.T.);
#806=FACE_OUTER_BOUND('',#1476,.T.);
#807=FACE_OUTER_BOUND('',#1477,.T.);
#808=FACE_OUTER_BOUND('',#1478,.T.);
#809=FACE_OUTER_BOUND('',#1479,.T.);
#810=FACE_OUTER_BOUND('',#1480,.T.);
#811=FACE_OUTER_BOUND('',#1481,.T.);
#812=FACE_OUTER_BOUND('',#1482,.T.);
#813=FACE_OUTER_BOUND('',#1483,.T.);
#814=FACE_OUTER_BOUND('',#1484,.T.);
#815=FACE_OUTER_BOUND('',#1485,.T.);
#816=FACE_OUTER_BOUND('',#1486,.T.);
#817=FACE_OUTER_BOUND('',#1487,.T.);
#818=FACE_OUTER_BOUND('',#1488,.T.);
#819=FACE_OUTER_BOUND('',#1489,.T.);
#820=FACE_OUTER_BOUND('',#1490,.T.);
#821=FACE_OUTER_BOUND('',#1491,.T.);
#822=FACE_OUTER_BOUND('',#1492,.T.);
#823=FACE_OUTER_BOUND('',#1493,.T.);
#824=FACE_OUTER_BOUND('',#1494,.T.);
#825=FACE_OUTER_BOUND('',#1495,.T.);
#826=FACE_OUTER_BOUND('',#1496,.T.);
#827=FACE_OUTER_BOUND('',#1497,.T.);
#828=FACE_OUTER_BOUND('',#1498,.T.);
#829=FACE_OUTER_BOUND('',#1499,.T.);
#830=FACE_OUTER_BOUND('',#1500,.T.);
#831=FACE_OUTER_BOUND('',#1501,.T.);
#832=FACE_OUTER_BOUND('',#1503,.T.);
#833=FACE_OUTER_BOUND('',#1504,.T.);
#834=FACE_OUTER_BOUND('',#1505,.T.);
#835=FACE_OUTER_BOUND('',#1506,.T.);
#836=FACE_OUTER_BOUND('',#1507,.T.);
#837=FACE_OUTER_BOUND('',#1508,.T.);
#838=FACE_OUTER_BOUND('',#1509,.T.);
#839=FACE_OUTER_BOUND('',#1510,.T.);
#840=FACE_OUTER_BOUND('',#1511,.T.);
#841=FACE_OUTER_BOUND('',#1512,.T.);
#842=FACE_OUTER_BOUND('',#1513,.T.);
#843=FACE_OUTER_BOUND('',#1514,.T.);
#844=FACE_OUTER_BOUND('',#1515,.T.);
#845=FACE_OUTER_BOUND('',#1516,.T.);
#846=FACE_OUTER_BOUND('',#1517,.T.);
#847=FACE_OUTER_BOUND('',#1518,.T.);
#848=FACE_OUTER_BOUND('',#1519,.T.);
#849=FACE_OUTER_BOUND('',#1520,.T.);
#850=FACE_OUTER_BOUND('',#1521,.T.);
#851=FACE_OUTER_BOUND('',#1522,.T.);
#852=FACE_OUTER_BOUND('',#1523,.T.);
#853=FACE_OUTER_BOUND('',#1524,.T.);
#854=FACE_OUTER_BOUND('',#1525,.T.);
#855=FACE_OUTER_BOUND('',#1526,.T.);
#856=FACE_OUTER_BOUND('',#1527,.T.);
#857=FACE_OUTER_BOUND('',#1528,.T.);
#858=FACE_OUTER_BOUND('',#1529,.T.);
#859=FACE_OUTER_BOUND('',#1530,.T.);
#860=FACE_OUTER_BOUND('',#1531,.T.);
#861=FACE_OUTER_BOUND('',#1532,.T.);
#862=FACE_OUTER_BOUND('',#1533,.T.);
#863=FACE_OUTER_BOUND('',#1534,.T.);
#864=FACE_OUTER_BOUND('',#1535,.T.);
#865=FACE_OUTER_BOUND('',#1536,.T.);
#866=FACE_OUTER_BOUND('',#1537,.T.);
#867=FACE_OUTER_BOUND('',#1538,.T.);
#868=FACE_OUTER_BOUND('',#1539,.T.);
#869=FACE_OUTER_BOUND('',#1540,.T.);
#870=FACE_OUTER_BOUND('',#1541,.T.);
#871=FACE_OUTER_BOUND('',#1542,.T.);
#872=FACE_OUTER_BOUND('',#1543,.T.);
#873=FACE_OUTER_BOUND('',#1544,.T.);
#874=FACE_OUTER_BOUND('',#1545,.T.);
#875=FACE_OUTER_BOUND('',#1546,.T.);
#876=FACE_OUTER_BOUND('',#1547,.T.);
#877=FACE_OUTER_BOUND('',#1548,.T.);
#878=FACE_OUTER_BOUND('',#1549,.T.);
#879=FACE_OUTER_BOUND('',#1550,.T.);
#880=FACE_OUTER_BOUND('',#1551,.T.);
#881=FACE_OUTER_BOUND('',#1552,.T.);
#882=FACE_OUTER_BOUND('',#1553,.T.);
#883=FACE_OUTER_BOUND('',#1554,.T.);
#884=FACE_OUTER_BOUND('',#1555,.T.);
#885=FACE_OUTER_BOUND('',#1556,.T.);
#886=FACE_OUTER_BOUND('',#1557,.T.);
#887=FACE_OUTER_BOUND('',#1558,.T.);
#888=FACE_OUTER_BOUND('',#1559,.T.);
#889=FACE_OUTER_BOUND('',#1560,.T.);
#890=FACE_OUTER_BOUND('',#1561,.T.);
#891=FACE_OUTER_BOUND('',#1562,.T.);
#892=FACE_OUTER_BOUND('',#1563,.T.);
#893=FACE_OUTER_BOUND('',#1564,.T.);
#894=FACE_OUTER_BOUND('',#1565,.T.);
#895=FACE_OUTER_BOUND('',#1566,.T.);
#896=FACE_OUTER_BOUND('',#1567,.T.);
#897=FACE_OUTER_BOUND('',#1568,.T.);
#898=FACE_OUTER_BOUND('',#1569,.T.);
#899=FACE_OUTER_BOUND('',#1570,.T.);
#900=FACE_OUTER_BOUND('',#1571,.T.);
#901=FACE_OUTER_BOUND('',#1572,.T.);
#902=FACE_OUTER_BOUND('',#1573,.T.);
#903=FACE_OUTER_BOUND('',#1574,.T.);
#904=FACE_OUTER_BOUND('',#1575,.T.);
#905=FACE_OUTER_BOUND('',#1576,.T.);
#906=FACE_OUTER_BOUND('',#1577,.T.);
#907=FACE_OUTER_BOUND('',#1578,.T.);
#908=FACE_OUTER_BOUND('',#1579,.T.);
#909=FACE_OUTER_BOUND('',#1580,.T.);
#910=FACE_OUTER_BOUND('',#1581,.T.);
#911=FACE_OUTER_BOUND('',#1582,.T.);
#912=FACE_OUTER_BOUND('',#1583,.T.);
#913=FACE_OUTER_BOUND('',#1585,.T.);
#914=FACE_OUTER_BOUND('',#1586,.T.);
#915=FACE_OUTER_BOUND('',#1587,.T.);
#916=FACE_OUTER_BOUND('',#1588,.T.);
#917=FACE_OUTER_BOUND('',#1589,.T.);
#918=FACE_OUTER_BOUND('',#1590,.T.);
#919=FACE_OUTER_BOUND('',#1592,.T.);
#920=FACE_OUTER_BOUND('',#1593,.T.);
#921=FACE_OUTER_BOUND('',#1594,.T.);
#922=FACE_OUTER_BOUND('',#1595,.T.);
#923=FACE_OUTER_BOUND('',#1596,.T.);
#924=FACE_OUTER_BOUND('',#1597,.T.);
#925=FACE_OUTER_BOUND('',#1598,.T.);
#926=FACE_OUTER_BOUND('',#1599,.T.);
#927=FACE_OUTER_BOUND('',#1600,.T.);
#928=FACE_OUTER_BOUND('',#1601,.T.);
#929=FACE_OUTER_BOUND('',#1602,.T.);
#930=FACE_OUTER_BOUND('',#1603,.T.);
#931=FACE_OUTER_BOUND('',#1604,.T.);
#932=FACE_OUTER_BOUND('',#1605,.T.);
#933=FACE_OUTER_BOUND('',#1606,.T.);
#934=FACE_OUTER_BOUND('',#1607,.T.);
#935=FACE_OUTER_BOUND('',#1608,.T.);
#936=FACE_OUTER_BOUND('',#1609,.T.);
#937=FACE_OUTER_BOUND('',#1610,.T.);
#938=FACE_OUTER_BOUND('',#1611,.T.);
#939=FACE_OUTER_BOUND('',#1613,.T.);
#940=FACE_OUTER_BOUND('',#1614,.T.);
#941=FACE_OUTER_BOUND('',#1616,.T.);
#942=FACE_OUTER_BOUND('',#1617,.T.);
#943=FACE_OUTER_BOUND('',#1618,.T.);
#944=FACE_OUTER_BOUND('',#1619,.T.);
#945=FACE_OUTER_BOUND('',#1620,.T.);
#946=FACE_OUTER_BOUND('',#1621,.T.);
#947=FACE_OUTER_BOUND('',#1622,.T.);
#948=FACE_OUTER_BOUND('',#1623,.T.);
#949=FACE_OUTER_BOUND('',#1624,.T.);
#950=FACE_OUTER_BOUND('',#1625,.T.);
#951=FACE_OUTER_BOUND('',#1626,.T.);
#952=FACE_OUTER_BOUND('',#1627,.T.);
#953=FACE_OUTER_BOUND('',#1628,.T.);
#954=FACE_OUTER_BOUND('',#1629,.T.);
#955=FACE_OUTER_BOUND('',#1630,.T.);
#956=FACE_OUTER_BOUND('',#1631,.T.);
#957=FACE_OUTER_BOUND('',#1632,.T.);
#958=FACE_OUTER_BOUND('',#1633,.T.);
#959=FACE_OUTER_BOUND('',#1634,.T.);
#960=FACE_OUTER_BOUND('',#1635,.T.);
#961=FACE_OUTER_BOUND('',#1637,.T.);
#962=FACE_OUTER_BOUND('',#1638,.T.);
#963=FACE_OUTER_BOUND('',#1639,.T.);
#964=FACE_OUTER_BOUND('',#1640,.T.);
#965=FACE_OUTER_BOUND('',#1641,.T.);
#966=FACE_OUTER_BOUND('',#1642,.T.);
#967=FACE_OUTER_BOUND('',#1643,.T.);
#968=FACE_OUTER_BOUND('',#1644,.T.);
#969=FACE_OUTER_BOUND('',#1645,.T.);
#970=FACE_OUTER_BOUND('',#1646,.T.);
#971=FACE_OUTER_BOUND('',#1647,.T.);
#972=FACE_OUTER_BOUND('',#1648,.T.);
#973=FACE_OUTER_BOUND('',#1649,.T.);
#974=FACE_OUTER_BOUND('',#1650,.T.);
#975=FACE_OUTER_BOUND('',#1651,.T.);
#976=FACE_OUTER_BOUND('',#1652,.T.);
#977=FACE_OUTER_BOUND('',#1653,.T.);
#978=FACE_OUTER_BOUND('',#1654,.T.);
#979=FACE_OUTER_BOUND('',#1655,.T.);
#980=FACE_OUTER_BOUND('',#1656,.T.);
#981=FACE_OUTER_BOUND('',#1657,.T.);
#982=FACE_OUTER_BOUND('',#1658,.T.);
#983=FACE_OUTER_BOUND('',#1659,.T.);
#984=FACE_OUTER_BOUND('',#1660,.T.);
#985=FACE_OUTER_BOUND('',#1661,.T.);
#986=FACE_OUTER_BOUND('',#1662,.T.);
#987=FACE_OUTER_BOUND('',#1663,.T.);
#988=FACE_OUTER_BOUND('',#1664,.T.);
#989=FACE_OUTER_BOUND('',#1665,.T.);
#990=FACE_OUTER_BOUND('',#1666,.T.);
#991=FACE_OUTER_BOUND('',#1667,.T.);
#992=FACE_OUTER_BOUND('',#1668,.T.);
#993=FACE_OUTER_BOUND('',#1669,.T.);
#994=FACE_OUTER_BOUND('',#1670,.T.);
#995=FACE_OUTER_BOUND('',#1671,.T.);
#996=FACE_OUTER_BOUND('',#1672,.T.);
#997=FACE_OUTER_BOUND('',#1673,.T.);
#998=FACE_OUTER_BOUND('',#1675,.T.);
#999=FACE_OUTER_BOUND('',#1676,.T.);
#1000=FACE_OUTER_BOUND('',#1678,.T.);
#1001=FACE_OUTER_BOUND('',#1679,.T.);
#1002=FACE_OUTER_BOUND('',#1681,.T.);
#1003=FACE_OUTER_BOUND('',#1682,.T.);
#1004=FACE_OUTER_BOUND('',#1683,.T.);
#1005=FACE_OUTER_BOUND('',#1684,.T.);
#1006=FACE_OUTER_BOUND('',#1685,.T.);
#1007=FACE_OUTER_BOUND('',#1686,.T.);
#1008=FACE_OUTER_BOUND('',#1687,.T.);
#1009=FACE_OUTER_BOUND('',#1688,.T.);
#1010=FACE_OUTER_BOUND('',#1689,.T.);
#1011=FACE_OUTER_BOUND('',#1690,.T.);
#1012=FACE_OUTER_BOUND('',#1691,.T.);
#1013=FACE_OUTER_BOUND('',#1692,.T.);
#1014=FACE_OUTER_BOUND('',#1693,.T.);
#1015=FACE_OUTER_BOUND('',#1694,.T.);
#1016=FACE_OUTER_BOUND('',#1695,.T.);
#1017=FACE_OUTER_BOUND('',#1696,.T.);
#1018=FACE_OUTER_BOUND('',#1697,.T.);
#1019=FACE_OUTER_BOUND('',#1698,.T.);
#1020=FACE_OUTER_BOUND('',#1699,.T.);
#1021=FACE_OUTER_BOUND('',#1700,.T.);
#1022=FACE_OUTER_BOUND('',#1701,.T.);
#1023=FACE_OUTER_BOUND('',#1702,.T.);
#1024=FACE_OUTER_BOUND('',#1703,.T.);
#1025=FACE_OUTER_BOUND('',#1704,.T.);
#1026=FACE_OUTER_BOUND('',#1705,.T.);
#1027=FACE_OUTER_BOUND('',#1706,.T.);
#1028=FACE_OUTER_BOUND('',#1707,.T.);
#1029=FACE_OUTER_BOUND('',#1708,.T.);
#1030=FACE_OUTER_BOUND('',#1709,.T.);
#1031=FACE_OUTER_BOUND('',#1710,.T.);
#1032=FACE_OUTER_BOUND('',#1711,.T.);
#1033=FACE_OUTER_BOUND('',#1712,.T.);
#1034=FACE_OUTER_BOUND('',#1713,.T.);
#1035=FACE_OUTER_BOUND('',#1714,.T.);
#1036=FACE_OUTER_BOUND('',#1715,.T.);
#1037=FACE_OUTER_BOUND('',#1716,.T.);
#1038=FACE_OUTER_BOUND('',#1717,.T.);
#1039=FACE_OUTER_BOUND('',#1718,.T.);
#1040=FACE_OUTER_BOUND('',#1719,.T.);
#1041=FACE_OUTER_BOUND('',#1720,.T.);
#1042=FACE_OUTER_BOUND('',#1721,.T.);
#1043=FACE_OUTER_BOUND('',#1722,.T.);
#1044=FACE_OUTER_BOUND('',#1723,.T.);
#1045=FACE_OUTER_BOUND('',#1724,.T.);
#1046=FACE_OUTER_BOUND('',#1725,.T.);
#1047=FACE_OUTER_BOUND('',#1726,.T.);
#1048=FACE_OUTER_BOUND('',#1728,.T.);
#1049=FACE_OUTER_BOUND('',#1729,.T.);
#1050=FACE_OUTER_BOUND('',#1730,.T.);
#1051=FACE_OUTER_BOUND('',#1731,.T.);
#1052=FACE_OUTER_BOUND('',#1733,.T.);
#1053=FACE_OUTER_BOUND('',#1734,.T.);
#1054=FACE_OUTER_BOUND('',#1735,.T.);
#1055=FACE_OUTER_BOUND('',#1736,.T.);
#1056=FACE_OUTER_BOUND('',#1737,.T.);
#1057=FACE_OUTER_BOUND('',#1738,.T.);
#1058=FACE_OUTER_BOUND('',#1739,.T.);
#1059=FACE_OUTER_BOUND('',#1740,.T.);
#1060=FACE_OUTER_BOUND('',#1741,.T.);
#1061=FACE_OUTER_BOUND('',#1742,.T.);
#1062=FACE_OUTER_BOUND('',#1743,.T.);
#1063=FACE_OUTER_BOUND('',#1744,.T.);
#1064=FACE_OUTER_BOUND('',#1745,.T.);
#1065=EDGE_LOOP('',(#7124,#7125,#7126,#7127,#7128,#7129,#7130,#7131,#7132,
#7133,#7134,#7135));
#1066=EDGE_LOOP('',(#7136,#7137,#7138,#7139));
#1067=EDGE_LOOP('',(#7140,#7141,#7142,#7143,#7144,#7145,#7146,#7147,#7148,
#7149,#7150,#7151,#7152,#7153,#7154,#7155,#7156,#7157,#7158,#7159,#7160,
#7161,#7162,#7163,#7164,#7165,#7166,#7167,#7168,#7169));
#1068=EDGE_LOOP('',(#7170,#7171));
#1069=EDGE_LOOP('',(#7172));
#1070=EDGE_LOOP('',(#7173));
#1071=EDGE_LOOP('',(#7174,#7175,#7176,#7177,#7178));
#1072=EDGE_LOOP('',(#7179,#7180,#7181,#7182,#7183,#7184,#7185,#7186,#7187,
#7188,#7189,#7190));
#1073=EDGE_LOOP('',(#7191,#7192,#7193,#7194,#7195,#7196,#7197));
#1074=EDGE_LOOP('',(#7198,#7199,#7200,#7201,#7202,#7203,#7204));
#1075=EDGE_LOOP('',(#7205,#7206));
#1076=EDGE_LOOP('',(#7207,#7208,#7209,#7210));
#1077=EDGE_LOOP('',(#7211,#7212,#7213,#7214));
#1078=EDGE_LOOP('',(#7215,#7216,#7217,#7218,#7219,#7220,#7221));
#1079=EDGE_LOOP('',(#7222,#7223,#7224,#7225));
#1080=EDGE_LOOP('',(#7226,#7227,#7228,#7229,#7230,#7231));
#1081=EDGE_LOOP('',(#7232,#7233,#7234,#7235,#7236,#7237));
#1082=EDGE_LOOP('',(#7238,#7239,#7240,#7241,#7242,#7243,#7244,#7245,#7246,
#7247,#7248,#7249,#7250,#7251,#7252,#7253,#7254,#7255,#7256));
#1083=EDGE_LOOP('',(#7257,#7258));
#1084=EDGE_LOOP('',(#7259,#7260,#7261,#7262,#7263,#7264,#7265,#7266,#7267,
#7268,#7269,#7270,#7271,#7272,#7273,#7274,#7275,#7276,#7277));
#1085=EDGE_LOOP('',(#7278,#7279));
#1086=EDGE_LOOP('',(#7280,#7281,#7282,#7283,#7284,#7285,#7286));
#1087=EDGE_LOOP('',(#7287,#7288,#7289,#7290,#7291,#7292,#7293));
#1088=EDGE_LOOP('',(#7294,#7295));
#1089=EDGE_LOOP('',(#7296,#7297,#7298,#7299,#7300,#7301,#7302));
#1090=EDGE_LOOP('',(#7303,#7304,#7305,#7306,#7307,#7308,#7309));
#1091=EDGE_LOOP('',(#7310,#7311));
#1092=EDGE_LOOP('',(#7312,#7313,#7314,#7315));
#1093=EDGE_LOOP('',(#7316,#7317,#7318));
#1094=EDGE_LOOP('',(#7319,#7320,#7321,#7322,#7323));
#1095=EDGE_LOOP('',(#7324,#7325,#7326,#7327,#7328));
#1096=EDGE_LOOP('',(#7329,#7330,#7331,#7332));
#1097=EDGE_LOOP('',(#7333,#7334,#7335,#7336));
#1098=EDGE_LOOP('',(#7337,#7338,#7339,#7340));
#1099=EDGE_LOOP('',(#7341,#7342,#7343,#7344,#7345,#7346));
#1100=EDGE_LOOP('',(#7347,#7348,#7349,#7350));
#1101=EDGE_LOOP('',(#7351,#7352,#7353,#7354));
#1102=EDGE_LOOP('',(#7355,#7356,#7357,#7358));
#1103=EDGE_LOOP('',(#7359,#7360,#7361,#7362,#7363,#7364,#7365,#7366,#7367,
#7368,#7369,#7370,#7371,#7372,#7373,#7374));
#1104=EDGE_LOOP('',(#7375,#7376,#7377,#7378));
#1105=EDGE_LOOP('',(#7379,#7380,#7381,#7382));
#1106=EDGE_LOOP('',(#7383,#7384,#7385,#7386));
#1107=EDGE_LOOP('',(#7387,#7388,#7389,#7390));
#1108=EDGE_LOOP('',(#7391,#7392,#7393,#7394));
#1109=EDGE_LOOP('',(#7395,#7396,#7397,#7398));
#1110=EDGE_LOOP('',(#7399,#7400,#7401,#7402,#7403,#7404));
#1111=EDGE_LOOP('',(#7405,#7406,#7407));
#1112=EDGE_LOOP('',(#7408,#7409,#7410,#7411));
#1113=EDGE_LOOP('',(#7412,#7413,#7414,#7415));
#1114=EDGE_LOOP('',(#7416,#7417,#7418,#7419));
#1115=EDGE_LOOP('',(#7420,#7421,#7422,#7423));
#1116=EDGE_LOOP('',(#7424,#7425,#7426,#7427));
#1117=EDGE_LOOP('',(#7428,#7429,#7430,#7431,#7432,#7433));
#1118=EDGE_LOOP('',(#7434,#7435));
#1119=EDGE_LOOP('',(#7436,#7437,#7438,#7439));
#1120=EDGE_LOOP('',(#7440,#7441,#7442,#7443));
#1121=EDGE_LOOP('',(#7444,#7445,#7446,#7447));
#1122=EDGE_LOOP('',(#7448,#7449,#7450,#7451,#7452,#7453));
#1123=EDGE_LOOP('',(#7454,#7455,#7456,#7457,#7458,#7459));
#1124=EDGE_LOOP('',(#7460,#7461));
#1125=EDGE_LOOP('',(#7462,#7463));
#1126=EDGE_LOOP('',(#7464,#7465,#7466,#7467,#7468,#7469));
#1127=EDGE_LOOP('',(#7470,#7471,#7472,#7473,#7474));
#1128=EDGE_LOOP('',(#7475,#7476,#7477,#7478));
#1129=EDGE_LOOP('',(#7479,#7480,#7481,#7482,#7483,#7484,#7485,#7486,#7487,
#7488));
#1130=EDGE_LOOP('',(#7489,#7490,#7491,#7492));
#1131=EDGE_LOOP('',(#7493,#7494,#7495,#7496));
#1132=EDGE_LOOP('',(#7497,#7498,#7499,#7500));
#1133=EDGE_LOOP('',(#7501,#7502,#7503,#7504,#7505,#7506,#7507,#7508,#7509,
#7510,#7511,#7512,#7513,#7514,#7515,#7516));
#1134=EDGE_LOOP('',(#7517,#7518,#7519,#7520,#7521));
#1135=EDGE_LOOP('',(#7522,#7523,#7524,#7525));
#1136=EDGE_LOOP('',(#7526,#7527,#7528,#7529));
#1137=EDGE_LOOP('',(#7530,#7531,#7532,#7533));
#1138=EDGE_LOOP('',(#7534,#7535,#7536,#7537));
#1139=EDGE_LOOP('',(#7538,#7539,#7540,#7541));
#1140=EDGE_LOOP('',(#7542,#7543,#7544,#7545));
#1141=EDGE_LOOP('',(#7546,#7547,#7548,#7549));
#1142=EDGE_LOOP('',(#7550,#7551,#7552,#7553));
#1143=EDGE_LOOP('',(#7554,#7555,#7556,#7557));
#1144=EDGE_LOOP('',(#7558,#7559,#7560,#7561));
#1145=EDGE_LOOP('',(#7562,#7563,#7564,#7565));
#1146=EDGE_LOOP('',(#7566,#7567,#7568,#7569));
#1147=EDGE_LOOP('',(#7570,#7571,#7572,#7573));
#1148=EDGE_LOOP('',(#7574,#7575,#7576,#7577));
#1149=EDGE_LOOP('',(#7578,#7579,#7580,#7581));
#1150=EDGE_LOOP('',(#7582,#7583,#7584,#7585));
#1151=EDGE_LOOP('',(#7586,#7587,#7588,#7589));
#1152=EDGE_LOOP('',(#7590,#7591,#7592,#7593));
#1153=EDGE_LOOP('',(#7594,#7595,#7596,#7597));
#1154=EDGE_LOOP('',(#7598,#7599,#7600,#7601,#7602,#7603,#7604,#7605,#7606,
#7607,#7608,#7609,#7610,#7611));
#1155=EDGE_LOOP('',(#7612,#7613,#7614,#7615,#7616));
#1156=EDGE_LOOP('',(#7617,#7618,#7619,#7620,#7621,#7622,#7623,#7624,#7625,
#7626,#7627,#7628,#7629,#7630,#7631,#7632,#7633,#7634));
#1157=EDGE_LOOP('',(#7635,#7636,#7637,#7638,#7639));
#1158=EDGE_LOOP('',(#7640,#7641,#7642,#7643));
#1159=EDGE_LOOP('',(#7644,#7645,#7646,#7647,#7648,#7649,#7650,#7651));
#1160=EDGE_LOOP('',(#7652,#7653,#7654,#7655));
#1161=EDGE_LOOP('',(#7656,#7657,#7658,#7659,#7660,#7661,#7662,#7663,#7664));
#1162=EDGE_LOOP('',(#7665,#7666,#7667,#7668,#7669,#7670,#7671,#7672,#7673,
#7674));
#1163=EDGE_LOOP('',(#7675,#7676,#7677,#7678));
#1164=EDGE_LOOP('',(#7679,#7680,#7681,#7682,#7683,#7684));
#1165=EDGE_LOOP('',(#7685,#7686,#7687,#7688));
#1166=EDGE_LOOP('',(#7689,#7690,#7691,#7692,#7693,#7694,#7695));
#1167=EDGE_LOOP('',(#7696,#7697,#7698,#7699));
#1168=EDGE_LOOP('',(#7700,#7701,#7702,#7703));
#1169=EDGE_LOOP('',(#7704,#7705,#7706,#7707));
#1170=EDGE_LOOP('',(#7708,#7709,#7710,#7711));
#1171=EDGE_LOOP('',(#7712,#7713,#7714,#7715));
#1172=EDGE_LOOP('',(#7716,#7717,#7718,#7719));
#1173=EDGE_LOOP('',(#7720,#7721,#7722,#7723));
#1174=EDGE_LOOP('',(#7724,#7725,#7726,#7727));
#1175=EDGE_LOOP('',(#7728,#7729,#7730,#7731));
#1176=EDGE_LOOP('',(#7732,#7733,#7734,#7735));
#1177=EDGE_LOOP('',(#7736,#7737,#7738,#7739));
#1178=EDGE_LOOP('',(#7740,#7741,#7742,#7743));
#1179=EDGE_LOOP('',(#7744,#7745,#7746,#7747));
#1180=EDGE_LOOP('',(#7748,#7749,#7750,#7751));
#1181=EDGE_LOOP('',(#7752,#7753,#7754,#7755));
#1182=EDGE_LOOP('',(#7756,#7757,#7758,#7759));
#1183=EDGE_LOOP('',(#7760,#7761,#7762,#7763));
#1184=EDGE_LOOP('',(#7764,#7765,#7766,#7767));
#1185=EDGE_LOOP('',(#7768,#7769,#7770,#7771,#7772));
#1186=EDGE_LOOP('',(#7773,#7774,#7775,#7776,#7777,#7778));
#1187=EDGE_LOOP('',(#7779,#7780,#7781,#7782,#7783,#7784));
#1188=EDGE_LOOP('',(#7785,#7786,#7787,#7788));
#1189=EDGE_LOOP('',(#7789,#7790,#7791));
#1190=EDGE_LOOP('',(#7792,#7793,#7794));
#1191=EDGE_LOOP('',(#7795,#7796,#7797,#7798,#7799,#7800,#7801,#7802,#7803,
#7804,#7805,#7806,#7807,#7808,#7809,#7810,#7811,#7812));
#1192=EDGE_LOOP('',(#7813,#7814,#7815,#7816));
#1193=EDGE_LOOP('',(#7817,#7818,#7819));
#1194=EDGE_LOOP('',(#7820,#7821,#7822,#7823,#7824));
#1195=EDGE_LOOP('',(#7825,#7826,#7827,#7828,#7829));
#1196=EDGE_LOOP('',(#7830,#7831,#7832,#7833));
#1197=EDGE_LOOP('',(#7834,#7835,#7836));
#1198=EDGE_LOOP('',(#7837,#7838,#7839));
#1199=EDGE_LOOP('',(#7840,#7841,#7842,#7843));
#1200=EDGE_LOOP('',(#7844,#7845));
#1201=EDGE_LOOP('',(#7846,#7847,#7848,#7849));
#1202=EDGE_LOOP('',(#7850,#7851,#7852,#7853));
#1203=EDGE_LOOP('',(#7854,#7855,#7856));
#1204=EDGE_LOOP('',(#7857,#7858,#7859,#7860));
#1205=EDGE_LOOP('',(#7861,#7862,#7863));
#1206=EDGE_LOOP('',(#7864,#7865,#7866,#7867));
#1207=EDGE_LOOP('',(#7868,#7869,#7870,#7871));
#1208=EDGE_LOOP('',(#7872,#7873,#7874,#7875));
#1209=EDGE_LOOP('',(#7876,#7877,#7878,#7879));
#1210=EDGE_LOOP('',(#7880,#7881,#7882,#7883));
#1211=EDGE_LOOP('',(#7884,#7885,#7886,#7887));
#1212=EDGE_LOOP('',(#7888,#7889,#7890,#7891));
#1213=EDGE_LOOP('',(#7892,#7893,#7894,#7895));
#1214=EDGE_LOOP('',(#7896,#7897,#7898,#7899));
#1215=EDGE_LOOP('',(#7900,#7901,#7902,#7903));
#1216=EDGE_LOOP('',(#7904,#7905,#7906,#7907));
#1217=EDGE_LOOP('',(#7908,#7909,#7910,#7911));
#1218=EDGE_LOOP('',(#7912,#7913,#7914,#7915));
#1219=EDGE_LOOP('',(#7916,#7917,#7918));
#1220=EDGE_LOOP('',(#7919,#7920,#7921,#7922));
#1221=EDGE_LOOP('',(#7923,#7924,#7925,#7926));
#1222=EDGE_LOOP('',(#7927,#7928,#7929,#7930));
#1223=EDGE_LOOP('',(#7931,#7932,#7933,#7934));
#1224=EDGE_LOOP('',(#7935,#7936,#7937,#7938,#7939,#7940));
#1225=EDGE_LOOP('',(#7941,#7942,#7943,#7944));
#1226=EDGE_LOOP('',(#7945,#7946,#7947,#7948));
#1227=EDGE_LOOP('',(#7949,#7950,#7951,#7952,#7953));
#1228=EDGE_LOOP('',(#7954,#7955,#7956,#7957,#7958,#7959));
#1229=EDGE_LOOP('',(#7960,#7961));
#1230=EDGE_LOOP('',(#7962,#7963,#7964,#7965,#7966,#7967,#7968,#7969,#7970,
#7971,#7972));
#1231=EDGE_LOOP('',(#7973,#7974,#7975,#7976));
#1232=EDGE_LOOP('',(#7977,#7978,#7979,#7980,#7981,#7982,#7983,#7984,#7985,
#7986,#7987,#7988,#7989,#7990,#7991,#7992,#7993,#7994,#7995,#7996,#7997,
#7998,#7999,#8000,#8001,#8002,#8003,#8004,#8005,#8006));
#1233=EDGE_LOOP('',(#8007));
#1234=EDGE_LOOP('',(#8008,#8009));
#1235=EDGE_LOOP('',(#8010,#8011));
#1236=EDGE_LOOP('',(#8012,#8013,#8014,#8015,#8016));
#1237=EDGE_LOOP('',(#8017,#8018,#8019,#8020,#8021,#8022,#8023,#8024,#8025,
#8026,#8027,#8028));
#1238=EDGE_LOOP('',(#8029,#8030,#8031,#8032));
#1239=EDGE_LOOP('',(#8033,#8034,#8035,#8036));
#1240=EDGE_LOOP('',(#8037,#8038,#8039,#8040));
#1241=EDGE_LOOP('',(#8041,#8042,#8043,#8044,#8045,#8046,#8047,#8048,#8049,
#8050));
#1242=EDGE_LOOP('',(#8051));
#1243=EDGE_LOOP('',(#8052,#8053,#8054,#8055));
#1244=EDGE_LOOP('',(#8056,#8057,#8058,#8059,#8060,#8061,#8062,#8063,#8064,
#8065,#8066,#8067,#8068,#8069,#8070,#8071,#8072,#8073,#8074,#8075,#8076,
#8077,#8078,#8079,#8080,#8081,#8082,#8083,#8084,#8085,#8086,#8087,#8088,
#8089));
#1245=EDGE_LOOP('',(#8090));
#1246=EDGE_LOOP('',(#8091));
#1247=EDGE_LOOP('',(#8092,#8093,#8094,#8095));
#1248=EDGE_LOOP('',(#8096,#8097,#8098,#8099));
#1249=EDGE_LOOP('',(#8100));
#1250=EDGE_LOOP('',(#8101,#8102,#8103,#8104));
#1251=EDGE_LOOP('',(#8105,#8106,#8107,#8108));
#1252=EDGE_LOOP('',(#8109,#8110,#8111,#8112,#8113,#8114,#8115,#8116,#8117,
#8118));
#1253=EDGE_LOOP('',(#8119,#8120,#8121,#8122));
#1254=EDGE_LOOP('',(#8123,#8124,#8125,#8126,#8127,#8128,#8129,#8130,#8131,
#8132,#8133,#8134,#8135,#8136));
#1255=EDGE_LOOP('',(#8137,#8138,#8139,#8140));
#1256=EDGE_LOOP('',(#8141,#8142,#8143,#8144));
#1257=EDGE_LOOP('',(#8145,#8146,#8147,#8148));
#1258=EDGE_LOOP('',(#8149,#8150,#8151,#8152,#8153,#8154));
#1259=EDGE_LOOP('',(#8155,#8156,#8157,#8158));
#1260=EDGE_LOOP('',(#8159,#8160,#8161,#8162));
#1261=EDGE_LOOP('',(#8163,#8164,#8165,#8166));
#1262=EDGE_LOOP('',(#8167,#8168,#8169,#8170,#8171));
#1263=EDGE_LOOP('',(#8172,#8173,#8174));
#1264=EDGE_LOOP('',(#8175,#8176,#8177,#8178));
#1265=EDGE_LOOP('',(#8179,#8180,#8181,#8182));
#1266=EDGE_LOOP('',(#8183,#8184,#8185,#8186));
#1267=EDGE_LOOP('',(#8187,#8188,#8189,#8190,#8191,#8192,#8193,#8194));
#1268=EDGE_LOOP('',(#8195,#8196,#8197,#8198));
#1269=EDGE_LOOP('',(#8199,#8200,#8201,#8202));
#1270=EDGE_LOOP('',(#8203,#8204,#8205,#8206));
#1271=EDGE_LOOP('',(#8207,#8208,#8209,#8210,#8211));
#1272=EDGE_LOOP('',(#8212,#8213,#8214));
#1273=EDGE_LOOP('',(#8215,#8216,#8217,#8218));
#1274=EDGE_LOOP('',(#8219,#8220,#8221,#8222));
#1275=EDGE_LOOP('',(#8223,#8224,#8225,#8226));
#1276=EDGE_LOOP('',(#8227,#8228,#8229,#8230));
#1277=EDGE_LOOP('',(#8231,#8232,#8233,#8234));
#1278=EDGE_LOOP('',(#8235,#8236,#8237,#8238,#8239));
#1279=EDGE_LOOP('',(#8240,#8241,#8242,#8243));
#1280=EDGE_LOOP('',(#8244,#8245,#8246,#8247));
#1281=EDGE_LOOP('',(#8248,#8249,#8250,#8251));
#1282=EDGE_LOOP('',(#8252,#8253,#8254,#8255));
#1283=EDGE_LOOP('',(#8256,#8257,#8258,#8259,#8260,#8261,#8262,#8263,#8264,
#8265,#8266,#8267));
#1284=EDGE_LOOP('',(#8268,#8269,#8270,#8271,#8272,#8273,#8274,#8275));
#1285=EDGE_LOOP('',(#8276,#8277,#8278,#8279,#8280,#8281,#8282,#8283,#8284,
#8285,#8286,#8287,#8288,#8289,#8290,#8291,#8292,#8293,#8294,#8295,#8296,
#8297,#8298,#8299,#8300,#8301,#8302,#8303,#8304,#8305,#8306,#8307,#8308,
#8309,#8310,#8311,#8312,#8313,#8314,#8315));
#1286=EDGE_LOOP('',(#8316,#8317,#8318,#8319,#8320,#8321,#8322,#8323));
#1287=EDGE_LOOP('',(#8324,#8325,#8326,#8327,#8328,#8329,#8330,#8331,#8332,
#8333,#8334,#8335,#8336,#8337,#8338,#8339,#8340,#8341,#8342,#8343,#8344,
#8345,#8346,#8347,#8348,#8349));
#1288=EDGE_LOOP('',(#8350,#8351,#8352,#8353,#8354,#8355,#8356,#8357,#8358,
#8359,#8360,#8361,#8362,#8363,#8364,#8365,#8366,#8367,#8368,#8369,#8370,
#8371,#8372,#8373));
#1289=EDGE_LOOP('',(#8374,#8375,#8376,#8377,#8378,#8379,#8380,#8381,#8382,
#8383));
#1290=EDGE_LOOP('',(#8384,#8385,#8386,#8387));
#1291=EDGE_LOOP('',(#8388,#8389,#8390,#8391,#8392,#8393,#8394,#8395,#8396,
#8397,#8398,#8399));
#1292=EDGE_LOOP('',(#8400,#8401,#8402));
#1293=EDGE_LOOP('',(#8403,#8404,#8405,#8406,#8407,#8408,#8409,#8410,#8411,
#8412,#8413,#8414,#8415,#8416,#8417,#8418,#8419,#8420,#8421,#8422));
#1294=EDGE_LOOP('',(#8423,#8424,#8425,#8426));
#1295=EDGE_LOOP('',(#8427,#8428,#8429,#8430));
#1296=EDGE_LOOP('',(#8431,#8432,#8433,#8434,#8435));
#1297=EDGE_LOOP('',(#8436,#8437,#8438,#8439));
#1298=EDGE_LOOP('',(#8440,#8441,#8442,#8443));
#1299=EDGE_LOOP('',(#8444,#8445,#8446,#8447));
#1300=EDGE_LOOP('',(#8448,#8449,#8450,#8451));
#1301=EDGE_LOOP('',(#8452,#8453,#8454,#8455));
#1302=EDGE_LOOP('',(#8456,#8457,#8458));
#1303=EDGE_LOOP('',(#8459,#8460,#8461,#8462));
#1304=EDGE_LOOP('',(#8463,#8464,#8465,#8466));
#1305=EDGE_LOOP('',(#8467,#8468,#8469,#8470));
#1306=EDGE_LOOP('',(#8471,#8472,#8473,#8474));
#1307=EDGE_LOOP('',(#8475,#8476,#8477,#8478,#8479,#8480));
#1308=EDGE_LOOP('',(#8481,#8482,#8483,#8484));
#1309=EDGE_LOOP('',(#8485,#8486,#8487,#8488));
#1310=EDGE_LOOP('',(#8489,#8490,#8491,#8492));
#1311=EDGE_LOOP('',(#8493,#8494,#8495,#8496));
#1312=EDGE_LOOP('',(#8497,#8498,#8499,#8500));
#1313=EDGE_LOOP('',(#8501,#8502,#8503));
#1314=EDGE_LOOP('',(#8504,#8505,#8506,#8507));
#1315=EDGE_LOOP('',(#8508,#8509,#8510,#8511,#8512));
#1316=EDGE_LOOP('',(#8513,#8514,#8515,#8516));
#1317=EDGE_LOOP('',(#8517,#8518,#8519,#8520));
#1318=EDGE_LOOP('',(#8521,#8522,#8523));
#1319=EDGE_LOOP('',(#8524,#8525,#8526,#8527));
#1320=EDGE_LOOP('',(#8528,#8529,#8530,#8531));
#1321=EDGE_LOOP('',(#8532,#8533,#8534,#8535));
#1322=EDGE_LOOP('',(#8536,#8537,#8538,#8539));
#1323=EDGE_LOOP('',(#8540,#8541,#8542,#8543));
#1324=EDGE_LOOP('',(#8544,#8545,#8546,#8547));
#1325=EDGE_LOOP('',(#8548,#8549,#8550,#8551));
#1326=EDGE_LOOP('',(#8552,#8553,#8554,#8555));
#1327=EDGE_LOOP('',(#8556,#8557,#8558,#8559,#8560,#8561,#8562,#8563));
#1328=EDGE_LOOP('',(#8564,#8565,#8566));
#1329=EDGE_LOOP('',(#8567,#8568,#8569,#8570,#8571,#8572,#8573,#8574,#8575,
#8576,#8577,#8578,#8579,#8580,#8581,#8582,#8583,#8584,#8585,#8586,#8587,
#8588,#8589,#8590,#8591,#8592,#8593,#8594,#8595,#8596,#8597,#8598,#8599,
#8600,#8601,#8602,#8603,#8604,#8605,#8606));
#1330=EDGE_LOOP('',(#8607,#8608,#8609,#8610,#8611,#8612,#8613,#8614));
#1331=EDGE_LOOP('',(#8615,#8616,#8617,#8618,#8619,#8620,#8621,#8622,#8623,
#8624,#8625,#8626,#8627,#8628,#8629,#8630,#8631,#8632,#8633,#8634,#8635,
#8636,#8637,#8638,#8639,#8640));
#1332=EDGE_LOOP('',(#8641,#8642,#8643,#8644,#8645,#8646,#8647,#8648,#8649,
#8650,#8651,#8652,#8653,#8654,#8655,#8656,#8657,#8658,#8659,#8660,#8661,
#8662,#8663,#8664));
#1333=EDGE_LOOP('',(#8665,#8666,#8667,#8668,#8669,#8670,#8671,#8672,#8673,
#8674,#8675,#8676,#8677,#8678,#8679,#8680,#8681,#8682,#8683,#8684));
#1334=EDGE_LOOP('',(#8685,#8686,#8687,#8688,#8689,#8690,#8691,#8692,#8693,
#8694));
#1335=EDGE_LOOP('',(#8695,#8696,#8697,#8698));
#1336=EDGE_LOOP('',(#8699,#8700,#8701,#8702,#8703,#8704,#8705,#8706,#8707,
#8708,#8709,#8710));
#1337=EDGE_LOOP('',(#8711,#8712,#8713,#8714));
#1338=EDGE_LOOP('',(#8715,#8716,#8717,#8718));
#1339=EDGE_LOOP('',(#8719,#8720,#8721,#8722));
#1340=EDGE_LOOP('',(#8723,#8724,#8725,#8726));
#1341=EDGE_LOOP('',(#8727,#8728,#8729,#8730));
#1342=EDGE_LOOP('',(#8731,#8732,#8733,#8734));
#1343=EDGE_LOOP('',(#8735,#8736,#8737,#8738));
#1344=EDGE_LOOP('',(#8739,#8740,#8741,#8742));
#1345=EDGE_LOOP('',(#8743,#8744,#8745,#8746));
#1346=EDGE_LOOP('',(#8747,#8748,#8749,#8750));
#1347=EDGE_LOOP('',(#8751,#8752,#8753,#8754));
#1348=EDGE_LOOP('',(#8755,#8756,#8757,#8758));
#1349=EDGE_LOOP('',(#8759,#8760,#8761,#8762));
#1350=EDGE_LOOP('',(#8763,#8764,#8765,#8766));
#1351=EDGE_LOOP('',(#8767,#8768,#8769,#8770));
#1352=EDGE_LOOP('',(#8771,#8772,#8773,#8774));
#1353=EDGE_LOOP('',(#8775,#8776,#8777,#8778));
#1354=EDGE_LOOP('',(#8779,#8780,#8781,#8782));
#1355=EDGE_LOOP('',(#8783,#8784,#8785,#8786));
#1356=EDGE_LOOP('',(#8787,#8788,#8789,#8790));
#1357=EDGE_LOOP('',(#8791,#8792,#8793,#8794));
#1358=EDGE_LOOP('',(#8795,#8796,#8797,#8798));
#1359=EDGE_LOOP('',(#8799,#8800,#8801,#8802));
#1360=EDGE_LOOP('',(#8803,#8804,#8805,#8806));
#1361=EDGE_LOOP('',(#8807,#8808,#8809,#8810));
#1362=EDGE_LOOP('',(#8811,#8812,#8813,#8814));
#1363=EDGE_LOOP('',(#8815,#8816,#8817,#8818));
#1364=EDGE_LOOP('',(#8819,#8820,#8821,#8822));
#1365=EDGE_LOOP('',(#8823,#8824,#8825,#8826));
#1366=EDGE_LOOP('',(#8827,#8828,#8829,#8830));
#1367=EDGE_LOOP('',(#8831,#8832,#8833,#8834));
#1368=EDGE_LOOP('',(#8835,#8836,#8837,#8838));
#1369=EDGE_LOOP('',(#8839,#8840,#8841,#8842));
#1370=EDGE_LOOP('',(#8843,#8844,#8845,#8846));
#1371=EDGE_LOOP('',(#8847,#8848,#8849,#8850));
#1372=EDGE_LOOP('',(#8851,#8852,#8853,#8854));
#1373=EDGE_LOOP('',(#8855,#8856,#8857,#8858));
#1374=EDGE_LOOP('',(#8859,#8860,#8861,#8862));
#1375=EDGE_LOOP('',(#8863,#8864,#8865,#8866));
#1376=EDGE_LOOP('',(#8867,#8868,#8869,#8870));
#1377=EDGE_LOOP('',(#8871,#8872,#8873,#8874));
#1378=EDGE_LOOP('',(#8875,#8876,#8877,#8878));
#1379=EDGE_LOOP('',(#8879,#8880,#8881,#8882));
#1380=EDGE_LOOP('',(#8883,#8884,#8885,#8886));
#1381=EDGE_LOOP('',(#8887,#8888,#8889,#8890));
#1382=EDGE_LOOP('',(#8891,#8892,#8893,#8894));
#1383=EDGE_LOOP('',(#8895,#8896,#8897,#8898));
#1384=EDGE_LOOP('',(#8899,#8900,#8901,#8902));
#1385=EDGE_LOOP('',(#8903,#8904,#8905,#8906));
#1386=EDGE_LOOP('',(#8907,#8908,#8909,#8910));
#1387=EDGE_LOOP('',(#8911,#8912,#8913,#8914));
#1388=EDGE_LOOP('',(#8915,#8916,#8917,#8918));
#1389=EDGE_LOOP('',(#8919,#8920,#8921,#8922));
#1390=EDGE_LOOP('',(#8923,#8924,#8925,#8926));
#1391=EDGE_LOOP('',(#8927,#8928,#8929,#8930));
#1392=EDGE_LOOP('',(#8931,#8932,#8933,#8934));
#1393=EDGE_LOOP('',(#8935,#8936,#8937,#8938));
#1394=EDGE_LOOP('',(#8939,#8940,#8941,#8942));
#1395=EDGE_LOOP('',(#8943,#8944,#8945,#8946));
#1396=EDGE_LOOP('',(#8947,#8948,#8949,#8950));
#1397=EDGE_LOOP('',(#8951,#8952,#8953,#8954));
#1398=EDGE_LOOP('',(#8955,#8956,#8957,#8958));
#1399=EDGE_LOOP('',(#8959,#8960,#8961,#8962));
#1400=EDGE_LOOP('',(#8963,#8964,#8965,#8966));
#1401=EDGE_LOOP('',(#8967,#8968,#8969,#8970));
#1402=EDGE_LOOP('',(#8971,#8972,#8973,#8974));
#1403=EDGE_LOOP('',(#8975,#8976,#8977,#8978));
#1404=EDGE_LOOP('',(#8979,#8980,#8981,#8982));
#1405=EDGE_LOOP('',(#8983,#8984,#8985,#8986));
#1406=EDGE_LOOP('',(#8987,#8988,#8989,#8990));
#1407=EDGE_LOOP('',(#8991,#8992,#8993,#8994));
#1408=EDGE_LOOP('',(#8995,#8996,#8997,#8998));
#1409=EDGE_LOOP('',(#8999,#9000,#9001,#9002));
#1410=EDGE_LOOP('',(#9003,#9004,#9005,#9006));
#1411=EDGE_LOOP('',(#9007,#9008,#9009,#9010));
#1412=EDGE_LOOP('',(#9011,#9012,#9013,#9014));
#1413=EDGE_LOOP('',(#9015,#9016,#9017,#9018));
#1414=EDGE_LOOP('',(#9019,#9020,#9021,#9022));
#1415=EDGE_LOOP('',(#9023,#9024,#9025,#9026));
#1416=EDGE_LOOP('',(#9027,#9028,#9029,#9030));
#1417=EDGE_LOOP('',(#9031,#9032,#9033,#9034));
#1418=EDGE_LOOP('',(#9035,#9036,#9037,#9038));
#1419=EDGE_LOOP('',(#9039,#9040,#9041,#9042));
#1420=EDGE_LOOP('',(#9043,#9044,#9045,#9046));
#1421=EDGE_LOOP('',(#9047,#9048,#9049,#9050));
#1422=EDGE_LOOP('',(#9051,#9052,#9053,#9054));
#1423=EDGE_LOOP('',(#9055,#9056,#9057,#9058));
#1424=EDGE_LOOP('',(#9059,#9060,#9061,#9062));
#1425=EDGE_LOOP('',(#9063,#9064,#9065,#9066));
#1426=EDGE_LOOP('',(#9067,#9068,#9069,#9070));
#1427=EDGE_LOOP('',(#9071,#9072,#9073,#9074));
#1428=EDGE_LOOP('',(#9075,#9076,#9077,#9078));
#1429=EDGE_LOOP('',(#9079,#9080,#9081,#9082));
#1430=EDGE_LOOP('',(#9083,#9084,#9085,#9086));
#1431=EDGE_LOOP('',(#9087,#9088,#9089,#9090));
#1432=EDGE_LOOP('',(#9091,#9092,#9093,#9094));
#1433=EDGE_LOOP('',(#9095,#9096,#9097,#9098));
#1434=EDGE_LOOP('',(#9099,#9100,#9101,#9102));
#1435=EDGE_LOOP('',(#9103,#9104,#9105,#9106));
#1436=EDGE_LOOP('',(#9107,#9108,#9109,#9110));
#1437=EDGE_LOOP('',(#9111,#9112,#9113,#9114));
#1438=EDGE_LOOP('',(#9115,#9116,#9117,#9118));
#1439=EDGE_LOOP('',(#9119,#9120,#9121,#9122));
#1440=EDGE_LOOP('',(#9123,#9124,#9125,#9126));
#1441=EDGE_LOOP('',(#9127,#9128,#9129,#9130));
#1442=EDGE_LOOP('',(#9131,#9132,#9133,#9134));
#1443=EDGE_LOOP('',(#9135,#9136,#9137,#9138));
#1444=EDGE_LOOP('',(#9139,#9140,#9141,#9142));
#1445=EDGE_LOOP('',(#9143,#9144,#9145,#9146));
#1446=EDGE_LOOP('',(#9147,#9148,#9149,#9150));
#1447=EDGE_LOOP('',(#9151,#9152,#9153,#9154));
#1448=EDGE_LOOP('',(#9155,#9156,#9157,#9158));
#1449=EDGE_LOOP('',(#9159,#9160,#9161,#9162));
#1450=EDGE_LOOP('',(#9163,#9164,#9165,#9166));
#1451=EDGE_LOOP('',(#9167,#9168,#9169,#9170));
#1452=EDGE_LOOP('',(#9171,#9172,#9173,#9174));
#1453=EDGE_LOOP('',(#9175,#9176,#9177,#9178));
#1454=EDGE_LOOP('',(#9179,#9180,#9181,#9182));
#1455=EDGE_LOOP('',(#9183,#9184,#9185,#9186));
#1456=EDGE_LOOP('',(#9187,#9188,#9189,#9190));
#1457=EDGE_LOOP('',(#9191,#9192,#9193,#9194));
#1458=EDGE_LOOP('',(#9195,#9196,#9197,#9198));
#1459=EDGE_LOOP('',(#9199,#9200,#9201,#9202));
#1460=EDGE_LOOP('',(#9203,#9204,#9205,#9206));
#1461=EDGE_LOOP('',(#9207,#9208,#9209,#9210));
#1462=EDGE_LOOP('',(#9211,#9212,#9213,#9214));
#1463=EDGE_LOOP('',(#9215,#9216,#9217,#9218));
#1464=EDGE_LOOP('',(#9219,#9220,#9221,#9222));
#1465=EDGE_LOOP('',(#9223,#9224,#9225,#9226));
#1466=EDGE_LOOP('',(#9227,#9228,#9229,#9230));
#1467=EDGE_LOOP('',(#9231,#9232,#9233,#9234));
#1468=EDGE_LOOP('',(#9235,#9236,#9237,#9238));
#1469=EDGE_LOOP('',(#9239,#9240,#9241,#9242));
#1470=EDGE_LOOP('',(#9243,#9244,#9245,#9246));
#1471=EDGE_LOOP('',(#9247,#9248,#9249,#9250));
#1472=EDGE_LOOP('',(#9251,#9252,#9253,#9254));
#1473=EDGE_LOOP('',(#9255,#9256,#9257,#9258));
#1474=EDGE_LOOP('',(#9259,#9260,#9261,#9262));
#1475=EDGE_LOOP('',(#9263,#9264,#9265,#9266));
#1476=EDGE_LOOP('',(#9267,#9268,#9269,#9270));
#1477=EDGE_LOOP('',(#9271,#9272,#9273,#9274));
#1478=EDGE_LOOP('',(#9275,#9276,#9277,#9278));
#1479=EDGE_LOOP('',(#9279,#9280,#9281,#9282));
#1480=EDGE_LOOP('',(#9283,#9284,#9285,#9286));
#1481=EDGE_LOOP('',(#9287,#9288,#9289,#9290));
#1482=EDGE_LOOP('',(#9291,#9292,#9293,#9294));
#1483=EDGE_LOOP('',(#9295,#9296,#9297,#9298));
#1484=EDGE_LOOP('',(#9299,#9300,#9301,#9302));
#1485=EDGE_LOOP('',(#9303,#9304,#9305,#9306));
#1486=EDGE_LOOP('',(#9307,#9308,#9309,#9310));
#1487=EDGE_LOOP('',(#9311,#9312,#9313,#9314));
#1488=EDGE_LOOP('',(#9315,#9316,#9317));
#1489=EDGE_LOOP('',(#9318,#9319,#9320,#9321));
#1490=EDGE_LOOP('',(#9322,#9323,#9324));
#1491=EDGE_LOOP('',(#9325,#9326,#9327));
#1492=EDGE_LOOP('',(#9328,#9329,#9330,#9331));
#1493=EDGE_LOOP('',(#9332,#9333,#9334,#9335));
#1494=EDGE_LOOP('',(#9336,#9337,#9338,#9339));
#1495=EDGE_LOOP('',(#9340,#9341,#9342,#9343));
#1496=EDGE_LOOP('',(#9344,#9345,#9346,#9347));
#1497=EDGE_LOOP('',(#9348,#9349,#9350,#9351));
#1498=EDGE_LOOP('',(#9352,#9353,#9354,#9355));
#1499=EDGE_LOOP('',(#9356,#9357,#9358));
#1500=EDGE_LOOP('',(#9359,#9360,#9361,#9362));
#1501=EDGE_LOOP('',(#9363,#9364,#9365,#9366));
#1502=EDGE_LOOP('',(#9367));
#1503=EDGE_LOOP('',(#9368,#9369,#9370,#9371));
#1504=EDGE_LOOP('',(#9372,#9373,#9374,#9375));
#1505=EDGE_LOOP('',(#9376,#9377,#9378));
#1506=EDGE_LOOP('',(#9379,#9380,#9381,#9382));
#1507=EDGE_LOOP('',(#9383,#9384,#9385,#9386));
#1508=EDGE_LOOP('',(#9387,#9388,#9389,#9390,#9391,#9392));
#1509=EDGE_LOOP('',(#9393,#9394,#9395,#9396,#9397,#9398,#9399,#9400));
#1510=EDGE_LOOP('',(#9401,#9402,#9403,#9404));
#1511=EDGE_LOOP('',(#9405,#9406,#9407,#9408));
#1512=EDGE_LOOP('',(#9409,#9410,#9411,#9412,#9413,#9414,#9415));
#1513=EDGE_LOOP('',(#9416,#9417,#9418,#9419));
#1514=EDGE_LOOP('',(#9420,#9421,#9422,#9423,#9424,#9425));
#1515=EDGE_LOOP('',(#9426,#9427,#9428,#9429));
#1516=EDGE_LOOP('',(#9430,#9431,#9432,#9433));
#1517=EDGE_LOOP('',(#9434,#9435,#9436,#9437));
#1518=EDGE_LOOP('',(#9438,#9439,#9440,#9441));
#1519=EDGE_LOOP('',(#9442,#9443,#9444,#9445));
#1520=EDGE_LOOP('',(#9446,#9447,#9448,#9449));
#1521=EDGE_LOOP('',(#9450,#9451,#9452,#9453));
#1522=EDGE_LOOP('',(#9454,#9455,#9456,#9457));
#1523=EDGE_LOOP('',(#9458,#9459,#9460,#9461));
#1524=EDGE_LOOP('',(#9462,#9463,#9464,#9465));
#1525=EDGE_LOOP('',(#9466,#9467,#9468,#9469,#9470,#9471,#9472,#9473));
#1526=EDGE_LOOP('',(#9474,#9475,#9476,#9477));
#1527=EDGE_LOOP('',(#9478,#9479,#9480,#9481));
#1528=EDGE_LOOP('',(#9482,#9483,#9484,#9485,#9486));
#1529=EDGE_LOOP('',(#9487,#9488,#9489,#9490,#9491));
#1530=EDGE_LOOP('',(#9492,#9493,#9494,#9495));
#1531=EDGE_LOOP('',(#9496,#9497,#9498,#9499,#9500,#9501,#9502,#9503));
#1532=EDGE_LOOP('',(#9504,#9505,#9506,#9507));
#1533=EDGE_LOOP('',(#9508,#9509,#9510,#9511,#9512,#9513,#9514,#9515,#9516,
#9517,#9518,#9519,#9520,#9521,#9522,#9523,#9524,#9525));
#1534=EDGE_LOOP('',(#9526,#9527,#9528,#9529));
#1535=EDGE_LOOP('',(#9530,#9531,#9532,#9533,#9534));
#1536=EDGE_LOOP('',(#9535,#9536,#9537,#9538,#9539,#9540));
#1537=EDGE_LOOP('',(#9541,#9542,#9543,#9544,#9545,#9546,#9547,#9548,#9549,
#9550));
#1538=EDGE_LOOP('',(#9551,#9552,#9553,#9554));
#1539=EDGE_LOOP('',(#9555,#9556,#9557,#9558));
#1540=EDGE_LOOP('',(#9559,#9560,#9561,#9562,#9563,#9564,#9565,#9566,#9567,
#9568,#9569,#9570,#9571,#9572,#9573,#9574,#9575,#9576));
#1541=EDGE_LOOP('',(#9577,#9578,#9579,#9580));
#1542=EDGE_LOOP('',(#9581,#9582,#9583,#9584,#9585,#9586));
#1543=EDGE_LOOP('',(#9587,#9588,#9589,#9590,#9591,#9592));
#1544=EDGE_LOOP('',(#9593,#9594,#9595,#9596,#9597));
#1545=EDGE_LOOP('',(#9598,#9599,#9600,#9601));
#1546=EDGE_LOOP('',(#9602,#9603,#9604));
#1547=EDGE_LOOP('',(#9605,#9606,#9607,#9608,#9609));
#1548=EDGE_LOOP('',(#9610,#9611,#9612,#9613));
#1549=EDGE_LOOP('',(#9614,#9615,#9616,#9617));
#1550=EDGE_LOOP('',(#9618,#9619,#9620,#9621,#9622));
#1551=EDGE_LOOP('',(#9623,#9624,#9625,#9626));
#1552=EDGE_LOOP('',(#9627,#9628,#9629));
#1553=EDGE_LOOP('',(#9630,#9631,#9632));
#1554=EDGE_LOOP('',(#9633,#9634,#9635));
#1555=EDGE_LOOP('',(#9636,#9637,#9638));
#1556=EDGE_LOOP('',(#9639,#9640,#9641,#9642,#9643,#9644,#9645,#9646,#9647,
#9648,#9649,#9650,#9651,#9652));
#1557=EDGE_LOOP('',(#9653,#9654,#9655,#9656));
#1558=EDGE_LOOP('',(#9657,#9658,#9659,#9660));
#1559=EDGE_LOOP('',(#9661,#9662,#9663));
#1560=EDGE_LOOP('',(#9664,#9665,#9666,#9667,#9668));
#1561=EDGE_LOOP('',(#9669,#9670,#9671,#9672));
#1562=EDGE_LOOP('',(#9673,#9674,#9675,#9676));
#1563=EDGE_LOOP('',(#9677,#9678,#9679,#9680,#9681));
#1564=EDGE_LOOP('',(#9682,#9683,#9684));
#1565=EDGE_LOOP('',(#9685,#9686,#9687,#9688));
#1566=EDGE_LOOP('',(#9689,#9690));
#1567=EDGE_LOOP('',(#9691,#9692,#9693,#9694));
#1568=EDGE_LOOP('',(#9695,#9696,#9697,#9698));
#1569=EDGE_LOOP('',(#9699,#9700,#9701,#9702));
#1570=EDGE_LOOP('',(#9703,#9704,#9705,#9706));
#1571=EDGE_LOOP('',(#9707,#9708,#9709,#9710));
#1572=EDGE_LOOP('',(#9711,#9712,#9713,#9714));
#1573=EDGE_LOOP('',(#9715,#9716,#9717,#9718));
#1574=EDGE_LOOP('',(#9719,#9720,#9721,#9722));
#1575=EDGE_LOOP('',(#9723,#9724,#9725,#9726));
#1576=EDGE_LOOP('',(#9727,#9728,#9729,#9730));
#1577=EDGE_LOOP('',(#9731,#9732,#9733,#9734));
#1578=EDGE_LOOP('',(#9735,#9736,#9737,#9738));
#1579=EDGE_LOOP('',(#9739,#9740,#9741,#9742));
#1580=EDGE_LOOP('',(#9743,#9744,#9745,#9746,#9747));
#1581=EDGE_LOOP('',(#9748,#9749,#9750,#9751));
#1582=EDGE_LOOP('',(#9752,#9753,#9754,#9755));
#1583=EDGE_LOOP('',(#9756,#9757,#9758,#9759,#9760,#9761));
#1584=EDGE_LOOP('',(#9762,#9763));
#1585=EDGE_LOOP('',(#9764,#9765,#9766,#9767));
#1586=EDGE_LOOP('',(#9768,#9769,#9770,#9771));
#1587=EDGE_LOOP('',(#9772,#9773,#9774,#9775));
#1588=EDGE_LOOP('',(#9776,#9777,#9778,#9779,#9780,#9781));
#1589=EDGE_LOOP('',(#9782,#9783,#9784,#9785,#9786));
#1590=EDGE_LOOP('',(#9787));
#1591=EDGE_LOOP('',(#9788));
#1592=EDGE_LOOP('',(#9789,#9790,#9791,#9792,#9793));
#1593=EDGE_LOOP('',(#9794,#9795,#9796,#9797,#9798,#9799));
#1594=EDGE_LOOP('',(#9800,#9801,#9802,#9803,#9804,#9805,#9806));
#1595=EDGE_LOOP('',(#9807,#9808,#9809,#9810,#9811,#9812));
#1596=EDGE_LOOP('',(#9813));
#1597=EDGE_LOOP('',(#9814,#9815,#9816,#9817));
#1598=EDGE_LOOP('',(#9818,#9819,#9820,#9821));
#1599=EDGE_LOOP('',(#9822,#9823,#9824,#9825));
#1600=EDGE_LOOP('',(#9826,#9827,#9828));
#1601=EDGE_LOOP('',(#9829,#9830,#9831));
#1602=EDGE_LOOP('',(#9832,#9833,#9834,#9835,#9836,#9837,#9838,#9839,#9840,
#9841,#9842,#9843,#9844,#9845,#9846,#9847,#9848,#9849,#9850));
#1603=EDGE_LOOP('',(#9851,#9852,#9853));
#1604=EDGE_LOOP('',(#9854,#9855,#9856,#9857,#9858));
#1605=EDGE_LOOP('',(#9859,#9860,#9861));
#1606=EDGE_LOOP('',(#9862,#9863,#9864));
#1607=EDGE_LOOP('',(#9865,#9866,#9867,#9868,#9869));
#1608=EDGE_LOOP('',(#9870,#9871,#9872,#9873));
#1609=EDGE_LOOP('',(#9874,#9875,#9876));
#1610=EDGE_LOOP('',(#9877,#9878,#9879,#9880));
#1611=EDGE_LOOP('',(#9881,#9882,#9883,#9884,#9885,#9886));
#1612=EDGE_LOOP('',(#9887));
#1613=EDGE_LOOP('',(#9888,#9889,#9890,#9891));
#1614=EDGE_LOOP('',(#9892,#9893,#9894,#9895,#9896,#9897));
#1615=EDGE_LOOP('',(#9898));
#1616=EDGE_LOOP('',(#9899,#9900,#9901,#9902));
#1617=EDGE_LOOP('',(#9903,#9904,#9905));
#1618=EDGE_LOOP('',(#9906,#9907,#9908,#9909));
#1619=EDGE_LOOP('',(#9910,#9911,#9912,#9913));
#1620=EDGE_LOOP('',(#9914,#9915,#9916,#9917));
#1621=EDGE_LOOP('',(#9918,#9919,#9920,#9921));
#1622=EDGE_LOOP('',(#9922,#9923,#9924,#9925));
#1623=EDGE_LOOP('',(#9926,#9927));
#1624=EDGE_LOOP('',(#9928,#9929));
#1625=EDGE_LOOP('',(#9930,#9931,#9932,#9933));
#1626=EDGE_LOOP('',(#9934,#9935,#9936,#9937));
#1627=EDGE_LOOP('',(#9938,#9939,#9940,#9941));
#1628=EDGE_LOOP('',(#9942,#9943,#9944,#9945));
#1629=EDGE_LOOP('',(#9946,#9947,#9948,#9949));
#1630=EDGE_LOOP('',(#9950,#9951,#9952));
#1631=EDGE_LOOP('',(#9953,#9954,#9955,#9956));
#1632=EDGE_LOOP('',(#9957,#9958,#9959,#9960));
#1633=EDGE_LOOP('',(#9961,#9962,#9963,#9964));
#1634=EDGE_LOOP('',(#9965,#9966,#9967,#9968,#9969,#9970,#9971));
#1635=EDGE_LOOP('',(#9972,#9973,#9974,#9975));
#1636=EDGE_LOOP('',(#9976,#9977));
#1637=EDGE_LOOP('',(#9978,#9979,#9980,#9981));
#1638=EDGE_LOOP('',(#9982,#9983,#9984));
#1639=EDGE_LOOP('',(#9985,#9986,#9987,#9988));
#1640=EDGE_LOOP('',(#9989,#9990,#9991));
#1641=EDGE_LOOP('',(#9992,#9993,#9994,#9995));
#1642=EDGE_LOOP('',(#9996,#9997,#9998));
#1643=EDGE_LOOP('',(#9999,#10000,#10001,#10002));
#1644=EDGE_LOOP('',(#10003,#10004,#10005));
#1645=EDGE_LOOP('',(#10006,#10007,#10008,#10009));
#1646=EDGE_LOOP('',(#10010,#10011,#10012,#10013));
#1647=EDGE_LOOP('',(#10014,#10015,#10016));
#1648=EDGE_LOOP('',(#10017,#10018,#10019,#10020));
#1649=EDGE_LOOP('',(#10021,#10022,#10023));
#1650=EDGE_LOOP('',(#10024,#10025,#10026,#10027));
#1651=EDGE_LOOP('',(#10028,#10029,#10030,#10031));
#1652=EDGE_LOOP('',(#10032,#10033,#10034,#10035));
#1653=EDGE_LOOP('',(#10036,#10037,#10038,#10039));
#1654=EDGE_LOOP('',(#10040,#10041,#10042,#10043));
#1655=EDGE_LOOP('',(#10044,#10045,#10046,#10047,#10048,#10049,#10050,#10051,
#10052,#10053));
#1656=EDGE_LOOP('',(#10054,#10055,#10056,#10057,#10058));
#1657=EDGE_LOOP('',(#10059,#10060,#10061,#10062));
#1658=EDGE_LOOP('',(#10063,#10064,#10065,#10066,#10067,#10068));
#1659=EDGE_LOOP('',(#10069,#10070,#10071,#10072,#10073,#10074));
#1660=EDGE_LOOP('',(#10075,#10076,#10077,#10078));
#1661=EDGE_LOOP('',(#10079,#10080,#10081,#10082,#10083,#10084,#10085,#10086,
#10087,#10088));
#1662=EDGE_LOOP('',(#10089,#10090,#10091,#10092,#10093));
#1663=EDGE_LOOP('',(#10094,#10095,#10096,#10097));
#1664=EDGE_LOOP('',(#10098,#10099,#10100));
#1665=EDGE_LOOP('',(#10101,#10102,#10103,#10104));
#1666=EDGE_LOOP('',(#10105,#10106,#10107));
#1667=EDGE_LOOP('',(#10108,#10109,#10110,#10111));
#1668=EDGE_LOOP('',(#10112,#10113,#10114,#10115));
#1669=EDGE_LOOP('',(#10116,#10117,#10118));
#1670=EDGE_LOOP('',(#10119,#10120,#10121,#10122));
#1671=EDGE_LOOP('',(#10123,#10124,#10125));
#1672=EDGE_LOOP('',(#10126,#10127,#10128,#10129));
#1673=EDGE_LOOP('',(#10130,#10131,#10132,#10133,#10134,#10135,#10136,#10137));
#1674=EDGE_LOOP('',(#10138));
#1675=EDGE_LOOP('',(#10139,#10140,#10141,#10142));
#1676=EDGE_LOOP('',(#10143));
#1677=EDGE_LOOP('',(#10144));
#1678=EDGE_LOOP('',(#10145,#10146,#10147,#10148));
#1679=EDGE_LOOP('',(#10149));
#1680=EDGE_LOOP('',(#10150));
#1681=EDGE_LOOP('',(#10151,#10152,#10153,#10154,#10155));
#1682=EDGE_LOOP('',(#10156,#10157,#10158,#10159,#10160,#10161));
#1683=EDGE_LOOP('',(#10162,#10163));
#1684=EDGE_LOOP('',(#10164,#10165,#10166,#10167));
#1685=EDGE_LOOP('',(#10168,#10169,#10170,#10171));
#1686=EDGE_LOOP('',(#10172,#10173,#10174,#10175));
#1687=EDGE_LOOP('',(#10176,#10177,#10178,#10179));
#1688=EDGE_LOOP('',(#10180,#10181,#10182,#10183));
#1689=EDGE_LOOP('',(#10184,#10185,#10186,#10187));
#1690=EDGE_LOOP('',(#10188,#10189,#10190,#10191,#10192));
#1691=EDGE_LOOP('',(#10193,#10194,#10195,#10196));
#1692=EDGE_LOOP('',(#10197,#10198,#10199,#10200,#10201,#10202,#10203));
#1693=EDGE_LOOP('',(#10204,#10205,#10206,#10207,#10208,#10209,#10210));
#1694=EDGE_LOOP('',(#10211,#10212,#10213,#10214));
#1695=EDGE_LOOP('',(#10215,#10216,#10217,#10218));
#1696=EDGE_LOOP('',(#10219,#10220,#10221,#10222));
#1697=EDGE_LOOP('',(#10223,#10224,#10225,#10226));
#1698=EDGE_LOOP('',(#10227,#10228,#10229,#10230));
#1699=EDGE_LOOP('',(#10231,#10232,#10233,#10234));
#1700=EDGE_LOOP('',(#10235,#10236,#10237));
#1701=EDGE_LOOP('',(#10238,#10239,#10240,#10241));
#1702=EDGE_LOOP('',(#10242,#10243,#10244,#10245));
#1703=EDGE_LOOP('',(#10246,#10247,#10248,#10249,#10250,#10251,#10252,#10253,
#10254,#10255,#10256,#10257));
#1704=EDGE_LOOP('',(#10258,#10259,#10260,#10261,#10262));
#1705=EDGE_LOOP('',(#10263,#10264,#10265,#10266));
#1706=EDGE_LOOP('',(#10267,#10268,#10269,#10270,#10271));
#1707=EDGE_LOOP('',(#10272,#10273,#10274));
#1708=EDGE_LOOP('',(#10275,#10276,#10277,#10278));
#1709=EDGE_LOOP('',(#10279,#10280,#10281));
#1710=EDGE_LOOP('',(#10282,#10283,#10284,#10285));
#1711=EDGE_LOOP('',(#10286,#10287,#10288,#10289));
#1712=EDGE_LOOP('',(#10290,#10291,#10292));
#1713=EDGE_LOOP('',(#10293,#10294,#10295,#10296,#10297));
#1714=EDGE_LOOP('',(#10298,#10299,#10300));
#1715=EDGE_LOOP('',(#10301,#10302,#10303,#10304));
#1716=EDGE_LOOP('',(#10305,#10306,#10307));
#1717=EDGE_LOOP('',(#10308,#10309,#10310));
#1718=EDGE_LOOP('',(#10311,#10312,#10313,#10314));
#1719=EDGE_LOOP('',(#10315,#10316,#10317));
#1720=EDGE_LOOP('',(#10318,#10319,#10320,#10321));
#1721=EDGE_LOOP('',(#10322,#10323,#10324,#10325));
#1722=EDGE_LOOP('',(#10326,#10327,#10328,#10329));
#1723=EDGE_LOOP('',(#10330,#10331));
#1724=EDGE_LOOP('',(#10332,#10333,#10334,#10335,#10336,#10337));
#1725=EDGE_LOOP('',(#10338,#10339,#10340,#10341,#10342));
#1726=EDGE_LOOP('',(#10343,#10344));
#1727=EDGE_LOOP('',(#10345));
#1728=EDGE_LOOP('',(#10346,#10347,#10348,#10349,#10350,#10351));
#1729=EDGE_LOOP('',(#10352,#10353,#10354,#10355,#10356,#10357));
#1730=EDGE_LOOP('',(#10358,#10359,#10360,#10361,#10362,#10363));
#1731=EDGE_LOOP('',(#10364,#10365));
#1732=EDGE_LOOP('',(#10366,#10367,#10368,#10369,#10370,#10371,#10372,#10373,
#10374,#10375,#10376,#10377));
#1733=EDGE_LOOP('',(#10378,#10379,#10380,#10381));
#1734=EDGE_LOOP('',(#10382,#10383,#10384,#10385));
#1735=EDGE_LOOP('',(#10386,#10387,#10388,#10389));
#1736=EDGE_LOOP('',(#10390,#10391,#10392,#10393));
#1737=EDGE_LOOP('',(#10394,#10395,#10396,#10397));
#1738=EDGE_LOOP('',(#10398,#10399,#10400,#10401));
#1739=EDGE_LOOP('',(#10402,#10403,#10404,#10405));
#1740=EDGE_LOOP('',(#10406,#10407,#10408,#10409));
#1741=EDGE_LOOP('',(#10410,#10411,#10412,#10413));
#1742=EDGE_LOOP('',(#10414,#10415,#10416,#10417));
#1743=EDGE_LOOP('',(#10418,#10419,#10420,#10421));
#1744=EDGE_LOOP('',(#10422,#10423,#10424,#10425));
#1745=EDGE_LOOP('',(#10426,#10427,#10428,#10429,#10430,#10431,#10432,#10433,
#10434,#10435,#10436,#10437));
#1746=B_SPLINE_CURVE_WITH_KNOTS('',3,(#15922,#15923,#15924,#15925),
 .UNSPECIFIED.,.F.,.F.,(4,4),(0.,1.),.UNSPECIFIED.);
#1747=B_SPLINE_CURVE_WITH_KNOTS('',3,(#16092,#16093,#16094,#16095,#16096,
#16097),.UNSPECIFIED.,.F.,.F.,(4,2,4),(-0.516773180964318,-0.506115283260439,
-0.480767527133185),.UNSPECIFIED.);
#1748=B_SPLINE_CURVE_WITH_KNOTS('',3,(#16203,#16204,#16205,#16206,#16207,
#16208,#16209,#16210,#16211,#16212,#16213,#16214,#16215,#16216,#16217,#16218,
#16219,#16220,#16221,#16222,#16223,#16224,#16225,#16226,#16227,#16228,#16229,
#16230,#16231,#16232,#16233,#16234,#16235,#16236,#16237,#16238,#16239,#16240,
#16241,#16242,#16243,#16244,#16245,#16246,#16247,#16248,#16249,#16250,#16251,
#16252,#16253,#16254,#16255,#16256,#16257,#16258,#16259,#16260),
 .UNSPECIFIED.,.F.,.F.,(4,3,3,3,3,3,3,3,3,3,3,3,3,3,3,3,3,3,3,4),(0.,0.0820087241637576,
0.126945091239058,0.1666666666667,0.266515279496612,0.301595132939424,0.3333333333333,
0.426266150086152,0.47617032659723,0.5,0.588270779382388,0.650874384816132,
0.6666666666667,0.741904774320336,0.818839883680155,0.825393327022301,0.8333333333333,
0.925632099686216,0.999385698330872,1.),.UNSPECIFIED.);
#1749=B_SPLINE_CURVE_WITH_KNOTS('',3,(#16302,#16303,#16304,#16305,#16306,
#16307,#16308,#16309,#16310),.UNSPECIFIED.,.F.,.F.,(4,1,1,1,1,1,4),(0.,
0.1666666666667,0.3333333333333,0.5,0.6666666666667,0.8333333333333,1.),
 .UNSPECIFIED.);
#1750=B_SPLINE_CURVE_WITH_KNOTS('',3,(#16311,#16312,#16313,#16314,#16315,
#16316,#16317,#16318,#16319,#16320,#16321,#16322,#16323,#16324,#16325,#16326,
#16327,#16328,#16329,#16330,#16331,#16332,#16333,#16334,#16335,#16336,#16337,
#16338,#16339,#16340,#16341,#16342,#16343,#16344,#16345,#16346,#16347),
 .UNSPECIFIED.,.F.,.F.,(4,3,3,3,3,3,3,3,3,3,3,3,4),(0.,0.0894126128346737,
0.1666666666667,0.25768894555095,0.3333333333333,0.423705851702896,0.5,
0.590629992368727,0.6666666666667,0.757081373776292,0.8333333333333,0.924144260287606,
1.),.UNSPECIFIED.);
#1751=B_SPLINE_CURVE_WITH_KNOTS('',3,(#16352,#16353,#16354,#16355,#16356,
#16357,#16358,#16359,#16360,#16361,#16362,#16363,#16364,#16365,#16366,#16367,
#16368,#16369,#16370,#16371,#16372,#16373,#16374,#16375,#16376,#16377,#16378,
#16379),.UNSPECIFIED.,.F.,.F.,(4,3,3,3,3,3,3,3,3,4),(1.87754252683407E-6,
0.185471197181808,0.254062725161604,0.3333333333333,0.479641587742678,0.625589706694532,
0.6666666666667,0.691128921820546,0.882620305689726,0.999999990181736),
 .UNSPECIFIED.);
#1752=B_SPLINE_CURVE_WITH_KNOTS('',3,(#16382,#16383,#16384,#16385,#16386,
#16387,#16388,#16389,#16390,#16391,#16392,#16393,#16394,#16395,#16396,#16397,
#16398,#16399,#16400,#16401,#16402,#16403,#16404,#16405,#16406,#16407,#16408,
#16409,#16410,#16411,#16412,#16413,#16414,#16415,#16416,#16417,#16418,#16419,
#16420,#16421,#16422,#16423,#16424,#16425,#16426,#16427,#16428,#16429,#16430,
#16431,#16432,#16433,#16434,#16435,#16436,#16437,#16438,#16439),
 .UNSPECIFIED.,.F.,.F.,(4,3,3,3,3,3,3,3,3,3,3,3,3,3,3,3,3,3,3,4),(0.,0.082008673738251,
0.126945091551735,0.1666666666667,0.266516973059766,0.301595130757245,0.3333333333333,
0.426263608238342,0.476170335767736,0.5,0.588273100495236,0.650874355973612,
0.6666666666667,0.741912767707506,0.81885534842118,0.825393391059568,0.8333333333333,
0.925601697923599,0.99938385855214,1.),.UNSPECIFIED.);
#1753=B_SPLINE_CURVE_WITH_KNOTS('',3,(#16443,#16444,#16445,#16446,#16447,
#16448,#16449,#16450,#16451,#16452,#16453,#16454,#16455,#16456,#16457,#16458,
#16459,#16460,#16461),.UNSPECIFIED.,.F.,.F.,(4,3,3,3,3,3,4),(1.13498232907253E-6,
0.186595041893069,0.3333333333333,0.515592623554418,0.6666666666667,0.850012679423938,
0.9999999994451),.UNSPECIFIED.);
#1754=B_SPLINE_CURVE_WITH_KNOTS('',3,(#16495,#16496,#16497,#16498,#16499,
#16500),.UNSPECIFIED.,.F.,.F.,(4,1,1,4),(0.,0.3333333333333,0.6666666666667,
1.),.UNSPECIFIED.);
#1755=B_SPLINE_CURVE_WITH_KNOTS('',3,(#16517,#16518,#16519,#16520,#16521,
#16522,#16523,#16524,#16525,#16526,#16527,#16528,#16529,#16530,#16531,#16532,
#16533,#16534,#16535,#16536,#16537,#16538,#16539,#16540,#16541,#16542,#16543,
#16544,#16545,#16546,#16547,#16548,#16549,#16550,#16551,#16552,#16553),
 .UNSPECIFIED.,.F.,.F.,(4,3,3,3,3,3,3,3,3,3,3,3,4),(0.,0.0894126124910597,
0.1666666666667,0.257688945647005,0.3333333333333,0.42370585168221,0.5,
0.590629992347473,0.6666666666667,0.757081373796439,0.8333333333333,0.924144260275327,
1.),.UNSPECIFIED.);
#1756=B_SPLINE_CURVE_WITH_KNOTS('',3,(#16554,#16555,#16556,#16557,#16558,
#16559,#16560,#16561,#16562,#16563,#16564,#16565,#16566,#16567,#16568,#16569,
#16570,#16571,#16572,#16573,#16574,#16575,#16576,#16577,#16578,#16579,#16580,
#16581,#16582,#16583,#16584,#16585,#16586,#16587,#16588,#16589,#16590),
 .UNSPECIFIED.,.F.,.F.,(4,3,3,3,3,3,3,3,3,3,3,3,4),(0.,0.0893941788088467,
0.1666666666667,0.257698448764232,0.3333333333333,0.423701618585608,0.5,
0.59062949828254,0.6666666666667,0.757079068665047,0.8333333333333,0.924146713429604,
1.),.UNSPECIFIED.);
#1757=B_SPLINE_CURVE_WITH_KNOTS('',3,(#16600,#16601,#16602,#16603),
 .UNSPECIFIED.,.F.,.F.,(4,4),(0.,1.),.UNSPECIFIED.);
#1758=B_SPLINE_CURVE_WITH_KNOTS('',3,(#16605,#16606,#16607,#16608,#16609,
#16610,#16611,#16612,#16613,#16614,#16615,#16616,#16617,#16618,#16619,#16620,
#16621,#16622,#16623,#16624,#16625,#16626,#16627,#16628,#16629,#16630,#16631,
#16632,#16633,#16634,#16635,#16636,#16637,#16638,#16639,#16640,#16641,#16642,
#16643,#16644,#16645,#16646,#16647,#16648,#16649,#16650,#16651,#16652,#16653,
#16654,#16655,#16656,#16657,#16658,#16659),.UNSPECIFIED.,.F.,.F.,(4,3,3,
3,3,3,3,3,3,3,3,3,3,3,3,3,3,3,4),(0.,0.0826481769184259,0.126585513956664,
0.1666666666667,0.268242718989975,0.301309060761576,0.3333333333333,0.427098614308502,
0.475954524884304,0.5,0.588825483370001,0.650733134913111,0.6666666666667,
0.745993545764089,0.825320424861478,0.8333333333333,0.925965958106177,0.999383156600263,
1.),.UNSPECIFIED.);
#1759=B_SPLINE_CURVE_WITH_KNOTS('',3,(#16770,#16771,#16772,#16773,#16774,
#16775,#16776,#16777,#16778),.UNSPECIFIED.,.F.,.F.,(4,1,1,1,1,1,4),(0.,
0.1666666666667,0.3333333333333,0.5,0.6666666666667,0.8333333333333,1.),
 .UNSPECIFIED.);
#1760=B_SPLINE_CURVE_WITH_KNOTS('',3,(#16955,#16956,#16957,#16958,#16959,
#16960,#16961,#16962,#16963,#16964,#16965,#16966),.UNSPECIFIED.,.F.,.F.,
(4,2,2,2,2,4),(-0.134583341916484,-0.119304225525234,-0.104025109133983,
-0.096365156646958,-0.0925351804034455,-0.088705204159933),
 .UNSPECIFIED.);
#1761=B_SPLINE_CURVE_WITH_KNOTS('',3,(#16990,#16991,#16992,#16993,#16994,
#16995,#16996,#16997,#16998,#16999,#17000,#17001),.UNSPECIFIED.,.F.,.F.,
(4,2,2,2,2,4),(0.,0.00382997624351249,0.00765995248702498,0.01531990497405,
0.0305990213653004,0.0458781377565509),.UNSPECIFIED.);
#1762=B_SPLINE_CURVE_WITH_KNOTS('',3,(#17058,#17059,#17060,#17061,#17062,
#17063,#17064,#17065,#17066,#17067,#17068,#17069),.UNSPECIFIED.,.F.,.F.,
(4,2,2,2,2,4),(-0.12279287791738,-0.109569504689852,-0.0963461314623245,
-0.0888034990237501,-0.0850321828044628,-0.084314919026378),
 .UNSPECIFIED.);
#1763=B_SPLINE_CURVE_WITH_KNOTS('',3,(#17092,#17093,#17094,#17095,#17096,
#17097,#17098,#17099,#17100,#17101,#17102,#17103),.UNSPECIFIED.,.F.,.F.,
(4,2,2,2,2,4),(-0.0812608665851744,-0.0774895503658871,-0.0737182341465997,
-0.066175601708025,-0.0529522284804967,-0.0397288552529684),
 .UNSPECIFIED.);
#1764=B_SPLINE_CURVE_WITH_KNOTS('',3,(#17109,#17110,#17111,#17112,#17113,
#17114,#17115,#17116,#17117,#17118),.UNSPECIFIED.,.F.,.F.,(4,2,2,2,4),(-0.162022014584259,
-0.158489775959085,-0.154957537333911,-0.144659865500421,-0.121045907893902),
 .UNSPECIFIED.);
#1765=B_SPLINE_CURVE_WITH_KNOTS('',3,(#17120,#17121,#17122,#17123,#17124,
#17125,#17126,#17127),.UNSPECIFIED.,.F.,.F.,(4,2,2,4),(-0.0301892302623776,
-0.0226324119808754,-0.0150755936993732,-0.0130203471532822),
 .UNSPECIFIED.);
#1766=B_SPLINE_CURVE_WITH_KNOTS('',3,(#17128,#17129,#17130,#17131,#17132,
#17133,#17134,#17135),.UNSPECIFIED.,.F.,.F.,(4,2,2,4),(-1.11811322690428,
-1.06368092739696,-0.969047436582458,-0.942388802724332),.UNSPECIFIED.);
#1767=B_SPLINE_CURVE_WITH_KNOTS('',3,(#17141,#17142,#17143,#17144,#17145,
#17146,#17147,#17148,#17149,#17150,#17151,#17152),.UNSPECIFIED.,.F.,.F.,
(4,2,2,2,2,4),(0.120989721838143,0.134213095065671,0.147436468293199,0.154979100731774,
0.158750416951062,0.162521733170349),.UNSPECIFIED.);
#1768=B_SPLINE_CURVE_WITH_KNOTS('',3,(#17168,#17169,#17170,#17171,#17172,
#17173,#17174,#17175,#17176,#17177,#17178,#17179,#17180,#17181,#17182,#17183,
#17184,#17185,#17186,#17187,#17188,#17189,#17190,#17191,#17192,#17193,#17194,
#17195,#17196,#17197,#17198,#17199,#17200,#17201,#17202,#17203,#17204),
 .UNSPECIFIED.,.F.,.F.,(4,3,3,3,3,3,3,3,3,3,3,3,4),(0.,0.089394174338679,
0.1666666666667,0.257698451064139,0.3333333333333,0.423701618103345,0.5,
0.590629498266511,0.6666666666667,0.757079068819959,0.8333333333333,0.924146713211841,
1.),.UNSPECIFIED.);
#1769=B_SPLINE_CURVE_WITH_KNOTS('',3,(#17245,#17246,#17247,#17248,#17249,
#17250,#17251,#17252,#17253,#17254,#17255,#17256,#17257,#17258,#17259,#17260,
#17261,#17262,#17263,#17264,#17265,#17266,#17267,#17268,#17269,#17270,#17271,
#17272,#17273,#17274,#17275,#17276,#17277,#17278,#17279,#17280,#17281,#17282,
#17283,#17284,#17285,#17286,#17287,#17288,#17289,#17290,#17291,#17292,#17293,
#17294,#17295,#17296,#17297,#17298,#17299),.UNSPECIFIED.,.F.,.F.,(4,3,3,
3,3,3,3,3,3,3,3,3,3,3,3,3,3,3,4),(0.,0.0826484068943019,0.126585514568133,
0.1666666666667,0.268243567192581,0.301309059040641,0.3333333333333,0.427094970733024,
0.47595453274094,0.5,0.588818934704515,0.650733108456695,0.6666666666667,
0.745993576588072,0.825320486509445,0.8333333333333,0.925653588323633,0.999384888566249,
1.),.UNSPECIFIED.);
#1770=B_SPLINE_CURVE_WITH_KNOTS('',3,(#17301,#17302,#17303,#17304,#17305,
#17306,#17307,#17308,#17309),.UNSPECIFIED.,.F.,.F.,(4,1,1,1,1,1,4),(0.,
0.1666666666667,0.3333333333333,0.5,0.6666666666667,0.8333333333333,1.),
 .UNSPECIFIED.);
#1771=B_SPLINE_CURVE_WITH_KNOTS('',3,(#17387,#17388,#17389,#17390,#17391,
#17392,#17393,#17394,#17395),.UNSPECIFIED.,.F.,.F.,(4,1,1,1,1,1,4),(0.,
0.1666666666667,0.3333333333333,0.5,0.6666666666667,0.8333333333333,1.),
 .UNSPECIFIED.);
#1772=B_SPLINE_CURVE_WITH_KNOTS('',3,(#17465,#17466,#17467,#17468,#17469,
#17470),.UNSPECIFIED.,.F.,.F.,(4,1,1,4),(0.,0.3333333333333,0.6666666666667,
1.),.UNSPECIFIED.);
#1773=B_SPLINE_CURVE_WITH_KNOTS('',3,(#17696,#17697,#17698,#17699,#17700,
#17701,#17702,#17703,#17704,#17705,#17706,#17707,#17708,#17709,#17710,#17711,
#17712,#17713,#17714,#17715,#17716,#17717,#17718,#17719,#17720,#17721,#17722,
#17723,#17724,#17725,#17726,#17727,#17728,#17729,#17730,#17731,#17732,#17733,
#17734,#17735,#17736,#17737,#17738,#17739,#17740,#17741,#17742,#17743,#17744),
 .UNSPECIFIED.,.F.,.F.,(4,3,3,3,3,3,3,3,3,3,3,3,3,3,3,3,4),(0.,0.0809927949013541,
0.170851104280404,0.2,0.211203650687278,0.28537130303703,0.356354672685173,
0.4,0.422576437645707,0.517418481950332,0.6,0.633751155989517,0.731297269365464,
0.8,0.845034730066723,0.932037240121341,1.),.UNSPECIFIED.);
#1774=B_SPLINE_CURVE_WITH_KNOTS('',3,(#17866,#17867,#17868,#17869,#17870,
#17871,#17872,#17873,#17874,#17875,#17876,#17877,#17878,#17879,#17880,#17881,
#17882,#17883,#17884,#17885,#17886,#17887,#17888,#17889,#17890,#17891,#17892,
#17893,#17894,#17895,#17896,#17897,#17898,#17899,#17900,#17901,#17902,#17903,
#17904,#17905,#17906,#17907,#17908,#17909,#17910,#17911,#17912,#17913,#17914,
#17915,#17916,#17917,#17918,#17919,#17920),.UNSPECIFIED.,.F.,.F.,(4,3,3,
3,3,3,3,3,3,3,3,3,3,3,3,3,3,3,4),(0.,0.0826484085771274,0.126585514570319,
0.1666666666667,0.268243566850408,0.301309059039059,0.3333333333333,0.427094970800714,
0.475954532741013,0.5,0.588818934713735,0.650733108456825,0.6666666666667,
0.745993576588196,0.825320486509692,0.8333333333333,0.925653588324296,0.999384888566404,
1.),.UNSPECIFIED.);
#1775=B_SPLINE_CURVE_WITH_KNOTS('',3,(#17934,#17935,#17936,#17937),
 .UNSPECIFIED.,.F.,.F.,(4,4),(0.,1.),.UNSPECIFIED.);
#1776=B_SPLINE_CURVE_WITH_KNOTS('',3,(#17957,#17958,#17959,#17960,#17961,
#17962,#17963,#17964,#17965,#17966,#17967,#17968,#17969,#17970,#17971,#17972,
#17973,#17974,#17975,#17976,#17977,#17978,#17979,#17980,#17981,#17982,#17983,
#17984,#17985,#17986,#17987,#17988,#17989,#17990),.UNSPECIFIED.,.F.,.F.,
(4,3,3,3,3,3,3,3,3,3,3,4),(3.35734808189778E-8,0.09090909090909,0.1818181818182,
0.2727272727273,0.3636363636364,0.4545454545455,0.5454545454545,0.6363636363636,
0.7272727272727,0.8181818181818,0.9090909090909,1.),.UNSPECIFIED.);
#1777=B_SPLINE_CURVE_WITH_KNOTS('',3,(#17994,#17995,#17996,#17997,#17998,
#17999,#18000,#18001,#18002,#18003,#18004,#18005,#18006,#18007,#18008,#18009,
#18010,#18011,#18012,#18013,#18014,#18015,#18016,#18017,#18018,#18019,#18020,
#18021,#18022,#18023,#18024,#18025,#18026,#18027,#18028,#18029,#18030,#18031,
#18032,#18033,#18034,#18035,#18036,#18037,#18038,#18039,#18040,#18041,#18042,
#18043,#18044,#18045,#18046,#18047,#18048,#18049,#18050,#18051,#18052,#18053,
#18054,#18055,#18056,#18057,#18058,#18059,#18060),.UNSPECIFIED.,.F.,.F.,
(4,3,3,3,3,3,3,3,3,3,3,3,3,3,3,3,3,3,3,3,3,3,4),(0.,0.0158550784640066,
0.1,0.123961993332235,0.2,0.232470560927041,0.3,0.340842166383166,0.4,0.449178227227898,
0.5,0.557771692446392,0.6,0.66631196853954,0.7,0.774730840859442,0.8,0.869227471724514,
0.883190800020269,0.9,0.959733515159576,0.991570577960669,1.),
 .UNSPECIFIED.);
#1778=B_SPLINE_CURVE_WITH_KNOTS('',3,(#18063,#18064,#18065,#18066,#18067,
#18068,#18069,#18070,#18071,#18072,#18073,#18074,#18075,#18076,#18077,#18078,
#18079,#18080,#18081,#18082,#18083,#18084,#18085,#18086,#18087,#18088,#18089,
#18090,#18091,#18092,#18093,#18094,#18095,#18096,#18097,#18098,#18099,#18100,
#18101,#18102,#18103,#18104,#18105,#18106,#18107,#18108,#18109,#18110,#18111,
#18112,#18113,#18114,#18115,#18116,#18117,#18118,#18119,#18120,#18121,#18122,
#18123,#18124,#18125,#18126,#18127,#18128,#18129,#18130,#18131,#18132,#18133,
#18134,#18135,#18136,#18137,#18138,#18139,#18140,#18141),.UNSPECIFIED.,
 .F.,.F.,(4,3,3,3,3,3,3,3,3,3,3,3,3,3,3,3,3,3,3,3,3,3,3,3,3,3,4),(2.96946773151512E-7,
0.0418895356643764,0.07692307692308,0.121764069146349,0.1538461538462,0.201908628908624,
0.2307692307692,0.281123032563805,0.3076923076923,0.352506602366423,0.3846153846154,
0.425513404434978,0.4615384615385,0.501103128149503,0.5384615384615,0.579388027202196,
0.6153846153846,0.659927019956286,0.6923076923077,0.743302613199981,0.7692307692308,
0.816934501220221,0.8461538461538,0.891586246762835,0.9230769230769,0.964943728912572,
0.999999999944516),.UNSPECIFIED.);
#1779=B_SPLINE_CURVE_WITH_KNOTS('',3,(#18152,#18153,#18154,#18155,#18156,
#18157,#18158,#18159,#18160,#18161,#18162,#18163,#18164,#18165,#18166,#18167,
#18168,#18169,#18170,#18171,#18172,#18173,#18174,#18175,#18176,#18177,#18178,
#18179,#18180,#18181,#18182,#18183,#18184,#18185,#18186,#18187,#18188),
 .UNSPECIFIED.,.F.,.F.,(4,3,3,3,3,3,3,3,3,3,3,3,4),(4.07040225147503E-7,
0.141119357143691,0.1666666666667,0.277493019663368,0.3333333333333,0.472203409853328,
0.5,0.614605036981015,0.6666666666667,0.75983878224067,0.8333333333333,
0.924679530825377,1.),.UNSPECIFIED.);
#1780=B_SPLINE_CURVE_WITH_KNOTS('',3,(#18237,#18238,#18239,#18240,#18241,
#18242,#18243,#18244,#18245,#18246,#18247,#18248,#18249,#18250,#18251,#18252,
#18253,#18254,#18255,#18256,#18257,#18258,#18259,#18260,#18261,#18262,#18263,
#18264,#18265,#18266,#18267),.UNSPECIFIED.,.F.,.F.,(4,3,3,3,3,3,3,3,3,3,
4),(0.,0.138005963767596,0.1666666666667,0.319719686192201,0.3333333333333,
0.5,0.6666666666667,0.790650446058158,0.8333333333333,0.951194496455773,
1.),.UNSPECIFIED.);
#1781=B_SPLINE_CURVE_WITH_KNOTS('',3,(#18275,#18276,#18277,#18278,#18279,
#18280,#18281,#18282,#18283,#18284,#18285,#18286,#18287,#18288,#18289,#18290,
#18291,#18292,#18293,#18294,#18295,#18296,#18297,#18298,#18299,#18300,#18301,
#18302,#18303,#18304,#18305),.UNSPECIFIED.,.F.,.F.,(4,3,3,3,3,3,3,3,3,3,
4),(1.3016102551664E-6,0.100000650805128,0.2,0.304081309653931,0.4,0.509724065964252,
0.6,0.705324615168629,0.8,0.92412371485389,1.),.UNSPECIFIED.);
#1782=B_SPLINE_CURVE_WITH_KNOTS('',3,(#18345,#18346,#18347,#18348,#18349,
#18350,#18351,#18352),.UNSPECIFIED.,.F.,.F.,(4,1,1,1,1,4),(0.,0.2,0.4,0.6,
0.8,1.),.UNSPECIFIED.);
#1783=B_SPLINE_CURVE_WITH_KNOTS('',3,(#18365,#18366,#18367,#18368,#18369,
#18370),.UNSPECIFIED.,.F.,.F.,(4,1,1,4),(8.51830231311443E-5,0.3333333333333,
0.6666666666667,1.),.UNSPECIFIED.);
#1784=B_SPLINE_CURVE_WITH_KNOTS('',3,(#18383,#18384,#18385,#18386,#18387,
#18388,#18389,#18390,#18391,#18392,#18393,#18394,#18395,#18396,#18397,#18398,
#18399,#18400,#18401),.UNSPECIFIED.,.F.,.F.,(4,3,3,3,3,3,4),(9.91950618926022E-7,
0.184124464882284,0.3333333333333,0.51576914996907,0.6666666666667,0.852012133877116,
0.999999999132779),.UNSPECIFIED.);
#1785=B_SPLINE_CURVE_WITH_KNOTS('',3,(#18404,#18405,#18406,#18407,#18408,
#18409,#18410,#18411,#18412,#18413,#18414,#18415,#18416,#18417,#18418,#18419,
#18420,#18421,#18422,#18423,#18424,#18425,#18426,#18427,#18428,#18429,#18430,
#18431,#18432,#18433,#18434,#18435,#18436,#18437,#18438,#18439,#18440,#18441,
#18442,#18443,#18444,#18445,#18446,#18447,#18448,#18449,#18450,#18451,#18452,
#18453,#18454,#18455,#18456,#18457,#18458,#18459,#18460,#18461),
 .UNSPECIFIED.,.F.,.F.,(4,3,3,3,3,3,3,3,3,3,3,3,3,3,3,3,3,3,3,4),(0.,0.0820087223741013,
0.12694509123576,0.1666666666667,0.266515279890589,0.301595132940045,0.3333333333333,
0.426266149972356,0.476170326597215,0.5,0.588270779369407,0.650874384815821,
0.6666666666667,0.741904774321566,0.81883988368237,0.825393327022049,0.8333333333333,
0.92563209968651,0.999385698331493,1.),.UNSPECIFIED.);
#1786=B_SPLINE_CURVE_WITH_KNOTS('',3,(#18502,#18503,#18504,#18505,#18506,
#18507,#18508,#18509,#18510),.UNSPECIFIED.,.F.,.F.,(4,1,1,1,1,1,4),(0.,
0.1666666666667,0.3333333333333,0.5,0.6666666666667,0.8333333333333,1.),
 .UNSPECIFIED.);
#1787=B_SPLINE_CURVE_WITH_KNOTS('',3,(#18511,#18512,#18513,#18514,#18515,
#18516,#18517,#18518,#18519,#18520,#18521,#18522,#18523,#18524,#18525,#18526,
#18527,#18528,#18529,#18530,#18531,#18532,#18533,#18534,#18535,#18536,#18537,
#18538,#18539,#18540,#18541,#18542,#18543,#18544,#18545,#18546,#18547),
 .UNSPECIFIED.,.F.,.F.,(4,3,3,3,3,3,3,3,3,3,3,3,4),(0.,0.0894126128331357,
0.1666666666667,0.257688945544646,0.3333333333333,0.423705851702085,0.5,
0.590629992368642,0.6666666666667,0.757081373773428,0.8333333333333,0.924144260286974,
1.),.UNSPECIFIED.);
#1788=B_SPLINE_CURVE_WITH_KNOTS('',3,(#18558,#18559,#18560,#18561,#18562,
#18563,#18564,#18565,#18566,#18567,#18568,#18569,#18570,#18571,#18572,#18573,
#18574,#18575,#18576,#18577,#18578,#18579,#18580,#18581,#18582,#18583,#18584,
#18585,#18586,#18587,#18588,#18589,#18590,#18591,#18592,#18593,#18594),
 .UNSPECIFIED.,.F.,.F.,(4,3,3,3,3,3,3,3,3,3,3,3,4),(0.,0.0893941742798885,
0.1666666666667,0.257698451096725,0.3333333333333,0.42370161809856,0.5,
0.590629498263171,0.6666666666667,0.757079068813573,0.8333333333333,0.924146713253457,
1.),.UNSPECIFIED.);
#1789=B_SPLINE_CURVE_WITH_KNOTS('',3,(#18623,#18624,#18625,#18626,#18627,
#18628,#18629,#18630,#18631,#18632,#18633,#18634,#18635,#18636,#18637,#18638,
#18639,#18640,#18641,#18642,#18643,#18644,#18645,#18646,#18647,#18648,#18649,
#18650),.UNSPECIFIED.,.F.,.F.,(4,3,3,3,3,3,3,3,3,4),(8.85827835622959E-6,
0.109826975558032,0.219256537741682,0.25,0.41853409500358,0.5,0.644774151081017,
0.75,0.900454204060529,0.999999999999293),.UNSPECIFIED.);
#1790=B_SPLINE_CURVE_WITH_KNOTS('',3,(#18997,#18998,#18999,#19000,#19001,
#19002,#19003,#19004,#19005),.UNSPECIFIED.,.F.,.F.,(4,1,1,1,1,1,4),(0.,
0.1666666666667,0.3333333333333,0.5,0.6666666666667,0.8333333333333,1.),
 .UNSPECIFIED.);
#1791=B_SPLINE_CURVE_WITH_KNOTS('',3,(#19006,#19007,#19008,#19009,#19010,
#19011,#19012,#19013,#19014,#19015,#19016,#19017,#19018,#19019,#19020,#19021,
#19022,#19023,#19024,#19025,#19026,#19027,#19028,#19029,#19030,#19031,#19032,
#19033,#19034,#19035,#19036,#19037,#19038,#19039,#19040,#19041,#19042,#19043,
#19044,#19045,#19046,#19047,#19048,#19049,#19050,#19051,#19052,#19053,#19054,
#19055,#19056,#19057,#19058,#19059,#19060),.UNSPECIFIED.,.F.,.F.,(4,3,3,
3,3,3,3,3,3,3,3,3,3,3,3,3,3,3,4),(0.,0.0826483616935005,0.126585514870612,
0.1666666666667,0.268245345664479,0.301309056939623,0.3333333333333,0.427092551541,
0.475954541600127,0.5,0.588821149871436,0.650733080521381,0.6666666666667,
0.745993607675615,0.825320548684531,0.8333333333333,0.925625972653997,0.999383116936647,
1.),.UNSPECIFIED.);
#1792=B_SPLINE_CURVE_WITH_KNOTS('',3,(#19102,#19103,#19104,#19105,#19106,
#19107,#19108,#19109,#19110),.UNSPECIFIED.,.F.,.F.,(4,1,1,1,1,1,4),(0.,
0.1666666666667,0.3333333333333,0.5,0.6666666666667,0.8333333333333,1.),
 .UNSPECIFIED.);
#1793=B_SPLINE_CURVE_WITH_KNOTS('',3,(#19111,#19112,#19113,#19114,#19115,
#19116,#19117,#19118,#19119,#19120,#19121,#19122,#19123,#19124,#19125,#19126,
#19127,#19128,#19129,#19130,#19131,#19132,#19133,#19134,#19135,#19136,#19137,
#19138,#19139,#19140,#19141,#19142,#19143,#19144,#19145,#19146,#19147),
 .UNSPECIFIED.,.F.,.F.,(4,3,3,3,3,3,3,3,3,3,3,3,4),(0.,0.0893941745228748,
0.1666666666667,0.257698450989988,0.3333333333333,0.423701618149727,0.5,
0.5906294982409,0.6666666666667,0.757079068810281,0.8333333333333,0.924146713224018,
1.),.UNSPECIFIED.);
#1794=B_SPLINE_CURVE_WITH_KNOTS('',3,(#19173,#19174,#19175,#19176,#19177,
#19178,#19179,#19180,#19181,#19182,#19183,#19184,#19185,#19186,#19187,#19188,
#19189,#19190,#19191,#19192,#19193,#19194,#19195,#19196,#19197,#19198,#19199,
#19200,#19201,#19202,#19203,#19204,#19205,#19206,#19207,#19208,#19209,#19210,
#19211,#19212),.UNSPECIFIED.,.F.,.F.,(4,3,3,3,3,3,3,3,3,3,3,3,3,4),(0.,
0.104933599324618,0.1666666666667,0.255847581714951,0.3333333333333,0.434258944840495,
0.5,0.589405350304073,0.6666666666667,0.75,0.8333333333333,0.90996920199286,
0.984596083960636,1.),.UNSPECIFIED.);
#1795=B_SPLINE_CURVE_WITH_KNOTS('',3,(#19275,#19276,#19277,#19278,#19279,
#19280,#19281,#19282,#19283,#19284,#19285,#19286,#19287,#19288,#19289,#19290,
#19291,#19292,#19293,#19294,#19295,#19296,#19297,#19298,#19299,#19300,#19301,
#19302,#19303,#19304,#19305,#19306,#19307,#19308,#19309,#19310,#19311),
 .UNSPECIFIED.,.F.,.F.,(4,3,3,3,3,3,3,3,3,3,3,3,4),(0.,0.0864959753470832,
0.1666666666667,0.259855673444288,0.3333333333333,0.445788968197897,0.5,
0.616874016149191,0.6666666666667,0.756062374696147,0.8333333333333,0.948483879830167,
0.999999924231317),.UNSPECIFIED.);
#1796=B_SPLINE_CURVE_WITH_KNOTS('',3,(#20019,#20020,#20021,#20022,#20023,
#20024,#20025,#20026,#20027),.UNSPECIFIED.,.F.,.F.,(4,1,1,1,1,1,4),(0.,
0.1666666666667,0.3333333333333,0.5,0.6666666666667,0.8333333333333,1.),
 .UNSPECIFIED.);
#1797=B_SPLINE_CURVE_WITH_KNOTS('',3,(#20031,#20032,#20033,#20034,#20035,
#20036,#20037),.UNSPECIFIED.,.F.,.F.,(4,1,1,1,4),(0.,0.25,0.5,0.75,1.),
 .UNSPECIFIED.);
#1798=B_SPLINE_CURVE_WITH_KNOTS('',3,(#20078,#20079,#20080,#20081,#20082,
#20083,#20084,#20085,#20086),.UNSPECIFIED.,.F.,.F.,(4,1,1,1,1,1,4),(0.,
0.1666666666667,0.3333333333333,0.5,0.6666666666667,0.8333333333333,1.),
 .UNSPECIFIED.);
#1799=B_SPLINE_CURVE_WITH_KNOTS('',3,(#20125,#20126,#20127,#20128,#20129,
#20130,#20131,#20132,#20133,#20134,#20135,#20136,#20137,#20138,#20139,#20140,
#20141,#20142,#20143,#20144,#20145,#20146,#20147,#20148,#20149,#20150,#20151,
#20152,#20153,#20154,#20155,#20156,#20157,#20158,#20159,#20160,#20161,#20162,
#20163,#20164,#20165,#20166,#20167,#20168,#20169,#20170,#20171,#20172,#20173,
#20174,#20175,#20176,#20177,#20178,#20179,#20180,#20181,#20182,#20183,#20184,
#20185,#20186,#20187,#20188),.UNSPECIFIED.,.F.,.F.,(4,3,3,3,3,3,3,3,3,3,
3,3,3,3,3,3,3,3,3,3,3,4),(0.,0.0533419196727295,0.107077251691614,0.162171873188769,
0.2,0.211213474702271,0.264558930646436,0.317756712558539,0.371418526360044,
0.4,0.422677070638274,0.486293263580748,0.552878752033856,0.6,0.633912062440823,
0.711405317973753,0.792264655447184,0.8,0.844965740672852,0.916912606796912,
0.988957401608069,1.),.UNSPECIFIED.);
#1800=B_SPLINE_CURVE_WITH_KNOTS('',3,(#20265,#20266,#20267,#20268,#20269,
#20270,#20271,#20272,#20273,#20274,#20275,#20276,#20277,#20278,#20279,#20280,
#20281,#20282,#20283,#20284,#20285,#20286,#20287,#20288,#20289,#20290,#20291,
#20292,#20293,#20294,#20295,#20296,#20297,#20298,#20299,#20300,#20301,#20302,
#20303,#20304,#20305,#20306,#20307,#20308,#20309,#20310,#20311,#20312,#20313,
#20314,#20315,#20316,#20317,#20318,#20319,#20320,#20321,#20322,#20323,#20324,
#20325,#20326,#20327,#20328,#20329,#20330,#20331),.UNSPECIFIED.,.F.,.F.,
(4,3,3,3,3,3,3,3,3,3,3,3,3,3,3,3,3,3,3,3,3,3,4),(1.76837037826191E-7,0.0470165497311943,
0.09090909090909,0.140256259311515,0.1818181818182,0.233689975175516,0.2727272727273,
0.327100897056322,0.3636363636364,0.420415243092603,0.4545454545455,0.513708254532376,
0.5454545454545,0.607043964349668,0.6363636363636,0.700444727892714,0.7272727272727,
0.793843707998545,0.8181818181818,0.887143631038358,0.9090909090909,0.980711259092472,
1.),.UNSPECIFIED.);
#1801=B_SPLINE_CURVE_WITH_KNOTS('',3,(#20398,#20399,#20400,#20401,#20402,
#20403,#20404,#20405,#20406,#20407,#20408,#20409,#20410,#20411,#20412,#20413,
#20414,#20415,#20416,#20417,#20418,#20419,#20420,#20421,#20422,#20423,#20424,
#20425,#20426,#20427,#20428,#20429,#20430,#20431,#20432,#20433,#20434,#20435,
#20436,#20437,#20438,#20439,#20440,#20441,#20442,#20443,#20444,#20445,#20446,
#20447,#20448,#20449,#20450,#20451,#20452,#20453,#20454,#20455,#20456,#20457,
#20458,#20459,#20460,#20461),.UNSPECIFIED.,.F.,.F.,(4,3,3,3,3,3,3,3,3,3,
3,3,3,3,3,3,3,3,3,3,3,4),(0.,0.0159102900525212,0.1,0.123973424858243,0.2,
0.232515566545208,0.3,0.34089413762067,0.4,0.449223130002384,0.5,0.557782587762856,
0.6,0.666296739540015,0.7,0.774681597123085,0.8,0.883169007541528,0.9,0.983017732831077,
0.99150466276774,0.999999423886656),.UNSPECIFIED.);
#1802=B_SPLINE_CURVE_WITH_KNOTS('',3,(#20531,#20532,#20533,#20534,#20535,
#20536,#20537,#20538,#20539,#20540,#20541,#20542,#20543,#20544,#20545,#20546,
#20547,#20548,#20549,#20550,#20551,#20552,#20553,#20554,#20555,#20556,#20557,
#20558,#20559,#20560,#20561,#20562,#20563,#20564,#20565,#20566,#20567,#20568,
#20569,#20570,#20571,#20572,#20573,#20574,#20575,#20576,#20577,#20578,#20579,
#20580,#20581,#20582,#20583,#20584,#20585,#20586,#20587,#20588,#20589,#20590,
#20591,#20592,#20593,#20594,#20595,#20596,#20597,#20598,#20599,#20600,#20601,
#20602,#20603,#20604,#20605,#20606,#20607,#20608,#20609,#20610,#20611,#20612,
#20613,#20614,#20615,#20616,#20617,#20618,#20619,#20620,#20621),
 .UNSPECIFIED.,.F.,.F.,(4,3,3,3,3,3,3,3,3,3,3,3,3,3,3,3,3,3,3,3,3,3,3,3,
3,3,3,3,3,3,4),(3.92472008708646E-9,0.0304004536564683,0.0609426368772482,
0.07692307692308,0.110846699258361,0.145992119926676,0.1538461538462,0.211010375976896,
0.2307692307692,0.277375226368042,0.3076923076923,0.34934261487943,0.3846153846154,
0.423086782664798,0.4615384615385,0.5,0.5384615384615,0.578008925175975,
0.6153846153846,0.657791866458288,0.6923076923077,0.736063839294677,0.7692307692308,
0.826527782670106,0.8461538461538,0.881985159351935,0.916499016588811,0.9230769230769,
0.953956923418279,0.984697341043816,0.999997570677746),.UNSPECIFIED.);
#1803=B_SPLINE_CURVE_WITH_KNOTS('',3,(#20651,#20652,#20653,#20654,#20655,
#20656),.UNSPECIFIED.,.F.,.F.,(4,2,4),(-0.480767527133185,-0.455419771005931,
-0.444761873302052),.UNSPECIFIED.);
#1804=B_SPLINE_CURVE_WITH_KNOTS('',3,(#20807,#20808,#20809,#20810,#20811,
#20812,#20813,#20814,#20815,#20816),.UNSPECIFIED.,.F.,.F.,(4,2,2,2,4),(0.121045907893902,
0.144659865500421,0.154957537333911,0.158489775959085,0.162022014584259),
 .UNSPECIFIED.);
#1805=B_SPLINE_CURVE_WITH_KNOTS('',3,(#20824,#20825,#20826,#20827,#20828,
#20829,#20830,#20831,#20832,#20833,#20834,#20835),.UNSPECIFIED.,.F.,.F.,
(4,2,2,2,2,4),(0.084314919026378,0.0850321828044628,0.0888034990237501,
0.0963461314623245,0.109569504689852,0.12279287791738),.UNSPECIFIED.);
#1806=B_SPLINE_CURVE_WITH_KNOTS('',3,(#20841,#20842,#20843,#20844,#20845,
#20846,#20847,#20848),.UNSPECIFIED.,.F.,.F.,(4,2,2,4),(-0.616448366752491,
-0.589789732894366,-0.495156242079866,-0.440723942572545),.UNSPECIFIED.);
#1807=B_SPLINE_CURVE_WITH_KNOTS('',3,(#20849,#20850,#20851,#20852,#20853,
#20854,#20855,#20856),.UNSPECIFIED.,.F.,.F.,(4,2,2,4),(-0.107820641147919,
-0.105765394601828,-0.098208576320326,-0.0906517580388238),
 .UNSPECIFIED.);
#1808=B_SPLINE_CURVE_WITH_KNOTS('',3,(#20858,#20859,#20860,#20861,#20862,
#20863,#20864,#20865,#20866,#20867,#20868,#20869),.UNSPECIFIED.,.F.,.F.,
(4,2,2,2,2,4),(0.,0.00377131621928735,0.00754263243857469,0.0150852648771494,
0.0283086381046777,0.041532011332206),.UNSPECIFIED.);
#1809=B_SPLINE_CURVE_WITH_KNOTS('',3,(#20876,#20877,#20878,#20879,#20880,
#20881,#20882,#20883,#20884,#20885,#20886,#20887),.UNSPECIFIED.,.F.,.F.,
(4,2,2,2,2,4),(0.0397288552529684,0.0529522284804967,0.066175601708025,
0.0737182341465997,0.0774895503658871,0.0812608665851744),.UNSPECIFIED.);
#1810=B_SPLINE_CURVE_WITH_KNOTS('',3,(#21085,#21086,#21087,#21088,#21089,
#21090,#21091,#21092,#21093,#21094,#21095,#21096,#21097,#21098,#21099,#21100,
#21101,#21102,#21103,#21104,#21105,#21106,#21107,#21108,#21109,#21110,#21111,
#21112,#21113,#21114,#21115,#21116,#21117,#21118,#21119,#21120,#21121,#21122,
#21123,#21124,#21125,#21126,#21127,#21128,#21129,#21130,#21131,#21132,#21133,
#21134,#21135,#21136),.UNSPECIFIED.,.F.,.F.,(4,3,3,3,3,3,3,3,3,3,3,3,3,
3,3,3,3,4),(0.,0.1,0.184730511022372,0.2,0.288640627885873,0.3,0.386824138492685,
0.4,0.483806099782419,0.5,0.6,0.693061625774621,0.7,0.8,0.88559100334553,
0.9,0.991161349927198,1.),.UNSPECIFIED.);
#1811=B_SPLINE_CURVE_WITH_KNOTS('',3,(#21184,#21185,#21186,#21187,#21188,
#21189,#21190,#21191,#21192,#21193,#21194,#21195,#21196,#21197,#21198,#21199,
#21200,#21201,#21202,#21203,#21204,#21205,#21206,#21207,#21208,#21209,#21210,
#21211,#21212,#21213,#21214,#21215,#21216,#21217,#21218,#21219,#21220,#21221,
#21222,#21223,#21224,#21225,#21226,#21227,#21228,#21229,#21230,#21231,#21232),
 .UNSPECIFIED.,.F.,.F.,(4,3,3,3,3,3,3,3,3,3,3,3,3,3,3,3,4),(0.,0.1666666666667,
0.174721900226173,0.287555649589986,0.3333333333333,0.349452820361558,0.461618727102301,
0.5,0.524159165251396,0.628960700705215,0.6666666666667,0.69889130269634,
0.788910794284785,0.8333333333333,0.87351849432334,0.969057332238732,0.999999993725011),
 .UNSPECIFIED.);
#1812=B_SPLINE_CURVE_WITH_KNOTS('',3,(#21233,#21234,#21235,#21236,#21237,
#21238,#21239,#21240,#21241,#21242,#21243,#21244,#21245,#21246,#21247,#21248,
#21249,#21250,#21251,#21252,#21253,#21254,#21255,#21256,#21257,#21258,#21259,
#21260,#21261,#21262,#21263,#21264,#21265,#21266,#21267,#21268,#21269,#21270,
#21271,#21272,#21273,#21274,#21275,#21276,#21277,#21278,#21279,#21280,#21281),
 .UNSPECIFIED.,.F.,.F.,(4,3,3,3,3,3,3,3,3,3,3,3,3,3,3,3,4),(0.,0.1666666666667,
0.174721920927597,0.287190895532099,0.3333333333333,0.349452933464099,0.461271603158198,
0.5,0.524159351869014,0.628767401046037,0.6666666666667,0.698892085647664,
0.788730873491411,0.8333333333333,0.873518556689195,0.969227844663259,0.999999932813436),
 .UNSPECIFIED.);
#1813=B_SPLINE_CURVE_WITH_KNOTS('',3,(#21292,#21293,#21294,#21295,#21296,
#21297,#21298,#21299,#21300,#21301,#21302,#21303,#21304,#21305,#21306,#21307,
#21308,#21309,#21310,#21311,#21312,#21313,#21314,#21315,#21316,#21317,#21318,
#21319,#21320,#21321,#21322,#21323,#21324,#21325,#21326,#21327,#21328,#21329,
#21330,#21331,#21332,#21333,#21334),.UNSPECIFIED.,.F.,.F.,(4,3,3,3,3,3,
3,3,3,3,3,3,3,3,4),(0.,0.186204120800545,0.2,0.20569971706744,0.317674771224848,
0.4,0.411409400898856,0.524269557355667,0.6,0.617112758493452,0.711643405739693,
0.8,0.822757024933531,0.922120281119234,0.999999997031113),
 .UNSPECIFIED.);
#1814=B_SPLINE_CURVE_WITH_KNOTS('',3,(#21338,#21339,#21340,#21341,#21342,
#21343,#21344,#21345,#21346,#21347,#21348,#21349,#21350,#21351,#21352,#21353,
#21354,#21355,#21356,#21357,#21358,#21359,#21360,#21361,#21362,#21363,#21364,
#21365,#21366,#21367,#21368,#21369,#21370,#21371,#21372,#21373,#21374,#21375,
#21376,#21377,#21378,#21379,#21380,#21381,#21382,#21383),.UNSPECIFIED.,
 .F.,.F.,(4,3,3,3,3,3,3,3,3,3,3,3,3,3,3,4),(0.,0.0753812495125757,0.1111111111111,
0.181635397443648,0.2222222222222,0.296998344362944,0.3333333333333,0.393217926155706,
0.4444444444444,0.5,0.5555555555556,0.6666666666667,0.7777777777778,0.877286777490741,
0.8888888888889,0.999999999875554),.UNSPECIFIED.);
#1815=B_SPLINE_CURVE_WITH_KNOTS('',3,(#21387,#21388,#21389,#21390,#21391,
#21392,#21393,#21394,#21395,#21396,#21397,#21398,#21399,#21400,#21401,#21402,
#21403,#21404,#21405,#21406,#21407,#21408,#21409,#21410,#21411,#21412,#21413,
#21414,#21415,#21416,#21417,#21418,#21419,#21420,#21421,#21422,#21423,#21424,
#21425,#21426,#21427,#21428,#21429,#21430,#21431,#21432),.UNSPECIFIED.,
 .F.,.F.,(4,3,3,3,3,3,3,3,3,3,3,3,3,3,3,4),(2.00302525648398E-8,0.1111111111111,
0.211722916839351,0.2222222222222,0.3333333333333,0.4444444444444,0.5,0.5555555555556,
0.61600621948396,0.6666666666667,0.740685991508868,0.7777777777778,0.849037686481299,
0.8888888888889,0.96443569207198,0.99999999990366),.UNSPECIFIED.);
#1816=B_SPLINE_CURVE_WITH_KNOTS('',3,(#21435,#21436,#21437,#21438,#21439,
#21440,#21441,#21442,#21443,#21444,#21445,#21446,#21447,#21448,#21449,#21450,
#21451,#21452,#21453,#21454,#21455,#21456,#21457,#21458,#21459,#21460,#21461,
#21462,#21463,#21464,#21465,#21466,#21467,#21468,#21469,#21470,#21471),
 .UNSPECIFIED.,.F.,.F.,(4,3,3,3,3,3,3,3,3,3,3,3,4),(4.66525858219272E-9,
0.0943921519817465,0.191563809999226,0.2,0.290040066404166,0.383107914511468,
0.4,0.508317170462805,0.6,0.709559867968233,0.8,0.954084249140259,1.),
 .UNSPECIFIED.);
#1817=B_SPLINE_CURVE_WITH_KNOTS('',3,(#21475,#21476,#21477,#21478,#21479,
#21480,#21481,#21482,#21483,#21484,#21485,#21486,#21487,#21488,#21489,#21490,
#21491,#21492,#21493,#21494,#21495,#21496,#21497,#21498,#21499,#21500,#21501,
#21502,#21503,#21504,#21505,#21506,#21507,#21508,#21509,#21510,#21511,#21512,
#21513,#21514,#21515,#21516,#21517,#21518,#21519,#21520),.UNSPECIFIED.,
 .F.,.F.,(4,3,3,3,3,3,3,3,3,3,3,3,3,3,3,4),(0.,0.0753812495125769,0.1111111111111,
0.181635397443654,0.2222222222222,0.296998344362937,0.3333333333333,0.393217926154546,
0.4444444444444,0.5,0.5555555555556,0.6666666666667,0.7777777777778,0.877286779210586,
0.8888888888889,1.),.UNSPECIFIED.);
#1818=B_SPLINE_CURVE_WITH_KNOTS('',3,(#21524,#21525,#21526,#21527,#21528,
#21529,#21530,#21531,#21532,#21533,#21534,#21535,#21536,#21537,#21538,#21539,
#21540,#21541,#21542,#21543,#21544,#21545,#21546,#21547,#21548,#21549,#21550,
#21551,#21552,#21553,#21554,#21555,#21556,#21557,#21558,#21559,#21560,#21561,
#21562,#21563,#21564,#21565,#21566,#21567,#21568,#21569),.UNSPECIFIED.,
 .F.,.F.,(4,3,3,3,3,3,3,3,3,3,3,3,3,3,3,4),(2.00144789399561E-8,0.1111111111111,
0.211722915968745,0.2222222222222,0.3333333333333,0.4444444444444,0.5,0.5555555555556,
0.616006219483963,0.6666666666667,0.740685991508832,0.7777777777778,0.849037686481295,
0.8888888888889,0.964435692071977,0.99999999990366),.UNSPECIFIED.);
#1819=B_SPLINE_CURVE_WITH_KNOTS('',3,(#21572,#21573,#21574,#21575,#21576,
#21577,#21578,#21579,#21580,#21581,#21582,#21583,#21584,#21585,#21586,#21587,
#21588,#21589,#21590,#21591,#21592,#21593,#21594,#21595,#21596,#21597,#21598,
#21599,#21600,#21601,#21602,#21603,#21604,#21605,#21606,#21607,#21608),
 .UNSPECIFIED.,.F.,.F.,(4,3,3,3,3,3,3,3,3,3,3,3,4),(7.11693233350463E-9,
0.0944538006614943,0.1666666666667,0.255963181552906,0.3333333333333,0.436314634125545,
0.5,0.60989671813965,0.6666666666667,0.778685826565115,0.8333333333333,
0.989327968270449,1.),.UNSPECIFIED.);
#1820=B_SPLINE_CURVE_WITH_KNOTS('',3,(#21650,#21651,#21652,#21653,#21654,
#21655,#21656,#21657,#21658,#21659,#21660,#21661,#21662,#21663,#21664,#21665,
#21666,#21667,#21668,#21669,#21670,#21671,#21672,#21673,#21674,#21675,#21676,
#21677,#21678,#21679,#21680,#21681,#21682,#21683,#21684,#21685,#21686,#21687,
#21688,#21689,#21690,#21691,#21692,#21693,#21694,#21695,#21696,#21697,#21698),
 .UNSPECIFIED.,.F.,.F.,(4,3,3,3,3,3,3,3,3,3,3,3,3,3,3,3,4),(6.77142214718564E-8,
0.0966063726240369,0.126263457514237,0.1666666666667,0.257155135952046,
0.300934525012435,0.3333333333333,0.438626570799314,0.475710354935182,0.5,
0.612502172065837,0.650460379251623,0.6666666666667,0.779673564032176,0.825234660508974,
0.8333333333333,1.),.UNSPECIFIED.);
#1821=B_SPLINE_CURVE_WITH_KNOTS('',3,(#21702,#21703,#21704,#21705,#21706,
#21707,#21708,#21709,#21710,#21711,#21712,#21713,#21714,#21715,#21716,#21717,
#21718,#21719,#21720,#21721,#21722,#21723,#21724,#21725,#21726,#21727,#21728,
#21729,#21730,#21731,#21732,#21733,#21734,#21735,#21736,#21737,#21738),
 .UNSPECIFIED.,.F.,.F.,(4,3,3,3,3,3,3,3,3,3,3,3,4),(0.,0.150983913732371,
0.2,0.309538638472646,0.4,0.507738929595909,0.6,0.692790765797542,0.782460571294577,
0.8,0.89999995708441,0.992595545003323,0.99999991416882),.UNSPECIFIED.);
#1822=B_SPLINE_CURVE_WITH_KNOTS('',3,(#21815,#21816,#21817,#21818,#21819,
#21820,#21821,#21822,#21823,#21824,#21825,#21826,#21827,#21828,#21829,#21830,
#21831,#21832,#21833,#21834,#21835,#21836,#21837,#21838,#21839,#21840,#21841,
#21842,#21843,#21844,#21845,#21846,#21847,#21848,#21849,#21850,#21851),
 .UNSPECIFIED.,.F.,.F.,(4,3,3,3,3,3,3,3,3,3,3,3,4),(8.28110997844173E-8,
0.091715095031234,0.186272450141895,0.2,0.288717318216907,0.380503140222907,
0.4,0.506900696424045,0.6,0.70872436523031,0.8,0.950523274488495,1.),
 .UNSPECIFIED.);
#1823=B_SPLINE_CURVE_WITH_KNOTS('',3,(#21857,#21858,#21859,#21860,#21861,
#21862,#21863,#21864,#21865,#21866,#21867,#21868,#21869,#21870,#21871,#21872,
#21873,#21874,#21875,#21876,#21877,#21878,#21879,#21880,#21881,#21882,#21883,
#21884,#21885,#21886,#21887,#21888,#21889,#21890,#21891,#21892,#21893,#21894,
#21895,#21896,#21897,#21898,#21899,#21900,#21901,#21902),.UNSPECIFIED.,
 .F.,.F.,(4,3,3,3,3,3,3,3,3,3,3,3,3,3,3,4),(0.,0.09090909090909,0.1818181818182,
0.2727272727273,0.3636363636364,0.4545454545455,0.537395247791475,0.5454545454545,
0.6363636363636,0.713073247363617,0.7272727272727,0.802589887407149,0.8181818181818,
0.888194575628373,0.9090909090909,1.),.UNSPECIFIED.);
#1824=B_SPLINE_CURVE_WITH_KNOTS('',3,(#21938,#21939,#21940,#21941,#21942,
#21943,#21944,#21945,#21946,#21947,#21948,#21949,#21950,#21951,#21952,#21953,
#21954,#21955,#21956,#21957,#21958,#21959,#21960,#21961,#21962,#21963,#21964,
#21965,#21966,#21967,#21968,#21969,#21970,#21971,#21972,#21973,#21974,#21975,
#21976,#21977,#21978,#21979,#21980,#21981,#21982,#21983,#21984,#21985,#21986),
 .UNSPECIFIED.,.F.,.F.,(4,3,3,3,3,3,3,3,3,3,3,3,3,3,3,3,4),(0.,0.09090909090909,
0.1818181818182,0.2727272727273,0.3636363636364,0.447353049797722,0.4545454545455,
0.5454545454545,0.623770970090959,0.6363636363636,0.712613812115548,0.7272727272727,
0.805235005625824,0.8181818181818,0.889805927700851,0.9090909090909,1.),
 .UNSPECIFIED.);
#1825=B_SPLINE_CURVE_WITH_KNOTS('',3,(#22042,#22043,#22044,#22045,#22046,
#22047,#22048,#22049,#22050,#22051,#22052,#22053,#22054,#22055,#22056,#22057,
#22058,#22059,#22060,#22061,#22062,#22063,#22064,#22065,#22066,#22067,#22068,
#22069,#22070,#22071,#22072,#22073,#22074,#22075,#22076,#22077,#22078,#22079,
#22080,#22081,#22082,#22083,#22084,#22085,#22086,#22087,#22088,#22089,#22090,
#22091,#22092,#22093,#22094,#22095,#22096,#22097,#22098,#22099,#22100,#22101,
#22102,#22103,#22104,#22105,#22106,#22107,#22108,#22109,#22110,#22111,#22112,
#22113,#22114,#22115,#22116,#22117),.UNSPECIFIED.,.F.,.F.,(4,3,3,3,3,3,
3,3,3,3,3,3,3,3,3,3,3,3,3,3,3,3,3,3,3,4),(0.,0.0961326788372995,0.10961830830018,
0.1111111111111,0.182822648946077,0.2222222222222,0.230865504889084,0.299402040203242,
0.3333333333333,0.352109916787721,0.404220482234263,0.4444444444444,0.472918225684011,
0.523348033289324,0.5555555555556,0.594397293518794,0.637153713604622,0.6666666666667,
0.71630999759714,0.774280459046244,0.7777777777778,0.829032814195012,0.836908962685816,
0.8888888888889,0.958179816626521,1.),.UNSPECIFIED.);
#1826=B_SPLINE_CURVE_WITH_KNOTS('',3,(#22121,#22122,#22123,#22124,#22125,
#22126,#22127,#22128,#22129,#22130,#22131,#22132,#22133,#22134,#22135,#22136,
#22137,#22138,#22139,#22140,#22141,#22142,#22143,#22144,#22145,#22146,#22147,
#22148,#22149,#22150,#22151,#22152,#22153,#22154,#22155,#22156,#22157,#22158,
#22159,#22160,#22161,#22162,#22163,#22164,#22165,#22166,#22167,#22168,#22169,
#22170,#22171,#22172,#22173,#22174,#22175,#22176,#22177,#22178,#22179,#22180,
#22181),.UNSPECIFIED.,.F.,.F.,(4,3,3,3,3,3,3,3,3,3,3,3,3,3,3,3,3,3,3,3,
4),(0.,0.0684602623492609,0.1111111111111,0.17791289585888,0.2222222222222,
0.2780224439172,0.3333333333333,0.377064431533424,0.421290704048541,0.4444444444444,
0.5,0.5555555555556,0.607562415733314,0.662236156144812,0.6666666666667,
0.734426749959515,0.7777777777778,0.849159084405351,0.8888888888889,0.979493516039105,
1.),.UNSPECIFIED.);
#1827=B_SPLINE_CURVE_WITH_KNOTS('',3,(#22299,#22300,#22301,#22302,#22303,
#22304,#22305,#22306,#22307,#22308,#22309,#22310,#22311,#22312,#22313,#22314,
#22315,#22316,#22317,#22318,#22319,#22320,#22321,#22322,#22323,#22324,#22325,
#22326,#22327,#22328,#22329,#22330,#22331,#22332,#22333,#22334,#22335,#22336,
#22337,#22338,#22339,#22340,#22341,#22342,#22343,#22344,#22345,#22346,#22347,
#22348,#22349,#22350,#22351,#22352,#22353,#22354,#22355,#22356,#22357,#22358,
#22359,#22360,#22361,#22362,#22363,#22364,#22365,#22366,#22367,#22368,#22369,
#22370,#22371,#22372,#22373,#22374),.UNSPECIFIED.,.F.,.F.,(4,3,3,3,3,3,
3,3,3,3,3,3,3,3,3,3,3,3,3,3,3,3,3,3,3,4),(0.,0.0961326789457594,0.109618308300193,
0.1111111111111,0.182822648947788,0.2222222222222,0.230865504889361,0.299402040203816,
0.3333333333333,0.352109916788039,0.404220482234633,0.4444444444444,0.472918225684097,
0.523348033289828,0.5555555555556,0.594397293518726,0.637153713604598,0.6666666666667,
0.716309997597166,0.774280459046115,0.7777777777778,0.829032814194989,0.836908962685814,
0.8888888888889,0.958179816626472,1.),.UNSPECIFIED.);
#1828=B_SPLINE_CURVE_WITH_KNOTS('',3,(#22376,#22377,#22378,#22379,#22380,
#22381,#22382,#22383,#22384,#22385,#22386,#22387,#22388,#22389,#22390,#22391,
#22392,#22393,#22394,#22395,#22396,#22397,#22398,#22399,#22400,#22401,#22402,
#22403,#22404,#22405,#22406,#22407,#22408,#22409,#22410,#22411,#22412,#22413,
#22414,#22415,#22416,#22417,#22418,#22419,#22420,#22421,#22422,#22423,#22424,
#22425,#22426,#22427,#22428,#22429,#22430,#22431,#22432,#22433,#22434,#22435,
#22436),.UNSPECIFIED.,.F.,.F.,(4,3,3,3,3,3,3,3,3,3,3,3,3,3,3,3,3,3,3,3,
4),(0.,0.0684602623492609,0.1111111111111,0.17791289585888,0.2222222222222,
0.2780224439172,0.3333333333333,0.377064431533424,0.421290704048541,0.4444444444444,
0.5,0.5555555555556,0.607562415733314,0.662236156144812,0.6666666666667,
0.734426749959515,0.7777777777778,0.849159084405351,0.8888888888889,0.979493516039105,
1.),.UNSPECIFIED.);
#1829=B_SPLINE_CURVE_WITH_KNOTS('',3,(#22493,#22494,#22495,#22496,#22497,
#22498,#22499,#22500,#22501,#22502,#22503,#22504,#22505,#22506,#22507,#22508,
#22509,#22510,#22511,#22512,#22513,#22514,#22515,#22516,#22517,#22518,#22519,
#22520,#22521,#22522,#22523,#22524,#22525,#22526,#22527,#22528,#22529,#22530,
#22531,#22532,#22533,#22534,#22535,#22536,#22537,#22538,#22539,#22540,#22541),
 .UNSPECIFIED.,.F.,.F.,(4,3,3,3,3,3,3,3,3,3,3,3,3,3,3,3,4),(0.,0.0877804469100627,
0.1,0.185149963632226,0.2,0.289993172776077,0.3,0.385353068992413,0.4,0.5,
0.6,0.7,0.8,0.884302352212043,0.9,0.984470402871216,1.),.UNSPECIFIED.);
#1830=B_SPLINE_CURVE_WITH_KNOTS('',3,(#22563,#22564,#22565,#22566,#22567,
#22568,#22569,#22570,#22571,#22572,#22573,#22574,#22575,#22576,#22577,#22578,
#22579,#22580,#22581,#22582,#22583,#22584,#22585,#22586,#22587,#22588,#22589,
#22590,#22591,#22592,#22593,#22594,#22595,#22596,#22597,#22598,#22599,#22600,
#22601,#22602,#22603,#22604,#22605,#22606,#22607,#22608),.UNSPECIFIED.,
 .F.,.F.,(4,3,3,3,3,3,3,3,3,3,3,3,3,3,3,4),(0.,0.09090909090909,0.1818181818182,
0.2727272727273,0.3636363636364,0.4545454545455,0.5454545454545,0.6363636363636,
0.715284637349807,0.7272727272727,0.80356497388997,0.8181818181818,0.883853878630443,
0.9090909090909,0.972932531293355,0.99989708878383),.UNSPECIFIED.);
#1831=B_SPLINE_CURVE_WITH_KNOTS('',3,(#22610,#22611,#22612,#22613,#22614,
#22615,#22616,#22617,#22618,#22619,#22620,#22621,#22622,#22623,#22624,#22625,
#22626,#22627,#22628,#22629,#22630,#22631,#22632,#22633,#22634,#22635,#22636,
#22637,#22638,#22639,#22640,#22641,#22642,#22643,#22644,#22645,#22646,#22647,
#22648,#22649,#22650,#22651,#22652,#22653,#22654,#22655),.UNSPECIFIED.,
 .F.,.F.,(4,3,3,3,3,3,3,3,3,3,3,3,3,3,3,4),(0.,0.07142857142857,0.131573577338532,
0.1428571428571,0.2142857142857,0.2857142857143,0.3571428571429,0.4285714285714,
0.5,0.5714285714286,0.6428571428571,0.7142857142857,0.7857142857143,0.8571428571429,
0.9285714285714,0.999999361853654),.UNSPECIFIED.);
#1832=B_SPLINE_CURVE_WITH_KNOTS('',3,(#22723,#22724,#22725,#22726,#22727,
#22728,#22729,#22730,#22731,#22732,#22733,#22734,#22735,#22736,#22737,#22738,
#22739,#22740,#22741,#22742,#22743,#22744,#22745,#22746,#22747,#22748,#22749,
#22750,#22751,#22752,#22753,#22754,#22755,#22756,#22757,#22758,#22759,#22760,
#22761,#22762,#22763,#22764,#22765,#22766,#22767,#22768),.UNSPECIFIED.,
 .F.,.F.,(4,3,3,3,3,3,3,3,3,3,3,3,3,3,3,4),(9.20886128654666E-5,0.0639360302041884,
0.09090909090909,0.156525562123841,0.1818181818182,0.258100475042501,0.2727272727273,
0.351632654017249,0.3636363636364,0.4545454545455,0.5454545454545,0.6363636363636,
0.7272727272727,0.8181818181818,0.9090909090909,1.),.UNSPECIFIED.);
#1833=B_SPLINE_CURVE_WITH_KNOTS('',3,(#22772,#22773,#22774,#22775,#22776,
#22777,#22778,#22779,#22780,#22781,#22782,#22783,#22784,#22785,#22786,#22787,
#22788,#22789,#22790,#22791,#22792,#22793,#22794,#22795,#22796,#22797,#22798,
#22799,#22800,#22801,#22802,#22803,#22804,#22805,#22806,#22807,#22808,#22809,
#22810,#22811,#22812,#22813,#22814,#22815,#22816,#22817),.UNSPECIFIED.,
 .F.,.F.,(4,3,3,3,3,3,3,3,3,3,3,3,3,3,3,4),(2.33704775083966E-7,0.07142857142857,
0.1428571428571,0.2142857142857,0.2857142857143,0.3571428571429,0.4285714285714,
0.5,0.5714285714286,0.6428571428571,0.7142857142857,0.7857142857143,0.8571428571429,
0.915614184084637,0.9285714285714,0.999974637699623),.UNSPECIFIED.);
#1834=B_SPLINE_CURVE_WITH_KNOTS('',3,(#22896,#22897,#22898,#22899,#22900,
#22901,#22902,#22903,#22904,#22905,#22906,#22907,#22908,#22909,#22910,#22911,
#22912,#22913,#22914,#22915,#22916,#22917,#22918,#22919,#22920,#22921,#22922,
#22923,#22924,#22925,#22926,#22927,#22928,#22929,#22930,#22931,#22932,#22933,
#22934,#22935,#22936,#22937,#22938,#22939,#22940,#22941,#22942,#22943,#22944,
#22945,#22946,#22947,#22948,#22949,#22950,#22951,#22952,#22953,#22954,#22955,
#22956,#22957,#22958,#22959,#22960,#22961,#22962,#22963,#22964,#22965,#22966,
#22967,#22968,#22969,#22970,#22971,#22972,#22973,#22974,#22975,#22976,#22977,
#22978,#22979,#22980,#22981,#22982,#22983),.UNSPECIFIED.,.F.,.F.,(4,3,3,
3,3,3,3,3,3,3,3,3,3,3,3,3,3,3,3,3,3,3,3,3,3,3,3,3,3,4),(2.83687202996893E-5,
5.96141625497368E-5,0.07142857142857,0.0738204313557511,0.130833099608131,
0.1428571428571,0.147653432754578,0.2142857142857,0.221463457784944,0.2857142857143,
0.295274634532907,0.3571428571429,0.369088830116377,0.4285714285714,0.442909863209574,
0.5,0.516677074935828,0.5714285714286,0.590440308245001,0.6428571428571,
0.664293218287925,0.7142857142857,0.738129504587896,0.7857142857143,0.811930130247278,
0.8571428571429,0.885735117312008,0.9285714285714,0.959589836091127,0.999999635345315),
 .UNSPECIFIED.);
#1835=B_SPLINE_CURVE_WITH_KNOTS('',3,(#22986,#22987,#22988,#22989,#22990,
#22991,#22992,#22993,#22994,#22995,#22996,#22997,#22998,#22999,#23000,#23001,
#23002,#23003,#23004,#23005,#23006,#23007,#23008,#23009,#23010,#23011,#23012,
#23013,#23014,#23015,#23016,#23017,#23018,#23019,#23020,#23021,#23022,#23023,
#23024,#23025,#23026,#23027,#23028,#23029,#23030,#23031),.UNSPECIFIED.,
 .F.,.F.,(4,3,3,3,3,3,3,3,3,3,3,3,3,3,3,4),(0.,0.09090909090909,0.1818181818182,
0.2727272727273,0.3636363636364,0.4545454545455,0.5454545454545,0.6363636363636,
0.71542136281472,0.7272727272727,0.803301000415377,0.8181818181818,0.88507637367331,
0.9090909090909,0.972016551116341,0.999941802117179),.UNSPECIFIED.);
#1836=B_SPLINE_CURVE_WITH_KNOTS('',3,(#23098,#23099,#23100,#23101,#23102,
#23103,#23104,#23105,#23106,#23107,#23108,#23109,#23110,#23111,#23112,#23113,
#23114,#23115,#23116,#23117,#23118,#23119,#23120,#23121,#23122,#23123,#23124,
#23125,#23126,#23127,#23128,#23129,#23130,#23131,#23132,#23133,#23134,#23135,
#23136,#23137,#23138,#23139,#23140,#23141,#23142,#23143),.UNSPECIFIED.,
 .F.,.F.,(4,3,3,3,3,3,3,3,3,3,3,3,3,3,3,4),(5.20774896087521E-5,0.0638950397827723,
0.09090909090909,0.156525643318603,0.1818181818182,0.258100458756856,0.2727272727273,
0.351632663198798,0.3636363636364,0.4545454545455,0.5454545454545,0.6363636363636,
0.7272727272727,0.8181818181818,0.9090909090909,1.),.UNSPECIFIED.);
#1837=B_SPLINE_CURVE_WITH_KNOTS('',3,(#23147,#23148,#23149,#23150,#23151,
#23152,#23153,#23154,#23155,#23156,#23157,#23158,#23159,#23160,#23161,#23162,
#23163,#23164,#23165,#23166,#23167,#23168,#23169,#23170,#23171,#23172,#23173,
#23174,#23175,#23176,#23177,#23178,#23179,#23180,#23181,#23182,#23183,#23184,
#23185,#23186,#23187,#23188,#23189,#23190,#23191,#23192),.UNSPECIFIED.,
 .F.,.F.,(4,3,3,3,3,3,3,3,3,3,3,3,3,3,3,4),(2.33704790011326E-7,0.07142857142857,
0.1428571428571,0.2142857142857,0.2857142857143,0.3571428571429,0.4285714285714,
0.5,0.5714285714286,0.6428571428571,0.7142857142857,0.7857142857143,0.8571428571429,
0.91561418972171,0.9285714285714,1.),.UNSPECIFIED.);
#1838=B_SPLINE_CURVE_WITH_KNOTS('',3,(#23348,#23349,#23350,#23351,#23352,
#23353,#23354,#23355,#23356,#23357,#23358,#23359,#23360,#23361,#23362,#23363,
#23364,#23365,#23366,#23367,#23368,#23369,#23370,#23371,#23372,#23373,#23374,
#23375),.UNSPECIFIED.,.F.,.F.,(4,3,3,3,3,3,3,3,3,4),(0.,0.184203790014915,
0.2,0.371293879075833,0.4,0.6,0.749434828495246,0.8,0.953765028824923,1.),
 .UNSPECIFIED.);
#1839=B_SPLINE_CURVE_WITH_KNOTS('',3,(#23385,#23386,#23387,#23388,#23389,
#23390,#23391,#23392,#23393,#23394,#23395,#23396,#23397,#23398,#23399,#23400,
#23401,#23402,#23403,#23404,#23405,#23406,#23407,#23408,#23409,#23410,#23411,
#23412),.UNSPECIFIED.,.F.,.F.,(4,3,3,3,3,3,3,3,3,4),(0.,0.153453233835329,
0.2,0.351144377765314,0.4,0.6,0.783010652113308,0.8,0.98471961902088,1.),
 .UNSPECIFIED.);
#1840=B_SPLINE_CURVE_WITH_KNOTS('',3,(#23553,#23554,#23555,#23556,#23557,
#23558,#23559,#23560,#23561,#23562,#23563,#23564,#23565,#23566,#23567,#23568,
#23569,#23570,#23571,#23572,#23573,#23574,#23575,#23576,#23577,#23578,#23579,
#23580,#23581,#23582,#23583,#23584,#23585,#23586,#23587,#23588,#23589,#23590,
#23591,#23592,#23593,#23594,#23595,#23596,#23597,#23598,#23599,#23600,#23601,
#23602,#23603,#23604,#23605,#23606,#23607,#23608,#23609,#23610,#23611,#23612,
#23613,#23614,#23615,#23616,#23617,#23618,#23619,#23620,#23621,#23622,#23623,
#23624,#23625,#23626,#23627,#23628,#23629,#23630,#23631,#23632,#23633,#23634),
 .UNSPECIFIED.,.F.,.F.,(4,3,3,3,3,3,3,3,3,3,3,3,3,3,3,3,3,3,3,3,3,3,3,3,
3,3,3,4),(0.,3.14516481279579E-5,0.07692307692308,0.0794677024573298,0.14960927700593,
0.1538461538462,0.15893462813707,0.2307692307692,0.238422711269674,0.3076923076923,
0.317903064830081,0.3846153846154,0.397347114884743,0.4615384615385,0.476803854675569,
0.5384615384615,0.556274650033745,0.6153846153846,0.635733834029244,0.6923076923077,
0.715313097183159,0.7692307692308,0.794629204051595,0.8461538461538,0.874097800550428,
0.9230769230769,0.953568196870017,0.999997427070422),.UNSPECIFIED.);
#1841=B_SPLINE_CURVE_WITH_KNOTS('',3,(#23635,#23636,#23637,#23638,#23639,
#23640,#23641,#23642,#23643,#23644,#23645,#23646,#23647,#23648,#23649,#23650,
#23651,#23652,#23653,#23654,#23655,#23656,#23657,#23658,#23659,#23660,#23661,
#23662,#23663,#23664,#23665,#23666,#23667,#23668,#23669,#23670,#23671,#23672,
#23673,#23674,#23675,#23676,#23677,#23678,#23679,#23680,#23681,#23682,#23683,
#23684,#23685,#23686,#23687,#23688,#23689,#23690,#23691,#23692,#23693,#23694,
#23695,#23696,#23697,#23698,#23699,#23700,#23701,#23702,#23703,#23704,#23705,
#23706,#23707,#23708,#23709,#23710,#23711,#23712,#23713,#23714,#23715,#23716),
 .UNSPECIFIED.,.F.,.F.,(4,3,3,3,3,3,3,3,3,3,3,3,3,3,3,3,3,3,3,3,3,3,3,3,
3,3,3,4),(9.02665193158221E-7,0.0464297072912786,0.07692307692308,0.125898731326279,
0.1538461538462,0.205368004274812,0.2307692307692,0.284684254259137,0.3076923076923,
0.364263841155656,0.3846153846154,0.443723301183646,0.4615384615385,0.523194386410245,
0.5384615384615,0.602651421220116,0.6153846153846,0.682095766021752,0.6923076923077,
0.761576435600424,0.7692307692308,0.841064808716084,0.8461538461538,0.915236557801502,
0.920532006354923,0.9230769230769,0.999968548729074,1.),.UNSPECIFIED.);
#1842=B_SPLINE_CURVE_WITH_KNOTS('',3,(#23720,#23721,#23722,#23723,#23724,
#23725,#23726,#23727,#23728,#23729,#23730,#23731,#23732,#23733,#23734,#23735,
#23736,#23737,#23738,#23739,#23740,#23741,#23742,#23743,#23744,#23745,#23746,
#23747,#23748,#23749,#23750,#23751,#23752,#23753,#23754,#23755,#23756,#23757,
#23758,#23759,#23760,#23761,#23762,#23763,#23764,#23765),.UNSPECIFIED.,
 .F.,.F.,(4,3,3,3,3,3,3,3,3,3,3,3,3,3,3,4),(0.,0.07142857142857,0.1428571428571,
0.2142857142857,0.2857142857143,0.3571428571429,0.4285714285714,0.5,0.5714285714286,
0.6428571428571,0.7142857142857,0.7857142857143,0.8571428571429,0.915451979881081,
0.9285714285714,0.999922092162019),.UNSPECIFIED.);
#1843=B_SPLINE_CURVE_WITH_KNOTS('',3,(#23846,#23847,#23848,#23849,#23850,
#23851,#23852,#23853,#23854,#23855,#23856,#23857,#23858,#23859,#23860,#23861,
#23862,#23863,#23864,#23865,#23866,#23867,#23868,#23869,#23870,#23871,#23872,
#23873,#23874,#23875,#23876,#23877,#23878,#23879,#23880,#23881,#23882,#23883,
#23884,#23885,#23886,#23887,#23888,#23889,#23890,#23891,#23892,#23893,#23894,
#23895,#23896,#23897,#23898,#23899,#23900,#23901,#23902,#23903,#23904,#23905,
#23906,#23907,#23908,#23909,#23910,#23911,#23912,#23913,#23914,#23915,#23916,
#23917,#23918,#23919,#23920,#23921,#23922,#23923,#23924,#23925,#23926,#23927,
#23928,#23929,#23930,#23931,#23932,#23933),.UNSPECIFIED.,.F.,.F.,(4,3,3,
3,3,3,3,3,3,3,3,3,3,3,3,3,3,3,3,3,3,3,3,3,3,3,3,3,3,4),(6.96523039773339E-5,
0.000110309808380248,0.07142857142857,0.0740420520580619,0.132063328482421,
0.1428571428571,0.148099945017282,0.2142857142857,0.222133826725975,0.2857142857143,
0.296170392826403,0.3571428571429,0.370207539676137,0.4285714285714,0.444250364804419,
0.5,0.518211785809921,0.5714285714286,0.592237225820098,0.6428571428571,
0.666307636670593,0.7142857142857,0.740365001425978,0.7857142857143,0.814386009762753,
0.8571428571429,0.888415932517023,0.9285714285714,0.962486816633222,1.),
 .UNSPECIFIED.);
#1844=B_SPLINE_CURVE_WITH_KNOTS('',3,(#23938,#23939,#23940,#23941,#23942,
#23943,#23944,#23945,#23946,#23947,#23948,#23949,#23950,#23951,#23952,#23953,
#23954,#23955,#23956,#23957,#23958,#23959,#23960,#23961,#23962,#23963,#23964,
#23965,#23966,#23967,#23968,#23969,#23970,#23971,#23972,#23973,#23974,#23975,
#23976,#23977,#23978,#23979,#23980,#23981,#23982,#23983,#23984,#23985,#23986,
#23987,#23988,#23989),.UNSPECIFIED.,.F.,.F.,(4,3,3,3,3,3,3,3,3,3,3,3,3,
3,3,3,3,4),(9.02671689564149E-7,0.07692307692308,0.1538461538462,0.225398628537639,
0.2307692307692,0.297424833396521,0.3076923076923,0.3846153846154,0.4615384615385,
0.5384615384615,0.6153846153846,0.6923076923077,0.762419310531735,0.7692307692308,
0.8461538461538,0.9230769230769,0.992228756854558,0.999919230439561),
 .UNSPECIFIED.);
#1845=B_SPLINE_CURVE_WITH_KNOTS('',3,(#24055,#24056,#24057,#24058,#24059,
#24060,#24061,#24062,#24063,#24064,#24065,#24066,#24067,#24068,#24069,#24070,
#24071,#24072,#24073,#24074,#24075,#24076,#24077,#24078,#24079,#24080,#24081,
#24082,#24083,#24084,#24085,#24086,#24087,#24088,#24089,#24090,#24091,#24092,
#24093,#24094,#24095,#24096,#24097,#24098,#24099,#24100),.UNSPECIFIED.,
 .F.,.F.,(4,3,3,3,3,3,3,3,3,3,3,3,3,3,3,4),(0.,0.07142857142857,0.131099896917495,
0.1428571428571,0.2142857142857,0.2857142857143,0.3571428571429,0.4285714285714,
0.5,0.5714285714286,0.6428571428571,0.7142857142857,0.7857142857143,0.8571428571429,
0.9285714285714,1.),.UNSPECIFIED.);
#1846=B_SPLINE_CURVE_WITH_KNOTS('',3,(#24179,#24180,#24181,#24182,#24183,
#24184,#24185,#24186,#24187,#24188,#24189,#24190,#24191,#24192,#24193,#24194,
#24195,#24196,#24197,#24198,#24199,#24200,#24201,#24202,#24203,#24204,#24205,
#24206),.UNSPECIFIED.,.F.,.F.,(4,3,3,3,3,3,3,3,3,4),(0.,0.184719619020882,
0.2,0.383010652106566,0.4,0.6,0.751144377765275,0.8,0.953453233835236,1.),
 .UNSPECIFIED.);
#1847=B_SPLINE_CURVE_WITH_KNOTS('',3,(#24208,#24209,#24210,#24211,#24212,
#24213,#24214,#24215,#24216,#24217,#24218,#24219,#24220,#24221,#24222,#24223,
#24224,#24225,#24226,#24227,#24228,#24229,#24230,#24231,#24232,#24233,#24234,
#24235,#24236,#24237,#24238),.UNSPECIFIED.,.F.,.F.,(4,3,3,3,3,3,3,3,3,3,
4),(0.,0.1428571428571,0.2857142857143,0.4285714285714,0.5714285714286,
0.698770788495374,0.7142857142857,0.818809596427165,0.8571428571429,0.953026839452162,
1.),.UNSPECIFIED.);
#1848=B_SPLINE_CURVE_WITH_KNOTS('',3,(#24330,#24331,#24332,#24333,#24334,
#24335,#24336,#24337,#24338,#24339,#24340,#24341,#24342,#24343,#24344,#24345,
#24346,#24347,#24348,#24349,#24350,#24351,#24352,#24353,#24354,#24355,#24356,
#24357,#24358,#24359,#24360,#24361,#24362,#24363,#24364,#24365,#24366,#24367,
#24368,#24369,#24370,#24371,#24372,#24373,#24374,#24375,#24376,#24377,#24378,
#24379,#24380,#24381,#24382,#24383,#24384,#24385,#24386,#24387,#24388,#24389,
#24390,#24391,#24392,#24393,#24394,#24395,#24396,#24397,#24398,#24399,#24400,
#24401,#24402,#24403,#24404,#24405,#24406,#24407,#24408,#24409,#24410,#24411),
 .UNSPECIFIED.,.F.,.F.,(4,3,3,3,3,3,3,3,3,3,3,3,3,3,3,3,3,3,3,3,3,3,3,3,
3,3,3,4),(9.03218961015529E-5,0.000138838198435076,0.07692307692308,0.0794647739807208,
0.146418801417235,0.1538461538462,0.158936210100485,0.2307692307692,0.238422078592061,
0.3076923076923,0.317903282608027,0.3846153846154,0.397347048052375,0.4615384615385,
0.47680387354817,0.5384615384615,0.556274645046953,0.6153846153846,0.635733835262312,
0.6923076923077,0.715313096898679,0.7692307692308,0.794629204109234,0.8461538461538,
0.874097800540806,0.9230769230769,0.953568196871094,0.999997427070363),
 .UNSPECIFIED.);
#1849=B_SPLINE_CURVE_WITH_KNOTS('',3,(#24413,#24414,#24415,#24416,#24417,
#24418,#24419,#24420,#24421,#24422,#24423,#24424,#24425,#24426,#24427,#24428,
#24429,#24430,#24431,#24432,#24433,#24434,#24435,#24436,#24437,#24438,#24439,
#24440,#24441,#24442,#24443,#24444,#24445,#24446,#24447,#24448,#24449,#24450,
#24451,#24452,#24453,#24454,#24455,#24456,#24457,#24458),.UNSPECIFIED.,
 .F.,.F.,(4,3,3,3,3,3,3,3,3,3,3,3,3,3,3,4),(0.,0.07142857142857,0.1428571428571,
0.2142857142857,0.2857142857143,0.3571428571429,0.4285714285714,0.5,0.5714285714286,
0.6428571428571,0.7142857142857,0.7857142857143,0.8571428571429,0.919056292248762,
0.9285714285714,1.),.UNSPECIFIED.);
#1850=CIRCLE('',#11461,3.125);
#1851=CIRCLE('',#11462,1.74999054005);
#1852=CIRCLE('',#11463,3.500000037597);
#1853=CIRCLE('',#11466,1.);
#1854=CIRCLE('',#11467,0.99);
#1855=CIRCLE('',#11468,1.);
#1856=CIRCLE('',#11469,2.5);
#1857=CIRCLE('',#11470,2.5);
#1858=CIRCLE('',#11471,1.);
#1859=CIRCLE('',#11472,0.1);
#1860=CIRCLE('',#11473,0.1);
#1861=CIRCLE('',#11474,0.1);
#1862=CIRCLE('',#11475,0.1);
#1863=CIRCLE('',#11476,0.1);
#1864=CIRCLE('',#11477,0.625);
#1865=CIRCLE('',#11478,0.625);
#1866=CIRCLE('',#11479,2.25);
#1867=CIRCLE('',#11480,0.5);
#1868=CIRCLE('',#11482,0.1);
#1869=CIRCLE('',#11484,0.1);
#1870=CIRCLE('',#11485,0.1);
#1871=CIRCLE('',#11486,0.1);
#1872=CIRCLE('',#11487,0.1);
#1873=CIRCLE('',#11489,0.625);
#1874=CIRCLE('',#11490,0.625);
#1875=CIRCLE('',#11491,0.625);
#1876=CIRCLE('',#11493,0.25);
#1877=CIRCLE('',#11494,0.3749965784842);
#1878=CIRCLE('',#11495,0.3749965784842);
#1879=CIRCLE('',#11498,3.025);
#1880=CIRCLE('',#11500,3.025);
#1881=CIRCLE('',#11502,4.525);
#1882=CIRCLE('',#11504,6.1);
#1883=CIRCLE('',#11508,0.1);
#1884=CIRCLE('',#11509,1.5);
#1885=CIRCLE('',#11510,0.1);
#1886=CIRCLE('',#11511,2.5);
#1887=CIRCLE('',#11512,0.2);
#1888=CIRCLE('',#11513,0.2);
#1889=CIRCLE('',#11516,1.);
#1890=CIRCLE('',#11517,0.625);
#1891=CIRCLE('',#11518,0.625);
#1892=CIRCLE('',#11520,0.99);
#1893=CIRCLE('',#11523,0.2);
#1894=CIRCLE('',#11524,0.2);
#1895=CIRCLE('',#11525,0.2);
#1896=CIRCLE('',#11526,0.2);
#1897=CIRCLE('',#11527,0.625);
#1898=CIRCLE('',#11528,0.625);
#1899=CIRCLE('',#11530,0.625);
#1900=CIRCLE('',#11531,0.625);
#1901=CIRCLE('',#11532,0.625);
#1902=CIRCLE('',#11534,0.2);
#1903=CIRCLE('',#11535,0.424996123171);
#1904=CIRCLE('',#11536,0.424996123171);
#1905=CIRCLE('',#11539,0.625);
#1906=CIRCLE('',#11540,0.625);
#1907=CIRCLE('',#11541,0.625);
#1908=CIRCLE('',#11543,0.2);
#1909=CIRCLE('',#11544,0.4249961231754);
#1910=CIRCLE('',#11545,0.4249961231754);
#1911=CIRCLE('',#11549,1.);
#1912=CIRCLE('',#11551,1.);
#1913=CIRCLE('',#11553,0.1);
#1914=CIRCLE('',#11554,0.8999988556077);
#1915=CIRCLE('',#11555,0.09999906418098);
#1916=CIRCLE('',#11556,0.1);
#1917=CIRCLE('',#11558,1.599999138548);
#1918=CIRCLE('',#11559,1.5);
#1919=CIRCLE('',#11560,0.09999923685274);
#1920=CIRCLE('',#11565,0.99);
#1921=CIRCLE('',#11567,3.510000037708);
#1922=CIRCLE('',#11568,1.739990594388);
#1923=CIRCLE('',#11569,1.5);
#1924=CIRCLE('',#11570,1.499990968274);
#1925=CIRCLE('',#11571,1.499990967379);
#1926=CIRCLE('',#11573,1.);
#1927=CIRCLE('',#11576,2.5);
#1928=CIRCLE('',#11579,2.5);
#1929=CIRCLE('',#11582,1.);
#1930=CIRCLE('',#11583,1.);
#1931=CIRCLE('',#11586,0.5);
#1932=CIRCLE('',#11587,1.);
#1933=CIRCLE('',#11589,1.);
#1934=CIRCLE('',#11591,0.5);
#1935=CIRCLE('',#11593,0.5);
#1936=CIRCLE('',#11595,1.999999815782);
#1937=CIRCLE('',#11596,0.5);
#1938=CIRCLE('',#11598,1.999999815782);
#1939=CIRCLE('',#11599,1.599997957329);
#1940=CIRCLE('',#11600,1.599997957329);
#1941=CIRCLE('',#11602,0.5);
#1942=CIRCLE('',#11604,0.5);
#1943=CIRCLE('',#11607,1.5);
#1944=CIRCLE('',#11608,0.1);
#1945=CIRCLE('',#11609,1.5);
#1946=CIRCLE('',#11611,1.5);
#1947=CIRCLE('',#11612,1.5);
#1948=CIRCLE('',#11614,1.999999038537);
#1949=CIRCLE('',#11615,1.999999038537);
#1950=CIRCLE('',#11617,0.25);
#1951=CIRCLE('',#11618,2.25);
#1952=CIRCLE('',#11619,2.25);
#1953=CIRCLE('',#11623,0.1999948620345);
#1954=CIRCLE('',#11624,0.1999948620185);
#1955=CIRCLE('',#11626,0.1);
#1956=CIRCLE('',#11629,0.1);
#1957=CIRCLE('',#11631,0.1999949173403);
#1958=CIRCLE('',#11632,0.1999949173645);
#1959=CIRCLE('',#11635,0.1);
#1960=CIRCLE('',#11638,0.1);
#1961=CIRCLE('',#11640,0.1);
#1962=CIRCLE('',#11641,0.1);
#1963=CIRCLE('',#11643,0.1);
#1964=CIRCLE('',#11645,0.1);
#1965=CIRCLE('',#11647,0.1);
#1966=CIRCLE('',#11649,0.1);
#1967=CIRCLE('',#11651,0.1);
#1968=CIRCLE('',#11653,0.1);
#1969=CIRCLE('',#11657,0.2);
#1970=CIRCLE('',#11660,0.2);
#1971=CIRCLE('',#11663,0.2);
#1972=CIRCLE('',#11666,0.2);
#1973=CIRCLE('',#11669,5.75);
#1974=CIRCLE('',#11671,0.2);
#1975=CIRCLE('',#11672,0.2);
#1976=CIRCLE('',#11673,0.2);
#1977=CIRCLE('',#11675,5.75);
#1978=CIRCLE('',#11677,0.2);
#1979=CIRCLE('',#11679,0.2);
#1980=CIRCLE('',#11680,0.2);
#1981=CIRCLE('',#11681,0.2);
#1982=CIRCLE('',#11684,5.75);
#1983=CIRCLE('',#11685,5.75);
#1984=CIRCLE('',#11687,4.75);
#1985=CIRCLE('',#11689,4.75);
#1986=CIRCLE('',#11691,2.1);
#1987=CIRCLE('',#11694,4.525);
#1988=CIRCLE('',#11695,2.1);
#1989=CIRCLE('',#11697,2.);
#1990=CIRCLE('',#11699,2.);
#1991=CIRCLE('',#11701,2.1);
#1992=CIRCLE('',#11703,2.4);
#1993=CIRCLE('',#11705,2.4);
#1994=CIRCLE('',#11707,2.1);
#1995=CIRCLE('',#11709,2.);
#1996=CIRCLE('',#11711,2.);
#1997=CIRCLE('',#11723,0.2);
#1998=CIRCLE('',#11725,0.2);
#1999=CIRCLE('',#11726,0.2);
#2000=CIRCLE('',#11728,2.5);
#2001=CIRCLE('',#11731,6.1);
#2002=CIRCLE('',#11733,6.1);
#2003=CIRCLE('',#11735,6.1);
#2004=CIRCLE('',#11736,6.1);
#2005=CIRCLE('',#11737,6.1);
#2006=CIRCLE('',#11738,6.1);
#2007=CIRCLE('',#11752,0.99);
#2008=CIRCLE('',#11753,0.75);
#2009=CIRCLE('',#11755,0.75);
#2010=CIRCLE('',#11757,1.);
#2011=CIRCLE('',#11758,1.);
#2012=CIRCLE('',#11760,1.);
#2013=CIRCLE('',#11762,4.5);
#2014=CIRCLE('',#11763,1.);
#2015=CIRCLE('',#11767,0.99);
#2016=CIRCLE('',#11769,4.5);
#2017=CIRCLE('',#11770,0.99);
#2018=CIRCLE('',#11775,0.1);
#2019=CIRCLE('',#11777,0.8999997075273);
#2020=CIRCLE('',#11778,0.1);
#2021=CIRCLE('',#11785,0.5);
#2022=CIRCLE('',#11786,0.5);
#2023=CIRCLE('',#11787,0.2499944712408);
#2024=CIRCLE('',#11788,0.2499944712408);
#2025=CIRCLE('',#11789,0.25);
#2026=CIRCLE('',#11793,3.500000037597);
#2027=CIRCLE('',#11794,1.75);
#2028=CIRCLE('',#11795,3.125);
#2029=CIRCLE('',#11798,0.1);
#2030=CIRCLE('',#11799,0.1);
#2031=CIRCLE('',#11800,0.1);
#2032=CIRCLE('',#11801,0.1);
#2033=CIRCLE('',#11802,0.1);
#2034=CIRCLE('',#11803,1.);
#2035=CIRCLE('',#11804,2.5);
#2036=CIRCLE('',#11805,2.5);
#2037=CIRCLE('',#11806,1.);
#2038=CIRCLE('',#11807,0.99);
#2039=CIRCLE('',#11808,1.);
#2040=CIRCLE('',#11809,0.725);
#2041=CIRCLE('',#11810,2.449998769068);
#2042=CIRCLE('',#11811,2.449998769068);
#2043=CIRCLE('',#11812,0.6999892449615);
#2044=CIRCLE('',#11813,0.6999892449615);
#2045=CIRCLE('',#11815,0.1);
#2046=CIRCLE('',#11817,0.1);
#2047=CIRCLE('',#11818,0.1);
#2048=CIRCLE('',#11819,0.1);
#2049=CIRCLE('',#11820,0.1);
#2050=CIRCLE('',#11822,1.);
#2051=CIRCLE('',#11824,4.5);
#2052=CIRCLE('',#11825,1.);
#2053=CIRCLE('',#11827,1.);
#2054=CIRCLE('',#11829,1.900000287622);
#2055=CIRCLE('',#11830,1.15);
#2056=CIRCLE('',#11831,0.725);
#2057=CIRCLE('',#11833,0.725);
#2058=CIRCLE('',#11835,0.2);
#2059=CIRCLE('',#11836,0.2);
#2060=CIRCLE('',#11837,0.2);
#2061=CIRCLE('',#11838,0.2);
#2062=CIRCLE('',#11839,0.2);
#2063=CIRCLE('',#11840,0.2);
#2064=CIRCLE('',#11841,2.5);
#2065=CIRCLE('',#11842,0.1);
#2066=CIRCLE('',#11843,1.5);
#2067=CIRCLE('',#11844,0.1);
#2068=CIRCLE('',#11845,1.);
#2069=CIRCLE('',#11846,0.99);
#2070=CIRCLE('',#11847,0.2);
#2071=CIRCLE('',#11848,0.2);
#2072=CIRCLE('',#11849,0.725);
#2073=CIRCLE('',#11851,0.725);
#2074=CIRCLE('',#11853,1.149997722361);
#2075=CIRCLE('',#11855,0.1);
#2076=CIRCLE('',#11856,0.1);
#2077=CIRCLE('',#11858,0.1999947505084);
#2078=CIRCLE('',#11859,0.1);
#2079=CIRCLE('',#11860,0.1);
#2080=CIRCLE('',#11862,0.1999947265256);
#2081=CIRCLE('',#11865,1.499990968274);
#2082=CIRCLE('',#11866,1.5);
#2083=CIRCLE('',#11867,1.739990594388);
#2084=CIRCLE('',#11868,3.510000037708);
#2085=CIRCLE('',#11870,0.99);
#2086=CIRCLE('',#11873,4.5);
#2087=CIRCLE('',#11874,4.5);
#2088=CIRCLE('',#11875,4.5);
#2089=CIRCLE('',#11877,0.99);
#2090=CIRCLE('',#11879,0.99);
#2091=CIRCLE('',#11881,0.99);
#2092=CIRCLE('',#11882,0.75);
#2093=CIRCLE('',#11884,0.75);
#2094=CIRCLE('',#11885,0.400002414364);
#2095=CIRCLE('',#11887,0.1);
#2096=CIRCLE('',#11889,1.25);
#2097=CIRCLE('',#11890,0.3999924754296);
#2098=CIRCLE('',#11891,0.4);
#2099=CIRCLE('',#11893,1.5);
#2100=CIRCLE('',#11894,1.5);
#2101=CIRCLE('',#11896,0.8999997164129);
#2102=CIRCLE('',#11898,0.1);
#2103=CIRCLE('',#11900,1.);
#2104=CIRCLE('',#11901,0.09999990588275);
#2105=CIRCLE('',#11905,0.75);
#2106=CIRCLE('',#11907,0.75);
#2107=CIRCLE('',#11909,0.1);
#2108=CIRCLE('',#11910,0.6499989927291);
#2109=CIRCLE('',#11911,0.1);
#2110=CIRCLE('',#11915,0.1);
#2111=CIRCLE('',#11917,1.25);
#2112=CIRCLE('',#11918,0.1);
#2113=CIRCLE('',#11920,1.25);
#2114=CIRCLE('',#11922,1.349997267592);
#2115=CIRCLE('',#11923,0.1);
#2116=CIRCLE('',#11925,1.6);
#2117=CIRCLE('',#11926,0.3);
#2118=CIRCLE('',#11927,1.65);
#2119=CIRCLE('',#11932,0.1);
#2120=CIRCLE('',#11934,0.649998992613);
#2121=CIRCLE('',#11936,0.1);
#2122=CIRCLE('',#11937,0.1);
#2123=CIRCLE('',#11940,0.1);
#2124=CIRCLE('',#11946,0.4);
#2125=CIRCLE('',#11947,0.4);
#2126=CIRCLE('',#11949,1.150004444443);
#2127=CIRCLE('',#11951,0.3499994575486);
#2128=CIRCLE('',#11953,1.25);
#2129=CIRCLE('',#11955,0.4);
#2130=CIRCLE('',#11957,0.4);
#2131=CIRCLE('',#11958,0.75);
#2132=CIRCLE('',#11960,0.1);
#2133=CIRCLE('',#11962,0.4);
#2134=CIRCLE('',#11963,0.1);
#2135=CIRCLE('',#11966,0.1);
#2136=CIRCLE('',#12131,0.4);
#2137=CIRCLE('',#12136,0.4);
#2138=CIRCLE('',#12139,0.1);
#2139=CIRCLE('',#12140,4.400000484565);
#2140=CIRCLE('',#12141,0.1000000439449);
#2141=CIRCLE('',#12142,0.1);
#2142=CIRCLE('',#12144,0.09999997267246);
#2143=CIRCLE('',#12145,0.1);
#2144=CIRCLE('',#12147,4.40000056067);
#2145=CIRCLE('',#12148,0.09999889746374);
#2146=CIRCLE('',#12150,1.25);
#2147=CIRCLE('',#12153,0.1);
#2148=CIRCLE('',#12155,1.149997722365);
#2149=CIRCLE('',#12156,0.725);
#2150=CIRCLE('',#12159,0.1);
#2151=CIRCLE('',#12165,3.025);
#2152=CIRCLE('',#12166,4.525);
#2153=CIRCLE('',#12168,6.1);
#2154=CIRCLE('',#12171,2.1);
#2155=CIRCLE('',#12172,4.525);
#2156=CIRCLE('',#12175,4.75);
#2157=CIRCLE('',#12176,2.1);
#2158=CIRCLE('',#12178,2.);
#2159=CIRCLE('',#12180,2.);
#2160=CIRCLE('',#12182,2.1);
#2161=CIRCLE('',#12184,2.4);
#2162=CIRCLE('',#12186,2.4);
#2163=CIRCLE('',#12188,2.1);
#2164=CIRCLE('',#12190,2.);
#2165=CIRCLE('',#12192,2.);
#2166=CIRCLE('',#12195,4.75);
#2167=CIRCLE('',#12198,0.2);
#2168=CIRCLE('',#12201,0.700918529910691);
#2169=CIRCLE('',#12202,0.2);
#2170=CIRCLE('',#12204,5.75);
#2171=CIRCLE('',#12206,0.2);
#2172=CIRCLE('',#12207,0.2);
#2173=CIRCLE('',#12209,0.2);
#2174=CIRCLE('',#12212,0.2);
#2175=CIRCLE('',#12213,0.2);
#2176=CIRCLE('',#12216,5.75);
#2177=CIRCLE('',#12222,6.1);
#2178=CIRCLE('',#12223,6.1);
#2179=CIRCLE('',#12224,6.1);
#2180=CIRCLE('',#12225,6.1);
#2181=CIRCLE('',#12226,6.1);
#2182=CIRCLE('',#12227,6.1);
#2183=CIRCLE('',#12229,0.2);
#2184=CIRCLE('',#12231,0.2);
#2185=CIRCLE('',#12232,2.5);
#2186=CIRCLE('',#12234,0.2);
#2187=CIRCLE('',#12249,0.2);
#2188=CIRCLE('',#12250,0.2);
#2189=CIRCLE('',#12267,3.025);
#2190=CIRCLE('',#12270,1.);
#2191=CIRCLE('',#12273,2.5);
#2192=CIRCLE('',#12276,2.5);
#2193=CIRCLE('',#12279,1.);
#2194=CIRCLE('',#12281,0.5);
#2195=CIRCLE('',#12282,1.);
#2196=CIRCLE('',#12284,1.);
#2197=CIRCLE('',#12286,0.5);
#2198=CIRCLE('',#12288,0.5);
#2199=CIRCLE('',#12290,1.999999815782);
#2200=CIRCLE('',#12291,0.5);
#2201=CIRCLE('',#12293,1.999999815782);
#2202=CIRCLE('',#12294,1.599997975547);
#2203=CIRCLE('',#12295,1.599997975547);
#2204=CIRCLE('',#12297,0.5);
#2205=CIRCLE('',#12299,0.5);
#2206=CIRCLE('',#12302,0.1);
#2207=CIRCLE('',#12303,1.5);
#2208=CIRCLE('',#12304,1.5);
#2209=CIRCLE('',#12306,1.5);
#2210=CIRCLE('',#12308,2.25);
#2211=CIRCLE('',#12310,2.25);
#2212=CIRCLE('',#12311,2.25);
#2213=CIRCLE('',#12313,0.2);
#2214=CIRCLE('',#12315,0.2);
#2215=CIRCLE('',#12316,0.5);
#2216=CIRCLE('',#12317,0.5);
#2217=CIRCLE('',#12318,0.5);
#2218=CIRCLE('',#12320,0.5);
#2219=CIRCLE('',#12325,0.2);
#2220=CIRCLE('',#12326,0.2);
#2221=CIRCLE('',#12328,2.5);
#2222=CIRCLE('',#12329,2.3);
#2223=CIRCLE('',#12331,0.2);
#2224=CIRCLE('',#12332,0.2000000035092);
#2225=CIRCLE('',#12334,2.9);
#2226=CIRCLE('',#12335,2.9);
#2227=CIRCLE('',#12336,2.9);
#2228=CIRCLE('',#12337,2.9);
#2229=CIRCLE('',#12338,2.9);
#2230=CIRCLE('',#12339,0.2000000022127);
#2231=CIRCLE('',#12341,2.5);
#2232=CIRCLE('',#12342,2.5);
#2233=CIRCLE('',#12343,0.1999999896909);
#2234=CIRCLE('',#12344,0.1999999866483);
#2235=CIRCLE('',#12346,2.5);
#2236=CIRCLE('',#12348,2.3);
#2237=CIRCLE('',#12349,0.2);
#2238=CIRCLE('',#12351,0.2);
#2239=CIRCLE('',#12353,0.2);
#2240=CIRCLE('',#12355,2.3);
#2241=CIRCLE('',#12356,1.5);
#2242=CIRCLE('',#12358,1.5);
#2243=CIRCLE('',#12360,2.3);
#2244=CIRCLE('',#12362,0.2);
#2245=CIRCLE('',#12363,0.2);
#2246=CIRCLE('',#12366,0.2000000228409);
#2247=CIRCLE('',#12368,0.1999946423496);
#2248=CIRCLE('',#12369,0.2);
#2249=CIRCLE('',#12371,2.69999954095);
#2250=CIRCLE('',#12373,2.69999954092);
#2251=CIRCLE('',#12376,0.2);
#2252=CIRCLE('',#12377,0.2000000228409);
#2253=CIRCLE('',#12379,0.1999946423496);
#2254=CIRCLE('',#12381,0.2);
#2255=CIRCLE('',#12384,0.2);
#2256=CIRCLE('',#12388,2.999999862698);
#2257=CIRCLE('',#12389,2.999999862698);
#2258=CIRCLE('',#12390,0.1);
#2259=CIRCLE('',#12392,4.3);
#2260=CIRCLE('',#12393,4.3);
#2261=CIRCLE('',#12395,4.5);
#2262=CIRCLE('',#12396,0.1);
#2263=CIRCLE('',#12398,0.1);
#2264=CIRCLE('',#12400,4.5);
#2265=CIRCLE('',#12401,0.1);
#2266=CIRCLE('',#12403,0.1);
#2267=CIRCLE('',#12405,0.1);
#2268=CIRCLE('',#12406,0.1);
#2269=CIRCLE('',#12408,0.1);
#2270=CIRCLE('',#12410,0.1);
#2271=CIRCLE('',#12411,0.1);
#2272=CIRCLE('',#12413,0.1);
#2273=CIRCLE('',#12415,0.1);
#2274=CIRCLE('',#12416,0.1);
#2275=CIRCLE('',#12418,0.1);
#2276=CIRCLE('',#12423,0.1);
#2277=CIRCLE('',#12424,0.1);
#2278=CIRCLE('',#12426,4.);
#2279=CIRCLE('',#12427,0.5);
#2280=CIRCLE('',#12428,0.5);
#2281=CIRCLE('',#12429,4.);
#2282=CIRCLE('',#12430,4.399998553755);
#2283=CIRCLE('',#12431,4.399998387907);
#2284=CIRCLE('',#12434,0.1);
#2285=CIRCLE('',#12438,4.);
#2286=CIRCLE('',#12441,4.);
#2287=CIRCLE('',#12444,0.5);
#2288=CIRCLE('',#12446,0.1);
#2289=CIRCLE('',#12447,0.1);
#2290=CIRCLE('',#12449,0.09999725138071);
#2291=CIRCLE('',#12451,0.1);
#2292=CIRCLE('',#12453,0.1);
#2293=CIRCLE('',#12454,0.1);
#2294=CIRCLE('',#12456,0.1);
#2295=CIRCLE('',#12458,0.1);
#2296=CIRCLE('',#12459,0.1);
#2297=CIRCLE('',#12461,0.1);
#2298=CIRCLE('',#12463,0.1);
#2299=CIRCLE('',#12465,4.3);
#2300=CIRCLE('',#12466,4.5);
#2301=CIRCLE('',#12467,0.1);
#2302=CIRCLE('',#12470,4.3);
#2303=CIRCLE('',#12471,2.05);
#2304=CIRCLE('',#12473,2.05);
#2305=CIRCLE('',#12475,1.95);
#2306=CIRCLE('',#12477,1.95);
#2307=CIRCLE('',#12479,1.75);
#2308=CIRCLE('',#12481,1.75);
#2309=CIRCLE('',#12482,1.75);
#2310=CIRCLE('',#12484,1.24998217975176);
#2311=CIRCLE('',#12485,1.24998217975176);
#2312=CIRCLE('',#12489,0.1);
#2313=CIRCLE('',#12490,0.2);
#2314=CIRCLE('',#12491,0.1);
#2315=CIRCLE('',#12494,0.2);
#2316=CIRCLE('',#12495,0.09999725187837);
#2317=CIRCLE('',#12496,0.1);
#2318=CIRCLE('',#12502,4.399997844894);
#2319=CIRCLE('',#12504,4.3999978019);
#2320=CIRCLE('',#12505,0.5);
#2321=CIRCLE('',#12507,4.5);
#2322=CIRCLE('',#12508,0.1);
#2323=CIRCLE('',#12510,4.5);
#2324=CIRCLE('',#12511,4.5);
#2325=CIRCLE('',#12514,4.5);
#2326=CIRCLE('',#12516,4.5);
#2327=CIRCLE('',#12518,0.1);
#2328=CIRCLE('',#12520,0.1);
#2329=CIRCLE('',#12521,0.1);
#2330=CIRCLE('',#12523,0.1);
#2331=CIRCLE('',#12525,0.1);
#2332=CIRCLE('',#12530,0.1);
#2333=CIRCLE('',#12532,0.1);
#2334=CIRCLE('',#12534,0.1);
#2335=CIRCLE('',#12537,0.1);
#2336=CIRCLE('',#12539,0.1);
#2337=CIRCLE('',#12541,0.1);
#2338=CIRCLE('',#12544,0.1);
#2339=CIRCLE('',#12546,0.1);
#2340=CIRCLE('',#12554,0.4690598923241);
#2341=CIRCLE('',#12555,0.4690598923241);
#2342=CIRCLE('',#12557,0.7);
#2343=CIRCLE('',#12558,0.7);
#2344=CIRCLE('',#12560,0.7);
#2345=CIRCLE('',#12562,1.099999964149);
#2346=CIRCLE('',#12563,1.099999964149);
#2347=CIRCLE('',#12565,1.2);
#2348=CIRCLE('',#12566,0.1);
#2349=CIRCLE('',#12567,1.2);
#2350=CIRCLE('',#12569,1.2);
#2351=CIRCLE('',#12570,1.2);
#2352=CIRCLE('',#12572,0.7999999910047);
#2353=CIRCLE('',#12573,0.7999999910047);
#2354=CIRCLE('',#12574,0.4);
#2355=LINE('',#15908,#3389);
#2356=LINE('',#15912,#3390);
#2357=LINE('',#15914,#3391);
#2358=LINE('',#15916,#3392);
#2359=LINE('',#15918,#3393);
#2360=LINE('',#15920,#3394);
#2361=LINE('',#15929,#3395);
#2362=LINE('',#15932,#3396);
#2363=LINE('',#15936,#3397);
#2364=LINE('',#15938,#3398);
#2365=LINE('',#15940,#3399);
#2366=LINE('',#15941,#3400);
#2367=LINE('',#15946,#3401);
#2368=LINE('',#15950,#3402);
#2369=LINE('',#15954,#3403);
#2370=LINE('',#15958,#3404);
#2371=LINE('',#15962,#3405);
#2372=LINE('',#15966,#3406);
#2373=LINE('',#15968,#3407);
#2374=LINE('',#15970,#3408);
#2375=LINE('',#15972,#3409);
#2376=LINE('',#15976,#3410);
#2377=LINE('',#15980,#3411);
#2378=LINE('',#15982,#3412);
#2379=LINE('',#15984,#3413);
#2380=LINE('',#15988,#3414);
#2381=LINE('',#15992,#3415);
#2382=LINE('',#15994,#3416);
#2383=LINE('',#15996,#3417);
#2384=LINE('',#15998,#3418);
#2385=LINE('',#16012,#3419);
#2386=LINE('',#16014,#3420);
#2387=LINE('',#16015,#3421);
#2388=LINE('',#16019,#3422);
#2389=LINE('',#16021,#3423);
#2390=LINE('',#16023,#3424);
#2391=LINE('',#16027,#3425);
#2392=LINE('',#16031,#3426);
#2393=LINE('',#16033,#3427);
#2394=LINE('',#16035,#3428);
#2395=LINE('',#16039,#3429);
#2396=LINE('',#16043,#3430);
#2397=LINE('',#16062,#3431);
#2398=LINE('',#16066,#3432);
#2399=LINE('',#16067,#3433);
#2400=LINE('',#16071,#3434);
#2401=LINE('',#16073,#3435);
#2402=LINE('',#16076,#3436);
#2403=LINE('',#16079,#3437);
#2404=LINE('',#16081,#3438);
#2405=LINE('',#16082,#3439);
#2406=LINE('',#16086,#3440);
#2407=LINE('',#16088,#3441);
#2408=LINE('',#16089,#3442);
#2409=LINE('',#16091,#3443);
#2410=LINE('',#16102,#3444);
#2411=LINE('',#16106,#3445);
#2412=LINE('',#16109,#3446);
#2413=LINE('',#16116,#3447);
#2414=LINE('',#16120,#3448);
#2415=LINE('',#16124,#3449);
#2416=LINE('',#16132,#3450);
#2417=LINE('',#16136,#3451);
#2418=LINE('',#16140,#3452);
#2419=LINE('',#16144,#3453);
#2420=LINE('',#16148,#3454);
#2421=LINE('',#16152,#3455);
#2422=LINE('',#16156,#3456);
#2423=LINE('',#16160,#3457);
#2424=LINE('',#16162,#3458);
#2425=LINE('',#16164,#3459);
#2426=LINE('',#16165,#3460);
#2427=LINE('',#16172,#3461);
#2428=LINE('',#16187,#3462);
#2429=LINE('',#16202,#3463);
#2430=LINE('',#16381,#3464);
#2431=LINE('',#16463,#3465);
#2432=LINE('',#16509,#3466);
#2433=LINE('',#16511,#3467);
#2434=LINE('',#16512,#3468);
#2435=LINE('',#16516,#3469);
#2436=LINE('',#16593,#3470);
#2437=LINE('',#16595,#3471);
#2438=LINE('',#16596,#3472);
#2439=LINE('',#16662,#3473);
#2440=LINE('',#16666,#3474);
#2441=LINE('',#16669,#3475);
#2442=LINE('',#16670,#3476);
#2443=LINE('',#16674,#3477);
#2444=LINE('',#16678,#3478);
#2445=LINE('',#16681,#3479);
#2446=LINE('',#16685,#3480);
#2447=LINE('',#16688,#3481);
#2448=LINE('',#16689,#3482);
#2449=LINE('',#16693,#3483);
#2450=LINE('',#16696,#3484);
#2451=LINE('',#16697,#3485);
#2452=LINE('',#16701,#3486);
#2453=LINE('',#16704,#3487);
#2454=LINE('',#16705,#3488);
#2455=LINE('',#16716,#3489);
#2456=LINE('',#16722,#3490);
#2457=LINE('',#16730,#3491);
#2458=LINE('',#16733,#3492);
#2459=LINE('',#16754,#3493);
#2460=LINE('',#16767,#3494);
#2461=LINE('',#16779,#3495);
#2462=LINE('',#16781,#3496);
#2463=LINE('',#16783,#3497);
#2464=LINE('',#16787,#3498);
#2465=LINE('',#16790,#3499);
#2466=LINE('',#16794,#3500);
#2467=LINE('',#16797,#3501);
#2468=LINE('',#16798,#3502);
#2469=LINE('',#16801,#3503);
#2470=LINE('',#16805,#3504);
#2471=LINE('',#16807,#3505);
#2472=LINE('',#16809,#3506);
#2473=LINE('',#16811,#3507);
#2474=LINE('',#16813,#3508);
#2475=LINE('',#16815,#3509);
#2476=LINE('',#16817,#3510);
#2477=LINE('',#16819,#3511);
#2478=LINE('',#16821,#3512);
#2479=LINE('',#16822,#3513);
#2480=LINE('',#16826,#3514);
#2481=LINE('',#16830,#3515);
#2482=LINE('',#16832,#3516);
#2483=LINE('',#16834,#3517);
#2484=LINE('',#16835,#3518);
#2485=LINE('',#16839,#3519);
#2486=LINE('',#16842,#3520);
#2487=LINE('',#16843,#3521);
#2488=LINE('',#16852,#3522);
#2489=LINE('',#16858,#3523);
#2490=LINE('',#16864,#3524);
#2491=LINE('',#16869,#3525);
#2492=LINE('',#16874,#3526);
#2493=LINE('',#16877,#3527);
#2494=LINE('',#16878,#3528);
#2495=LINE('',#16882,#3529);
#2496=LINE('',#16885,#3530);
#2497=LINE('',#16886,#3531);
#2498=LINE('',#16890,#3532);
#2499=LINE('',#16893,#3533);
#2500=LINE('',#16894,#3534);
#2501=LINE('',#16899,#3535);
#2502=LINE('',#16901,#3536);
#2503=LINE('',#16903,#3537);
#2504=LINE('',#16905,#3538);
#2505=LINE('',#16906,#3539);
#2506=LINE('',#16910,#3540);
#2507=LINE('',#16912,#3541);
#2508=LINE('',#16916,#3542);
#2509=LINE('',#16917,#3543);
#2510=LINE('',#16919,#3544);
#2511=LINE('',#16921,#3545);
#2512=LINE('',#16924,#3546);
#2513=LINE('',#16926,#3547);
#2514=LINE('',#16928,#3548);
#2515=LINE('',#16930,#3549);
#2516=LINE('',#16932,#3550);
#2517=LINE('',#16934,#3551);
#2518=LINE('',#16936,#3552);
#2519=LINE('',#16940,#3553);
#2520=LINE('',#16945,#3554);
#2521=LINE('',#16948,#3555);
#2522=LINE('',#16949,#3556);
#2523=LINE('',#16954,#3557);
#2524=LINE('',#16971,#3558);
#2525=LINE('',#16975,#3559);
#2526=LINE('',#16978,#3560);
#2527=LINE('',#16981,#3561);
#2528=LINE('',#16982,#3562);
#2529=LINE('',#16988,#3563);
#2530=LINE('',#17003,#3564);
#2531=LINE('',#17004,#3565);
#2532=LINE('',#17005,#3566);
#2533=LINE('',#17011,#3567);
#2534=LINE('',#17013,#3568);
#2535=LINE('',#17017,#3569);
#2536=LINE('',#17037,#3570);
#2537=LINE('',#17040,#3571);
#2538=LINE('',#17042,#3572);
#2539=LINE('',#17046,#3573);
#2540=LINE('',#17050,#3574);
#2541=LINE('',#17052,#3575);
#2542=LINE('',#17053,#3576);
#2543=LINE('',#17070,#3577);
#2544=LINE('',#17077,#3578);
#2545=LINE('',#17079,#3579);
#2546=LINE('',#17080,#3580);
#2547=LINE('',#17083,#3581);
#2548=LINE('',#17085,#3582);
#2549=LINE('',#17088,#3583);
#2550=LINE('',#17091,#3584);
#2551=LINE('',#17154,#3585);
#2552=LINE('',#17157,#3586);
#2553=LINE('',#17159,#3587);
#2554=LINE('',#17163,#3588);
#2555=LINE('',#17356,#3589);
#2556=LINE('',#17363,#3590);
#2557=LINE('',#17370,#3591);
#2558=LINE('',#17373,#3592);
#2559=LINE('',#17374,#3593);
#2560=LINE('',#17382,#3594);
#2561=LINE('',#17384,#3595);
#2562=LINE('',#17477,#3596);
#2563=LINE('',#17479,#3597);
#2564=LINE('',#17481,#3598);
#2565=LINE('',#17483,#3599);
#2566=LINE('',#17489,#3600);
#2567=LINE('',#17546,#3601);
#2568=LINE('',#17548,#3602);
#2569=LINE('',#17552,#3603);
#2570=LINE('',#17556,#3604);
#2571=LINE('',#17558,#3605);
#2572=LINE('',#17560,#3606);
#2573=LINE('',#17562,#3607);
#2574=LINE('',#17564,#3608);
#2575=LINE('',#17569,#3609);
#2576=LINE('',#17571,#3610);
#2577=LINE('',#17573,#3611);
#2578=LINE('',#17574,#3612);
#2579=LINE('',#17579,#3613);
#2580=LINE('',#17581,#3614);
#2581=LINE('',#17583,#3615);
#2582=LINE('',#17585,#3616);
#2583=LINE('',#17589,#3617);
#2584=LINE('',#17593,#3618);
#2585=LINE('',#17595,#3619);
#2586=LINE('',#17597,#3620);
#2587=LINE('',#17601,#3621);
#2588=LINE('',#17605,#3622);
#2589=LINE('',#17607,#3623);
#2590=LINE('',#17609,#3624);
#2591=LINE('',#17611,#3625);
#2592=LINE('',#17615,#3626);
#2593=LINE('',#17619,#3627);
#2594=LINE('',#17623,#3628);
#2595=LINE('',#17627,#3629);
#2596=LINE('',#17631,#3630);
#2597=LINE('',#17645,#3631);
#2598=LINE('',#17647,#3632);
#2599=LINE('',#17649,#3633);
#2600=LINE('',#17654,#3634);
#2601=LINE('',#17658,#3635);
#2602=LINE('',#17662,#3636);
#2603=LINE('',#17664,#3637);
#2604=LINE('',#17666,#3638);
#2605=LINE('',#17670,#3639);
#2606=LINE('',#17674,#3640);
#2607=LINE('',#17675,#3641);
#2608=LINE('',#17678,#3642);
#2609=LINE('',#17686,#3643);
#2610=LINE('',#17693,#3644);
#2611=LINE('',#17695,#3645);
#2612=LINE('',#17746,#3646);
#2613=LINE('',#17748,#3647);
#2614=LINE('',#17750,#3648);
#2615=LINE('',#17752,#3649);
#2616=LINE('',#17759,#3650);
#2617=LINE('',#17763,#3651);
#2618=LINE('',#17767,#3652);
#2619=LINE('',#17771,#3653);
#2620=LINE('',#17775,#3654);
#2621=LINE('',#17779,#3655);
#2622=LINE('',#17783,#3656);
#2623=LINE('',#17789,#3657);
#2624=LINE('',#17791,#3658);
#2625=LINE('',#17792,#3659);
#2626=LINE('',#17796,#3660);
#2627=LINE('',#17800,#3661);
#2628=LINE('',#17805,#3662);
#2629=LINE('',#17809,#3663);
#2630=LINE('',#17811,#3664);
#2631=LINE('',#17813,#3665);
#2632=LINE('',#17817,#3666);
#2633=LINE('',#17821,#3667);
#2634=LINE('',#17822,#3668);
#2635=LINE('',#17827,#3669);
#2636=LINE('',#17832,#3670);
#2637=LINE('',#17834,#3671);
#2638=LINE('',#17837,#3672);
#2639=LINE('',#17842,#3673);
#2640=LINE('',#17852,#3674);
#2641=LINE('',#17854,#3675);
#2642=LINE('',#17856,#3676);
#2643=LINE('',#17857,#3677);
#2644=LINE('',#17861,#3678);
#2645=LINE('',#17862,#3679);
#2646=LINE('',#17865,#3680);
#2647=LINE('',#17923,#3681);
#2648=LINE('',#17927,#3682);
#2649=LINE('',#17930,#3683);
#2650=LINE('',#17932,#3684);
#2651=LINE('',#17941,#3685);
#2652=LINE('',#17944,#3686);
#2653=LINE('',#17948,#3687);
#2654=LINE('',#17950,#3688);
#2655=LINE('',#17992,#3689);
#2656=LINE('',#18190,#3690);
#2657=LINE('',#18271,#3691);
#2658=LINE('',#18357,#3692);
#2659=LINE('',#18359,#3693);
#2660=LINE('',#18362,#3694);
#2661=LINE('',#18373,#3695);
#2662=LINE('',#18403,#3696);
#2663=LINE('',#18552,#3697);
#2664=LINE('',#18557,#3698);
#2665=LINE('',#18602,#3699);
#2666=LINE('',#18605,#3700);
#2667=LINE('',#18607,#3701);
#2668=LINE('',#18608,#3702);
#2669=LINE('',#18618,#3703);
#2670=LINE('',#18653,#3704);
#2671=LINE('',#18661,#3705);
#2672=LINE('',#18663,#3706);
#2673=LINE('',#18664,#3707);
#2674=LINE('',#18665,#3708);
#2675=LINE('',#18668,#3709);
#2676=LINE('',#18670,#3710);
#2677=LINE('',#18672,#3711);
#2678=LINE('',#18674,#3712);
#2679=LINE('',#18676,#3713);
#2680=LINE('',#18678,#3714);
#2681=LINE('',#18680,#3715);
#2682=LINE('',#18681,#3716);
#2683=LINE('',#18684,#3717);
#2684=LINE('',#18686,#3718);
#2685=LINE('',#18688,#3719);
#2686=LINE('',#18690,#3720);
#2687=LINE('',#18692,#3721);
#2688=LINE('',#18694,#3722);
#2689=LINE('',#18696,#3723);
#2690=LINE('',#18698,#3724);
#2691=LINE('',#18700,#3725);
#2692=LINE('',#18702,#3726);
#2693=LINE('',#18704,#3727);
#2694=LINE('',#18706,#3728);
#2695=LINE('',#18708,#3729);
#2696=LINE('',#18710,#3730);
#2697=LINE('',#18712,#3731);
#2698=LINE('',#18714,#3732);
#2699=LINE('',#18716,#3733);
#2700=LINE('',#18718,#3734);
#2701=LINE('',#18720,#3735);
#2702=LINE('',#18722,#3736);
#2703=LINE('',#18724,#3737);
#2704=LINE('',#18726,#3738);
#2705=LINE('',#18728,#3739);
#2706=LINE('',#18730,#3740);
#2707=LINE('',#18732,#3741);
#2708=LINE('',#18734,#3742);
#2709=LINE('',#18736,#3743);
#2710=LINE('',#18738,#3744);
#2711=LINE('',#18740,#3745);
#2712=LINE('',#18742,#3746);
#2713=LINE('',#18744,#3747);
#2714=LINE('',#18746,#3748);
#2715=LINE('',#18748,#3749);
#2716=LINE('',#18750,#3750);
#2717=LINE('',#18752,#3751);
#2718=LINE('',#18754,#3752);
#2719=LINE('',#18756,#3753);
#2720=LINE('',#18758,#3754);
#2721=LINE('',#18760,#3755);
#2722=LINE('',#18761,#3756);
#2723=LINE('',#18764,#3757);
#2724=LINE('',#18766,#3758);
#2725=LINE('',#18768,#3759);
#2726=LINE('',#18770,#3760);
#2727=LINE('',#18772,#3761);
#2728=LINE('',#18774,#3762);
#2729=LINE('',#18776,#3763);
#2730=LINE('',#18777,#3764);
#2731=LINE('',#18780,#3765);
#2732=LINE('',#18782,#3766);
#2733=LINE('',#18784,#3767);
#2734=LINE('',#18786,#3768);
#2735=LINE('',#18788,#3769);
#2736=LINE('',#18790,#3770);
#2737=LINE('',#18792,#3771);
#2738=LINE('',#18794,#3772);
#2739=LINE('',#18796,#3773);
#2740=LINE('',#18798,#3774);
#2741=LINE('',#18800,#3775);
#2742=LINE('',#18802,#3776);
#2743=LINE('',#18804,#3777);
#2744=LINE('',#18806,#3778);
#2745=LINE('',#18808,#3779);
#2746=LINE('',#18810,#3780);
#2747=LINE('',#18812,#3781);
#2748=LINE('',#18814,#3782);
#2749=LINE('',#18816,#3783);
#2750=LINE('',#18818,#3784);
#2751=LINE('',#18820,#3785);
#2752=LINE('',#18822,#3786);
#2753=LINE('',#18824,#3787);
#2754=LINE('',#18826,#3788);
#2755=LINE('',#18828,#3789);
#2756=LINE('',#18829,#3790);
#2757=LINE('',#18832,#3791);
#2758=LINE('',#18834,#3792);
#2759=LINE('',#18836,#3793);
#2760=LINE('',#18838,#3794);
#2761=LINE('',#18840,#3795);
#2762=LINE('',#18842,#3796);
#2763=LINE('',#18844,#3797);
#2764=LINE('',#18846,#3798);
#2765=LINE('',#18848,#3799);
#2766=LINE('',#18850,#3800);
#2767=LINE('',#18852,#3801);
#2768=LINE('',#18854,#3802);
#2769=LINE('',#18856,#3803);
#2770=LINE('',#18858,#3804);
#2771=LINE('',#18860,#3805);
#2772=LINE('',#18862,#3806);
#2773=LINE('',#18864,#3807);
#2774=LINE('',#18866,#3808);
#2775=LINE('',#18868,#3809);
#2776=LINE('',#18870,#3810);
#2777=LINE('',#18872,#3811);
#2778=LINE('',#18874,#3812);
#2779=LINE('',#18876,#3813);
#2780=LINE('',#18877,#3814);
#2781=LINE('',#18880,#3815);
#2782=LINE('',#18882,#3816);
#2783=LINE('',#18884,#3817);
#2784=LINE('',#18886,#3818);
#2785=LINE('',#18888,#3819);
#2786=LINE('',#18890,#3820);
#2787=LINE('',#18892,#3821);
#2788=LINE('',#18894,#3822);
#2789=LINE('',#18896,#3823);
#2790=LINE('',#18897,#3824);
#2791=LINE('',#18900,#3825);
#2792=LINE('',#18902,#3826);
#2793=LINE('',#18904,#3827);
#2794=LINE('',#18905,#3828);
#2795=LINE('',#18908,#3829);
#2796=LINE('',#18910,#3830);
#2797=LINE('',#18912,#3831);
#2798=LINE('',#18914,#3832);
#2799=LINE('',#18916,#3833);
#2800=LINE('',#18918,#3834);
#2801=LINE('',#18920,#3835);
#2802=LINE('',#18922,#3836);
#2803=LINE('',#18924,#3837);
#2804=LINE('',#18926,#3838);
#2805=LINE('',#18928,#3839);
#2806=LINE('',#18929,#3840);
#2807=LINE('',#18933,#3841);
#2808=LINE('',#18935,#3842);
#2809=LINE('',#18936,#3843);
#2810=LINE('',#18940,#3844);
#2811=LINE('',#18942,#3845);
#2812=LINE('',#18944,#3846);
#2813=LINE('',#18946,#3847);
#2814=LINE('',#18948,#3848);
#2815=LINE('',#18950,#3849);
#2816=LINE('',#18952,#3850);
#2817=LINE('',#18954,#3851);
#2818=LINE('',#18956,#3852);
#2819=LINE('',#18958,#3853);
#2820=LINE('',#18960,#3854);
#2821=LINE('',#18962,#3855);
#2822=LINE('',#18964,#3856);
#2823=LINE('',#18966,#3857);
#2824=LINE('',#18968,#3858);
#2825=LINE('',#18970,#3859);
#2826=LINE('',#18972,#3860);
#2827=LINE('',#18974,#3861);
#2828=LINE('',#18976,#3862);
#2829=LINE('',#18977,#3863);
#2830=LINE('',#18982,#3864);
#2831=LINE('',#18986,#3865);
#2832=LINE('',#18987,#3866);
#2833=LINE('',#19149,#3867);
#2834=LINE('',#19152,#3868);
#2835=LINE('',#19153,#3869);
#2836=LINE('',#19158,#3870);
#2837=LINE('',#19166,#3871);
#2838=LINE('',#19167,#3872);
#2839=LINE('',#19171,#3873);
#2840=LINE('',#19388,#3874);
#2841=LINE('',#19390,#3875);
#2842=LINE('',#19391,#3876);
#2843=LINE('',#19394,#3877);
#2844=LINE('',#19395,#3878);
#2845=LINE('',#19398,#3879);
#2846=LINE('',#19399,#3880);
#2847=LINE('',#19402,#3881);
#2848=LINE('',#19403,#3882);
#2849=LINE('',#19406,#3883);
#2850=LINE('',#19407,#3884);
#2851=LINE('',#19410,#3885);
#2852=LINE('',#19411,#3886);
#2853=LINE('',#19414,#3887);
#2854=LINE('',#19415,#3888);
#2855=LINE('',#19417,#3889);
#2856=LINE('',#19421,#3890);
#2857=LINE('',#19423,#3891);
#2858=LINE('',#19424,#3892);
#2859=LINE('',#19428,#3893);
#2860=LINE('',#19430,#3894);
#2861=LINE('',#19432,#3895);
#2862=LINE('',#19434,#3896);
#2863=LINE('',#19436,#3897);
#2864=LINE('',#19438,#3898);
#2865=LINE('',#19440,#3899);
#2866=LINE('',#19442,#3900);
#2867=LINE('',#19444,#3901);
#2868=LINE('',#19446,#3902);
#2869=LINE('',#19448,#3903);
#2870=LINE('',#19450,#3904);
#2871=LINE('',#19452,#3905);
#2872=LINE('',#19454,#3906);
#2873=LINE('',#19456,#3907);
#2874=LINE('',#19458,#3908);
#2875=LINE('',#19460,#3909);
#2876=LINE('',#19462,#3910);
#2877=LINE('',#19464,#3911);
#2878=LINE('',#19466,#3912);
#2879=LINE('',#19468,#3913);
#2880=LINE('',#19470,#3914);
#2881=LINE('',#19472,#3915);
#2882=LINE('',#19474,#3916);
#2883=LINE('',#19476,#3917);
#2884=LINE('',#19478,#3918);
#2885=LINE('',#19480,#3919);
#2886=LINE('',#19482,#3920);
#2887=LINE('',#19484,#3921);
#2888=LINE('',#19486,#3922);
#2889=LINE('',#19488,#3923);
#2890=LINE('',#19490,#3924);
#2891=LINE('',#19492,#3925);
#2892=LINE('',#19494,#3926);
#2893=LINE('',#19496,#3927);
#2894=LINE('',#19498,#3928);
#2895=LINE('',#19500,#3929);
#2896=LINE('',#19502,#3930);
#2897=LINE('',#19504,#3931);
#2898=LINE('',#19505,#3932);
#2899=LINE('',#19509,#3933);
#2900=LINE('',#19511,#3934);
#2901=LINE('',#19513,#3935);
#2902=LINE('',#19515,#3936);
#2903=LINE('',#19517,#3937);
#2904=LINE('',#19519,#3938);
#2905=LINE('',#19521,#3939);
#2906=LINE('',#19522,#3940);
#2907=LINE('',#19526,#3941);
#2908=LINE('',#19528,#3942);
#2909=LINE('',#19530,#3943);
#2910=LINE('',#19532,#3944);
#2911=LINE('',#19534,#3945);
#2912=LINE('',#19536,#3946);
#2913=LINE('',#19538,#3947);
#2914=LINE('',#19540,#3948);
#2915=LINE('',#19542,#3949);
#2916=LINE('',#19544,#3950);
#2917=LINE('',#19546,#3951);
#2918=LINE('',#19548,#3952);
#2919=LINE('',#19550,#3953);
#2920=LINE('',#19552,#3954);
#2921=LINE('',#19554,#3955);
#2922=LINE('',#19556,#3956);
#2923=LINE('',#19558,#3957);
#2924=LINE('',#19560,#3958);
#2925=LINE('',#19562,#3959);
#2926=LINE('',#19564,#3960);
#2927=LINE('',#19566,#3961);
#2928=LINE('',#19568,#3962);
#2929=LINE('',#19570,#3963);
#2930=LINE('',#19572,#3964);
#2931=LINE('',#19574,#3965);
#2932=LINE('',#19575,#3966);
#2933=LINE('',#19579,#3967);
#2934=LINE('',#19581,#3968);
#2935=LINE('',#19583,#3969);
#2936=LINE('',#19585,#3970);
#2937=LINE('',#19587,#3971);
#2938=LINE('',#19589,#3972);
#2939=LINE('',#19591,#3973);
#2940=LINE('',#19593,#3974);
#2941=LINE('',#19595,#3975);
#2942=LINE('',#19597,#3976);
#2943=LINE('',#19599,#3977);
#2944=LINE('',#19601,#3978);
#2945=LINE('',#19603,#3979);
#2946=LINE('',#19605,#3980);
#2947=LINE('',#19607,#3981);
#2948=LINE('',#19609,#3982);
#2949=LINE('',#19611,#3983);
#2950=LINE('',#19613,#3984);
#2951=LINE('',#19615,#3985);
#2952=LINE('',#19617,#3986);
#2953=LINE('',#19619,#3987);
#2954=LINE('',#19621,#3988);
#2955=LINE('',#19623,#3989);
#2956=LINE('',#19624,#3990);
#2957=LINE('',#19627,#3991);
#2958=LINE('',#19629,#3992);
#2959=LINE('',#19631,#3993);
#2960=LINE('',#19633,#3994);
#2961=LINE('',#19635,#3995);
#2962=LINE('',#19637,#3996);
#2963=LINE('',#19639,#3997);
#2964=LINE('',#19641,#3998);
#2965=LINE('',#19643,#3999);
#2966=LINE('',#19645,#4000);
#2967=LINE('',#19647,#4001);
#2968=LINE('',#19649,#4002);
#2969=LINE('',#19651,#4003);
#2970=LINE('',#19653,#4004);
#2971=LINE('',#19655,#4005);
#2972=LINE('',#19657,#4006);
#2973=LINE('',#19659,#4007);
#2974=LINE('',#19661,#4008);
#2975=LINE('',#19663,#4009);
#2976=LINE('',#19664,#4010);
#2977=LINE('',#19668,#4011);
#2978=LINE('',#19670,#4012);
#2979=LINE('',#19672,#4013);
#2980=LINE('',#19674,#4014);
#2981=LINE('',#19676,#4015);
#2982=LINE('',#19678,#4016);
#2983=LINE('',#19680,#4017);
#2984=LINE('',#19682,#4018);
#2985=LINE('',#19684,#4019);
#2986=LINE('',#19685,#4020);
#2987=LINE('',#19689,#4021);
#2988=LINE('',#19691,#4022);
#2989=LINE('',#19693,#4023);
#2990=LINE('',#19694,#4024);
#2991=LINE('',#19698,#4025);
#2992=LINE('',#19700,#4026);
#2993=LINE('',#19702,#4027);
#2994=LINE('',#19704,#4028);
#2995=LINE('',#19706,#4029);
#2996=LINE('',#19708,#4030);
#2997=LINE('',#19710,#4031);
#2998=LINE('',#19712,#4032);
#2999=LINE('',#19714,#4033);
#3000=LINE('',#19716,#4034);
#3001=LINE('',#19718,#4035);
#3002=LINE('',#19719,#4036);
#3003=LINE('',#19721,#4037);
#3004=LINE('',#19722,#4038);
#3005=LINE('',#19724,#4039);
#3006=LINE('',#19727,#4040);
#3007=LINE('',#19728,#4041);
#3008=LINE('',#19730,#4042);
#3009=LINE('',#19732,#4043);
#3010=LINE('',#19734,#4044);
#3011=LINE('',#19736,#4045);
#3012=LINE('',#19738,#4046);
#3013=LINE('',#19740,#4047);
#3014=LINE('',#19742,#4048);
#3015=LINE('',#19744,#4049);
#3016=LINE('',#19746,#4050);
#3017=LINE('',#19748,#4051);
#3018=LINE('',#19750,#4052);
#3019=LINE('',#19752,#4053);
#3020=LINE('',#19754,#4054);
#3021=LINE('',#19756,#4055);
#3022=LINE('',#19758,#4056);
#3023=LINE('',#19760,#4057);
#3024=LINE('',#19762,#4058);
#3025=LINE('',#19764,#4059);
#3026=LINE('',#19766,#4060);
#3027=LINE('',#19768,#4061);
#3028=LINE('',#19770,#4062);
#3029=LINE('',#19772,#4063);
#3030=LINE('',#19774,#4064);
#3031=LINE('',#19776,#4065);
#3032=LINE('',#19778,#4066);
#3033=LINE('',#19780,#4067);
#3034=LINE('',#19782,#4068);
#3035=LINE('',#19784,#4069);
#3036=LINE('',#19786,#4070);
#3037=LINE('',#19788,#4071);
#3038=LINE('',#19790,#4072);
#3039=LINE('',#19792,#4073);
#3040=LINE('',#19794,#4074);
#3041=LINE('',#19796,#4075);
#3042=LINE('',#19798,#4076);
#3043=LINE('',#19800,#4077);
#3044=LINE('',#19802,#4078);
#3045=LINE('',#19804,#4079);
#3046=LINE('',#19807,#4080);
#3047=LINE('',#19808,#4081);
#3048=LINE('',#19810,#4082);
#3049=LINE('',#19812,#4083);
#3050=LINE('',#19814,#4084);
#3051=LINE('',#19816,#4085);
#3052=LINE('',#19818,#4086);
#3053=LINE('',#19820,#4087);
#3054=LINE('',#19823,#4088);
#3055=LINE('',#19824,#4089);
#3056=LINE('',#19826,#4090);
#3057=LINE('',#19828,#4091);
#3058=LINE('',#19830,#4092);
#3059=LINE('',#19832,#4093);
#3060=LINE('',#19834,#4094);
#3061=LINE('',#19836,#4095);
#3062=LINE('',#19838,#4096);
#3063=LINE('',#19840,#4097);
#3064=LINE('',#19842,#4098);
#3065=LINE('',#19844,#4099);
#3066=LINE('',#19846,#4100);
#3067=LINE('',#19848,#4101);
#3068=LINE('',#19850,#4102);
#3069=LINE('',#19852,#4103);
#3070=LINE('',#19854,#4104);
#3071=LINE('',#19856,#4105);
#3072=LINE('',#19858,#4106);
#3073=LINE('',#19860,#4107);
#3074=LINE('',#19862,#4108);
#3075=LINE('',#19864,#4109);
#3076=LINE('',#19866,#4110);
#3077=LINE('',#19868,#4111);
#3078=LINE('',#19870,#4112);
#3079=LINE('',#19872,#4113);
#3080=LINE('',#19875,#4114);
#3081=LINE('',#19876,#4115);
#3082=LINE('',#19878,#4116);
#3083=LINE('',#19880,#4117);
#3084=LINE('',#19882,#4118);
#3085=LINE('',#19884,#4119);
#3086=LINE('',#19886,#4120);
#3087=LINE('',#19888,#4121);
#3088=LINE('',#19890,#4122);
#3089=LINE('',#19892,#4123);
#3090=LINE('',#19894,#4124);
#3091=LINE('',#19896,#4125);
#3092=LINE('',#19898,#4126);
#3093=LINE('',#19900,#4127);
#3094=LINE('',#19902,#4128);
#3095=LINE('',#19904,#4129);
#3096=LINE('',#19906,#4130);
#3097=LINE('',#19908,#4131);
#3098=LINE('',#19910,#4132);
#3099=LINE('',#19912,#4133);
#3100=LINE('',#19914,#4134);
#3101=LINE('',#19916,#4135);
#3102=LINE('',#19918,#4136);
#3103=LINE('',#19920,#4137);
#3104=LINE('',#19923,#4138);
#3105=LINE('',#19924,#4139);
#3106=LINE('',#19926,#4140);
#3107=LINE('',#19928,#4141);
#3108=LINE('',#19930,#4142);
#3109=LINE('',#19932,#4143);
#3110=LINE('',#19934,#4144);
#3111=LINE('',#19936,#4145);
#3112=LINE('',#19938,#4146);
#3113=LINE('',#19940,#4147);
#3114=LINE('',#19942,#4148);
#3115=LINE('',#19944,#4149);
#3116=LINE('',#19946,#4150);
#3117=LINE('',#19948,#4151);
#3118=LINE('',#19950,#4152);
#3119=LINE('',#19952,#4153);
#3120=LINE('',#19954,#4154);
#3121=LINE('',#19956,#4155);
#3122=LINE('',#19958,#4156);
#3123=LINE('',#19960,#4157);
#3124=LINE('',#19963,#4158);
#3125=LINE('',#19964,#4159);
#3126=LINE('',#19966,#4160);
#3127=LINE('',#19968,#4161);
#3128=LINE('',#19970,#4162);
#3129=LINE('',#19972,#4163);
#3130=LINE('',#19974,#4164);
#3131=LINE('',#19976,#4165);
#3132=LINE('',#19978,#4166);
#3133=LINE('',#19980,#4167);
#3134=LINE('',#19983,#4168);
#3135=LINE('',#19984,#4169);
#3136=LINE('',#19986,#4170);
#3137=LINE('',#19988,#4171);
#3138=LINE('',#19991,#4172);
#3139=LINE('',#19992,#4173);
#3140=LINE('',#19994,#4174);
#3141=LINE('',#19996,#4175);
#3142=LINE('',#19998,#4176);
#3143=LINE('',#20000,#4177);
#3144=LINE('',#20002,#4178);
#3145=LINE('',#20004,#4179);
#3146=LINE('',#20006,#4180);
#3147=LINE('',#20008,#4181);
#3148=LINE('',#20010,#4182);
#3149=LINE('',#20012,#4183);
#3150=LINE('',#20018,#4184);
#3151=LINE('',#20029,#4185);
#3152=LINE('',#20335,#4186);
#3153=LINE('',#20624,#4187);
#3154=LINE('',#20627,#4188);
#3155=LINE('',#20629,#4189);
#3156=LINE('',#20633,#4190);
#3157=LINE('',#20637,#4191);
#3158=LINE('',#20641,#4192);
#3159=LINE('',#20644,#4193);
#3160=LINE('',#20648,#4194);
#3161=LINE('',#20657,#4195);
#3162=LINE('',#20658,#4196);
#3163=LINE('',#20662,#4197);
#3164=LINE('',#20664,#4198);
#3165=LINE('',#20667,#4199);
#3166=LINE('',#20670,#4200);
#3167=LINE('',#20673,#4201);
#3168=LINE('',#20676,#4202);
#3169=LINE('',#20677,#4203);
#3170=LINE('',#20683,#4204);
#3171=LINE('',#20684,#4205);
#3172=LINE('',#20687,#4206);
#3173=LINE('',#20688,#4207);
#3174=LINE('',#20691,#4208);
#3175=LINE('',#20713,#4209);
#3176=LINE('',#20717,#4210);
#3177=LINE('',#20719,#4211);
#3178=LINE('',#20721,#4212);
#3179=LINE('',#20722,#4213);
#3180=LINE('',#20726,#4214);
#3181=LINE('',#20729,#4215);
#3182=LINE('',#20730,#4216);
#3183=LINE('',#20734,#4217);
#3184=LINE('',#20740,#4218);
#3185=LINE('',#20742,#4219);
#3186=LINE('',#20744,#4220);
#3187=LINE('',#20749,#4221);
#3188=LINE('',#20754,#4222);
#3189=LINE('',#20757,#4223);
#3190=LINE('',#20758,#4224);
#3191=LINE('',#20760,#4225);
#3192=LINE('',#20762,#4226);
#3193=LINE('',#20764,#4227);
#3194=LINE('',#20768,#4228);
#3195=LINE('',#20770,#4229);
#3196=LINE('',#20772,#4230);
#3197=LINE('',#20773,#4231);
#3198=LINE('',#20780,#4232);
#3199=LINE('',#20782,#4233);
#3200=LINE('',#20783,#4234);
#3201=LINE('',#20786,#4235);
#3202=LINE('',#20788,#4236);
#3203=LINE('',#20790,#4237);
#3204=LINE('',#20792,#4238);
#3205=LINE('',#20794,#4239);
#3206=LINE('',#20796,#4240);
#3207=LINE('',#20798,#4241);
#3208=LINE('',#20800,#4242);
#3209=LINE('',#20801,#4243);
#3210=LINE('',#20804,#4244);
#3211=LINE('',#20805,#4245);
#3212=LINE('',#20839,#4246);
#3213=LINE('',#20873,#4247);
#3214=LINE('',#20891,#4248);
#3215=LINE('',#20897,#4249);
#3216=LINE('',#20899,#4250);
#3217=LINE('',#20901,#4251);
#3218=LINE('',#20903,#4252);
#3219=LINE('',#20905,#4253);
#3220=LINE('',#20908,#4254);
#3221=LINE('',#20909,#4255);
#3222=LINE('',#20911,#4256);
#3223=LINE('',#20913,#4257);
#3224=LINE('',#20915,#4258);
#3225=LINE('',#20916,#4259);
#3226=LINE('',#20920,#4260);
#3227=LINE('',#20925,#4261);
#3228=LINE('',#20928,#4262);
#3229=LINE('',#20929,#4263);
#3230=LINE('',#20933,#4264);
#3231=LINE('',#20937,#4265);
#3232=LINE('',#20939,#4266);
#3233=LINE('',#20940,#4267);
#3234=LINE('',#20944,#4268);
#3235=LINE('',#20947,#4269);
#3236=LINE('',#20948,#4270);
#3237=LINE('',#20951,#4271);
#3238=LINE('',#20954,#4272);
#3239=LINE('',#20956,#4273);
#3240=LINE('',#20961,#4274);
#3241=LINE('',#20963,#4275);
#3242=LINE('',#20964,#4276);
#3243=LINE('',#20976,#4277);
#3244=LINE('',#20979,#4278);
#3245=LINE('',#20980,#4279);
#3246=LINE('',#20984,#4280);
#3247=LINE('',#20987,#4281);
#3248=LINE('',#20988,#4282);
#3249=LINE('',#20992,#4283);
#3250=LINE('',#20995,#4284);
#3251=LINE('',#20996,#4285);
#3252=LINE('',#21005,#4286);
#3253=LINE('',#21011,#4287);
#3254=LINE('',#21019,#4288);
#3255=LINE('',#21022,#4289);
#3256=LINE('',#21040,#4290);
#3257=LINE('',#21049,#4291);
#3258=LINE('',#21063,#4292);
#3259=LINE('',#21070,#4293);
#3260=LINE('',#21072,#4294);
#3261=LINE('',#21074,#4295);
#3262=LINE('',#21075,#4296);
#3263=LINE('',#21080,#4297);
#3264=LINE('',#21290,#4298);
#3265=LINE('',#21336,#4299);
#3266=LINE('',#21434,#4300);
#3267=LINE('',#21473,#4301);
#3268=LINE('',#21571,#4302);
#3269=LINE('',#21911,#4303);
#3270=LINE('',#21914,#4304);
#3271=LINE('',#21916,#4305);
#3272=LINE('',#21919,#4306);
#3273=LINE('',#21925,#4307);
#3274=LINE('',#21929,#4308);
#3275=LINE('',#21931,#4309);
#3276=LINE('',#21932,#4310);
#3277=LINE('',#22120,#4311);
#3278=LINE('',#22242,#4312);
#3279=LINE('',#22557,#4313);
#3280=LINE('',#22560,#4314);
#3281=LINE('',#22771,#4315);
#3282=LINE('',#23193,#4316);
#3283=LINE('',#23276,#4317);
#3284=LINE('',#23279,#4318);
#3285=LINE('',#23282,#4319);
#3286=LINE('',#23285,#4320);
#3287=LINE('',#23294,#4321);
#3288=LINE('',#23295,#4322);
#3289=LINE('',#23302,#4323);
#3290=LINE('',#23304,#4324);
#3291=LINE('',#23308,#4325);
#3292=LINE('',#23309,#4326);
#3293=LINE('',#23313,#4327);
#3294=LINE('',#23315,#4328);
#3295=LINE('',#23317,#4329);
#3296=LINE('',#23318,#4330);
#3297=LINE('',#23320,#4331);
#3298=LINE('',#23324,#4332);
#3299=LINE('',#23330,#4333);
#3300=LINE('',#23336,#4334);
#3301=LINE('',#23342,#4335);
#3302=LINE('',#23379,#4336);
#3303=LINE('',#23382,#4337);
#3304=LINE('',#23384,#4338);
#3305=LINE('',#23418,#4339);
#3306=LINE('',#23423,#4340);
#3307=LINE('',#23428,#4341);
#3308=LINE('',#23431,#4342);
#3309=LINE('',#23436,#4343);
#3310=LINE('',#23438,#4344);
#3311=LINE('',#23440,#4345);
#3312=LINE('',#23444,#4346);
#3313=LINE('',#23445,#4347);
#3314=LINE('',#23447,#4348);
#3315=LINE('',#23451,#4349);
#3316=LINE('',#23453,#4350);
#3317=LINE('',#23456,#4351);
#3318=LINE('',#23459,#4352);
#3319=LINE('',#23466,#4353);
#3320=LINE('',#23474,#4354);
#3321=LINE('',#23478,#4355);
#3322=LINE('',#23936,#4356);
#3323=LINE('',#23990,#4357);
#3324=LINE('',#23994,#4358);
#3325=LINE('',#23995,#4359);
#3326=LINE('',#23999,#4360);
#3327=LINE('',#24001,#4361);
#3328=LINE('',#24002,#4362);
#3329=LINE('',#24007,#4363);
#3330=LINE('',#24014,#4364);
#3331=LINE('',#24021,#4365);
#3332=LINE('',#24029,#4366);
#3333=LINE('',#24120,#4367);
#3334=LINE('',#24123,#4368);
#3335=LINE('',#24125,#4369);
#3336=LINE('',#24128,#4370);
#3337=LINE('',#24133,#4371);
#3338=LINE('',#24144,#4372);
#3339=LINE('',#24146,#4373);
#3340=LINE('',#24149,#4374);
#3341=LINE('',#24153,#4375);
#3342=LINE('',#24163,#4376);
#3343=LINE('',#24166,#4377);
#3344=LINE('',#24170,#4378);
#3345=LINE('',#24172,#4379);
#3346=LINE('',#24173,#4380);
#3347=LINE('',#24174,#4381);
#3348=LINE('',#24176,#4382);
#3349=LINE('',#24177,#4383);
#3350=LINE('',#24548,#4384);
#3351=LINE('',#24552,#4385);
#3352=LINE('',#24569,#4386);
#3353=LINE('',#24580,#4387);
#3354=LINE('',#24582,#4388);
#3355=LINE('',#24584,#4389);
#3356=LINE('',#24586,#4390);
#3357=LINE('',#24588,#4391);
#3358=LINE('',#24590,#4392);
#3359=LINE('',#24592,#4393);
#3360=LINE('',#24594,#4394);
#3361=LINE('',#24596,#4395);
#3362=LINE('',#24598,#4396);
#3363=LINE('',#24600,#4397);
#3364=LINE('',#24601,#4398);
#3365=LINE('',#24604,#4399);
#3366=LINE('',#24606,#4400);
#3367=LINE('',#24607,#4401);
#3368=LINE('',#24610,#4402);
#3369=LINE('',#24611,#4403);
#3370=LINE('',#24614,#4404);
#3371=LINE('',#24615,#4405);
#3372=LINE('',#24618,#4406);
#3373=LINE('',#24619,#4407);
#3374=LINE('',#24622,#4408);
#3375=LINE('',#24623,#4409);
#3376=LINE('',#24626,#4410);
#3377=LINE('',#24627,#4411);
#3378=LINE('',#24630,#4412);
#3379=LINE('',#24631,#4413);
#3380=LINE('',#24634,#4414);
#3381=LINE('',#24635,#4415);
#3382=LINE('',#24638,#4416);
#3383=LINE('',#24639,#4417);
#3384=LINE('',#24642,#4418);
#3385=LINE('',#24643,#4419);
#3386=LINE('',#24646,#4420);
#3387=LINE('',#24647,#4421);
#3388=LINE('',#24649,#4422);
#3389=VECTOR('',#12601,1.375);
#3390=VECTOR('',#12604,0.825);
#3391=VECTOR('',#12605,3.);
#3392=VECTOR('',#12606,1.95);
#3393=VECTOR('',#12607,9.499999968722);
#3394=VECTOR('',#12608,1.89938082106505);
#3395=VECTOR('',#12611,3.250000000956);
#3396=VECTOR('',#12614,1.);
#3397=VECTOR('',#12617,9.49938370090519);
#3398=VECTOR('',#12618,5.89938372578503);
#3399=VECTOR('',#12619,9.499999966965);
#3400=VECTOR('',#12620,5.9);
#3401=VECTOR('',#12625,34.51);
#3402=VECTOR('',#12628,0.51);
#3403=VECTOR('',#12631,2.5);
#3404=VECTOR('',#12634,1.);
#3405=VECTOR('',#12637,2.5);
#3406=VECTOR('',#12640,1.001250782228);
#3407=VECTOR('',#12641,8.7);
#3408=VECTOR('',#12642,5.5);
#3409=VECTOR('',#12643,2.649999999878);
#3410=VECTOR('',#12646,1.0065);
#3411=VECTOR('',#12649,0.2999999998122);
#3412=VECTOR('',#12650,1.6);
#3413=VECTOR('',#12651,0.2999999998777);
#3414=VECTOR('',#12654,1.0065);
#3415=VECTOR('',#12657,1.399999999812);
#3416=VECTOR('',#12658,23.987);
#3417=VECTOR('',#12659,0.475);
#3418=VECTOR('',#12660,1.9);
#3419=VECTOR('',#12675,1.9);
#3420=VECTOR('',#12676,0.925);
#3421=VECTOR('',#12677,2.);
#3422=VECTOR('',#12680,0.849999999813);
#3423=VECTOR('',#12681,4.013);
#3424=VECTOR('',#12682,0.8499999998164);
#3425=VECTOR('',#12685,1.0065);
#3426=VECTOR('',#12688,0.299999999813);
#3427=VECTOR('',#12689,1.6);
#3428=VECTOR('',#12690,0.2999999998164);
#3429=VECTOR('',#12693,1.0065);
#3430=VECTOR('',#12698,0.625);
#3431=VECTOR('',#12725,2.868035041627);
#3432=VECTOR('',#12728,0.9928053834758);
#3433=VECTOR('',#12729,3.425);
#3434=VECTOR('',#12732,4.25238230366);
#3435=VECTOR('',#12733,9.070655079069);
#3436=VECTOR('',#12736,6.699662146737);
#3437=VECTOR('',#12739,2.9);
#3438=VECTOR('',#12740,0.9);
#3439=VECTOR('',#12741,6.425);
#3440=VECTOR('',#12744,0.6159427126066);
#3441=VECTOR('',#12745,1.);
#3442=VECTOR('',#12746,3.);
#3443=VECTOR('',#12747,2.);
#3444=VECTOR('',#12752,0.4);
#3445=VECTOR('',#12755,0.4);
#3446=VECTOR('',#12758,4.25);
#3447=VECTOR('',#12765,2.349944459868);
#3448=VECTOR('',#12768,1.75);
#3449=VECTOR('',#12771,3.549944459868);
#3450=VECTOR('',#12780,11.06);
#3451=VECTOR('',#12783,30.05994445987);
#3452=VECTOR('',#12786,1.75);
#3453=VECTOR('',#12789,19.49994445987);
#3454=VECTOR('',#12792,0.2);
#3455=VECTOR('',#12795,2.6);
#3456=VECTOR('',#12798,0.2);
#3457=VECTOR('',#12801,0.8);
#3458=VECTOR('',#12802,0.7);
#3459=VECTOR('',#12803,6.35);
#3460=VECTOR('',#12804,10.8);
#3461=VECTOR('',#12811,0.625);
#3462=VECTOR('',#12830,0.625);
#3463=VECTOR('',#12849,9.75000143634625);
#3464=VECTOR('',#12854,2.230133025905);
#3465=VECTOR('',#12859,6.23013158509921);
#3466=VECTOR('',#12880,34.5099066492186);
#3467=VECTOR('',#12881,11.5000013377203);
#3468=VECTOR('',#12882,34.5099045603692);
#3469=VECTOR('',#12885,34.5099066460586);
#3470=VECTOR('',#12888,0.500001346293985);
#3471=VECTOR('',#12889,34.51);
#3472=VECTOR('',#12890,0.500000001185018);
#3473=VECTOR('',#12897,1.);
#3474=VECTOR('',#12900,3.250000000943);
#3475=VECTOR('',#12903,11.01878353668);
#3476=VECTOR('',#12904,9.50939320407792);
#3477=VECTOR('',#12907,4.000000001336);
#3478=VECTOR('',#12910,5.000000003386);
#3479=VECTOR('',#12913,2.000000000669);
#3480=VECTOR('',#12918,2.000000000115);
#3481=VECTOR('',#12921,2.499999999561);
#3482=VECTOR('',#12922,2.);
#3483=VECTOR('',#12927,2.);
#3484=VECTOR('',#12930,0.9999999990292);
#3485=VECTOR('',#12931,2.);
#3486=VECTOR('',#12936,2.);
#3487=VECTOR('',#12939,2.499999999468);
#3488=VECTOR('',#12940,2.000000000115);
#3489=VECTOR('',#12957,5.000000000616);
#3490=VECTOR('',#12966,2.5);
#3491=VECTOR('',#12977,2.5);
#3492=VECTOR('',#12980,1.);
#3493=VECTOR('',#13009,1.5);
#3494=VECTOR('',#13026,2.25);
#3495=VECTOR('',#13029,9.74999999974983);
#3496=VECTOR('',#13032,34.5099045603992);
#3497=VECTOR('',#13033,5.90994353456978);
#3498=VECTOR('',#13036,0.1065555852349);
#3499=VECTOR('',#13039,5.90994353317406);
#3500=VECTOR('',#13044,5.90661020063327);
#3501=VECTOR('',#13047,1.75);
#3502=VECTOR('',#13048,5.90661020000027);
#3503=VECTOR('',#13051,5.90994353298605);
#3504=VECTOR('',#13056,5.90994353468724);
#3505=VECTOR('',#13057,6.421622422185);
#3506=VECTOR('',#13058,0.9);
#3507=VECTOR('',#13059,2.578377577815);
#3508=VECTOR('',#13060,14.75);
#3509=VECTOR('',#13061,2.578377577815);
#3510=VECTOR('',#13062,2.2);
#3511=VECTOR('',#13063,2.578377577815);
#3512=VECTOR('',#13064,4.9);
#3513=VECTOR('',#13065,9.);
#3514=VECTOR('',#13068,0.1065555851639);
#3515=VECTOR('',#13073,9.);
#3516=VECTOR('',#13074,0.8);
#3517=VECTOR('',#13075,3.250454583026);
#3518=VECTOR('',#13076,5.749545416974);
#3519=VECTOR('',#13081,5.90661020119127);
#3520=VECTOR('',#13084,5.90661020118327);
#3521=VECTOR('',#13085,1.75);
#3522=VECTOR('',#13098,0.1065555859735);
#3523=VECTOR('',#13107,1.75);
#3524=VECTOR('',#13116,0.1065555853483);
#3525=VECTOR('',#13125,1.75);
#3526=VECTOR('',#13132,9.);
#3527=VECTOR('',#13135,0.2);
#3528=VECTOR('',#13136,9.);
#3529=VECTOR('',#13141,9.);
#3530=VECTOR('',#13144,2.6);
#3531=VECTOR('',#13145,9.);
#3532=VECTOR('',#13150,9.);
#3533=VECTOR('',#13153,0.2);
#3534=VECTOR('',#13154,9.);
#3535=VECTOR('',#13161,3.95);
#3536=VECTOR('',#13162,2.2);
#3537=VECTOR('',#13163,3.95);
#3538=VECTOR('',#13164,9.1);
#3539=VECTOR('',#13165,10.1);
#3540=VECTOR('',#13168,0.4313557183953);
#3541=VECTOR('',#13171,2.575);
#3542=VECTOR('',#13174,0.2313557183953);
#3543=VECTOR('',#13175,2.35);
#3544=VECTOR('',#13176,10.);
#3545=VECTOR('',#13177,10.);
#3546=VECTOR('',#13180,14.95);
#3547=VECTOR('',#13181,23.987);
#3548=VECTOR('',#13182,0.007194616524247);
#3549=VECTOR('',#13183,4.013);
#3550=VECTOR('',#13184,0.3411813988293);
#3551=VECTOR('',#13185,5.5);
#3552=VECTOR('',#13186,0.8588186011707);
#3553=VECTOR('',#13189,3.6);
#3554=VECTOR('',#13194,2.911310957704);
#3555=VECTOR('',#13197,2.575);
#3556=VECTOR('',#13198,9.7);
#3557=VECTOR('',#13203,3.250454583026);
#3558=VECTOR('',#13208,3.6);
#3559=VECTOR('',#13211,9.7);
#3560=VECTOR('',#13214,3.6);
#3561=VECTOR('',#13217,3.250454583026);
#3562=VECTOR('',#13218,3.6);
#3563=VECTOR('',#13223,6.35);
#3564=VECTOR('',#13228,3.);
#3565=VECTOR('',#13229,2.911310957704);
#3566=VECTOR('',#13230,2.575);
#3567=VECTOR('',#13241,3.425);
#3568=VECTOR('',#13244,3.425);
#3569=VECTOR('',#13249,2.868035041627);
#3570=VECTOR('',#13288,23.987);
#3571=VECTOR('',#13293,2.575);
#3572=VECTOR('',#13296,2.575);
#3573=VECTOR('',#13303,3.);
#3574=VECTOR('',#13308,2.575);
#3575=VECTOR('',#13309,14.95);
#3576=VECTOR('',#13310,2.575);
#3577=VECTOR('',#13315,2.300337853263);
#3578=VECTOR('',#13322,3.75);
#3579=VECTOR('',#13323,15.15);
#3580=VECTOR('',#13324,3.75);
#3581=VECTOR('',#13327,3.75);
#3582=VECTOR('',#13328,15.08220746415);
#3583=VECTOR('',#13331,4.25);
#3584=VECTOR('',#13334,2.300337853263);
#3585=VECTOR('',#13355,2.300337853263);
#3586=VECTOR('',#13360,9.);
#3587=VECTOR('',#13363,9.083948143586);
#3588=VECTOR('',#13370,10.);
#3589=VECTOR('',#13389,34.51);
#3590=VECTOR('',#13400,3.250000000142);
#3591=VECTOR('',#13411,0.9999999998492);
#3592=VECTOR('',#13414,34.51);
#3593=VECTOR('',#13415,0.9999999996977);
#3594=VECTOR('',#13428,3.250000000524);
#3595=VECTOR('',#13431,34.51);
#3596=VECTOR('',#13446,9.499999937478);
#3597=VECTOR('',#13449,10.2483544792905);
#3598=VECTOR('',#13452,10.2483314786496);
#3599=VECTOR('',#13455,9.499999933471);
#3600=VECTOR('',#13462,0.5);
#3601=VECTOR('',#13477,1.375);
#3602=VECTOR('',#13478,1.);
#3603=VECTOR('',#13481,3.249999999434);
#3604=VECTOR('',#13484,2.3309094024071);
#3605=VECTOR('',#13485,2.10000003791608);
#3606=VECTOR('',#13486,1.95);
#3607=VECTOR('',#13487,3.);
#3608=VECTOR('',#13488,0.825);
#3609=VECTOR('',#13493,3.49938374786917);
#3610=VECTOR('',#13494,5.9);
#3611=VECTOR('',#13495,3.499999968465);
#3612=VECTOR('',#13496,5.89938371310204);
#3613=VECTOR('',#13501,1.9);
#3614=VECTOR('',#13502,0.475);
#3615=VECTOR('',#13503,23.987);
#3616=VECTOR('',#13504,1.399999999812);
#3617=VECTOR('',#13507,1.0065);
#3618=VECTOR('',#13510,0.2999999998777);
#3619=VECTOR('',#13511,1.6);
#3620=VECTOR('',#13512,0.2999999998122);
#3621=VECTOR('',#13515,1.0065);
#3622=VECTOR('',#13518,2.649999999878);
#3623=VECTOR('',#13519,5.5);
#3624=VECTOR('',#13520,8.7);
#3625=VECTOR('',#13521,1.001250782228);
#3626=VECTOR('',#13524,2.5);
#3627=VECTOR('',#13527,1.);
#3628=VECTOR('',#13530,2.5);
#3629=VECTOR('',#13533,0.51);
#3630=VECTOR('',#13536,34.51);
#3631=VECTOR('',#13551,2.);
#3632=VECTOR('',#13552,0.925);
#3633=VECTOR('',#13553,1.9);
#3634=VECTOR('',#13558,0.849999999813);
#3635=VECTOR('',#13561,1.0065);
#3636=VECTOR('',#13564,0.2999999998164);
#3637=VECTOR('',#13565,1.6);
#3638=VECTOR('',#13566,0.299999999813);
#3639=VECTOR('',#13569,1.0065);
#3640=VECTOR('',#13572,0.8499999998164);
#3641=VECTOR('',#13573,4.013);
#3642=VECTOR('',#13576,0.9999999998389);
#3643=VECTOR('',#13587,3.249999999849);
#3644=VECTOR('',#13594,0.09999999972738);
#3645=VECTOR('',#13595,2.030909404173);
#3646=VECTOR('',#13596,34.51);
#3647=VECTOR('',#13597,3.249999999557);
#3648=VECTOR('',#13598,32.86);
#3649=VECTOR('',#13599,2.75);
#3650=VECTOR('',#13608,0.725);
#3651=VECTOR('',#13611,0.8);
#3652=VECTOR('',#13614,0.2);
#3653=VECTOR('',#13617,2.6);
#3654=VECTOR('',#13620,0.2);
#3655=VECTOR('',#13623,22.75);
#3656=VECTOR('',#13626,4.25238230366);
#3657=VECTOR('',#13631,4.25);
#3658=VECTOR('',#13632,0.9);
#3659=VECTOR('',#13633,2.);
#3660=VECTOR('',#13636,0.4);
#3661=VECTOR('',#13639,0.4);
#3662=VECTOR('',#13644,34.51);
#3663=VECTOR('',#13647,11.06);
#3664=VECTOR('',#13648,1.);
#3665=VECTOR('',#13649,9.9);
#3666=VECTOR('',#13652,3.6);
#3667=VECTOR('',#13655,2.357812824061);
#3668=VECTOR('',#13656,0.1446457824129);
#3669=VECTOR('',#13661,0.725);
#3670=VECTOR('',#13666,2.300000000111);
#3671=VECTOR('',#13667,1.2);
#3672=VECTOR('',#13670,1.2);
#3673=VECTOR('',#13675,2.300000000314);
#3674=VECTOR('',#13688,3.75000133879482);
#3675=VECTOR('',#13689,3.74999999988397);
#3676=VECTOR('',#13690,24.3999997132309);
#3677=VECTOR('',#13691,1.149999996234);
#3678=VECTOR('',#13694,1.149999996407);
#3679=VECTOR('',#13695,7.40990693602983);
#3680=VECTOR('',#13698,3.50939322409991);
#3681=VECTOR('',#13701,2.000000000667);
#3682=VECTOR('',#13704,5.000000003386);
#3683=VECTOR('',#13707,0.6159427126066);
#3684=VECTOR('',#13708,11.01878353661);
#3685=VECTOR('',#13711,3.249999999445);
#3686=VECTOR('',#13714,1.);
#3687=VECTOR('',#13719,0.9999999999192);
#3688=VECTOR('',#13722,34.51);
#3689=VECTOR('',#13729,2.300000000008);
#3690=VECTOR('',#13748,32.36);
#3691=VECTOR('',#13755,1.80131670041901);
#3692=VECTOR('',#13768,4.24835451695805);
#3693=VECTOR('',#13769,2.1);
#3694=VECTOR('',#13772,1.80000000188998);
#3695=VECTOR('',#13777,3.499999946073);
#3696=VECTOR('',#13792,6.23013302197185);
#3697=VECTOR('',#13799,24.3999048533809);
#3698=VECTOR('',#13804,7.40999970710007);
#3699=VECTOR('',#13815,1.149999998822);
#3700=VECTOR('',#13818,0.5499999987978);
#3701=VECTOR('',#13819,1.8);
#3702=VECTOR('',#13820,1.199999998843);
#3703=VECTOR('',#13835,1.8);
#3704=VECTOR('',#13844,0.5499999979032);
#3705=VECTOR('',#13851,1.249999997891);
#3706=VECTOR('',#13852,32.3599069360106);
#3707=VECTOR('',#13853,11.5000013377203);
#3708=VECTOR('',#13854,0.5499999979007);
#3709=VECTOR('',#13855,0.6666666269302);
#3710=VECTOR('',#13856,4.21637018842603);
#3711=VECTOR('',#13857,0.5);
#3712=VECTOR('',#13858,1.07429834681296);
#3713=VECTOR('',#13859,1.666666686535);
#3714=VECTOR('',#13860,1.07429836530699);
#3715=VECTOR('',#13861,0.5);
#3716=VECTOR('',#13862,4.21637022612389);
#3717=VECTOR('',#13863,0.5);
#3718=VECTOR('',#13864,0.433614908742313);
#3719=VECTOR('',#13865,0.476445626093691);
#3720=VECTOR('',#13866,0.374277441841485);
#3721=VECTOR('',#13867,0.425269414161601);
#3722=VECTOR('',#13868,0.75);
#3723=VECTOR('',#13869,0.425269881352715);
#3724=VECTOR('',#13870,0.374277017167807);
#3725=VECTOR('',#13871,0.476445959700797);
#3726=VECTOR('',#13872,0.379034669294405);
#3727=VECTOR('',#13873,0.433614850248717);
#3728=VECTOR('',#13874,1.276595711708);
#3729=VECTOR('',#13875,0.433615084222987);
#3730=VECTOR('',#13876,0.379034615761192);
#3731=VECTOR('',#13877,0.476445938406725);
#3732=VECTOR('',#13878,0.37427700700271);
#3733=VECTOR('',#13879,0.425269879861689);
#3734=VECTOR('',#13880,0.75);
#3735=VECTOR('',#13881,0.425269412670614);
#3736=VECTOR('',#13882,0.3742774316764);
#3737=VECTOR('',#13883,0.476445604799704);
#3738=VECTOR('',#13884,0.433615084222987);
#3739=VECTOR('',#13885,0.5);
#3740=VECTOR('',#13886,0.268574840505588);
#3741=VECTOR('',#13887,0.302444009342788);
#3742=VECTOR('',#13888,0.344026152901792);
#3743=VECTOR('',#13889,0.75);
#3744=VECTOR('',#13890,0.344026614917808);
#3745=VECTOR('',#13891,0.302444009342788);
#3746=VECTOR('',#13892,0.304902769441494);
#3747=VECTOR('',#13893,0.350476798211711);
#3748=VECTOR('',#13894,1.276595711708);
#3749=VECTOR('',#13895,0.350476798211711);
#3750=VECTOR('',#13896,0.304902569794709);
#3751=VECTOR('',#13897,0.3024440428877);
#3752=VECTOR('',#13898,0.344026614917808);
#3753=VECTOR('',#13899,0.75);
#3754=VECTOR('',#13900,0.344026152901792);
#3755=VECTOR('',#13901,0.3024440428877);
#3756=VECTOR('',#13902,0.268574613854192);
#3757=VECTOR('',#13903,3.166666507721);
#3758=VECTOR('',#13904,0.4255318641663);
#3759=VECTOR('',#13905,1.333333015442);
#3760=VECTOR('',#13906,3.574468135834);
#3761=VECTOR('',#13907,0.5);
#3762=VECTOR('',#13908,3.574468135834);
#3763=VECTOR('',#13909,1.333333492279);
#3764=VECTOR('',#13910,0.4255318641663);
#3765=VECTOR('',#13911,2.638297915459);
#3766=VECTOR('',#13912,0.433614758608899);
#3767=VECTOR('',#13913,0.379034878966189);
#3768=VECTOR('',#13914,0.476445626093691);
#3769=VECTOR('',#13915,0.374277866515209);
#3770=VECTOR('',#13916,0.425268946970608);
#3771=VECTOR('',#13917,0.3333339691162);
#3772=VECTOR('',#13918,0.425268946970608);
#3773=VECTOR('',#13919,0.374277866515209);
#3774=VECTOR('',#13920,0.476445626093691);
#3775=VECTOR('',#13921,0.379034878966189);
#3776=VECTOR('',#13922,0.433614758608899);
#3777=VECTOR('',#13923,2.638297915459);
#3778=VECTOR('',#13924,0.5);
#3779=VECTOR('',#13925,2.638297915459);
#3780=VECTOR('',#13926,0.350476684833597);
#3781=VECTOR('',#13927,0.30490283044471);
#3782=VECTOR('',#13928,0.3024440428877);
#3783=VECTOR('',#13929,0.344026152901792);
#3784=VECTOR('',#13930,0.3333339691162);
#3785=VECTOR('',#13931,0.344026152901792);
#3786=VECTOR('',#13932,0.3024440428877);
#3787=VECTOR('',#13933,0.30490283044471);
#3788=VECTOR('',#13934,0.350476684833597);
#3789=VECTOR('',#13935,2.638297915459);
#3790=VECTOR('',#13936,0.5);
#3791=VECTOR('',#13937,0.425268945479512);
#3792=VECTOR('',#13938,0.6666660308838);
#3793=VECTOR('',#13939,0.425270814243897);
#3794=VECTOR('',#13940,0.374276157655819);
#3795=VECTOR('',#13941,0.476446272014091);
#3796=VECTOR('',#13942,0.379034406089792);
#3797=VECTOR('',#13943,0.43361517586332);
#3798=VECTOR('',#13944,1.276595711708);
#3799=VECTOR('',#13945,0.433614941889114);
#3800=VECTOR('',#13946,0.379034459623116);
#3801=VECTOR('',#13947,0.476446293308115);
#3802=VECTOR('',#13948,0.374276167820789);
#3803=VECTOR('',#13949,0.425270815735011);
#3804=VECTOR('',#13950,0.6666660308838);
#3805=VECTOR('',#13951,0.425268946970608);
#3806=VECTOR('',#13952,0.374277866515209);
#3807=VECTOR('',#13953,0.476445626093691);
#3808=VECTOR('',#13954,0.379034878966189);
#3809=VECTOR('',#13955,0.433614758608899);
#3810=VECTOR('',#13956,1.276595711708);
#3811=VECTOR('',#13957,0.433614992583217);
#3812=VECTOR('',#13958,0.379034825432989);
#3813=VECTOR('',#13959,0.476445604799704);
#3814=VECTOR('',#13960,0.374277856350185);
#3815=VECTOR('',#13961,3.489361763);
#3816=VECTOR('',#13962,0.5);
#3817=VECTOR('',#13963,4.);
#3818=VECTOR('',#13964,0.75);
#3819=VECTOR('',#13965,3.99114454543316);
#3820=VECTOR('',#13966,3.404255330563);
#3821=VECTOR('',#13967,0.5);
#3822=VECTOR('',#13968,4.);
#3823=VECTOR('',#13969,0.75);
#3824=VECTOR('',#13970,4.06397907720519);
#3825=VECTOR('',#13971,4.);
#3826=VECTOR('',#13972,0.5);
#3827=VECTOR('',#13973,4.);
#3828=VECTOR('',#13974,0.5);
#3829=VECTOR('',#13975,0.5);
#3830=VECTOR('',#13976,1.99395776891901);
#3831=VECTOR('',#13977,1.99395776891901);
#3832=VECTOR('',#13978,0.5);
#3833=VECTOR('',#13979,2.48575263499804);
#3834=VECTOR('',#13980,2.41630723854996);
#3835=VECTOR('',#13981,0.5);
#3836=VECTOR('',#13982,1.99395776891901);
#3837=VECTOR('',#13983,1.99395776891901);
#3838=VECTOR('',#13984,0.5);
#3839=VECTOR('',#13985,2.41630723854996);
#3840=VECTOR('',#13986,2.48575263499804);
#3841=VECTOR('',#13989,2.41717145779294);
#3842=VECTOR('',#13990,2.41717140231102);
#3843=VECTOR('',#13991,1.500000059605);
#3844=VECTOR('',#13994,0.6666660308838);
#3845=VECTOR('',#13995,0.344027076933807);
#3846=VECTOR('',#13996,0.302444009342788);
#3847=VECTOR('',#13997,0.304902508792206);
#3848=VECTOR('',#13998,0.350476684833597);
#3849=VECTOR('',#13999,1.276595711708);
#3850=VECTOR('',#14000,0.350476684833597);
#3851=VECTOR('',#14001,0.304902309145212);
#3852=VECTOR('',#14002,0.3024440428877);
#3853=VECTOR('',#14003,0.344027076933807);
#3854=VECTOR('',#14004,0.6666660308838);
#3855=VECTOR('',#14005,0.344027076933807);
#3856=VECTOR('',#14006,0.3024440428877);
#3857=VECTOR('',#14007,0.304902309145212);
#3858=VECTOR('',#14008,0.350476911590483);
#3859=VECTOR('',#14009,1.276595711708);
#3860=VECTOR('',#14010,0.350476911590483);
#3861=VECTOR('',#14011,0.304902508792206);
#3862=VECTOR('',#14012,0.302444009342788);
#3863=VECTOR('',#14013,0.344027076933807);
#3864=VECTOR('',#14020,0.5499999976149);
#3865=VECTOR('',#14023,1.149999999477);
#3866=VECTOR('',#14024,1.199999998779);
#3867=VECTOR('',#14045,0.500000002137023);
#3868=VECTOR('',#14048,0.499999997313);
#3869=VECTOR('',#14049,32.3599997069999);
#3870=VECTOR('',#14054,0.4999999986075);
#3871=VECTOR('',#14065,1.249999999046);
#3872=VECTOR('',#14066,1.5);
#3873=VECTOR('',#14071,1.50000214519704);
#3874=VECTOR('',#14100,0.1);
#3875=VECTOR('',#14101,0.6666666269302);
#3876=VECTOR('',#14102,0.1);
#3877=VECTOR('',#14105,4.21637018842603);
#3878=VECTOR('',#14106,0.1);
#3879=VECTOR('',#14109,0.5);
#3880=VECTOR('',#14110,0.1);
#3881=VECTOR('',#14113,1.07429834681296);
#3882=VECTOR('',#14114,0.1);
#3883=VECTOR('',#14117,1.666666686535);
#3884=VECTOR('',#14118,0.1);
#3885=VECTOR('',#14121,1.07429836530699);
#3886=VECTOR('',#14122,0.1);
#3887=VECTOR('',#14125,0.5);
#3888=VECTOR('',#14126,0.1);
#3889=VECTOR('',#14129,4.21637022612389);
#3890=VECTOR('',#14132,2.41717145779294);
#3891=VECTOR('',#14133,1.500000059605);
#3892=VECTOR('',#14134,2.41717140231102);
#3893=VECTOR('',#14137,0.5);
#3894=VECTOR('',#14138,0.268574613854192);
#3895=VECTOR('',#14139,0.3024440428877);
#3896=VECTOR('',#14140,0.344026152901792);
#3897=VECTOR('',#14141,0.75);
#3898=VECTOR('',#14142,0.344026614917808);
#3899=VECTOR('',#14143,0.3024440428877);
#3900=VECTOR('',#14144,0.304902569794709);
#3901=VECTOR('',#14145,0.350476798211711);
#3902=VECTOR('',#14146,1.276595711708);
#3903=VECTOR('',#14147,0.350476798211711);
#3904=VECTOR('',#14148,0.304902769441494);
#3905=VECTOR('',#14149,0.302444009342788);
#3906=VECTOR('',#14150,0.344026614917808);
#3907=VECTOR('',#14151,0.75);
#3908=VECTOR('',#14152,0.344026152901792);
#3909=VECTOR('',#14153,0.302444009342788);
#3910=VECTOR('',#14154,0.268574840505588);
#3911=VECTOR('',#14155,0.5);
#3912=VECTOR('',#14156,0.433615084222987);
#3913=VECTOR('',#14157,0.476445604799704);
#3914=VECTOR('',#14158,0.3742774316764);
#3915=VECTOR('',#14159,0.425269412670614);
#3916=VECTOR('',#14160,0.75);
#3917=VECTOR('',#14161,0.425269879861689);
#3918=VECTOR('',#14162,0.37427700700271);
#3919=VECTOR('',#14163,0.476445938406725);
#3920=VECTOR('',#14164,0.379034615761192);
#3921=VECTOR('',#14165,0.433615084222987);
#3922=VECTOR('',#14166,1.276595711708);
#3923=VECTOR('',#14167,0.433614850248717);
#3924=VECTOR('',#14168,0.379034669294405);
#3925=VECTOR('',#14169,0.476445959700797);
#3926=VECTOR('',#14170,0.374277017167807);
#3927=VECTOR('',#14171,0.425269881352715);
#3928=VECTOR('',#14172,0.75);
#3929=VECTOR('',#14173,0.425269414161601);
#3930=VECTOR('',#14174,0.374277441841485);
#3931=VECTOR('',#14175,0.476445626093691);
#3932=VECTOR('',#14176,0.433614908742313);
#3933=VECTOR('',#14179,3.166666507721);
#3934=VECTOR('',#14180,0.4255318641663);
#3935=VECTOR('',#14181,1.333333492279);
#3936=VECTOR('',#14182,3.574468135834);
#3937=VECTOR('',#14183,0.5);
#3938=VECTOR('',#14184,3.574468135834);
#3939=VECTOR('',#14185,1.333333015442);
#3940=VECTOR('',#14186,0.4255318641663);
#3941=VECTOR('',#14189,2.638297915459);
#3942=VECTOR('',#14190,0.5);
#3943=VECTOR('',#14191,2.638297915459);
#3944=VECTOR('',#14192,0.350476684833597);
#3945=VECTOR('',#14193,0.30490283044471);
#3946=VECTOR('',#14194,0.3024440428877);
#3947=VECTOR('',#14195,0.344026152901792);
#3948=VECTOR('',#14196,0.3333339691162);
#3949=VECTOR('',#14197,0.344026152901792);
#3950=VECTOR('',#14198,0.3024440428877);
#3951=VECTOR('',#14199,0.30490283044471);
#3952=VECTOR('',#14200,0.350476684833597);
#3953=VECTOR('',#14201,2.638297915459);
#3954=VECTOR('',#14202,0.5);
#3955=VECTOR('',#14203,2.638297915459);
#3956=VECTOR('',#14204,0.433614758608899);
#3957=VECTOR('',#14205,0.379034878966189);
#3958=VECTOR('',#14206,0.476445626093691);
#3959=VECTOR('',#14207,0.374277866515209);
#3960=VECTOR('',#14208,0.425268946970608);
#3961=VECTOR('',#14209,0.3333339691162);
#3962=VECTOR('',#14210,0.425268946970608);
#3963=VECTOR('',#14211,0.374277866515209);
#3964=VECTOR('',#14212,0.476445626093691);
#3965=VECTOR('',#14213,0.379034878966189);
#3966=VECTOR('',#14214,0.433614758608899);
#3967=VECTOR('',#14217,0.425268945479512);
#3968=VECTOR('',#14218,0.374277856350185);
#3969=VECTOR('',#14219,0.476445604799704);
#3970=VECTOR('',#14220,0.379034825432989);
#3971=VECTOR('',#14221,0.433614992583217);
#3972=VECTOR('',#14222,1.276595711708);
#3973=VECTOR('',#14223,0.433614758608899);
#3974=VECTOR('',#14224,0.379034878966189);
#3975=VECTOR('',#14225,0.476445626093691);
#3976=VECTOR('',#14226,0.374277866515209);
#3977=VECTOR('',#14227,0.425268946970608);
#3978=VECTOR('',#14228,0.6666660308838);
#3979=VECTOR('',#14229,0.425270815735011);
#3980=VECTOR('',#14230,0.374276167820789);
#3981=VECTOR('',#14231,0.476446293308115);
#3982=VECTOR('',#14232,0.379034459623116);
#3983=VECTOR('',#14233,0.433614941889114);
#3984=VECTOR('',#14234,1.276595711708);
#3985=VECTOR('',#14235,0.43361517586332);
#3986=VECTOR('',#14236,0.379034406089792);
#3987=VECTOR('',#14237,0.476446272014091);
#3988=VECTOR('',#14238,0.374276157655819);
#3989=VECTOR('',#14239,0.425270814243897);
#3990=VECTOR('',#14240,0.6666660308838);
#3991=VECTOR('',#14241,0.6666660308838);
#3992=VECTOR('',#14242,0.344027076933807);
#3993=VECTOR('',#14243,0.302444009342788);
#3994=VECTOR('',#14244,0.304902508792206);
#3995=VECTOR('',#14245,0.350476911590483);
#3996=VECTOR('',#14246,1.276595711708);
#3997=VECTOR('',#14247,0.350476911590483);
#3998=VECTOR('',#14248,0.304902309145212);
#3999=VECTOR('',#14249,0.3024440428877);
#4000=VECTOR('',#14250,0.344027076933807);
#4001=VECTOR('',#14251,0.6666660308838);
#4002=VECTOR('',#14252,0.344027076933807);
#4003=VECTOR('',#14253,0.3024440428877);
#4004=VECTOR('',#14254,0.304902309145212);
#4005=VECTOR('',#14255,0.350476684833597);
#4006=VECTOR('',#14256,1.276595711708);
#4007=VECTOR('',#14257,0.350476684833597);
#4008=VECTOR('',#14258,0.304902508792206);
#4009=VECTOR('',#14259,0.302444009342788);
#4010=VECTOR('',#14260,0.344027076933807);
#4011=VECTOR('',#14263,3.489361763);
#4012=VECTOR('',#14264,4.06397907720519);
#4013=VECTOR('',#14265,0.75);
#4014=VECTOR('',#14266,4.);
#4015=VECTOR('',#14267,0.5);
#4016=VECTOR('',#14268,3.404255330563);
#4017=VECTOR('',#14269,3.99114454543316);
#4018=VECTOR('',#14270,0.75);
#4019=VECTOR('',#14271,4.);
#4020=VECTOR('',#14272,0.5);
#4021=VECTOR('',#14275,4.);
#4022=VECTOR('',#14276,0.5);
#4023=VECTOR('',#14277,4.);
#4024=VECTOR('',#14278,0.5);
#4025=VECTOR('',#14281,0.5);
#4026=VECTOR('',#14282,2.48575263499804);
#4027=VECTOR('',#14283,2.41630723854996);
#4028=VECTOR('',#14284,0.5);
#4029=VECTOR('',#14285,1.99395776891901);
#4030=VECTOR('',#14286,1.99395776891901);
#4031=VECTOR('',#14287,0.5);
#4032=VECTOR('',#14288,2.41630723854996);
#4033=VECTOR('',#14289,2.48575263499804);
#4034=VECTOR('',#14290,0.5);
#4035=VECTOR('',#14291,1.99395776891901);
#4036=VECTOR('',#14292,1.99395776891901);
#4037=VECTOR('',#14295,0.1);
#4038=VECTOR('',#14296,0.1);
#4039=VECTOR('',#14299,0.1);
#4040=VECTOR('',#14304,0.1);
#4041=VECTOR('',#14305,0.1);
#4042=VECTOR('',#14308,0.1);
#4043=VECTOR('',#14311,0.1);
#4044=VECTOR('',#14314,0.1);
#4045=VECTOR('',#14317,0.1);
#4046=VECTOR('',#14320,0.1);
#4047=VECTOR('',#14323,0.1);
#4048=VECTOR('',#14326,0.1);
#4049=VECTOR('',#14329,0.1);
#4050=VECTOR('',#14332,0.1);
#4051=VECTOR('',#14335,0.1);
#4052=VECTOR('',#14338,0.1);
#4053=VECTOR('',#14341,0.1);
#4054=VECTOR('',#14344,0.1);
#4055=VECTOR('',#14347,0.1);
#4056=VECTOR('',#14350,0.1);
#4057=VECTOR('',#14353,0.1);
#4058=VECTOR('',#14356,0.1);
#4059=VECTOR('',#14359,0.1);
#4060=VECTOR('',#14362,0.1);
#4061=VECTOR('',#14365,0.1);
#4062=VECTOR('',#14368,0.1);
#4063=VECTOR('',#14371,0.1);
#4064=VECTOR('',#14374,0.1);
#4065=VECTOR('',#14377,0.1);
#4066=VECTOR('',#14380,0.1);
#4067=VECTOR('',#14383,0.1);
#4068=VECTOR('',#14386,0.1);
#4069=VECTOR('',#14389,0.1);
#4070=VECTOR('',#14392,0.1);
#4071=VECTOR('',#14395,0.1);
#4072=VECTOR('',#14398,0.1);
#4073=VECTOR('',#14401,0.1);
#4074=VECTOR('',#14404,0.1);
#4075=VECTOR('',#14407,0.1);
#4076=VECTOR('',#14410,0.1);
#4077=VECTOR('',#14413,0.1);
#4078=VECTOR('',#14416,0.1);
#4079=VECTOR('',#14419,0.1);
#4080=VECTOR('',#14424,0.1);
#4081=VECTOR('',#14425,0.1);
#4082=VECTOR('',#14428,0.1);
#4083=VECTOR('',#14431,0.1);
#4084=VECTOR('',#14434,0.1);
#4085=VECTOR('',#14437,0.1);
#4086=VECTOR('',#14440,0.1);
#4087=VECTOR('',#14443,0.1);
#4088=VECTOR('',#14448,0.1);
#4089=VECTOR('',#14449,0.1);
#4090=VECTOR('',#14452,0.1);
#4091=VECTOR('',#14455,0.1);
#4092=VECTOR('',#14458,0.1);
#4093=VECTOR('',#14461,0.1);
#4094=VECTOR('',#14464,0.1);
#4095=VECTOR('',#14467,0.1);
#4096=VECTOR('',#14470,0.1);
#4097=VECTOR('',#14473,0.1);
#4098=VECTOR('',#14476,0.1);
#4099=VECTOR('',#14479,0.1);
#4100=VECTOR('',#14482,0.1);
#4101=VECTOR('',#14485,0.1);
#4102=VECTOR('',#14488,0.1);
#4103=VECTOR('',#14491,0.1);
#4104=VECTOR('',#14494,0.1);
#4105=VECTOR('',#14497,0.1);
#4106=VECTOR('',#14500,0.1);
#4107=VECTOR('',#14503,0.1);
#4108=VECTOR('',#14506,0.1);
#4109=VECTOR('',#14509,0.1);
#4110=VECTOR('',#14512,0.1);
#4111=VECTOR('',#14515,0.1);
#4112=VECTOR('',#14518,0.1);
#4113=VECTOR('',#14521,0.1);
#4114=VECTOR('',#14526,0.1);
#4115=VECTOR('',#14527,0.1);
#4116=VECTOR('',#14530,0.1);
#4117=VECTOR('',#14533,0.1);
#4118=VECTOR('',#14536,0.1);
#4119=VECTOR('',#14539,0.1);
#4120=VECTOR('',#14542,0.1);
#4121=VECTOR('',#14545,0.1);
#4122=VECTOR('',#14548,0.1);
#4123=VECTOR('',#14551,0.1);
#4124=VECTOR('',#14554,0.1);
#4125=VECTOR('',#14557,0.1);
#4126=VECTOR('',#14560,0.1);
#4127=VECTOR('',#14563,0.1);
#4128=VECTOR('',#14566,0.1);
#4129=VECTOR('',#14569,0.1);
#4130=VECTOR('',#14572,0.1);
#4131=VECTOR('',#14575,0.1);
#4132=VECTOR('',#14578,0.1);
#4133=VECTOR('',#14581,0.1);
#4134=VECTOR('',#14584,0.1);
#4135=VECTOR('',#14587,0.1);
#4136=VECTOR('',#14590,0.1);
#4137=VECTOR('',#14593,0.1);
#4138=VECTOR('',#14598,0.1);
#4139=VECTOR('',#14599,0.1);
#4140=VECTOR('',#14602,0.1);
#4141=VECTOR('',#14605,0.1);
#4142=VECTOR('',#14608,0.1);
#4143=VECTOR('',#14611,0.1);
#4144=VECTOR('',#14614,0.1);
#4145=VECTOR('',#14617,0.1);
#4146=VECTOR('',#14620,0.1);
#4147=VECTOR('',#14623,0.1);
#4148=VECTOR('',#14626,0.1);
#4149=VECTOR('',#14629,0.1);
#4150=VECTOR('',#14632,0.1);
#4151=VECTOR('',#14635,0.1);
#4152=VECTOR('',#14638,0.1);
#4153=VECTOR('',#14641,0.1);
#4154=VECTOR('',#14644,0.1);
#4155=VECTOR('',#14647,0.1);
#4156=VECTOR('',#14650,0.1);
#4157=VECTOR('',#14653,0.1);
#4158=VECTOR('',#14658,0.1);
#4159=VECTOR('',#14659,0.1);
#4160=VECTOR('',#14662,0.1);
#4161=VECTOR('',#14665,0.1);
#4162=VECTOR('',#14668,0.1);
#4163=VECTOR('',#14671,0.1);
#4164=VECTOR('',#14674,0.1);
#4165=VECTOR('',#14677,0.1);
#4166=VECTOR('',#14680,0.1);
#4167=VECTOR('',#14683,0.1);
#4168=VECTOR('',#14688,0.1);
#4169=VECTOR('',#14689,0.1);
#4170=VECTOR('',#14692,0.1);
#4171=VECTOR('',#14695,0.1);
#4172=VECTOR('',#14700,0.1);
#4173=VECTOR('',#14701,0.1);
#4174=VECTOR('',#14704,0.1);
#4175=VECTOR('',#14707,0.1);
#4176=VECTOR('',#14710,0.1);
#4177=VECTOR('',#14713,0.1);
#4178=VECTOR('',#14716,0.1);
#4179=VECTOR('',#14719,0.1);
#4180=VECTOR('',#14722,0.1);
#4181=VECTOR('',#14725,0.1);
#4182=VECTOR('',#14728,0.1);
#4183=VECTOR('',#14731,0.1);
#4184=VECTOR('',#14740,0.399993553986084);
#4185=VECTOR('',#14743,2.10007340053104);
#4186=VECTOR('',#14764,2.300000000002);
#4187=VECTOR('',#14777,2.0207733992169);
#4188=VECTOR('',#14780,2.02074692595392);
#4189=VECTOR('',#14783,1.598780305228);
#4190=VECTOR('',#14788,1.671330722923);
#4191=VECTOR('',#14793,1.671330722923);
#4192=VECTOR('',#14798,0.725);
#4193=VECTOR('',#14803,1.598780305164);
#4194=VECTOR('',#14810,3.);
#4195=VECTOR('',#14813,2.);
#4196=VECTOR('',#14814,3.);
#4197=VECTOR('',#14819,0.425);
#4198=VECTOR('',#14820,0.9928053834757);
#4199=VECTOR('',#14823,2.868035041627);
#4200=VECTOR('',#14826,0.6996621467372);
#4201=VECTOR('',#14829,3.070655079069);
#4202=VECTOR('',#14832,23.987);
#4203=VECTOR('',#14833,2.868035041627);
#4204=VECTOR('',#14840,0.00719461652425);
#4205=VECTOR('',#14841,3.425);
#4206=VECTOR('',#14844,4.013);
#4207=VECTOR('',#14845,3.425);
#4208=VECTOR('',#14848,0.3411813988293);
#4209=VECTOR('',#14889,5.5);
#4210=VECTOR('',#14894,0.8588186011707);
#4211=VECTOR('',#14895,2.575);
#4212=VECTOR('',#14896,9.7);
#4213=VECTOR('',#14897,3.);
#4214=VECTOR('',#14902,3.);
#4215=VECTOR('',#14905,3.6);
#4216=VECTOR('',#14906,3.);
#4217=VECTOR('',#14909,2.911310957704);
#4218=VECTOR('',#14916,2.575);
#4219=VECTOR('',#14917,0.2313557183953);
#4220=VECTOR('',#14920,9.7);
#4221=VECTOR('',#14925,2.575);
#4222=VECTOR('',#14932,3.6);
#4223=VECTOR('',#14935,2.575);
#4224=VECTOR('',#14936,3.6);
#4225=VECTOR('',#14939,23.987);
#4226=VECTOR('',#14940,0.9);
#4227=VECTOR('',#14941,14.95);
#4228=VECTOR('',#14944,10.);
#4229=VECTOR('',#14945,10.);
#4230=VECTOR('',#14946,0.4313557183953);
#4231=VECTOR('',#14947,2.35);
#4232=VECTOR('',#14958,3.);
#4233=VECTOR('',#14959,2.575);
#4234=VECTOR('',#14960,10.1);
#4235=VECTOR('',#14963,3.);
#4236=VECTOR('',#14964,4.9);
#4237=VECTOR('',#14965,2.578377577815);
#4238=VECTOR('',#14966,2.2);
#4239=VECTOR('',#14967,2.578377577815);
#4240=VECTOR('',#14968,14.75);
#4241=VECTOR('',#14969,2.578377577815);
#4242=VECTOR('',#14970,0.9);
#4243=VECTOR('',#14971,0.4216224221851);
#4244=VECTOR('',#14974,0.8);
#4245=VECTOR('',#14975,3.);
#4246=VECTOR('',#14988,15.08220746415);
#4247=VECTOR('',#14991,15.15);
#4248=VECTOR('',#14998,2.300337853263);
#4249=VECTOR('',#15003,14.95);
#4250=VECTOR('',#15004,4.25);
#4251=VECTOR('',#15007,3.75);
#4252=VECTOR('',#15010,3.75);
#4253=VECTOR('',#15011,3.75);
#4254=VECTOR('',#15016,2.575);
#4255=VECTOR('',#15017,2.300337853263);
#4256=VECTOR('',#15020,2.575);
#4257=VECTOR('',#15023,2.300337853263);
#4258=VECTOR('',#15026,3.);
#4259=VECTOR('',#15027,0.425);
#4260=VECTOR('',#15034,3.083948143586);
#4261=VECTOR('',#15043,3.95);
#4262=VECTOR('',#15046,3.95);
#4263=VECTOR('',#15047,10.);
#4264=VECTOR('',#15050,2.6);
#4265=VECTOR('',#15053,1.091193869822);
#4266=VECTOR('',#15056,9.1);
#4267=VECTOR('',#15057,2.2);
#4268=VECTOR('',#15060,1.091193869822);
#4269=VECTOR('',#15065,3.1320919526731);
#4270=VECTOR('',#15066,3.1320919526731);
#4271=VECTOR('',#15069,3.1014457199341);
#4272=VECTOR('',#15074,0.0293537672607);
#4273=VECTOR('',#15077,3.);
#4274=VECTOR('',#15084,3.1014457199341);
#4275=VECTOR('',#15087,3.);
#4276=VECTOR('',#15088,0.0293537672607);
#4277=VECTOR('',#15109,2.000000000115);
#4278=VECTOR('',#15112,2.499999999734);
#4279=VECTOR('',#15113,2.);
#4280=VECTOR('',#15118,2.);
#4281=VECTOR('',#15121,0.9999999988556);
#4282=VECTOR('',#15122,2.);
#4283=VECTOR('',#15127,2.);
#4284=VECTOR('',#15130,2.499999999121);
#4285=VECTOR('',#15131,2.000000000115);
#4286=VECTOR('',#15144,5.000000000616);
#4287=VECTOR('',#15153,2.5);
#4288=VECTOR('',#15164,2.5);
#4289=VECTOR('',#15167,1.);
#4290=VECTOR('',#15192,1.5);
#4291=VECTOR('',#15203,2.25);
#4292=VECTOR('',#15222,0.5);
#4293=VECTOR('',#15231,0.7999999999367);
#4294=VECTOR('',#15232,2.6);
#4295=VECTOR('',#15233,0.7999999999371);
#4296=VECTOR('',#15234,2.6);
#4297=VECTOR('',#15239,0.8);
#4298=VECTOR('',#15262,2.9);
#4299=VECTOR('',#15263,3.69295663420293);
#4300=VECTOR('',#15266,3.69295663420796);
#4301=VECTOR('',#15267,3.69295663420296);
#4302=VECTOR('',#15270,3.69295663420799);
#4303=VECTOR('',#15301,3.69299137873502);
#4304=VECTOR('',#15304,4.732861014875);
#4305=VECTOR('',#15305,3.69299137378294);
#4306=VECTOR('',#15308,0.8);
#4307=VECTOR('',#15315,1.5);
#4308=VECTOR('',#15318,3.69299137871602);
#4309=VECTOR('',#15319,4.732861014875);
#4310=VECTOR('',#15320,3.69299137387294);
#4311=VECTOR('',#15337,3.627677127154);
#4312=VECTOR('',#15350,3.627677127154);
#4313=VECTOR('',#15389,5.74452124898985);
#4314=VECTOR('',#15392,5.74464698520479);
#4315=VECTOR('',#15401,5.82065289719901);
#4316=VECTOR('',#15412,5.82065289719901);
#4317=VECTOR('',#15419,0.700000012136301);
#4318=VECTOR('',#15422,0.700000008730204);
#4319=VECTOR('',#15425,0.599999859853601);
#4320=VECTOR('',#15428,0.599999783028705);
#4321=VECTOR('',#15439,0.3103264421707);
#4322=VECTOR('',#15440,0.310326442171);
#4323=VECTOR('',#15449,0.7000000016972);
#4324=VECTOR('',#15450,0.7);
#4325=VECTOR('',#15455,0.600000195044201);
#4326=VECTOR('',#15456,5.820652884315);
#4327=VECTOR('',#15459,0.7000000016718);
#4328=VECTOR('',#15460,0.3103264421711);
#4329=VECTOR('',#15461,0.6999993183347);
#4330=VECTOR('',#15462,0.310326453101708);
#4331=VECTOR('',#15465,0.310326437010501);
#4332=VECTOR('',#15468,5.820652884342);
#4333=VECTOR('',#15475,0.6497955310796);
#4334=VECTOR('',#15480,5.444263035526);
#4335=VECTOR('',#15485,0.6497955310796);
#4336=VECTOR('',#15496,0.9507346479229);
#4337=VECTOR('',#15499,2.102051336278);
#4338=VECTOR('',#15500,2.3);
#4339=VECTOR('',#15507,2.1);
#4340=VECTOR('',#15512,2.1);
#4341=VECTOR('',#15517,2.102051336278);
#4342=VECTOR('',#15520,2.1);
#4343=VECTOR('',#15525,0.8);
#4344=VECTOR('',#15526,5.);
#4345=VECTOR('',#15527,0.8);
#4346=VECTOR('',#15530,0.1221315177632);
#4347=VECTOR('',#15531,2.1);
#4348=VECTOR('',#15532,0.1221315177632);
#4349=VECTOR('',#15537,0.6);
#4350=VECTOR('',#15538,0.7);
#4351=VECTOR('',#15541,0.5);
#4352=VECTOR('',#15544,0.599999999986);
#4353=VECTOR('',#15555,0.310326442171);
#4354=VECTOR('',#15566,0.699998965901904);
#4355=VECTOR('',#15571,0.600000141520206);
#4356=VECTOR('',#15584,5.82065289011104);
#4357=VECTOR('',#15585,5.74443173108675);
#4358=VECTOR('',#15588,0.6000000014961);
#4359=VECTOR('',#15589,0.272344083052289);
#4360=VECTOR('',#15592,0.272349396193587);
#4361=VECTOR('',#15593,0.600000001489);
#4362=VECTOR('',#15594,5.2);
#4363=VECTOR('',#15599,2.05);
#4364=VECTOR('',#15608,1.95);
#4365=VECTOR('',#15617,1.75);
#4366=VECTOR('',#15626,1.499990902894);
#4367=VECTOR('',#15653,0.5);
#4368=VECTOR('',#15658,0.6);
#4369=VECTOR('',#15661,0.5999999999981);
#4370=VECTOR('',#15664,0.6497955310795);
#4371=VECTOR('',#15671,0.6497955310796);
#4372=VECTOR('',#15686,0.699998965902204);
#4373=VECTOR('',#15689,0.700000008730204);
#4374=VECTOR('',#15692,0.6000001415202);
#4375=VECTOR('',#15697,0.599999783028705);
#4376=VECTOR('',#15714,0.6999993183347);
#4377=VECTOR('',#15717,0.600000195044201);
#4378=VECTOR('',#15722,0.9507346479446);
#4379=VECTOR('',#15723,0.700000012136301);
#4380=VECTOR('',#15724,0.9507346479441);
#4381=VECTOR('',#15725,0.599999859853601);
#4382=VECTOR('',#15726,0.9507346479393);
#4383=VECTOR('',#15727,2.3);
#4384=VECTOR('',#15790,0.5845299461621);
#4385=VECTOR('',#15795,0.7);
#4386=VECTOR('',#15816,1.2);
#4387=VECTOR('',#15829,0.5);
#4388=VECTOR('',#15830,0.3);
#4389=VECTOR('',#15831,0.5);
#4390=VECTOR('',#15832,0.5);
#4391=VECTOR('',#15833,0.3);
#4392=VECTOR('',#15834,0.5);
#4393=VECTOR('',#15835,0.5);
#4394=VECTOR('',#15836,0.3);
#4395=VECTOR('',#15837,0.5);
#4396=VECTOR('',#15838,0.5);
#4397=VECTOR('',#15839,0.3);
#4398=VECTOR('',#15840,0.5);
#4399=VECTOR('',#15843,0.3);
#4400=VECTOR('',#15844,0.5);
#4401=VECTOR('',#15845,0.3);
#4402=VECTOR('',#15848,0.3);
#4403=VECTOR('',#15849,0.3);
#4404=VECTOR('',#15852,0.5);
#4405=VECTOR('',#15853,0.3);
#4406=VECTOR('',#15856,0.5);
#4407=VECTOR('',#15857,0.3);
#4408=VECTOR('',#15860,0.3);
#4409=VECTOR('',#15861,0.3);
#4410=VECTOR('',#15864,0.5);
#4411=VECTOR('',#15865,0.3);
#4412=VECTOR('',#15868,0.5);
#4413=VECTOR('',#15869,0.3);
#4414=VECTOR('',#15872,0.3);
#4415=VECTOR('',#15873,0.3);
#4416=VECTOR('',#15876,0.5);
#4417=VECTOR('',#15877,0.3);
#4418=VECTOR('',#15880,0.5);
#4419=VECTOR('',#15881,0.3);
#4420=VECTOR('',#15884,0.3);
#4421=VECTOR('',#15885,0.3);
#4422=VECTOR('',#15888,0.5);
#4423=VERTEX_POINT('',#15906);
#4424=VERTEX_POINT('',#15907);
#4425=VERTEX_POINT('',#15909);
#4426=VERTEX_POINT('',#15911);
#4427=VERTEX_POINT('',#15913);
#4428=VERTEX_POINT('',#15915);
#4429=VERTEX_POINT('',#15917);
#4430=VERTEX_POINT('',#15919);
#4431=VERTEX_POINT('',#15921);
#4432=VERTEX_POINT('',#15926);
#4433=VERTEX_POINT('',#15928);
#4434=VERTEX_POINT('',#15930);
#4435=VERTEX_POINT('',#15934);
#4436=VERTEX_POINT('',#15935);
#4437=VERTEX_POINT('',#15937);
#4438=VERTEX_POINT('',#15939);
#4439=VERTEX_POINT('',#15943);
#4440=VERTEX_POINT('',#15945);
#4441=VERTEX_POINT('',#15947);
#4442=VERTEX_POINT('',#15949);
#4443=VERTEX_POINT('',#15951);
#4444=VERTEX_POINT('',#15953);
#4445=VERTEX_POINT('',#15955);
#4446=VERTEX_POINT('',#15957);
#4447=VERTEX_POINT('',#15959);
#4448=VERTEX_POINT('',#15961);
#4449=VERTEX_POINT('',#15963);
#4450=VERTEX_POINT('',#15965);
#4451=VERTEX_POINT('',#15967);
#4452=VERTEX_POINT('',#15969);
#4453=VERTEX_POINT('',#15971);
#4454=VERTEX_POINT('',#15973);
#4455=VERTEX_POINT('',#15975);
#4456=VERTEX_POINT('',#15977);
#4457=VERTEX_POINT('',#15979);
#4458=VERTEX_POINT('',#15981);
#4459=VERTEX_POINT('',#15983);
#4460=VERTEX_POINT('',#15985);
#4461=VERTEX_POINT('',#15987);
#4462=VERTEX_POINT('',#15989);
#4463=VERTEX_POINT('',#15991);
#4464=VERTEX_POINT('',#15993);
#4465=VERTEX_POINT('',#15995);
#4466=VERTEX_POINT('',#15997);
#4467=VERTEX_POINT('',#16000);
#4468=VERTEX_POINT('',#16001);
#4469=VERTEX_POINT('',#16004);
#4470=VERTEX_POINT('',#16006);
#4471=VERTEX_POINT('',#16009);
#4472=VERTEX_POINT('',#16011);
#4473=VERTEX_POINT('',#16013);
#4474=VERTEX_POINT('',#16017);
#4475=VERTEX_POINT('',#16018);
#4476=VERTEX_POINT('',#16020);
#4477=VERTEX_POINT('',#16022);
#4478=VERTEX_POINT('',#16024);
#4479=VERTEX_POINT('',#16026);
#4480=VERTEX_POINT('',#16028);
#4481=VERTEX_POINT('',#16030);
#4482=VERTEX_POINT('',#16032);
#4483=VERTEX_POINT('',#16034);
#4484=VERTEX_POINT('',#16036);
#4485=VERTEX_POINT('',#16038);
#4486=VERTEX_POINT('',#16042);
#4487=VERTEX_POINT('',#16044);
#4488=VERTEX_POINT('',#16046);
#4489=VERTEX_POINT('',#16050);
#4490=VERTEX_POINT('',#16052);
#4491=VERTEX_POINT('',#16061);
#4492=VERTEX_POINT('',#16063);
#4493=VERTEX_POINT('',#16065);
#4494=VERTEX_POINT('',#16069);
#4495=VERTEX_POINT('',#16070);
#4496=VERTEX_POINT('',#16072);
#4497=VERTEX_POINT('',#16074);
#4498=VERTEX_POINT('',#16078);
#4499=VERTEX_POINT('',#16080);
#4500=VERTEX_POINT('',#16084);
#4501=VERTEX_POINT('',#16085);
#4502=VERTEX_POINT('',#16087);
#4503=VERTEX_POINT('',#16090);
#4504=VERTEX_POINT('',#16099);
#4505=VERTEX_POINT('',#16101);
#4506=VERTEX_POINT('',#16103);
#4507=VERTEX_POINT('',#16105);
#4508=VERTEX_POINT('',#16108);
#4509=VERTEX_POINT('',#16110);
#4510=VERTEX_POINT('',#16113);
#4511=VERTEX_POINT('',#16115);
#4512=VERTEX_POINT('',#16117);
#4513=VERTEX_POINT('',#16119);
#4514=VERTEX_POINT('',#16121);
#4515=VERTEX_POINT('',#16123);
#4516=VERTEX_POINT('',#16126);
#4517=VERTEX_POINT('',#16127);
#4518=VERTEX_POINT('',#16131);
#4519=VERTEX_POINT('',#16133);
#4520=VERTEX_POINT('',#16135);
#4521=VERTEX_POINT('',#16137);
#4522=VERTEX_POINT('',#16139);
#4523=VERTEX_POINT('',#16141);
#4524=VERTEX_POINT('',#16143);
#4525=VERTEX_POINT('',#16145);
#4526=VERTEX_POINT('',#16147);
#4527=VERTEX_POINT('',#16149);
#4528=VERTEX_POINT('',#16151);
#4529=VERTEX_POINT('',#16153);
#4530=VERTEX_POINT('',#16155);
#4531=VERTEX_POINT('',#16157);
#4532=VERTEX_POINT('',#16159);
#4533=VERTEX_POINT('',#16161);
#4534=VERTEX_POINT('',#16163);
#4535=VERTEX_POINT('',#16166);
#4536=VERTEX_POINT('',#16167);
#4537=VERTEX_POINT('',#16171);
#4538=VERTEX_POINT('',#16173);
#4539=VERTEX_POINT('',#16175);
#4540=VERTEX_POINT('',#16179);
#4541=VERTEX_POINT('',#16181);
#4542=VERTEX_POINT('',#16186);
#4543=VERTEX_POINT('',#16188);
#4544=VERTEX_POINT('',#16190);
#4545=VERTEX_POINT('',#16194);
#4546=VERTEX_POINT('',#16196);
#4547=VERTEX_POINT('',#16201);
#4548=VERTEX_POINT('',#16301);
#4549=VERTEX_POINT('',#16349);
#4550=VERTEX_POINT('',#16351);
#4551=VERTEX_POINT('',#16380);
#4552=VERTEX_POINT('',#16441);
#4553=VERTEX_POINT('',#16442);
#4554=VERTEX_POINT('',#16465);
#4555=VERTEX_POINT('',#16467);
#4556=VERTEX_POINT('',#16494);
#4557=VERTEX_POINT('',#16504);
#4558=VERTEX_POINT('',#16508);
#4559=VERTEX_POINT('',#16510);
#4560=VERTEX_POINT('',#16514);
#4561=VERTEX_POINT('',#16515);
#4562=VERTEX_POINT('',#16592);
#4563=VERTEX_POINT('',#16594);
#4564=VERTEX_POINT('',#16598);
#4565=VERTEX_POINT('',#16599);
#4566=VERTEX_POINT('',#16661);
#4567=VERTEX_POINT('',#16663);
#4568=VERTEX_POINT('',#16665);
#4569=VERTEX_POINT('',#16668);
#4570=VERTEX_POINT('',#16671);
#4571=VERTEX_POINT('',#16673);
#4572=VERTEX_POINT('',#16675);
#4573=VERTEX_POINT('',#16677);
#4574=VERTEX_POINT('',#16679);
#4575=VERTEX_POINT('',#16683);
#4576=VERTEX_POINT('',#16687);
#4577=VERTEX_POINT('',#16691);
#4578=VERTEX_POINT('',#16695);
#4579=VERTEX_POINT('',#16699);
#4580=VERTEX_POINT('',#16703);
#4581=VERTEX_POINT('',#16711);
#4582=VERTEX_POINT('',#16715);
#4583=VERTEX_POINT('',#16721);
#4584=VERTEX_POINT('',#16725);
#4585=VERTEX_POINT('',#16729);
#4586=VERTEX_POINT('',#16731);
#4587=VERTEX_POINT('',#16734);
#4588=VERTEX_POINT('',#16735);
#4589=VERTEX_POINT('',#16744);
#4590=VERTEX_POINT('',#16745);
#4591=VERTEX_POINT('',#16750);
#4592=VERTEX_POINT('',#16751);
#4593=VERTEX_POINT('',#16756);
#4594=VERTEX_POINT('',#16757);
#4595=VERTEX_POINT('',#16761);
#4596=VERTEX_POINT('',#16763);
#4597=VERTEX_POINT('',#16769);
#4598=VERTEX_POINT('',#16782);
#4599=VERTEX_POINT('',#16784);
#4600=VERTEX_POINT('',#16786);
#4601=VERTEX_POINT('',#16788);
#4602=VERTEX_POINT('',#16792);
#4603=VERTEX_POINT('',#16796);
#4604=VERTEX_POINT('',#16800);
#4605=VERTEX_POINT('',#16804);
#4606=VERTEX_POINT('',#16806);
#4607=VERTEX_POINT('',#16808);
#4608=VERTEX_POINT('',#16810);
#4609=VERTEX_POINT('',#16812);
#4610=VERTEX_POINT('',#16814);
#4611=VERTEX_POINT('',#16816);
#4612=VERTEX_POINT('',#16818);
#4613=VERTEX_POINT('',#16820);
#4614=VERTEX_POINT('',#16823);
#4615=VERTEX_POINT('',#16825);
#4616=VERTEX_POINT('',#16829);
#4617=VERTEX_POINT('',#16831);
#4618=VERTEX_POINT('',#16833);
#4619=VERTEX_POINT('',#16837);
#4620=VERTEX_POINT('',#16841);
#4621=VERTEX_POINT('',#16847);
#4622=VERTEX_POINT('',#16851);
#4623=VERTEX_POINT('',#16857);
#4624=VERTEX_POINT('',#16863);
#4625=VERTEX_POINT('',#16872);
#4626=VERTEX_POINT('',#16876);
#4627=VERTEX_POINT('',#16880);
#4628=VERTEX_POINT('',#16884);
#4629=VERTEX_POINT('',#16888);
#4630=VERTEX_POINT('',#16892);
#4631=VERTEX_POINT('',#16898);
#4632=VERTEX_POINT('',#16900);
#4633=VERTEX_POINT('',#16902);
#4634=VERTEX_POINT('',#16904);
#4635=VERTEX_POINT('',#16908);
#4636=VERTEX_POINT('',#16909);
#4637=VERTEX_POINT('',#16914);
#4638=VERTEX_POINT('',#16915);
#4639=VERTEX_POINT('',#16918);
#4640=VERTEX_POINT('',#16920);
#4641=VERTEX_POINT('',#16922);
#4642=VERTEX_POINT('',#16925);
#4643=VERTEX_POINT('',#16927);
#4644=VERTEX_POINT('',#16929);
#4645=VERTEX_POINT('',#16931);
#4646=VERTEX_POINT('',#16933);
#4647=VERTEX_POINT('',#16935);
#4648=VERTEX_POINT('',#16937);
#4649=VERTEX_POINT('',#16939);
#4650=VERTEX_POINT('',#16943);
#4651=VERTEX_POINT('',#16944);
#4652=VERTEX_POINT('',#16947);
#4653=VERTEX_POINT('',#16951);
#4654=VERTEX_POINT('',#16953);
#4655=VERTEX_POINT('',#16968);
#4656=VERTEX_POINT('',#16970);
#4657=VERTEX_POINT('',#16972);
#4658=VERTEX_POINT('',#16974);
#4659=VERTEX_POINT('',#16976);
#4660=VERTEX_POINT('',#16980);
#4661=VERTEX_POINT('',#16984);
#4662=VERTEX_POINT('',#16985);
#4663=VERTEX_POINT('',#16987);
#4664=VERTEX_POINT('',#17015);
#4665=VERTEX_POINT('',#17049);
#4666=VERTEX_POINT('',#17051);
#4667=VERTEX_POINT('',#17055);
#4668=VERTEX_POINT('',#17057);
#4669=VERTEX_POINT('',#17072);
#4670=VERTEX_POINT('',#17074);
#4671=VERTEX_POINT('',#17076);
#4672=VERTEX_POINT('',#17078);
#4673=VERTEX_POINT('',#17082);
#4674=VERTEX_POINT('',#17084);
#4675=VERTEX_POINT('',#17086);
#4676=VERTEX_POINT('',#17090);
#4677=VERTEX_POINT('',#17119);
#4678=VERTEX_POINT('',#17139);
#4679=VERTEX_POINT('',#17351);
#4680=VERTEX_POINT('',#17355);
#4681=VERTEX_POINT('',#17362);
#4682=VERTEX_POINT('',#17366);
#4683=VERTEX_POINT('',#17372);
#4684=VERTEX_POINT('',#17378);
#4685=VERTEX_POINT('',#17464);
#4686=VERTEX_POINT('',#17473);
#4687=VERTEX_POINT('',#17486);
#4688=VERTEX_POINT('',#17487);
#4689=VERTEX_POINT('',#17536);
#4690=VERTEX_POINT('',#17537);
#4691=VERTEX_POINT('',#17544);
#4692=VERTEX_POINT('',#17545);
#4693=VERTEX_POINT('',#17547);
#4694=VERTEX_POINT('',#17549);
#4695=VERTEX_POINT('',#17551);
#4696=VERTEX_POINT('',#17553);
#4697=VERTEX_POINT('',#17555);
#4698=VERTEX_POINT('',#17557);
#4699=VERTEX_POINT('',#17559);
#4700=VERTEX_POINT('',#17561);
#4701=VERTEX_POINT('',#17563);
#4702=VERTEX_POINT('',#17567);
#4703=VERTEX_POINT('',#17568);
#4704=VERTEX_POINT('',#17570);
#4705=VERTEX_POINT('',#17572);
#4706=VERTEX_POINT('',#17576);
#4707=VERTEX_POINT('',#17578);
#4708=VERTEX_POINT('',#17580);
#4709=VERTEX_POINT('',#17582);
#4710=VERTEX_POINT('',#17584);
#4711=VERTEX_POINT('',#17586);
#4712=VERTEX_POINT('',#17588);
#4713=VERTEX_POINT('',#17590);
#4714=VERTEX_POINT('',#17592);
#4715=VERTEX_POINT('',#17594);
#4716=VERTEX_POINT('',#17596);
#4717=VERTEX_POINT('',#17598);
#4718=VERTEX_POINT('',#17600);
#4719=VERTEX_POINT('',#17602);
#4720=VERTEX_POINT('',#17604);
#4721=VERTEX_POINT('',#17606);
#4722=VERTEX_POINT('',#17608);
#4723=VERTEX_POINT('',#17610);
#4724=VERTEX_POINT('',#17612);
#4725=VERTEX_POINT('',#17614);
#4726=VERTEX_POINT('',#17616);
#4727=VERTEX_POINT('',#17618);
#4728=VERTEX_POINT('',#17620);
#4729=VERTEX_POINT('',#17622);
#4730=VERTEX_POINT('',#17624);
#4731=VERTEX_POINT('',#17626);
#4732=VERTEX_POINT('',#17628);
#4733=VERTEX_POINT('',#17630);
#4734=VERTEX_POINT('',#17633);
#4735=VERTEX_POINT('',#17635);
#4736=VERTEX_POINT('',#17636);
#4737=VERTEX_POINT('',#17639);
#4738=VERTEX_POINT('',#17640);
#4739=VERTEX_POINT('',#17644);
#4740=VERTEX_POINT('',#17646);
#4741=VERTEX_POINT('',#17648);
#4742=VERTEX_POINT('',#17652);
#4743=VERTEX_POINT('',#17653);
#4744=VERTEX_POINT('',#17655);
#4745=VERTEX_POINT('',#17657);
#4746=VERTEX_POINT('',#17659);
#4747=VERTEX_POINT('',#17661);
#4748=VERTEX_POINT('',#17663);
#4749=VERTEX_POINT('',#17665);
#4750=VERTEX_POINT('',#17667);
#4751=VERTEX_POINT('',#17669);
#4752=VERTEX_POINT('',#17671);
#4753=VERTEX_POINT('',#17673);
#4754=VERTEX_POINT('',#17677);
#4755=VERTEX_POINT('',#17681);
#4756=VERTEX_POINT('',#17685);
#4757=VERTEX_POINT('',#17689);
#4758=VERTEX_POINT('',#17690);
#4759=VERTEX_POINT('',#17692);
#4760=VERTEX_POINT('',#17694);
#4761=VERTEX_POINT('',#17745);
#4762=VERTEX_POINT('',#17747);
#4763=VERTEX_POINT('',#17749);
#4764=VERTEX_POINT('',#17751);
#4765=VERTEX_POINT('',#17754);
#4766=VERTEX_POINT('',#17757);
#4767=VERTEX_POINT('',#17761);
#4768=VERTEX_POINT('',#17762);
#4769=VERTEX_POINT('',#17764);
#4770=VERTEX_POINT('',#17766);
#4771=VERTEX_POINT('',#17768);
#4772=VERTEX_POINT('',#17770);
#4773=VERTEX_POINT('',#17772);
#4774=VERTEX_POINT('',#17774);
#4775=VERTEX_POINT('',#17776);
#4776=VERTEX_POINT('',#17778);
#4777=VERTEX_POINT('',#17780);
#4778=VERTEX_POINT('',#17782);
#4779=VERTEX_POINT('',#17784);
#4780=VERTEX_POINT('',#17786);
#4781=VERTEX_POINT('',#17788);
#4782=VERTEX_POINT('',#17790);
#4783=VERTEX_POINT('',#17793);
#4784=VERTEX_POINT('',#17795);
#4785=VERTEX_POINT('',#17797);
#4786=VERTEX_POINT('',#17799);
#4787=VERTEX_POINT('',#17802);
#4788=VERTEX_POINT('',#17804);
#4789=VERTEX_POINT('',#17806);
#4790=VERTEX_POINT('',#17808);
#4791=VERTEX_POINT('',#17810);
#4792=VERTEX_POINT('',#17812);
#4793=VERTEX_POINT('',#17814);
#4794=VERTEX_POINT('',#17816);
#4795=VERTEX_POINT('',#17818);
#4796=VERTEX_POINT('',#17820);
#4797=VERTEX_POINT('',#17823);
#4798=VERTEX_POINT('',#17826);
#4799=VERTEX_POINT('',#17830);
#4800=VERTEX_POINT('',#17831);
#4801=VERTEX_POINT('',#17833);
#4802=VERTEX_POINT('',#17835);
#4803=VERTEX_POINT('',#17839);
#4804=VERTEX_POINT('',#17841);
#4805=VERTEX_POINT('',#17845);
#4806=VERTEX_POINT('',#17847);
#4807=VERTEX_POINT('',#17851);
#4808=VERTEX_POINT('',#17853);
#4809=VERTEX_POINT('',#17855);
#4810=VERTEX_POINT('',#17858);
#4811=VERTEX_POINT('',#17860);
#4812=VERTEX_POINT('',#17864);
#4813=VERTEX_POINT('',#17922);
#4814=VERTEX_POINT('',#17924);
#4815=VERTEX_POINT('',#17926);
#4816=VERTEX_POINT('',#17928);
#4817=VERTEX_POINT('',#17931);
#4818=VERTEX_POINT('',#17933);
#4819=VERTEX_POINT('',#17938);
#4820=VERTEX_POINT('',#17940);
#4821=VERTEX_POINT('',#17942);
#4822=VERTEX_POINT('',#17946);
#4823=VERTEX_POINT('',#17953);
#4824=VERTEX_POINT('',#17954);
#4825=VERTEX_POINT('',#17956);
#4826=VERTEX_POINT('',#17991);
#4827=VERTEX_POINT('',#17993);
#4828=VERTEX_POINT('',#18061);
#4829=VERTEX_POINT('',#18147);
#4830=VERTEX_POINT('',#18151);
#4831=VERTEX_POINT('',#18189);
#4832=VERTEX_POINT('',#18236);
#4833=VERTEX_POINT('',#18270);
#4834=VERTEX_POINT('',#18274);
#4835=VERTEX_POINT('',#18343);
#4836=VERTEX_POINT('',#18344);
#4837=VERTEX_POINT('',#18356);
#4838=VERTEX_POINT('',#18358);
#4839=VERTEX_POINT('',#18361);
#4840=VERTEX_POINT('',#18363);
#4841=VERTEX_POINT('',#18372);
#4842=VERTEX_POINT('',#18378);
#4843=VERTEX_POINT('',#18382);
#4844=VERTEX_POINT('',#18402);
#4845=VERTEX_POINT('',#18550);
#4846=VERTEX_POINT('',#18554);
#4847=VERTEX_POINT('',#18556);
#4848=VERTEX_POINT('',#18596);
#4849=VERTEX_POINT('',#18598);
#4850=VERTEX_POINT('',#18604);
#4851=VERTEX_POINT('',#18606);
#4852=VERTEX_POINT('',#18612);
#4853=VERTEX_POINT('',#18616);
#4854=VERTEX_POINT('',#18620);
#4855=VERTEX_POINT('',#18621);
#4856=VERTEX_POINT('',#18654);
#4857=VERTEX_POINT('',#18656);
#4858=VERTEX_POINT('',#18658);
#4859=VERTEX_POINT('',#18660);
#4860=VERTEX_POINT('',#18662);
#4861=VERTEX_POINT('',#18666);
#4862=VERTEX_POINT('',#18667);
#4863=VERTEX_POINT('',#18669);
#4864=VERTEX_POINT('',#18671);
#4865=VERTEX_POINT('',#18673);
#4866=VERTEX_POINT('',#18675);
#4867=VERTEX_POINT('',#18677);
#4868=VERTEX_POINT('',#18679);
#4869=VERTEX_POINT('',#18682);
#4870=VERTEX_POINT('',#18683);
#4871=VERTEX_POINT('',#18685);
#4872=VERTEX_POINT('',#18687);
#4873=VERTEX_POINT('',#18689);
#4874=VERTEX_POINT('',#18691);
#4875=VERTEX_POINT('',#18693);
#4876=VERTEX_POINT('',#18695);
#4877=VERTEX_POINT('',#18697);
#4878=VERTEX_POINT('',#18699);
#4879=VERTEX_POINT('',#18701);
#4880=VERTEX_POINT('',#18703);
#4881=VERTEX_POINT('',#18705);
#4882=VERTEX_POINT('',#18707);
#4883=VERTEX_POINT('',#18709);
#4884=VERTEX_POINT('',#18711);
#4885=VERTEX_POINT('',#18713);
#4886=VERTEX_POINT('',#18715);
#4887=VERTEX_POINT('',#18717);
#4888=VERTEX_POINT('',#18719);
#4889=VERTEX_POINT('',#18721);
#4890=VERTEX_POINT('',#18723);
#4891=VERTEX_POINT('',#18725);
#4892=VERTEX_POINT('',#18727);
#4893=VERTEX_POINT('',#18729);
#4894=VERTEX_POINT('',#18731);
#4895=VERTEX_POINT('',#18733);
#4896=VERTEX_POINT('',#18735);
#4897=VERTEX_POINT('',#18737);
#4898=VERTEX_POINT('',#18739);
#4899=VERTEX_POINT('',#18741);
#4900=VERTEX_POINT('',#18743);
#4901=VERTEX_POINT('',#18745);
#4902=VERTEX_POINT('',#18747);
#4903=VERTEX_POINT('',#18749);
#4904=VERTEX_POINT('',#18751);
#4905=VERTEX_POINT('',#18753);
#4906=VERTEX_POINT('',#18755);
#4907=VERTEX_POINT('',#18757);
#4908=VERTEX_POINT('',#18759);
#4909=VERTEX_POINT('',#18762);
#4910=VERTEX_POINT('',#18763);
#4911=VERTEX_POINT('',#18765);
#4912=VERTEX_POINT('',#18767);
#4913=VERTEX_POINT('',#18769);
#4914=VERTEX_POINT('',#18771);
#4915=VERTEX_POINT('',#18773);
#4916=VERTEX_POINT('',#18775);
#4917=VERTEX_POINT('',#18778);
#4918=VERTEX_POINT('',#18779);
#4919=VERTEX_POINT('',#18781);
#4920=VERTEX_POINT('',#18783);
#4921=VERTEX_POINT('',#18785);
#4922=VERTEX_POINT('',#18787);
#4923=VERTEX_POINT('',#18789);
#4924=VERTEX_POINT('',#18791);
#4925=VERTEX_POINT('',#18793);
#4926=VERTEX_POINT('',#18795);
#4927=VERTEX_POINT('',#18797);
#4928=VERTEX_POINT('',#18799);
#4929=VERTEX_POINT('',#18801);
#4930=VERTEX_POINT('',#18803);
#4931=VERTEX_POINT('',#18805);
#4932=VERTEX_POINT('',#18807);
#4933=VERTEX_POINT('',#18809);
#4934=VERTEX_POINT('',#18811);
#4935=VERTEX_POINT('',#18813);
#4936=VERTEX_POINT('',#18815);
#4937=VERTEX_POINT('',#18817);
#4938=VERTEX_POINT('',#18819);
#4939=VERTEX_POINT('',#18821);
#4940=VERTEX_POINT('',#18823);
#4941=VERTEX_POINT('',#18825);
#4942=VERTEX_POINT('',#18827);
#4943=VERTEX_POINT('',#18830);
#4944=VERTEX_POINT('',#18831);
#4945=VERTEX_POINT('',#18833);
#4946=VERTEX_POINT('',#18835);
#4947=VERTEX_POINT('',#18837);
#4948=VERTEX_POINT('',#18839);
#4949=VERTEX_POINT('',#18841);
#4950=VERTEX_POINT('',#18843);
#4951=VERTEX_POINT('',#18845);
#4952=VERTEX_POINT('',#18847);
#4953=VERTEX_POINT('',#18849);
#4954=VERTEX_POINT('',#18851);
#4955=VERTEX_POINT('',#18853);
#4956=VERTEX_POINT('',#18855);
#4957=VERTEX_POINT('',#18857);
#4958=VERTEX_POINT('',#18859);
#4959=VERTEX_POINT('',#18861);
#4960=VERTEX_POINT('',#18863);
#4961=VERTEX_POINT('',#18865);
#4962=VERTEX_POINT('',#18867);
#4963=VERTEX_POINT('',#18869);
#4964=VERTEX_POINT('',#18871);
#4965=VERTEX_POINT('',#18873);
#4966=VERTEX_POINT('',#18875);
#4967=VERTEX_POINT('',#18878);
#4968=VERTEX_POINT('',#18879);
#4969=VERTEX_POINT('',#18881);
#4970=VERTEX_POINT('',#18883);
#4971=VERTEX_POINT('',#18885);
#4972=VERTEX_POINT('',#18887);
#4973=VERTEX_POINT('',#18889);
#4974=VERTEX_POINT('',#18891);
#4975=VERTEX_POINT('',#18893);
#4976=VERTEX_POINT('',#18895);
#4977=VERTEX_POINT('',#18898);
#4978=VERTEX_POINT('',#18899);
#4979=VERTEX_POINT('',#18901);
#4980=VERTEX_POINT('',#18903);
#4981=VERTEX_POINT('',#18906);
#4982=VERTEX_POINT('',#18907);
#4983=VERTEX_POINT('',#18909);
#4984=VERTEX_POINT('',#18911);
#4985=VERTEX_POINT('',#18913);
#4986=VERTEX_POINT('',#18915);
#4987=VERTEX_POINT('',#18917);
#4988=VERTEX_POINT('',#18919);
#4989=VERTEX_POINT('',#18921);
#4990=VERTEX_POINT('',#18923);
#4991=VERTEX_POINT('',#18925);
#4992=VERTEX_POINT('',#18927);
#4993=VERTEX_POINT('',#18931);
#4994=VERTEX_POINT('',#18932);
#4995=VERTEX_POINT('',#18934);
#4996=VERTEX_POINT('',#18938);
#4997=VERTEX_POINT('',#18939);
#4998=VERTEX_POINT('',#18941);
#4999=VERTEX_POINT('',#18943);
#5000=VERTEX_POINT('',#18945);
#5001=VERTEX_POINT('',#18947);
#5002=VERTEX_POINT('',#18949);
#5003=VERTEX_POINT('',#18951);
#5004=VERTEX_POINT('',#18953);
#5005=VERTEX_POINT('',#18955);
#5006=VERTEX_POINT('',#18957);
#5007=VERTEX_POINT('',#18959);
#5008=VERTEX_POINT('',#18961);
#5009=VERTEX_POINT('',#18963);
#5010=VERTEX_POINT('',#18965);
#5011=VERTEX_POINT('',#18967);
#5012=VERTEX_POINT('',#18969);
#5013=VERTEX_POINT('',#18971);
#5014=VERTEX_POINT('',#18973);
#5015=VERTEX_POINT('',#18975);
#5016=VERTEX_POINT('',#18980);
#5017=VERTEX_POINT('',#18984);
#5018=VERTEX_POINT('',#18985);
#5019=VERTEX_POINT('',#19101);
#5020=VERTEX_POINT('',#19151);
#5021=VERTEX_POINT('',#19155);
#5022=VERTEX_POINT('',#19157);
#5023=VERTEX_POINT('',#19163);
#5024=VERTEX_POINT('',#19165);
#5025=VERTEX_POINT('',#19169);
#5026=VERTEX_POINT('',#19273);
#5027=VERTEX_POINT('',#19387);
#5028=VERTEX_POINT('',#19389);
#5029=VERTEX_POINT('',#19393);
#5030=VERTEX_POINT('',#19397);
#5031=VERTEX_POINT('',#19401);
#5032=VERTEX_POINT('',#19405);
#5033=VERTEX_POINT('',#19409);
#5034=VERTEX_POINT('',#19413);
#5035=VERTEX_POINT('',#19419);
#5036=VERTEX_POINT('',#19420);
#5037=VERTEX_POINT('',#19422);
#5038=VERTEX_POINT('',#19426);
#5039=VERTEX_POINT('',#19427);
#5040=VERTEX_POINT('',#19429);
#5041=VERTEX_POINT('',#19431);
#5042=VERTEX_POINT('',#19433);
#5043=VERTEX_POINT('',#19435);
#5044=VERTEX_POINT('',#19437);
#5045=VERTEX_POINT('',#19439);
#5046=VERTEX_POINT('',#19441);
#5047=VERTEX_POINT('',#19443);
#5048=VERTEX_POINT('',#19445);
#5049=VERTEX_POINT('',#19447);
#5050=VERTEX_POINT('',#19449);
#5051=VERTEX_POINT('',#19451);
#5052=VERTEX_POINT('',#19453);
#5053=VERTEX_POINT('',#19455);
#5054=VERTEX_POINT('',#19457);
#5055=VERTEX_POINT('',#19459);
#5056=VERTEX_POINT('',#19461);
#5057=VERTEX_POINT('',#19463);
#5058=VERTEX_POINT('',#19465);
#5059=VERTEX_POINT('',#19467);
#5060=VERTEX_POINT('',#19469);
#5061=VERTEX_POINT('',#19471);
#5062=VERTEX_POINT('',#19473);
#5063=VERTEX_POINT('',#19475);
#5064=VERTEX_POINT('',#19477);
#5065=VERTEX_POINT('',#19479);
#5066=VERTEX_POINT('',#19481);
#5067=VERTEX_POINT('',#19483);
#5068=VERTEX_POINT('',#19485);
#5069=VERTEX_POINT('',#19487);
#5070=VERTEX_POINT('',#19489);
#5071=VERTEX_POINT('',#19491);
#5072=VERTEX_POINT('',#19493);
#5073=VERTEX_POINT('',#19495);
#5074=VERTEX_POINT('',#19497);
#5075=VERTEX_POINT('',#19499);
#5076=VERTEX_POINT('',#19501);
#5077=VERTEX_POINT('',#19503);
#5078=VERTEX_POINT('',#19507);
#5079=VERTEX_POINT('',#19508);
#5080=VERTEX_POINT('',#19510);
#5081=VERTEX_POINT('',#19512);
#5082=VERTEX_POINT('',#19514);
#5083=VERTEX_POINT('',#19516);
#5084=VERTEX_POINT('',#19518);
#5085=VERTEX_POINT('',#19520);
#5086=VERTEX_POINT('',#19524);
#5087=VERTEX_POINT('',#19525);
#5088=VERTEX_POINT('',#19527);
#5089=VERTEX_POINT('',#19529);
#5090=VERTEX_POINT('',#19531);
#5091=VERTEX_POINT('',#19533);
#5092=VERTEX_POINT('',#19535);
#5093=VERTEX_POINT('',#19537);
#5094=VERTEX_POINT('',#19539);
#5095=VERTEX_POINT('',#19541);
#5096=VERTEX_POINT('',#19543);
#5097=VERTEX_POINT('',#19545);
#5098=VERTEX_POINT('',#19547);
#5099=VERTEX_POINT('',#19549);
#5100=VERTEX_POINT('',#19551);
#5101=VERTEX_POINT('',#19553);
#5102=VERTEX_POINT('',#19555);
#5103=VERTEX_POINT('',#19557);
#5104=VERTEX_POINT('',#19559);
#5105=VERTEX_POINT('',#19561);
#5106=VERTEX_POINT('',#19563);
#5107=VERTEX_POINT('',#19565);
#5108=VERTEX_POINT('',#19567);
#5109=VERTEX_POINT('',#19569);
#5110=VERTEX_POINT('',#19571);
#5111=VERTEX_POINT('',#19573);
#5112=VERTEX_POINT('',#19577);
#5113=VERTEX_POINT('',#19578);
#5114=VERTEX_POINT('',#19580);
#5115=VERTEX_POINT('',#19582);
#5116=VERTEX_POINT('',#19584);
#5117=VERTEX_POINT('',#19586);
#5118=VERTEX_POINT('',#19588);
#5119=VERTEX_POINT('',#19590);
#5120=VERTEX_POINT('',#19592);
#5121=VERTEX_POINT('',#19594);
#5122=VERTEX_POINT('',#19596);
#5123=VERTEX_POINT('',#19598);
#5124=VERTEX_POINT('',#19600);
#5125=VERTEX_POINT('',#19602);
#5126=VERTEX_POINT('',#19604);
#5127=VERTEX_POINT('',#19606);
#5128=VERTEX_POINT('',#19608);
#5129=VERTEX_POINT('',#19610);
#5130=VERTEX_POINT('',#19612);
#5131=VERTEX_POINT('',#19614);
#5132=VERTEX_POINT('',#19616);
#5133=VERTEX_POINT('',#19618);
#5134=VERTEX_POINT('',#19620);
#5135=VERTEX_POINT('',#19622);
#5136=VERTEX_POINT('',#19625);
#5137=VERTEX_POINT('',#19626);
#5138=VERTEX_POINT('',#19628);
#5139=VERTEX_POINT('',#19630);
#5140=VERTEX_POINT('',#19632);
#5141=VERTEX_POINT('',#19634);
#5142=VERTEX_POINT('',#19636);
#5143=VERTEX_POINT('',#19638);
#5144=VERTEX_POINT('',#19640);
#5145=VERTEX_POINT('',#19642);
#5146=VERTEX_POINT('',#19644);
#5147=VERTEX_POINT('',#19646);
#5148=VERTEX_POINT('',#19648);
#5149=VERTEX_POINT('',#19650);
#5150=VERTEX_POINT('',#19652);
#5151=VERTEX_POINT('',#19654);
#5152=VERTEX_POINT('',#19656);
#5153=VERTEX_POINT('',#19658);
#5154=VERTEX_POINT('',#19660);
#5155=VERTEX_POINT('',#19662);
#5156=VERTEX_POINT('',#19666);
#5157=VERTEX_POINT('',#19667);
#5158=VERTEX_POINT('',#19669);
#5159=VERTEX_POINT('',#19671);
#5160=VERTEX_POINT('',#19673);
#5161=VERTEX_POINT('',#19675);
#5162=VERTEX_POINT('',#19677);
#5163=VERTEX_POINT('',#19679);
#5164=VERTEX_POINT('',#19681);
#5165=VERTEX_POINT('',#19683);
#5166=VERTEX_POINT('',#19687);
#5167=VERTEX_POINT('',#19688);
#5168=VERTEX_POINT('',#19690);
#5169=VERTEX_POINT('',#19692);
#5170=VERTEX_POINT('',#19696);
#5171=VERTEX_POINT('',#19697);
#5172=VERTEX_POINT('',#19699);
#5173=VERTEX_POINT('',#19701);
#5174=VERTEX_POINT('',#19703);
#5175=VERTEX_POINT('',#19705);
#5176=VERTEX_POINT('',#19707);
#5177=VERTEX_POINT('',#19709);
#5178=VERTEX_POINT('',#19711);
#5179=VERTEX_POINT('',#19713);
#5180=VERTEX_POINT('',#19715);
#5181=VERTEX_POINT('',#19717);
#5182=VERTEX_POINT('',#20017);
#5183=VERTEX_POINT('',#20191);
#5184=VERTEX_POINT('',#20193);
#5185=VERTEX_POINT('',#20264);
#5186=VERTEX_POINT('',#20334);
#5187=VERTEX_POINT('',#20397);
#5188=VERTEX_POINT('',#20464);
#5189=VERTEX_POINT('',#20623);
#5190=VERTEX_POINT('',#20625);
#5191=VERTEX_POINT('',#20631);
#5192=VERTEX_POINT('',#20635);
#5193=VERTEX_POINT('',#20638);
#5194=VERTEX_POINT('',#20650);
#5195=VERTEX_POINT('',#20661);
#5196=VERTEX_POINT('',#20663);
#5197=VERTEX_POINT('',#20665);
#5198=VERTEX_POINT('',#20669);
#5199=VERTEX_POINT('',#20671);
#5200=VERTEX_POINT('',#20675);
#5201=VERTEX_POINT('',#20680);
#5202=VERTEX_POINT('',#20682);
#5203=VERTEX_POINT('',#20686);
#5204=VERTEX_POINT('',#20690);
#5205=VERTEX_POINT('',#20712);
#5206=VERTEX_POINT('',#20716);
#5207=VERTEX_POINT('',#20718);
#5208=VERTEX_POINT('',#20720);
#5209=VERTEX_POINT('',#20724);
#5210=VERTEX_POINT('',#20728);
#5211=VERTEX_POINT('',#20732);
#5212=VERTEX_POINT('',#20733);
#5213=VERTEX_POINT('',#20738);
#5214=VERTEX_POINT('',#20739);
#5215=VERTEX_POINT('',#20741);
#5216=VERTEX_POINT('',#20746);
#5217=VERTEX_POINT('',#20748);
#5218=VERTEX_POINT('',#20752);
#5219=VERTEX_POINT('',#20756);
#5220=VERTEX_POINT('',#20761);
#5221=VERTEX_POINT('',#20763);
#5222=VERTEX_POINT('',#20765);
#5223=VERTEX_POINT('',#20767);
#5224=VERTEX_POINT('',#20769);
#5225=VERTEX_POINT('',#20771);
#5226=VERTEX_POINT('',#20779);
#5227=VERTEX_POINT('',#20781);
#5228=VERTEX_POINT('',#20785);
#5229=VERTEX_POINT('',#20787);
#5230=VERTEX_POINT('',#20789);
#5231=VERTEX_POINT('',#20791);
#5232=VERTEX_POINT('',#20793);
#5233=VERTEX_POINT('',#20795);
#5234=VERTEX_POINT('',#20797);
#5235=VERTEX_POINT('',#20799);
#5236=VERTEX_POINT('',#20803);
#5237=VERTEX_POINT('',#20818);
#5238=VERTEX_POINT('',#20820);
#5239=VERTEX_POINT('',#20823);
#5240=VERTEX_POINT('',#20836);
#5241=VERTEX_POINT('',#20838);
#5242=VERTEX_POINT('',#20840);
#5243=VERTEX_POINT('',#20857);
#5244=VERTEX_POINT('',#20870);
#5245=VERTEX_POINT('',#20872);
#5246=VERTEX_POINT('',#20874);
#5247=VERTEX_POINT('',#20889);
#5248=VERTEX_POINT('',#20893);
#5249=VERTEX_POINT('',#20894);
#5250=VERTEX_POINT('',#20896);
#5251=VERTEX_POINT('',#20898);
#5252=VERTEX_POINT('',#20904);
#5253=VERTEX_POINT('',#20927);
#5254=VERTEX_POINT('',#20931);
#5255=VERTEX_POINT('',#20932);
#5256=VERTEX_POINT('',#20934);
#5257=VERTEX_POINT('',#20936);
#5258=VERTEX_POINT('',#20941);
#5259=VERTEX_POINT('',#20943);
#5260=VERTEX_POINT('',#20950);
#5261=VERTEX_POINT('',#20959);
#5262=VERTEX_POINT('',#20974);
#5263=VERTEX_POINT('',#20978);
#5264=VERTEX_POINT('',#20982);
#5265=VERTEX_POINT('',#20986);
#5266=VERTEX_POINT('',#20990);
#5267=VERTEX_POINT('',#20994);
#5268=VERTEX_POINT('',#21000);
#5269=VERTEX_POINT('',#21004);
#5270=VERTEX_POINT('',#21010);
#5271=VERTEX_POINT('',#21014);
#5272=VERTEX_POINT('',#21018);
#5273=VERTEX_POINT('',#21020);
#5274=VERTEX_POINT('',#21023);
#5275=VERTEX_POINT('',#21024);
#5276=VERTEX_POINT('',#21033);
#5277=VERTEX_POINT('',#21035);
#5278=VERTEX_POINT('',#21039);
#5279=VERTEX_POINT('',#21043);
#5280=VERTEX_POINT('',#21046);
#5281=VERTEX_POINT('',#21047);
#5282=VERTEX_POINT('',#21054);
#5283=VERTEX_POINT('',#21056);
#5284=VERTEX_POINT('',#21058);
#5285=VERTEX_POINT('',#21062);
#5286=VERTEX_POINT('',#21068);
#5287=VERTEX_POINT('',#21069);
#5288=VERTEX_POINT('',#21071);
#5289=VERTEX_POINT('',#21073);
#5290=VERTEX_POINT('',#21077);
#5291=VERTEX_POINT('',#21079);
#5292=VERTEX_POINT('',#21083);
#5293=VERTEX_POINT('',#21084);
#5294=VERTEX_POINT('',#21140);
#5295=VERTEX_POINT('',#21183);
#5296=VERTEX_POINT('',#21283);
#5297=VERTEX_POINT('',#21284);
#5298=VERTEX_POINT('',#21286);
#5299=VERTEX_POINT('',#21289);
#5300=VERTEX_POINT('',#21291);
#5301=VERTEX_POINT('',#21335);
#5302=VERTEX_POINT('',#21337);
#5303=VERTEX_POINT('',#21384);
#5304=VERTEX_POINT('',#21386);
#5305=VERTEX_POINT('',#21433);
#5306=VERTEX_POINT('',#21472);
#5307=VERTEX_POINT('',#21474);
#5308=VERTEX_POINT('',#21521);
#5309=VERTEX_POINT('',#21523);
#5310=VERTEX_POINT('',#21570);
#5311=VERTEX_POINT('',#21649);
#5312=VERTEX_POINT('',#21701);
#5313=VERTEX_POINT('',#21814);
#5314=VERTEX_POINT('',#21856);
#5315=VERTEX_POINT('',#21903);
#5316=VERTEX_POINT('',#21909);
#5317=VERTEX_POINT('',#21913);
#5318=VERTEX_POINT('',#21915);
#5319=VERTEX_POINT('',#21917);
#5320=VERTEX_POINT('',#21920);
#5321=VERTEX_POINT('',#21923);
#5322=VERTEX_POINT('',#21927);
#5323=VERTEX_POINT('',#21928);
#5324=VERTEX_POINT('',#21930);
#5325=VERTEX_POINT('',#22040);
#5326=VERTEX_POINT('',#22119);
#5327=VERTEX_POINT('',#22239);
#5328=VERTEX_POINT('',#22240);
#5329=VERTEX_POINT('',#22547);
#5330=VERTEX_POINT('',#22548);
#5331=VERTEX_POINT('',#22553);
#5332=VERTEX_POINT('',#22554);
#5333=VERTEX_POINT('',#22556);
#5334=VERTEX_POINT('',#22558);
#5335=VERTEX_POINT('',#22562);
#5336=VERTEX_POINT('',#22609);
#5337=VERTEX_POINT('',#22721);
#5338=VERTEX_POINT('',#22770);
#5339=VERTEX_POINT('',#22894);
#5340=VERTEX_POINT('',#22985);
#5341=VERTEX_POINT('',#23097);
#5342=VERTEX_POINT('',#23146);
#5343=VERTEX_POINT('',#23272);
#5344=VERTEX_POINT('',#23273);
#5345=VERTEX_POINT('',#23275);
#5346=VERTEX_POINT('',#23277);
#5347=VERTEX_POINT('',#23281);
#5348=VERTEX_POINT('',#23283);
#5349=VERTEX_POINT('',#23287);
#5350=VERTEX_POINT('',#23291);
#5351=VERTEX_POINT('',#23292);
#5352=VERTEX_POINT('',#23297);
#5353=VERTEX_POINT('',#23301);
#5354=VERTEX_POINT('',#23303);
#5355=VERTEX_POINT('',#23307);
#5356=VERTEX_POINT('',#23311);
#5357=VERTEX_POINT('',#23312);
#5358=VERTEX_POINT('',#23314);
#5359=VERTEX_POINT('',#23316);
#5360=VERTEX_POINT('',#23322);
#5361=VERTEX_POINT('',#23323);
#5362=VERTEX_POINT('',#23328);
#5363=VERTEX_POINT('',#23329);
#5364=VERTEX_POINT('',#23331);
#5365=VERTEX_POINT('',#23333);
#5366=VERTEX_POINT('',#23335);
#5367=VERTEX_POINT('',#23337);
#5368=VERTEX_POINT('',#23339);
#5369=VERTEX_POINT('',#23341);
#5370=VERTEX_POINT('',#23346);
#5371=VERTEX_POINT('',#23347);
#5372=VERTEX_POINT('',#23377);
#5373=VERTEX_POINT('',#23381);
#5374=VERTEX_POINT('',#23383);
#5375=VERTEX_POINT('',#23414);
#5376=VERTEX_POINT('',#23416);
#5377=VERTEX_POINT('',#23420);
#5378=VERTEX_POINT('',#23422);
#5379=VERTEX_POINT('',#23424);
#5380=VERTEX_POINT('',#23426);
#5381=VERTEX_POINT('',#23430);
#5382=VERTEX_POINT('',#23434);
#5383=VERTEX_POINT('',#23435);
#5384=VERTEX_POINT('',#23437);
#5385=VERTEX_POINT('',#23439);
#5386=VERTEX_POINT('',#23441);
#5387=VERTEX_POINT('',#23443);
#5388=VERTEX_POINT('',#23446);
#5389=VERTEX_POINT('',#23450);
#5390=VERTEX_POINT('',#23452);
#5391=VERTEX_POINT('',#23454);
#5392=VERTEX_POINT('',#23458);
#5393=VERTEX_POINT('',#23465);
#5394=VERTEX_POINT('',#23469);
#5395=VERTEX_POINT('',#23473);
#5396=VERTEX_POINT('',#23477);
#5397=VERTEX_POINT('',#23552);
#5398=VERTEX_POINT('',#23718);
#5399=VERTEX_POINT('',#23719);
#5400=VERTEX_POINT('',#23844);
#5401=VERTEX_POINT('',#23935);
#5402=VERTEX_POINT('',#23937);
#5403=VERTEX_POINT('',#23992);
#5404=VERTEX_POINT('',#23993);
#5405=VERTEX_POINT('',#23996);
#5406=VERTEX_POINT('',#23998);
#5407=VERTEX_POINT('',#24000);
#5408=VERTEX_POINT('',#24003);
#5409=VERTEX_POINT('',#24006);
#5410=VERTEX_POINT('',#24010);
#5411=VERTEX_POINT('',#24013);
#5412=VERTEX_POINT('',#24017);
#5413=VERTEX_POINT('',#24020);
#5414=VERTEX_POINT('',#24022);
#5415=VERTEX_POINT('',#24026);
#5416=VERTEX_POINT('',#24027);
#5417=VERTEX_POINT('',#24116);
#5418=VERTEX_POINT('',#24127);
#5419=VERTEX_POINT('',#24131);
#5420=VERTEX_POINT('',#24136);
#5421=VERTEX_POINT('',#24140);
#5422=VERTEX_POINT('',#24142);
#5423=VERTEX_POINT('',#24148);
#5424=VERTEX_POINT('',#24152);
#5425=VERTEX_POINT('',#24158);
#5426=VERTEX_POINT('',#24165);
#5427=VERTEX_POINT('',#24169);
#5428=VERTEX_POINT('',#24171);
#5429=VERTEX_POINT('',#24175);
#5430=VERTEX_POINT('',#24540);
#5431=VERTEX_POINT('',#24541);
#5432=VERTEX_POINT('',#24545);
#5433=VERTEX_POINT('',#24546);
#5434=VERTEX_POINT('',#24551);
#5435=VERTEX_POINT('',#24555);
#5436=VERTEX_POINT('',#24556);
#5437=VERTEX_POINT('',#24560);
#5438=VERTEX_POINT('',#24561);
#5439=VERTEX_POINT('',#24566);
#5440=VERTEX_POINT('',#24567);
#5441=VERTEX_POINT('',#24572);
#5442=VERTEX_POINT('',#24573);
#5443=VERTEX_POINT('',#24578);
#5444=VERTEX_POINT('',#24579);
#5445=VERTEX_POINT('',#24581);
#5446=VERTEX_POINT('',#24583);
#5447=VERTEX_POINT('',#24585);
#5448=VERTEX_POINT('',#24587);
#5449=VERTEX_POINT('',#24589);
#5450=VERTEX_POINT('',#24591);
#5451=VERTEX_POINT('',#24593);
#5452=VERTEX_POINT('',#24595);
#5453=VERTEX_POINT('',#24597);
#5454=VERTEX_POINT('',#24599);
#5455=VERTEX_POINT('',#24603);
#5456=VERTEX_POINT('',#24605);
#5457=VERTEX_POINT('',#24609);
#5458=VERTEX_POINT('',#24613);
#5459=VERTEX_POINT('',#24617);
#5460=VERTEX_POINT('',#24621);
#5461=VERTEX_POINT('',#24625);
#5462=VERTEX_POINT('',#24629);
#5463=VERTEX_POINT('',#24633);
#5464=VERTEX_POINT('',#24637);
#5465=VERTEX_POINT('',#24641);
#5466=VERTEX_POINT('',#24645);
#5467=EDGE_CURVE('',#4423,#4424,#2355,.T.);
#5468=EDGE_CURVE('',#4423,#4425,#1850,.T.);
#5469=EDGE_CURVE('',#4426,#4425,#2356,.T.);
#5470=EDGE_CURVE('',#4426,#4427,#2357,.T.);
#5471=EDGE_CURVE('',#4428,#4427,#2358,.T.);
#5472=EDGE_CURVE('',#4428,#4429,#2359,.T.);
#5473=EDGE_CURVE('',#4429,#4430,#2360,.T.);
#5474=EDGE_CURVE('',#4430,#4431,#1746,.T.);
#5475=EDGE_CURVE('',#4431,#4432,#1851,.T.);
#5476=EDGE_CURVE('',#4432,#4433,#2361,.T.);
#5477=EDGE_CURVE('',#4433,#4434,#1852,.T.);
#5478=EDGE_CURVE('',#4434,#4424,#2362,.T.);
#5479=EDGE_CURVE('',#4435,#4436,#2363,.T.);
#5480=EDGE_CURVE('',#4436,#4437,#2364,.T.);
#5481=EDGE_CURVE('',#4437,#4438,#2365,.T.);
#5482=EDGE_CURVE('',#4435,#4438,#2366,.T.);
#5483=EDGE_CURVE('',#4424,#4439,#1853,.T.);
#5484=EDGE_CURVE('',#4439,#4440,#2367,.T.);
#5485=EDGE_CURVE('',#4441,#4440,#1854,.T.);
#5486=EDGE_CURVE('',#4442,#4441,#2368,.T.);
#5487=EDGE_CURVE('',#4442,#4443,#1855,.T.);
#5488=EDGE_CURVE('',#4443,#4444,#2369,.T.);
#5489=EDGE_CURVE('',#4445,#4444,#1856,.T.);
#5490=EDGE_CURVE('',#4445,#4446,#2370,.T.);
#5491=EDGE_CURVE('',#4447,#4446,#1857,.T.);
#5492=EDGE_CURVE('',#4447,#4448,#2371,.T.);
#5493=EDGE_CURVE('',#4449,#4448,#1858,.T.);
#5494=EDGE_CURVE('',#4450,#4449,#2372,.T.);
#5495=EDGE_CURVE('',#4450,#4451,#2373,.T.);
#5496=EDGE_CURVE('',#4451,#4452,#2374,.T.);
#5497=EDGE_CURVE('',#4453,#4452,#2375,.T.);
#5498=EDGE_CURVE('',#4454,#4453,#1859,.T.);
#5499=EDGE_CURVE('',#4454,#4455,#2376,.T.);
#5500=EDGE_CURVE('',#4456,#4455,#1860,.T.);
#5501=EDGE_CURVE('',#4456,#4457,#2377,.T.);
#5502=EDGE_CURVE('',#4457,#4458,#2378,.T.);
#5503=EDGE_CURVE('',#4459,#4458,#2379,.T.);
#5504=EDGE_CURVE('',#4460,#4459,#1861,.T.);
#5505=EDGE_CURVE('',#4460,#4461,#2380,.T.);
#5506=EDGE_CURVE('',#4462,#4461,#1862,.T.);
#5507=EDGE_CURVE('',#4462,#4463,#2381,.T.);
#5508=EDGE_CURVE('',#4463,#4464,#2382,.T.);
#5509=EDGE_CURVE('',#4465,#4464,#2383,.T.);
#5510=EDGE_CURVE('',#4466,#4465,#2384,.T.);
#5511=EDGE_CURVE('',#4466,#4423,#1863,.T.);
#5512=EDGE_CURVE('',#4467,#4468,#1864,.T.);
#5513=EDGE_CURVE('',#4468,#4467,#1865,.T.);
#5514=EDGE_CURVE('',#4469,#4469,#1866,.T.);
#5515=EDGE_CURVE('',#4470,#4470,#1867,.T.);
#5516=EDGE_CURVE('',#4471,#4425,#1868,.T.);
#5517=EDGE_CURVE('',#4471,#4472,#2385,.T.);
#5518=EDGE_CURVE('',#4473,#4472,#2386,.T.);
#5519=EDGE_CURVE('',#4426,#4473,#2387,.T.);
#5520=EDGE_CURVE('',#4474,#4475,#2388,.T.);
#5521=EDGE_CURVE('',#4474,#4476,#2389,.T.);
#5522=EDGE_CURVE('',#4476,#4477,#2390,.T.);
#5523=EDGE_CURVE('',#4477,#4478,#1869,.T.);
#5524=EDGE_CURVE('',#4479,#4478,#2391,.T.);
#5525=EDGE_CURVE('',#4479,#4480,#1870,.T.);
#5526=EDGE_CURVE('',#4481,#4480,#2392,.T.);
#5527=EDGE_CURVE('',#4482,#4481,#2393,.T.);
#5528=EDGE_CURVE('',#4482,#4483,#2394,.T.);
#5529=EDGE_CURVE('',#4483,#4484,#1871,.T.);
#5530=EDGE_CURVE('',#4485,#4484,#2395,.T.);
#5531=EDGE_CURVE('',#4485,#4475,#1872,.T.);
#5532=EDGE_CURVE('',#4468,#4486,#2396,.T.);
#5533=EDGE_CURVE('',#4486,#4487,#1873,.T.);
#5534=EDGE_CURVE('',#4487,#4488,#1874,.T.);
#5535=EDGE_CURVE('',#4488,#4486,#1875,.T.);
#5536=EDGE_CURVE('',#4488,#4489,#1876,.T.);
#5537=EDGE_CURVE('',#4489,#4490,#1877,.T.);
#5538=EDGE_CURVE('',#4490,#4489,#1878,.T.);
#5539=EDGE_CURVE('',#4466,#4471,#1879,.T.);
#5540=EDGE_CURVE('',#4465,#4472,#1880,.T.);
#5541=EDGE_CURVE('',#4464,#4491,#2397,.T.);
#5542=EDGE_CURVE('',#4492,#4491,#1881,.T.);
#5543=EDGE_CURVE('',#4493,#4492,#2398,.T.);
#5544=EDGE_CURVE('',#4493,#4473,#2399,.T.);
#5545=EDGE_CURVE('',#4494,#4495,#2400,.T.);
#5546=EDGE_CURVE('',#4496,#4495,#2401,.T.);
#5547=EDGE_CURVE('',#4496,#4497,#1882,.T.);
#5548=EDGE_CURVE('',#4494,#4497,#2402,.T.);
#5549=EDGE_CURVE('',#4427,#4498,#2403,.T.);
#5550=EDGE_CURVE('',#4493,#4499,#2404,.T.);
#5551=EDGE_CURVE('',#4499,#4498,#2405,.T.);
#5552=EDGE_CURVE('',#4500,#4501,#2406,.T.);
#5553=EDGE_CURVE('',#4502,#4501,#2407,.T.);
#5554=EDGE_CURVE('',#4450,#4502,#2408,.T.);
#5555=EDGE_CURVE('',#4449,#4503,#2409,.T.);
#5556=EDGE_CURVE('',#4500,#4503,#1747,.T.);
#5557=EDGE_CURVE('',#4438,#4504,#1883,.T.);
#5558=EDGE_CURVE('',#4505,#4504,#2410,.T.);
#5559=EDGE_CURVE('',#4506,#4505,#1884,.T.);
#5560=EDGE_CURVE('',#4507,#4506,#2411,.T.);
#5561=EDGE_CURVE('',#4428,#4507,#1885,.T.);
#5562=EDGE_CURVE('',#4508,#4498,#2412,.T.);
#5563=EDGE_CURVE('',#4508,#4509,#1886,.T.);
#5564=EDGE_CURVE('',#4495,#4509,#1887,.T.);
#5565=EDGE_CURVE('',#4494,#4510,#1888,.T.);
#5566=EDGE_CURVE('',#4510,#4511,#2413,.T.);
#5567=EDGE_CURVE('',#4511,#4512,#105,.T.);
#5568=EDGE_CURVE('',#4512,#4513,#2414,.T.);
#5569=EDGE_CURVE('',#4514,#4513,#106,.T.);
#5570=EDGE_CURVE('',#4515,#4514,#2415,.T.);
#5571=EDGE_CURVE('',#4435,#4515,#1889,.T.);
#5572=EDGE_CURVE('',#4516,#4517,#1890,.T.);
#5573=EDGE_CURVE('',#4517,#4516,#1891,.T.);
#5574=EDGE_CURVE('',#4518,#4501,#2416,.T.);
#5575=EDGE_CURVE('',#4518,#4519,#1892,.T.);
#5576=EDGE_CURVE('',#4520,#4519,#2417,.T.);
#5577=EDGE_CURVE('',#4520,#4521,#107,.T.);
#5578=EDGE_CURVE('',#4522,#4521,#2418,.T.);
#5579=EDGE_CURVE('',#4523,#4522,#108,.T.);
#5580=EDGE_CURVE('',#4523,#4524,#2419,.T.);
#5581=EDGE_CURVE('',#4524,#4525,#1893,.T.);
#5582=EDGE_CURVE('',#4525,#4526,#2420,.T.);
#5583=EDGE_CURVE('',#4526,#4527,#1894,.T.);
#5584=EDGE_CURVE('',#4528,#4527,#2421,.T.);
#5585=EDGE_CURVE('',#4529,#4528,#1895,.T.);
#5586=EDGE_CURVE('',#4530,#4529,#2422,.T.);
#5587=EDGE_CURVE('',#4531,#4530,#1896,.T.);
#5588=EDGE_CURVE('',#4531,#4532,#2423,.T.);
#5589=EDGE_CURVE('',#4533,#4532,#2424,.T.);
#5590=EDGE_CURVE('',#4534,#4533,#2425,.T.);
#5591=EDGE_CURVE('',#4534,#4502,#2426,.T.);
#5592=EDGE_CURVE('',#4535,#4536,#1897,.T.);
#5593=EDGE_CURVE('',#4536,#4535,#1898,.T.);
#5594=EDGE_CURVE('',#4536,#4537,#2427,.T.);
#5595=EDGE_CURVE('',#4537,#4538,#1899,.T.);
#5596=EDGE_CURVE('',#4538,#4539,#1900,.T.);
#5597=EDGE_CURVE('',#4539,#4537,#1901,.T.);
#5598=EDGE_CURVE('',#4539,#4540,#1902,.T.);
#5599=EDGE_CURVE('',#4540,#4541,#1903,.T.);
#5600=EDGE_CURVE('',#4541,#4540,#1904,.T.);
#5601=EDGE_CURVE('',#4517,#4542,#2428,.T.);
#5602=EDGE_CURVE('',#4542,#4543,#1905,.T.);
#5603=EDGE_CURVE('',#4543,#4544,#1906,.T.);
#5604=EDGE_CURVE('',#4544,#4542,#1907,.T.);
#5605=EDGE_CURVE('',#4544,#4545,#1908,.T.);
#5606=EDGE_CURVE('',#4545,#4546,#1909,.T.);
#5607=EDGE_CURVE('',#4546,#4545,#1910,.T.);
#5608=EDGE_CURVE('',#4515,#4547,#2429,.T.);
#5609=EDGE_CURVE('',#4547,#4436,#1748,.T.);
#5610=EDGE_CURVE('',#4436,#4548,#1749,.T.);
#5611=EDGE_CURVE('',#4547,#4548,#1750,.T.);
#5612=EDGE_CURVE('',#4429,#4549,#1911,.T.);
#5613=EDGE_CURVE('',#4549,#4550,#1751,.T.);
#5614=EDGE_CURVE('',#4550,#4551,#2430,.T.);
#5615=EDGE_CURVE('',#4551,#4430,#1752,.T.);
#5616=EDGE_CURVE('',#4552,#4553,#1753,.T.);
#5617=EDGE_CURVE('',#4553,#4437,#1912,.T.);
#5618=EDGE_CURVE('',#4548,#4552,#2431,.T.);
#5619=EDGE_CURVE('',#4429,#4554,#1913,.T.);
#5620=EDGE_CURVE('',#4554,#4555,#1914,.T.);
#5621=EDGE_CURVE('',#4549,#4555,#1915,.T.);
#5622=EDGE_CURVE('',#4555,#4556,#1754,.T.);
#5623=EDGE_CURVE('',#4550,#4556,#1916,.T.);
#5624=EDGE_CURVE('',#4550,#4552,#1917,.T.);
#5625=EDGE_CURVE('',#4556,#4557,#1918,.T.);
#5626=EDGE_CURVE('',#4552,#4557,#1919,.T.);
#5627=EDGE_CURVE('',#4558,#4548,#2432,.T.);
#5628=EDGE_CURVE('',#4559,#4558,#2433,.T.);
#5629=EDGE_CURVE('',#4559,#4551,#2434,.T.);
#5630=EDGE_CURVE('',#4560,#4561,#2435,.T.);
#5631=EDGE_CURVE('',#4551,#4561,#1755,.T.);
#5632=EDGE_CURVE('',#4560,#4559,#1756,.T.);
#5633=EDGE_CURVE('',#4562,#4560,#2436,.T.);
#5634=EDGE_CURVE('',#4563,#4562,#2437,.T.);
#5635=EDGE_CURVE('',#4561,#4563,#2438,.T.);
#5636=EDGE_CURVE('',#4564,#4565,#1757,.T.);
#5637=EDGE_CURVE('',#4564,#4562,#1920,.T.);
#5638=EDGE_CURVE('',#4560,#4565,#1758,.T.);
#5639=EDGE_CURVE('',#4441,#4566,#2439,.T.);
#5640=EDGE_CURVE('',#4566,#4567,#1921,.T.);
#5641=EDGE_CURVE('',#4567,#4568,#2440,.T.);
#5642=EDGE_CURVE('',#4568,#4564,#1922,.T.);
#5643=EDGE_CURVE('',#4565,#4569,#2441,.T.);
#5644=EDGE_CURVE('',#4569,#4518,#2442,.T.);
#5645=EDGE_CURVE('',#4570,#4500,#1923,.T.);
#5646=EDGE_CURVE('',#4571,#4570,#2443,.T.);
#5647=EDGE_CURVE('',#4572,#4571,#1924,.T.);
#5648=EDGE_CURVE('',#4573,#4572,#2444,.T.);
#5649=EDGE_CURVE('',#4574,#4573,#1925,.T.);
#5650=EDGE_CURVE('',#4442,#4574,#2445,.T.);
#5651=EDGE_CURVE('',#4574,#4575,#1926,.T.);
#5652=EDGE_CURVE('',#4443,#4575,#2446,.T.);
#5653=EDGE_CURVE('',#4576,#4575,#2447,.T.);
#5654=EDGE_CURVE('',#4444,#4576,#2448,.T.);
#5655=EDGE_CURVE('',#4577,#4576,#1927,.T.);
#5656=EDGE_CURVE('',#4445,#4577,#2449,.T.);
#5657=EDGE_CURVE('',#4578,#4577,#2450,.T.);
#5658=EDGE_CURVE('',#4446,#4578,#2451,.T.);
#5659=EDGE_CURVE('',#4579,#4578,#1928,.T.);
#5660=EDGE_CURVE('',#4447,#4579,#2452,.T.);
#5661=EDGE_CURVE('',#4580,#4579,#2453,.T.);
#5662=EDGE_CURVE('',#4580,#4448,#2454,.T.);
#5663=EDGE_CURVE('',#4571,#4580,#1929,.T.);
#5664=EDGE_CURVE('',#4570,#4503,#1930,.T.);
#5665=EDGE_CURVE('',#4581,#4580,#1931,.T.);
#5666=EDGE_CURVE('',#4572,#4581,#1932,.T.);
#5667=EDGE_CURVE('',#4582,#4581,#2455,.T.);
#5668=EDGE_CURVE('',#4573,#4582,#1933,.T.);
#5669=EDGE_CURVE('',#4575,#4582,#1934,.T.);
#5670=EDGE_CURVE('',#4583,#4582,#2456,.T.);
#5671=EDGE_CURVE('',#4583,#4576,#1935,.T.);
#5672=EDGE_CURVE('',#4584,#4583,#1936,.T.);
#5673=EDGE_CURVE('',#4584,#4577,#1937,.T.);
#5674=EDGE_CURVE('',#4581,#4585,#2457,.T.);
#5675=EDGE_CURVE('',#4585,#4586,#1938,.T.);
#5676=EDGE_CURVE('',#4586,#4584,#2458,.T.);
#5677=EDGE_CURVE('',#4587,#4588,#1939,.T.);
#5678=EDGE_CURVE('',#4588,#4587,#1940,.T.);
#5679=EDGE_CURVE('',#4586,#4578,#1941,.T.);
#5680=EDGE_CURVE('',#4585,#4579,#1942,.T.);
#5681=EDGE_CURVE('',#4589,#4590,#1943,.T.);
#5682=EDGE_CURVE('',#4590,#4588,#1944,.T.);
#5683=EDGE_CURVE('',#4590,#4589,#1945,.T.);
#5684=EDGE_CURVE('',#4591,#4592,#1946,.T.);
#5685=EDGE_CURVE('',#4592,#4591,#1947,.T.);
#5686=EDGE_CURVE('',#4592,#4589,#2459,.T.);
#5687=EDGE_CURVE('',#4593,#4594,#1948,.T.);
#5688=EDGE_CURVE('',#4594,#4593,#1949,.T.);
#5689=EDGE_CURVE('',#4594,#4595,#1950,.T.);
#5690=EDGE_CURVE('',#4595,#4596,#1951,.T.);
#5691=EDGE_CURVE('',#4596,#4595,#1952,.T.);
#5692=EDGE_CURVE('',#4596,#4469,#2460,.T.);
#5693=EDGE_CURVE('',#4569,#4597,#1759,.T.);
#5694=EDGE_CURVE('',#4597,#4519,#2461,.T.);
#5695=EDGE_CURVE('',#4597,#4547,#2462,.T.);
#5696=EDGE_CURVE('',#4514,#4598,#2463,.T.);
#5697=EDGE_CURVE('',#4598,#4599,#1953,.T.);
#5698=EDGE_CURVE('',#4599,#4600,#2464,.T.);
#5699=EDGE_CURVE('',#4600,#4601,#1954,.T.);
#5700=EDGE_CURVE('',#4601,#4520,#2465,.T.);
#5701=EDGE_CURVE('',#4601,#4602,#1955,.T.);
#5702=EDGE_CURVE('',#4602,#4521,#2466,.T.);
#5703=EDGE_CURVE('',#4602,#4603,#2467,.T.);
#5704=EDGE_CURVE('',#4522,#4603,#2468,.T.);
#5705=EDGE_CURVE('',#4523,#4604,#2469,.T.);
#5706=EDGE_CURVE('',#4604,#4603,#1956,.T.);
#5707=EDGE_CURVE('',#4605,#4511,#2470,.T.);
#5708=EDGE_CURVE('',#4510,#4606,#2471,.T.);
#5709=EDGE_CURVE('',#4606,#4607,#2472,.T.);
#5710=EDGE_CURVE('',#4607,#4608,#2473,.T.);
#5711=EDGE_CURVE('',#4609,#4608,#2474,.T.);
#5712=EDGE_CURVE('',#4609,#4610,#2475,.T.);
#5713=EDGE_CURVE('',#4610,#4611,#2476,.T.);
#5714=EDGE_CURVE('',#4612,#4611,#2477,.T.);
#5715=EDGE_CURVE('',#4613,#4612,#2478,.T.);
#5716=EDGE_CURVE('',#4524,#4613,#2479,.T.);
#5717=EDGE_CURVE('',#4604,#4614,#1957,.T.);
#5718=EDGE_CURVE('',#4614,#4615,#2480,.T.);
#5719=EDGE_CURVE('',#4615,#4605,#1958,.T.);
#5720=EDGE_CURVE('',#4616,#4531,#2481,.T.);
#5721=EDGE_CURVE('',#4617,#4616,#2482,.T.);
#5722=EDGE_CURVE('',#4617,#4618,#2483,.T.);
#5723=EDGE_CURVE('',#4618,#4532,#2484,.T.);
#5724=EDGE_CURVE('',#4605,#4619,#1959,.T.);
#5725=EDGE_CURVE('',#4619,#4512,#2485,.T.);
#5726=EDGE_CURVE('',#4513,#4620,#2486,.T.);
#5727=EDGE_CURVE('',#4620,#4619,#2487,.T.);
#5728=EDGE_CURVE('',#4598,#4620,#1960,.T.);
#5729=EDGE_CURVE('',#4620,#4621,#1961,.T.);
#5730=EDGE_CURVE('',#4599,#4621,#1962,.T.);
#5731=EDGE_CURVE('',#4621,#4622,#2488,.T.);
#5732=EDGE_CURVE('',#4600,#4622,#1963,.T.);
#5733=EDGE_CURVE('',#4622,#4602,#1964,.T.);
#5734=EDGE_CURVE('',#4622,#4623,#2489,.T.);
#5735=EDGE_CURVE('',#4603,#4623,#1965,.T.);
#5736=EDGE_CURVE('',#4614,#4623,#1966,.T.);
#5737=EDGE_CURVE('',#4623,#4624,#2490,.T.);
#5738=EDGE_CURVE('',#4615,#4624,#1967,.T.);
#5739=EDGE_CURVE('',#4624,#4619,#1968,.T.);
#5740=EDGE_CURVE('',#4621,#4624,#2491,.T.);
#5741=EDGE_CURVE('',#4625,#4613,#1969,.T.);
#5742=EDGE_CURVE('',#4525,#4625,#2492,.T.);
#5743=EDGE_CURVE('',#4625,#4626,#2493,.T.);
#5744=EDGE_CURVE('',#4626,#4526,#2494,.T.);
#5745=EDGE_CURVE('',#4627,#4626,#1970,.T.);
#5746=EDGE_CURVE('',#4627,#4527,#2495,.T.);
#5747=EDGE_CURVE('',#4628,#4627,#2496,.T.);
#5748=EDGE_CURVE('',#4528,#4628,#2497,.T.);
#5749=EDGE_CURVE('',#4629,#4628,#1971,.T.);
#5750=EDGE_CURVE('',#4529,#4629,#2498,.T.);
#5751=EDGE_CURVE('',#4630,#4629,#2499,.T.);
#5752=EDGE_CURVE('',#4630,#4530,#2500,.T.);
#5753=EDGE_CURVE('',#4616,#4630,#1972,.T.);
#5754=EDGE_CURVE('',#4631,#4612,#2501,.T.);
#5755=EDGE_CURVE('',#4632,#4631,#2502,.T.);
#5756=EDGE_CURVE('',#4633,#4632,#2503,.T.);
#5757=EDGE_CURVE('',#4634,#4633,#2504,.T.);
#5758=EDGE_CURVE('',#4634,#4617,#2505,.T.);
#5759=EDGE_CURVE('',#4635,#4636,#2506,.T.);
#5760=EDGE_CURVE('',#4618,#4636,#1973,.T.);
#5761=EDGE_CURVE('',#4635,#4634,#2507,.T.);
#5762=EDGE_CURVE('',#4637,#4638,#2508,.T.);
#5763=EDGE_CURVE('',#4637,#4636,#2509,.T.);
#5764=EDGE_CURVE('',#4639,#4635,#2510,.T.);
#5765=EDGE_CURVE('',#4639,#4640,#2511,.T.);
#5766=EDGE_CURVE('',#4640,#4641,#1974,.T.);
#5767=EDGE_CURVE('',#4499,#4641,#2512,.T.);
#5768=EDGE_CURVE('',#4642,#4492,#2513,.T.);
#5769=EDGE_CURVE('',#4642,#4643,#2514,.T.);
#5770=EDGE_CURVE('',#4644,#4643,#2515,.T.);
#5771=EDGE_CURVE('',#4645,#4644,#2516,.T.);
#5772=EDGE_CURVE('',#4646,#4645,#2517,.T.);
#5773=EDGE_CURVE('',#4647,#4646,#2518,.T.);
#5774=EDGE_CURVE('',#4647,#4648,#1975,.T.);
#5775=EDGE_CURVE('',#4648,#4649,#2519,.T.);
#5776=EDGE_CURVE('',#4649,#4638,#1976,.T.);
#5777=EDGE_CURVE('',#4650,#4651,#2520,.T.);
#5778=EDGE_CURVE('',#4650,#4637,#1977,.T.);
#5779=EDGE_CURVE('',#4652,#4638,#2521,.T.);
#5780=EDGE_CURVE('',#4651,#4652,#2522,.T.);
#5781=EDGE_CURVE('',#4653,#4651,#1978,.T.);
#5782=EDGE_CURVE('',#4654,#4653,#2523,.T.);
#5783=EDGE_CURVE('',#4650,#4654,#1760,.T.);
#5784=EDGE_CURVE('',#4652,#4655,#1979,.T.);
#5785=EDGE_CURVE('',#4656,#4655,#2524,.T.);
#5786=EDGE_CURVE('',#4656,#4657,#1980,.T.);
#5787=EDGE_CURVE('',#4658,#4657,#2525,.T.);
#5788=EDGE_CURVE('',#4658,#4659,#1981,.T.);
#5789=EDGE_CURVE('',#4659,#4653,#2526,.T.);
#5790=EDGE_CURVE('',#4659,#4660,#2527,.T.);
#5791=EDGE_CURVE('',#4660,#4654,#2528,.T.);
#5792=EDGE_CURVE('',#4661,#4662,#1982,.T.);
#5793=EDGE_CURVE('',#4661,#4663,#2529,.T.);
#5794=EDGE_CURVE('',#4618,#4663,#1983,.T.);
#5795=EDGE_CURVE('',#4660,#4662,#1761,.T.);
#5796=EDGE_CURVE('',#4534,#4661,#2530,.T.);
#5797=EDGE_CURVE('',#4658,#4662,#2531,.T.);
#5798=EDGE_CURVE('',#4647,#4657,#2532,.T.);
#5799=EDGE_CURVE('',#4646,#4451,#1984,.T.);
#5800=EDGE_CURVE('',#4452,#4645,#1985,.T.);
#5801=EDGE_CURVE('',#4475,#4453,#1986,.T.);
#5802=EDGE_CURVE('',#4644,#4474,#2533,.T.);
#5803=EDGE_CURVE('',#4643,#4476,#2534,.T.);
#5804=EDGE_CURVE('',#4642,#4664,#1987,.T.);
#5805=EDGE_CURVE('',#4664,#4463,#2535,.T.);
#5806=EDGE_CURVE('',#4477,#4462,#1988,.T.);
#5807=EDGE_CURVE('',#4478,#4461,#1989,.T.);
#5808=EDGE_CURVE('',#4479,#4460,#1990,.T.);
#5809=EDGE_CURVE('',#4480,#4459,#1991,.T.);
#5810=EDGE_CURVE('',#4481,#4458,#1992,.T.);
#5811=EDGE_CURVE('',#4482,#4457,#1993,.T.);
#5812=EDGE_CURVE('',#4483,#4456,#1994,.T.);
#5813=EDGE_CURVE('',#4484,#4455,#1995,.T.);
#5814=EDGE_CURVE('',#4485,#4454,#1996,.T.);
#5815=EDGE_CURVE('',#4664,#4491,#2536,.T.);
#5816=EDGE_CURVE('',#4648,#4656,#2537,.T.);
#5817=EDGE_CURVE('',#4655,#4649,#2538,.T.);
#5818=EDGE_CURVE('',#4533,#4663,#2539,.T.);
#5819=EDGE_CURVE('',#4641,#4665,#2540,.T.);
#5820=EDGE_CURVE('',#4665,#4666,#2541,.T.);
#5821=EDGE_CURVE('',#4499,#4666,#2542,.T.);
#5822=EDGE_CURVE('',#4665,#4667,#1997,.T.);
#5823=EDGE_CURVE('',#4668,#4640,#1762,.T.);
#5824=EDGE_CURVE('',#4668,#4667,#2543,.T.);
#5825=EDGE_CURVE('',#4669,#4609,#1998,.T.);
#5826=EDGE_CURVE('',#4608,#4670,#1999,.T.);
#5827=EDGE_CURVE('',#4671,#4670,#2544,.T.);
#5828=EDGE_CURVE('',#4671,#4672,#2545,.T.);
#5829=EDGE_CURVE('',#4672,#4669,#2546,.T.);
#5830=EDGE_CURVE('',#4667,#4673,#2547,.T.);
#5831=EDGE_CURVE('',#4674,#4673,#2548,.T.);
#5832=EDGE_CURVE('',#4674,#4675,#2000,.T.);
#5833=EDGE_CURVE('',#4666,#4675,#2549,.T.);
#5834=EDGE_CURVE('',#4669,#4676,#2550,.T.);
#5835=EDGE_CURVE('',#4610,#4676,#1763,.T.);
#5836=EDGE_CURVE('',#4672,#4676,#2001,.T.);
#5837=EDGE_CURVE('',#4668,#4673,#2002,.T.);
#5838=EDGE_CURVE('',#4606,#4497,#1764,.T.);
#5839=EDGE_CURVE('',#4496,#4677,#1765,.T.);
#5840=EDGE_CURVE('',#4674,#4677,#1766,.T.);
#5841=EDGE_CURVE('',#4639,#4632,#2003,.T.);
#5842=EDGE_CURVE('',#4632,#4631,#2004,.T.);
#5843=EDGE_CURVE('',#4631,#4611,#2005,.T.);
#5844=EDGE_CURVE('',#4671,#4678,#2006,.T.);
#5845=EDGE_CURVE('',#4678,#4607,#1767,.T.);
#5846=EDGE_CURVE('',#4678,#4670,#2551,.T.);
#5847=EDGE_CURVE('',#4508,#4675,#2552,.T.);
#5848=EDGE_CURVE('',#4677,#4509,#2553,.T.);
#5849=EDGE_CURVE('',#4639,#4633,#2554,.T.);
#5850=EDGE_CURVE('',#4558,#4597,#1768,.T.);
#5851=EDGE_CURVE('',#4558,#4569,#1769,.T.);
#5852=EDGE_CURVE('',#4565,#4559,#1770,.T.);
#5853=EDGE_CURVE('',#4568,#4679,#2007,.T.);
#5854=EDGE_CURVE('',#4679,#4562,#2008,.T.);
#5855=EDGE_CURVE('',#4680,#4679,#2555,.T.);
#5856=EDGE_CURVE('',#4563,#4680,#2009,.T.);
#5857=EDGE_CURVE('',#4431,#4563,#2010,.T.);
#5858=EDGE_CURVE('',#4432,#4680,#2011,.T.);
#5859=EDGE_CURVE('',#4680,#4681,#2556,.T.);
#5860=EDGE_CURVE('',#4433,#4681,#2012,.T.);
#5861=EDGE_CURVE('',#4681,#4682,#2013,.T.);
#5862=EDGE_CURVE('',#4434,#4682,#2014,.T.);
#5863=EDGE_CURVE('',#4682,#4439,#2557,.T.);
#5864=EDGE_CURVE('',#4683,#4682,#2558,.T.);
#5865=EDGE_CURVE('',#4440,#4683,#2559,.T.);
#5866=EDGE_CURVE('',#4566,#4683,#2015,.T.);
#5867=EDGE_CURVE('',#4683,#4684,#2016,.T.);
#5868=EDGE_CURVE('',#4567,#4684,#2017,.T.);
#5869=EDGE_CURVE('',#4684,#4679,#2560,.T.);
#5870=EDGE_CURVE('',#4681,#4684,#2561,.T.);
#5871=EDGE_CURVE('',#4430,#4561,#1771,.T.);
#5872=EDGE_CURVE('',#4557,#4685,#1772,.T.);
#5873=EDGE_CURVE('',#4553,#4685,#2018,.T.);
#5874=EDGE_CURVE('',#4685,#4686,#2019,.T.);
#5875=EDGE_CURVE('',#4437,#4686,#2020,.T.);
#5876=EDGE_CURVE('',#4686,#4504,#2562,.T.);
#5877=EDGE_CURVE('',#4685,#4505,#2563,.T.);
#5878=EDGE_CURVE('',#4555,#4506,#2564,.T.);
#5879=EDGE_CURVE('',#4507,#4554,#2565,.T.);
#5880=EDGE_CURVE('',#4687,#4688,#2021,.T.);
#5881=EDGE_CURVE('',#4687,#4470,#2566,.T.);
#5882=EDGE_CURVE('',#4688,#4687,#2022,.T.);
#5883=EDGE_CURVE('',#4689,#4690,#2023,.T.);
#5884=EDGE_CURVE('',#4690,#4689,#2024,.T.);
#5885=EDGE_CURVE('',#4690,#4688,#2025,.T.);
#5886=EDGE_CURVE('',#4691,#4692,#2567,.T.);
#5887=EDGE_CURVE('',#4692,#4693,#2568,.T.);
#5888=EDGE_CURVE('',#4693,#4694,#2026,.T.);
#5889=EDGE_CURVE('',#4694,#4695,#2569,.T.);
#5890=EDGE_CURVE('',#4695,#4696,#2027,.T.);
#5891=EDGE_CURVE('',#4696,#4697,#2570,.T.);
#5892=EDGE_CURVE('',#4697,#4698,#2571,.T.);
#5893=EDGE_CURVE('',#4698,#4699,#2572,.T.);
#5894=EDGE_CURVE('',#4699,#4700,#2573,.T.);
#5895=EDGE_CURVE('',#4700,#4701,#2574,.T.);
#5896=EDGE_CURVE('',#4701,#4691,#2028,.T.);
#5897=EDGE_CURVE('',#4702,#4703,#2575,.T.);
#5898=EDGE_CURVE('',#4703,#4704,#2576,.T.);
#5899=EDGE_CURVE('',#4704,#4705,#2577,.T.);
#5900=EDGE_CURVE('',#4705,#4702,#2578,.T.);
#5901=EDGE_CURVE('',#4706,#4691,#2029,.T.);
#5902=EDGE_CURVE('',#4706,#4707,#2579,.T.);
#5903=EDGE_CURVE('',#4707,#4708,#2580,.T.);
#5904=EDGE_CURVE('',#4709,#4708,#2581,.T.);
#5905=EDGE_CURVE('',#4710,#4709,#2582,.T.);
#5906=EDGE_CURVE('',#4710,#4711,#2030,.T.);
#5907=EDGE_CURVE('',#4712,#4711,#2583,.T.);
#5908=EDGE_CURVE('',#4712,#4713,#2031,.T.);
#5909=EDGE_CURVE('',#4713,#4714,#2584,.T.);
#5910=EDGE_CURVE('',#4715,#4714,#2585,.T.);
#5911=EDGE_CURVE('',#4716,#4715,#2586,.T.);
#5912=EDGE_CURVE('',#4716,#4717,#2032,.T.);
#5913=EDGE_CURVE('',#4718,#4717,#2587,.T.);
#5914=EDGE_CURVE('',#4718,#4719,#2033,.T.);
#5915=EDGE_CURVE('',#4719,#4720,#2588,.T.);
#5916=EDGE_CURVE('',#4721,#4720,#2589,.T.);
#5917=EDGE_CURVE('',#4722,#4721,#2590,.T.);
#5918=EDGE_CURVE('',#4722,#4723,#2591,.T.);
#5919=EDGE_CURVE('',#4723,#4724,#2034,.T.);
#5920=EDGE_CURVE('',#4725,#4724,#2592,.T.);
#5921=EDGE_CURVE('',#4725,#4726,#2035,.T.);
#5922=EDGE_CURVE('',#4727,#4726,#2593,.T.);
#5923=EDGE_CURVE('',#4727,#4728,#2036,.T.);
#5924=EDGE_CURVE('',#4729,#4728,#2594,.T.);
#5925=EDGE_CURVE('',#4730,#4729,#2037,.T.);
#5926=EDGE_CURVE('',#4730,#4731,#2595,.T.);
#5927=EDGE_CURVE('',#4731,#4732,#2038,.T.);
#5928=EDGE_CURVE('',#4733,#4732,#2596,.T.);
#5929=EDGE_CURVE('',#4692,#4733,#2039,.T.);
#5930=EDGE_CURVE('',#4734,#4734,#2040,.T.);
#5931=EDGE_CURVE('',#4735,#4736,#2041,.T.);
#5932=EDGE_CURVE('',#4736,#4735,#2042,.T.);
#5933=EDGE_CURVE('',#4737,#4738,#2043,.T.);
#5934=EDGE_CURVE('',#4738,#4737,#2044,.T.);
#5935=EDGE_CURVE('',#4700,#4739,#2597,.T.);
#5936=EDGE_CURVE('',#4739,#4740,#2598,.T.);
#5937=EDGE_CURVE('',#4741,#4740,#2599,.T.);
#5938=EDGE_CURVE('',#4741,#4701,#2045,.T.);
#5939=EDGE_CURVE('',#4742,#4743,#2600,.T.);
#5940=EDGE_CURVE('',#4744,#4743,#2046,.T.);
#5941=EDGE_CURVE('',#4744,#4745,#2601,.T.);
#5942=EDGE_CURVE('',#4746,#4745,#2047,.T.);
#5943=EDGE_CURVE('',#4747,#4746,#2602,.T.);
#5944=EDGE_CURVE('',#4747,#4748,#2603,.T.);
#5945=EDGE_CURVE('',#4748,#4749,#2604,.T.);
#5946=EDGE_CURVE('',#4750,#4749,#2048,.T.);
#5947=EDGE_CURVE('',#4750,#4751,#2605,.T.);
#5948=EDGE_CURVE('',#4752,#4751,#2049,.T.);
#5949=EDGE_CURVE('',#4753,#4752,#2606,.T.);
#5950=EDGE_CURVE('',#4742,#4753,#2607,.T.);
#5951=EDGE_CURVE('',#4733,#4754,#2608,.T.);
#5952=EDGE_CURVE('',#4693,#4754,#2050,.T.);
#5953=EDGE_CURVE('',#4754,#4755,#2051,.T.);
#5954=EDGE_CURVE('',#4694,#4755,#2052,.T.);
#5955=EDGE_CURVE('',#4755,#4756,#2609,.T.);
#5956=EDGE_CURVE('',#4695,#4756,#2053,.T.);
#5957=EDGE_CURVE('',#4757,#4758,#2054,.T.);
#5958=EDGE_CURVE('',#4759,#4757,#2610,.T.);
#5959=EDGE_CURVE('',#4760,#4759,#2611,.T.);
#5960=EDGE_CURVE('',#4756,#4760,#1773,.T.);
#5961=EDGE_CURVE('',#4755,#4761,#2612,.T.);
#5962=EDGE_CURVE('',#4762,#4761,#2613,.T.);
#5963=EDGE_CURVE('',#4762,#4763,#2614,.T.);
#5964=EDGE_CURVE('',#4764,#4763,#2615,.T.);
#5965=EDGE_CURVE('',#4758,#4764,#2055,.T.);
#5966=EDGE_CURVE('',#4765,#4765,#2056,.T.);
#5967=EDGE_CURVE('',#4766,#4766,#2057,.T.);
#5968=EDGE_CURVE('',#4766,#4765,#2616,.T.);
#5969=EDGE_CURVE('',#4767,#4768,#2617,.T.);
#5970=EDGE_CURVE('',#4767,#4769,#2058,.T.);
#5971=EDGE_CURVE('',#4769,#4770,#2618,.T.);
#5972=EDGE_CURVE('',#4770,#4771,#2059,.T.);
#5973=EDGE_CURVE('',#4771,#4772,#2619,.T.);
#5974=EDGE_CURVE('',#4773,#4772,#2060,.T.);
#5975=EDGE_CURVE('',#4774,#4773,#2620,.T.);
#5976=EDGE_CURVE('',#4775,#4774,#2061,.T.);
#5977=EDGE_CURVE('',#4776,#4775,#2621,.T.);
#5978=EDGE_CURVE('',#4777,#4776,#2062,.T.);
#5979=EDGE_CURVE('',#4777,#4778,#2622,.T.);
#5980=EDGE_CURVE('',#4778,#4779,#2063,.T.);
#5981=EDGE_CURVE('',#4780,#4779,#2064,.T.);
#5982=EDGE_CURVE('',#4780,#4781,#2623,.T.);
#5983=EDGE_CURVE('',#4782,#4781,#2624,.T.);
#5984=EDGE_CURVE('',#4699,#4782,#2625,.T.);
#5985=EDGE_CURVE('',#4698,#4783,#2065,.T.);
#5986=EDGE_CURVE('',#4783,#4784,#2626,.T.);
#5987=EDGE_CURVE('',#4784,#4785,#2066,.T.);
#5988=EDGE_CURVE('',#4785,#4786,#2627,.T.);
#5989=EDGE_CURVE('',#4704,#4786,#2067,.T.);
#5990=EDGE_CURVE('',#4703,#4787,#2068,.T.);
#5991=EDGE_CURVE('',#4788,#4787,#2628,.T.);
#5992=EDGE_CURVE('',#4789,#4788,#2069,.T.);
#5993=EDGE_CURVE('',#4789,#4790,#2629,.T.);
#5994=EDGE_CURVE('',#4791,#4790,#2630,.T.);
#5995=EDGE_CURVE('',#4792,#4791,#2631,.T.);
#5996=EDGE_CURVE('',#4792,#4793,#2070,.T.);
#5997=EDGE_CURVE('',#4793,#4794,#2632,.T.);
#5998=EDGE_CURVE('',#4794,#4795,#2071,.T.);
#5999=EDGE_CURVE('',#4796,#4795,#2633,.T.);
#6000=EDGE_CURVE('',#4768,#4796,#2634,.T.);
#6001=EDGE_CURVE('',#4797,#4797,#2072,.T.);
#6002=EDGE_CURVE('',#4797,#4798,#2635,.T.);
#6003=EDGE_CURVE('',#4798,#4798,#2073,.T.);
#6004=EDGE_CURVE('',#4799,#4800,#2636,.T.);
#6005=EDGE_CURVE('',#4801,#4799,#2637,.T.);
#6006=EDGE_CURVE('',#4802,#4801,#2074,.T.);
#6007=EDGE_CURVE('',#4800,#4802,#2638,.T.);
#6008=EDGE_CURVE('',#4803,#4800,#2075,.T.);
#6009=EDGE_CURVE('',#4804,#4803,#2639,.T.);
#6010=EDGE_CURVE('',#4804,#4799,#2076,.T.);
#6011=EDGE_CURVE('',#4805,#4804,#2077,.T.);
#6012=EDGE_CURVE('',#4805,#4806,#2078,.T.);
#6013=EDGE_CURVE('',#4806,#4799,#2079,.T.);
#6014=EDGE_CURVE('',#4788,#4807,#2640,.T.);
#6015=EDGE_CURVE('',#4808,#4787,#2641,.T.);
#6016=EDGE_CURVE('',#4809,#4808,#2642,.T.);
#6017=EDGE_CURVE('',#4809,#4805,#2643,.T.);
#6018=EDGE_CURVE('',#4803,#4810,#2080,.T.);
#6019=EDGE_CURVE('',#4810,#4811,#2644,.T.);
#6020=EDGE_CURVE('',#4807,#4811,#2645,.T.);
#6021=EDGE_CURVE('',#4789,#4812,#2646,.T.);
#6022=EDGE_CURVE('',#4807,#4812,#1774,.T.);
#6023=EDGE_CURVE('',#4813,#4730,#2647,.T.);
#6024=EDGE_CURVE('',#4814,#4813,#2081,.T.);
#6025=EDGE_CURVE('',#4815,#4814,#2648,.T.);
#6026=EDGE_CURVE('',#4816,#4815,#2082,.T.);
#6027=EDGE_CURVE('',#4790,#4816,#2649,.T.);
#6028=EDGE_CURVE('',#4812,#4817,#2650,.T.);
#6029=EDGE_CURVE('',#4817,#4818,#1775,.T.);
#6030=EDGE_CURVE('',#4818,#4819,#2083,.T.);
#6031=EDGE_CURVE('',#4819,#4820,#2651,.T.);
#6032=EDGE_CURVE('',#4820,#4821,#2084,.T.);
#6033=EDGE_CURVE('',#4821,#4731,#2652,.T.);
#6034=EDGE_CURVE('',#4821,#4822,#2085,.T.);
#6035=EDGE_CURVE('',#4822,#4732,#2653,.T.);
#6036=EDGE_CURVE('',#4822,#4754,#2654,.T.);
#6037=EDGE_CURVE('',#4761,#4822,#2086,.T.);
#6038=EDGE_CURVE('',#4823,#4824,#2087,.T.);
#6039=EDGE_CURVE('',#4824,#4825,#1776,.T.);
#6040=EDGE_CURVE('',#4825,#4826,#2655,.T.);
#6041=EDGE_CURVE('',#4826,#4827,#1777,.T.);
#6042=EDGE_CURVE('',#4827,#4828,#2088,.T.);
#6043=EDGE_CURVE('',#4828,#4823,#1778,.T.);
#6044=EDGE_CURVE('',#4820,#4761,#2089,.T.);
#6045=EDGE_CURVE('',#4819,#4762,#2090,.T.);
#6046=EDGE_CURVE('',#4818,#4829,#2091,.T.);
#6047=EDGE_CURVE('',#4829,#4762,#2092,.T.);
#6048=EDGE_CURVE('',#4830,#4763,#1779,.T.);
#6049=EDGE_CURVE('',#4831,#4829,#2656,.T.);
#6050=EDGE_CURVE('',#4831,#4830,#2093,.T.);
#6051=EDGE_CURVE('',#4832,#4763,#1780,.T.);
#6052=EDGE_CURVE('',#4830,#4832,#2094,.T.);
#6053=EDGE_CURVE('',#4833,#4832,#2657,.T.);
#6054=EDGE_CURVE('',#4764,#4833,#2095,.T.);
#6055=EDGE_CURVE('',#4758,#4834,#1781,.T.);
#6056=EDGE_CURVE('',#4834,#4833,#2096,.T.);
#6057=EDGE_CURVE('',#4835,#4836,#1782,.T.);
#6058=EDGE_CURVE('',#4835,#4758,#2097,.T.);
#6059=EDGE_CURVE('',#4836,#4834,#2098,.T.);
#6060=EDGE_CURVE('',#4785,#4837,#2658,.T.);
#6061=EDGE_CURVE('',#4784,#4838,#2659,.T.);
#6062=EDGE_CURVE('',#4838,#4835,#2099,.T.);
#6063=EDGE_CURVE('',#4836,#4839,#2660,.T.);
#6064=EDGE_CURVE('',#4840,#4839,#2100,.T.);
#6065=EDGE_CURVE('',#4837,#4840,#1783,.T.);
#6066=EDGE_CURVE('',#4786,#4841,#2661,.T.);
#6067=EDGE_CURVE('',#4841,#4837,#2101,.T.);
#6068=EDGE_CURVE('',#4705,#4841,#2102,.T.);
#6069=EDGE_CURVE('',#4705,#4842,#2103,.T.);
#6070=EDGE_CURVE('',#4842,#4837,#2104,.T.);
#6071=EDGE_CURVE('',#4842,#4843,#1784,.T.);
#6072=EDGE_CURVE('',#4843,#4844,#2662,.T.);
#6073=EDGE_CURVE('',#4844,#4702,#1785,.T.);
#6074=EDGE_CURVE('',#4702,#4808,#1786,.T.);
#6075=EDGE_CURVE('',#4844,#4808,#1787,.T.);
#6076=EDGE_CURVE('',#4845,#4809,#2105,.T.);
#6077=EDGE_CURVE('',#4845,#4844,#2663,.T.);
#6078=EDGE_CURVE('',#4811,#4846,#2106,.T.);
#6079=EDGE_CURVE('',#4847,#4846,#2664,.T.);
#6080=EDGE_CURVE('',#4807,#4847,#1788,.T.);
#6081=EDGE_CURVE('',#4845,#4848,#2107,.T.);
#6082=EDGE_CURVE('',#4848,#4849,#2108,.T.);
#6083=EDGE_CURVE('',#4809,#4849,#2109,.T.);
#6084=EDGE_CURVE('',#4849,#4806,#2665,.T.);
#6085=EDGE_CURVE('',#4850,#4848,#2666,.T.);
#6086=EDGE_CURVE('',#4850,#4851,#2667,.T.);
#6087=EDGE_CURVE('',#4851,#4806,#2668,.T.);
#6088=EDGE_CURVE('',#4801,#4851,#2110,.T.);
#6089=EDGE_CURVE('',#4852,#4851,#2111,.T.);
#6090=EDGE_CURVE('',#4802,#4852,#2112,.T.);
#6091=EDGE_CURVE('',#4853,#4850,#2113,.T.);
#6092=EDGE_CURVE('',#4853,#4852,#2669,.T.);
#6093=EDGE_CURVE('',#4854,#4855,#2114,.T.);
#6094=EDGE_CURVE('',#4854,#4853,#1789,.T.);
#6095=EDGE_CURVE('',#4855,#4850,#2115,.T.);
#6096=EDGE_CURVE('',#4855,#4845,#2670,.T.);
#6097=EDGE_CURVE('',#4843,#4856,#2116,.T.);
#6098=EDGE_CURVE('',#4857,#4856,#2117,.T.);
#6099=EDGE_CURVE('',#4857,#4858,#2118,.T.);
#6100=EDGE_CURVE('',#4858,#4859,#2671,.T.);
#6101=EDGE_CURVE('',#4859,#4860,#2672,.T.);
#6102=EDGE_CURVE('',#4847,#4860,#2673,.T.);
#6103=EDGE_CURVE('',#4846,#4854,#2674,.T.);
#6104=EDGE_CURVE('',#4861,#4862,#2675,.T.);
#6105=EDGE_CURVE('',#4863,#4861,#2676,.T.);
#6106=EDGE_CURVE('',#4864,#4863,#2677,.T.);
#6107=EDGE_CURVE('',#4865,#4864,#2678,.T.);
#6108=EDGE_CURVE('',#4866,#4865,#2679,.T.);
#6109=EDGE_CURVE('',#4867,#4866,#2680,.T.);
#6110=EDGE_CURVE('',#4868,#4867,#2681,.T.);
#6111=EDGE_CURVE('',#4862,#4868,#2682,.T.);
#6112=EDGE_CURVE('',#4869,#4870,#2683,.T.);
#6113=EDGE_CURVE('',#4871,#4869,#2684,.T.);
#6114=EDGE_CURVE('',#4872,#4871,#2685,.T.);
#6115=EDGE_CURVE('',#4873,#4872,#2686,.T.);
#6116=EDGE_CURVE('',#4874,#4873,#2687,.T.);
#6117=EDGE_CURVE('',#4875,#4874,#2688,.T.);
#6118=EDGE_CURVE('',#4876,#4875,#2689,.T.);
#6119=EDGE_CURVE('',#4877,#4876,#2690,.T.);
#6120=EDGE_CURVE('',#4878,#4877,#2691,.T.);
#6121=EDGE_CURVE('',#4879,#4878,#2692,.T.);
#6122=EDGE_CURVE('',#4880,#4879,#2693,.T.);
#6123=EDGE_CURVE('',#4881,#4880,#2694,.T.);
#6124=EDGE_CURVE('',#4882,#4881,#2695,.T.);
#6125=EDGE_CURVE('',#4883,#4882,#2696,.T.);
#6126=EDGE_CURVE('',#4884,#4883,#2697,.T.);
#6127=EDGE_CURVE('',#4885,#4884,#2698,.T.);
#6128=EDGE_CURVE('',#4886,#4885,#2699,.T.);
#6129=EDGE_CURVE('',#4887,#4886,#2700,.T.);
#6130=EDGE_CURVE('',#4888,#4887,#2701,.T.);
#6131=EDGE_CURVE('',#4889,#4888,#2702,.T.);
#6132=EDGE_CURVE('',#4890,#4889,#2703,.T.);
#6133=EDGE_CURVE('',#4891,#4890,#2704,.T.);
#6134=EDGE_CURVE('',#4892,#4891,#2705,.T.);
#6135=EDGE_CURVE('',#4893,#4892,#2706,.T.);
#6136=EDGE_CURVE('',#4894,#4893,#2707,.T.);
#6137=EDGE_CURVE('',#4895,#4894,#2708,.T.);
#6138=EDGE_CURVE('',#4896,#4895,#2709,.T.);
#6139=EDGE_CURVE('',#4897,#4896,#2710,.T.);
#6140=EDGE_CURVE('',#4898,#4897,#2711,.T.);
#6141=EDGE_CURVE('',#4899,#4898,#2712,.T.);
#6142=EDGE_CURVE('',#4900,#4899,#2713,.T.);
#6143=EDGE_CURVE('',#4901,#4900,#2714,.T.);
#6144=EDGE_CURVE('',#4902,#4901,#2715,.T.);
#6145=EDGE_CURVE('',#4903,#4902,#2716,.T.);
#6146=EDGE_CURVE('',#4904,#4903,#2717,.T.);
#6147=EDGE_CURVE('',#4905,#4904,#2718,.T.);
#6148=EDGE_CURVE('',#4906,#4905,#2719,.T.);
#6149=EDGE_CURVE('',#4907,#4906,#2720,.T.);
#6150=EDGE_CURVE('',#4908,#4907,#2721,.T.);
#6151=EDGE_CURVE('',#4870,#4908,#2722,.T.);
#6152=EDGE_CURVE('',#4909,#4910,#2723,.T.);
#6153=EDGE_CURVE('',#4911,#4909,#2724,.T.);
#6154=EDGE_CURVE('',#4912,#4911,#2725,.T.);
#6155=EDGE_CURVE('',#4913,#4912,#2726,.T.);
#6156=EDGE_CURVE('',#4914,#4913,#2727,.T.);
#6157=EDGE_CURVE('',#4915,#4914,#2728,.T.);
#6158=EDGE_CURVE('',#4916,#4915,#2729,.T.);
#6159=EDGE_CURVE('',#4910,#4916,#2730,.T.);
#6160=EDGE_CURVE('',#4917,#4918,#2731,.T.);
#6161=EDGE_CURVE('',#4919,#4917,#2732,.T.);
#6162=EDGE_CURVE('',#4920,#4919,#2733,.T.);
#6163=EDGE_CURVE('',#4921,#4920,#2734,.T.);
#6164=EDGE_CURVE('',#4922,#4921,#2735,.T.);
#6165=EDGE_CURVE('',#4923,#4922,#2736,.T.);
#6166=EDGE_CURVE('',#4924,#4923,#2737,.T.);
#6167=EDGE_CURVE('',#4925,#4924,#2738,.T.);
#6168=EDGE_CURVE('',#4926,#4925,#2739,.T.);
#6169=EDGE_CURVE('',#4927,#4926,#2740,.T.);
#6170=EDGE_CURVE('',#4928,#4927,#2741,.T.);
#6171=EDGE_CURVE('',#4929,#4928,#2742,.T.);
#6172=EDGE_CURVE('',#4930,#4929,#2743,.T.);
#6173=EDGE_CURVE('',#4931,#4930,#2744,.T.);
#6174=EDGE_CURVE('',#4932,#4931,#2745,.T.);
#6175=EDGE_CURVE('',#4933,#4932,#2746,.T.);
#6176=EDGE_CURVE('',#4934,#4933,#2747,.T.);
#6177=EDGE_CURVE('',#4935,#4934,#2748,.T.);
#6178=EDGE_CURVE('',#4936,#4935,#2749,.T.);
#6179=EDGE_CURVE('',#4937,#4936,#2750,.T.);
#6180=EDGE_CURVE('',#4938,#4937,#2751,.T.);
#6181=EDGE_CURVE('',#4939,#4938,#2752,.T.);
#6182=EDGE_CURVE('',#4940,#4939,#2753,.T.);
#6183=EDGE_CURVE('',#4941,#4940,#2754,.T.);
#6184=EDGE_CURVE('',#4942,#4941,#2755,.T.);
#6185=EDGE_CURVE('',#4918,#4942,#2756,.T.);
#6186=EDGE_CURVE('',#4943,#4944,#2757,.T.);
#6187=EDGE_CURVE('',#4945,#4943,#2758,.T.);
#6188=EDGE_CURVE('',#4946,#4945,#2759,.T.);
#6189=EDGE_CURVE('',#4947,#4946,#2760,.T.);
#6190=EDGE_CURVE('',#4948,#4947,#2761,.T.);
#6191=EDGE_CURVE('',#4949,#4948,#2762,.T.);
#6192=EDGE_CURVE('',#4950,#4949,#2763,.T.);
#6193=EDGE_CURVE('',#4951,#4950,#2764,.T.);
#6194=EDGE_CURVE('',#4952,#4951,#2765,.T.);
#6195=EDGE_CURVE('',#4953,#4952,#2766,.T.);
#6196=EDGE_CURVE('',#4954,#4953,#2767,.T.);
#6197=EDGE_CURVE('',#4955,#4954,#2768,.T.);
#6198=EDGE_CURVE('',#4956,#4955,#2769,.T.);
#6199=EDGE_CURVE('',#4957,#4956,#2770,.T.);
#6200=EDGE_CURVE('',#4958,#4957,#2771,.T.);
#6201=EDGE_CURVE('',#4959,#4958,#2772,.T.);
#6202=EDGE_CURVE('',#4960,#4959,#2773,.T.);
#6203=EDGE_CURVE('',#4961,#4960,#2774,.T.);
#6204=EDGE_CURVE('',#4962,#4961,#2775,.T.);
#6205=EDGE_CURVE('',#4963,#4962,#2776,.T.);
#6206=EDGE_CURVE('',#4964,#4963,#2777,.T.);
#6207=EDGE_CURVE('',#4965,#4964,#2778,.T.);
#6208=EDGE_CURVE('',#4966,#4965,#2779,.T.);
#6209=EDGE_CURVE('',#4944,#4966,#2780,.T.);
#6210=EDGE_CURVE('',#4967,#4968,#2781,.T.);
#6211=EDGE_CURVE('',#4969,#4967,#2782,.T.);
#6212=EDGE_CURVE('',#4970,#4969,#2783,.T.);
#6213=EDGE_CURVE('',#4971,#4970,#2784,.T.);
#6214=EDGE_CURVE('',#4972,#4971,#2785,.T.);
#6215=EDGE_CURVE('',#4973,#4972,#2786,.T.);
#6216=EDGE_CURVE('',#4974,#4973,#2787,.T.);
#6217=EDGE_CURVE('',#4975,#4974,#2788,.T.);
#6218=EDGE_CURVE('',#4976,#4975,#2789,.T.);
#6219=EDGE_CURVE('',#4968,#4976,#2790,.T.);
#6220=EDGE_CURVE('',#4977,#4978,#2791,.T.);
#6221=EDGE_CURVE('',#4979,#4977,#2792,.T.);
#6222=EDGE_CURVE('',#4980,#4979,#2793,.T.);
#6223=EDGE_CURVE('',#4978,#4980,#2794,.T.);
#6224=EDGE_CURVE('',#4981,#4982,#2795,.T.);
#6225=EDGE_CURVE('',#4983,#4981,#2796,.T.);
#6226=EDGE_CURVE('',#4984,#4983,#2797,.T.);
#6227=EDGE_CURVE('',#4985,#4984,#2798,.T.);
#6228=EDGE_CURVE('',#4986,#4985,#2799,.T.);
#6229=EDGE_CURVE('',#4987,#4986,#2800,.T.);
#6230=EDGE_CURVE('',#4988,#4987,#2801,.T.);
#6231=EDGE_CURVE('',#4989,#4988,#2802,.T.);
#6232=EDGE_CURVE('',#4990,#4989,#2803,.T.);
#6233=EDGE_CURVE('',#4991,#4990,#2804,.T.);
#6234=EDGE_CURVE('',#4992,#4991,#2805,.T.);
#6235=EDGE_CURVE('',#4982,#4992,#2806,.T.);
#6236=EDGE_CURVE('',#4993,#4994,#2807,.T.);
#6237=EDGE_CURVE('',#4995,#4993,#2808,.T.);
#6238=EDGE_CURVE('',#4994,#4995,#2809,.T.);
#6239=EDGE_CURVE('',#4996,#4997,#2810,.T.);
#6240=EDGE_CURVE('',#4998,#4996,#2811,.T.);
#6241=EDGE_CURVE('',#4999,#4998,#2812,.T.);
#6242=EDGE_CURVE('',#5000,#4999,#2813,.T.);
#6243=EDGE_CURVE('',#5001,#5000,#2814,.T.);
#6244=EDGE_CURVE('',#5002,#5001,#2815,.T.);
#6245=EDGE_CURVE('',#5003,#5002,#2816,.T.);
#6246=EDGE_CURVE('',#5004,#5003,#2817,.T.);
#6247=EDGE_CURVE('',#5005,#5004,#2818,.T.);
#6248=EDGE_CURVE('',#5006,#5005,#2819,.T.);
#6249=EDGE_CURVE('',#5007,#5006,#2820,.T.);
#6250=EDGE_CURVE('',#5008,#5007,#2821,.T.);
#6251=EDGE_CURVE('',#5009,#5008,#2822,.T.);
#6252=EDGE_CURVE('',#5010,#5009,#2823,.T.);
#6253=EDGE_CURVE('',#5011,#5010,#2824,.T.);
#6254=EDGE_CURVE('',#5012,#5011,#2825,.T.);
#6255=EDGE_CURVE('',#5013,#5012,#2826,.T.);
#6256=EDGE_CURVE('',#5014,#5013,#2827,.T.);
#6257=EDGE_CURVE('',#5015,#5014,#2828,.T.);
#6258=EDGE_CURVE('',#4997,#5015,#2829,.T.);
#6259=EDGE_CURVE('',#4846,#5016,#2119,.T.);
#6260=EDGE_CURVE('',#5016,#4853,#2830,.T.);
#6261=EDGE_CURVE('',#5017,#5018,#2831,.T.);
#6262=EDGE_CURVE('',#5017,#4852,#2832,.T.);
#6263=EDGE_CURVE('',#5018,#5016,#2120,.T.);
#6264=EDGE_CURVE('',#4810,#5017,#2121,.T.);
#6265=EDGE_CURVE('',#4811,#5018,#2122,.T.);
#6266=EDGE_CURVE('',#4800,#5017,#2123,.T.);
#6267=EDGE_CURVE('',#4812,#4847,#1790,.T.);
#6268=EDGE_CURVE('',#4860,#4817,#1791,.T.);
#6269=EDGE_CURVE('',#4817,#5019,#1792,.T.);
#6270=EDGE_CURVE('',#4860,#5019,#1793,.T.);
#6271=EDGE_CURVE('',#5019,#4829,#2833,.T.);
#6272=EDGE_CURVE('',#5020,#4831,#2834,.T.);
#6273=EDGE_CURVE('',#5020,#5019,#2835,.T.);
#6274=EDGE_CURVE('',#5020,#5021,#2124,.T.);
#6275=EDGE_CURVE('',#5021,#5022,#2836,.T.);
#6276=EDGE_CURVE('',#4831,#5022,#2125,.T.);
#6277=EDGE_CURVE('',#5022,#4832,#2126,.T.);
#6278=EDGE_CURVE('',#5023,#5021,#2127,.T.);
#6279=EDGE_CURVE('',#5024,#5023,#2837,.T.);
#6280=EDGE_CURVE('',#5024,#4833,#2838,.T.);
#6281=EDGE_CURVE('',#5025,#5024,#2128,.T.);
#6282=EDGE_CURVE('',#4834,#5025,#2839,.T.);
#6283=EDGE_CURVE('',#4857,#5025,#1794,.T.);
#6284=EDGE_CURVE('',#4858,#5024,#2129,.T.);
#6285=EDGE_CURVE('',#4859,#5023,#2130,.T.);
#6286=EDGE_CURVE('',#4859,#5020,#2131,.T.);
#6287=EDGE_CURVE('',#5026,#4857,#2132,.T.);
#6288=EDGE_CURVE('',#5025,#5026,#1795,.T.);
#6289=EDGE_CURVE('',#5026,#4839,#2133,.T.);
#6290=EDGE_CURVE('',#4839,#4856,#2134,.T.);
#6291=EDGE_CURVE('',#4843,#4840,#2135,.T.);
#6292=EDGE_CURVE('',#4862,#5027,#2840,.T.);
#6293=EDGE_CURVE('',#5028,#5027,#2841,.T.);
#6294=EDGE_CURVE('',#4861,#5028,#2842,.T.);
#6295=EDGE_CURVE('',#5029,#5028,#2843,.T.);
#6296=EDGE_CURVE('',#4863,#5029,#2844,.T.);
#6297=EDGE_CURVE('',#5030,#5029,#2845,.T.);
#6298=EDGE_CURVE('',#4864,#5030,#2846,.T.);
#6299=EDGE_CURVE('',#5031,#5030,#2847,.T.);
#6300=EDGE_CURVE('',#4865,#5031,#2848,.T.);
#6301=EDGE_CURVE('',#5032,#5031,#2849,.T.);
#6302=EDGE_CURVE('',#4866,#5032,#2850,.T.);
#6303=EDGE_CURVE('',#5033,#5032,#2851,.T.);
#6304=EDGE_CURVE('',#4867,#5033,#2852,.T.);
#6305=EDGE_CURVE('',#5034,#5033,#2853,.T.);
#6306=EDGE_CURVE('',#4868,#5034,#2854,.T.);
#6307=EDGE_CURVE('',#5027,#5034,#2855,.T.);
#6308=EDGE_CURVE('',#5035,#5036,#2856,.T.);
#6309=EDGE_CURVE('',#5036,#5037,#2857,.T.);
#6310=EDGE_CURVE('',#5037,#5035,#2858,.T.);
#6311=EDGE_CURVE('',#5038,#5039,#2859,.T.);
#6312=EDGE_CURVE('',#5039,#5040,#2860,.T.);
#6313=EDGE_CURVE('',#5040,#5041,#2861,.T.);
#6314=EDGE_CURVE('',#5041,#5042,#2862,.T.);
#6315=EDGE_CURVE('',#5042,#5043,#2863,.T.);
#6316=EDGE_CURVE('',#5043,#5044,#2864,.T.);
#6317=EDGE_CURVE('',#5044,#5045,#2865,.T.);
#6318=EDGE_CURVE('',#5045,#5046,#2866,.T.);
#6319=EDGE_CURVE('',#5046,#5047,#2867,.T.);
#6320=EDGE_CURVE('',#5047,#5048,#2868,.T.);
#6321=EDGE_CURVE('',#5048,#5049,#2869,.T.);
#6322=EDGE_CURVE('',#5049,#5050,#2870,.T.);
#6323=EDGE_CURVE('',#5050,#5051,#2871,.T.);
#6324=EDGE_CURVE('',#5051,#5052,#2872,.T.);
#6325=EDGE_CURVE('',#5052,#5053,#2873,.T.);
#6326=EDGE_CURVE('',#5053,#5054,#2874,.T.);
#6327=EDGE_CURVE('',#5054,#5055,#2875,.T.);
#6328=EDGE_CURVE('',#5055,#5056,#2876,.T.);
#6329=EDGE_CURVE('',#5056,#5057,#2877,.T.);
#6330=EDGE_CURVE('',#5057,#5058,#2878,.T.);
#6331=EDGE_CURVE('',#5058,#5059,#2879,.T.);
#6332=EDGE_CURVE('',#5059,#5060,#2880,.T.);
#6333=EDGE_CURVE('',#5060,#5061,#2881,.T.);
#6334=EDGE_CURVE('',#5061,#5062,#2882,.T.);
#6335=EDGE_CURVE('',#5062,#5063,#2883,.T.);
#6336=EDGE_CURVE('',#5063,#5064,#2884,.T.);
#6337=EDGE_CURVE('',#5064,#5065,#2885,.T.);
#6338=EDGE_CURVE('',#5065,#5066,#2886,.T.);
#6339=EDGE_CURVE('',#5066,#5067,#2887,.T.);
#6340=EDGE_CURVE('',#5067,#5068,#2888,.T.);
#6341=EDGE_CURVE('',#5068,#5069,#2889,.T.);
#6342=EDGE_CURVE('',#5069,#5070,#2890,.T.);
#6343=EDGE_CURVE('',#5070,#5071,#2891,.T.);
#6344=EDGE_CURVE('',#5071,#5072,#2892,.T.);
#6345=EDGE_CURVE('',#5072,#5073,#2893,.T.);
#6346=EDGE_CURVE('',#5073,#5074,#2894,.T.);
#6347=EDGE_CURVE('',#5074,#5075,#2895,.T.);
#6348=EDGE_CURVE('',#5075,#5076,#2896,.T.);
#6349=EDGE_CURVE('',#5076,#5077,#2897,.T.);
#6350=EDGE_CURVE('',#5077,#5038,#2898,.T.);
#6351=EDGE_CURVE('',#5078,#5079,#2899,.T.);
#6352=EDGE_CURVE('',#5079,#5080,#2900,.T.);
#6353=EDGE_CURVE('',#5080,#5081,#2901,.T.);
#6354=EDGE_CURVE('',#5081,#5082,#2902,.T.);
#6355=EDGE_CURVE('',#5082,#5083,#2903,.T.);
#6356=EDGE_CURVE('',#5083,#5084,#2904,.T.);
#6357=EDGE_CURVE('',#5084,#5085,#2905,.T.);
#6358=EDGE_CURVE('',#5085,#5078,#2906,.T.);
#6359=EDGE_CURVE('',#5086,#5087,#2907,.T.);
#6360=EDGE_CURVE('',#5087,#5088,#2908,.T.);
#6361=EDGE_CURVE('',#5088,#5089,#2909,.T.);
#6362=EDGE_CURVE('',#5089,#5090,#2910,.T.);
#6363=EDGE_CURVE('',#5090,#5091,#2911,.T.);
#6364=EDGE_CURVE('',#5091,#5092,#2912,.T.);
#6365=EDGE_CURVE('',#5092,#5093,#2913,.T.);
#6366=EDGE_CURVE('',#5093,#5094,#2914,.T.);
#6367=EDGE_CURVE('',#5094,#5095,#2915,.T.);
#6368=EDGE_CURVE('',#5095,#5096,#2916,.T.);
#6369=EDGE_CURVE('',#5096,#5097,#2917,.T.);
#6370=EDGE_CURVE('',#5097,#5098,#2918,.T.);
#6371=EDGE_CURVE('',#5098,#5099,#2919,.T.);
#6372=EDGE_CURVE('',#5099,#5100,#2920,.T.);
#6373=EDGE_CURVE('',#5100,#5101,#2921,.T.);
#6374=EDGE_CURVE('',#5101,#5102,#2922,.T.);
#6375=EDGE_CURVE('',#5102,#5103,#2923,.T.);
#6376=EDGE_CURVE('',#5103,#5104,#2924,.T.);
#6377=EDGE_CURVE('',#5104,#5105,#2925,.T.);
#6378=EDGE_CURVE('',#5105,#5106,#2926,.T.);
#6379=EDGE_CURVE('',#5106,#5107,#2927,.T.);
#6380=EDGE_CURVE('',#5107,#5108,#2928,.T.);
#6381=EDGE_CURVE('',#5108,#5109,#2929,.T.);
#6382=EDGE_CURVE('',#5109,#5110,#2930,.T.);
#6383=EDGE_CURVE('',#5110,#5111,#2931,.T.);
#6384=EDGE_CURVE('',#5111,#5086,#2932,.T.);
#6385=EDGE_CURVE('',#5112,#5113,#2933,.T.);
#6386=EDGE_CURVE('',#5113,#5114,#2934,.T.);
#6387=EDGE_CURVE('',#5114,#5115,#2935,.T.);
#6388=EDGE_CURVE('',#5115,#5116,#2936,.T.);
#6389=EDGE_CURVE('',#5116,#5117,#2937,.T.);
#6390=EDGE_CURVE('',#5117,#5118,#2938,.T.);
#6391=EDGE_CURVE('',#5118,#5119,#2939,.T.);
#6392=EDGE_CURVE('',#5119,#5120,#2940,.T.);
#6393=EDGE_CURVE('',#5120,#5121,#2941,.T.);
#6394=EDGE_CURVE('',#5121,#5122,#2942,.T.);
#6395=EDGE_CURVE('',#5122,#5123,#2943,.T.);
#6396=EDGE_CURVE('',#5123,#5124,#2944,.T.);
#6397=EDGE_CURVE('',#5124,#5125,#2945,.T.);
#6398=EDGE_CURVE('',#5125,#5126,#2946,.T.);
#6399=EDGE_CURVE('',#5126,#5127,#2947,.T.);
#6400=EDGE_CURVE('',#5127,#5128,#2948,.T.);
#6401=EDGE_CURVE('',#5128,#5129,#2949,.T.);
#6402=EDGE_CURVE('',#5129,#5130,#2950,.T.);
#6403=EDGE_CURVE('',#5130,#5131,#2951,.T.);
#6404=EDGE_CURVE('',#5131,#5132,#2952,.T.);
#6405=EDGE_CURVE('',#5132,#5133,#2953,.T.);
#6406=EDGE_CURVE('',#5133,#5134,#2954,.T.);
#6407=EDGE_CURVE('',#5134,#5135,#2955,.T.);
#6408=EDGE_CURVE('',#5135,#5112,#2956,.T.);
#6409=EDGE_CURVE('',#5136,#5137,#2957,.T.);
#6410=EDGE_CURVE('',#5137,#5138,#2958,.T.);
#6411=EDGE_CURVE('',#5138,#5139,#2959,.T.);
#6412=EDGE_CURVE('',#5139,#5140,#2960,.T.);
#6413=EDGE_CURVE('',#5140,#5141,#2961,.T.);
#6414=EDGE_CURVE('',#5141,#5142,#2962,.T.);
#6415=EDGE_CURVE('',#5142,#5143,#2963,.T.);
#6416=EDGE_CURVE('',#5143,#5144,#2964,.T.);
#6417=EDGE_CURVE('',#5144,#5145,#2965,.T.);
#6418=EDGE_CURVE('',#5145,#5146,#2966,.T.);
#6419=EDGE_CURVE('',#5146,#5147,#2967,.T.);
#6420=EDGE_CURVE('',#5147,#5148,#2968,.T.);
#6421=EDGE_CURVE('',#5148,#5149,#2969,.T.);
#6422=EDGE_CURVE('',#5149,#5150,#2970,.T.);
#6423=EDGE_CURVE('',#5150,#5151,#2971,.T.);
#6424=EDGE_CURVE('',#5151,#5152,#2972,.T.);
#6425=EDGE_CURVE('',#5152,#5153,#2973,.T.);
#6426=EDGE_CURVE('',#5153,#5154,#2974,.T.);
#6427=EDGE_CURVE('',#5154,#5155,#2975,.T.);
#6428=EDGE_CURVE('',#5155,#5136,#2976,.T.);
#6429=EDGE_CURVE('',#5156,#5157,#2977,.T.);
#6430=EDGE_CURVE('',#5157,#5158,#2978,.T.);
#6431=EDGE_CURVE('',#5158,#5159,#2979,.T.);
#6432=EDGE_CURVE('',#5159,#5160,#2980,.T.);
#6433=EDGE_CURVE('',#5160,#5161,#2981,.T.);
#6434=EDGE_CURVE('',#5161,#5162,#2982,.T.);
#6435=EDGE_CURVE('',#5162,#5163,#2983,.T.);
#6436=EDGE_CURVE('',#5163,#5164,#2984,.T.);
#6437=EDGE_CURVE('',#5164,#5165,#2985,.T.);
#6438=EDGE_CURVE('',#5165,#5156,#2986,.T.);
#6439=EDGE_CURVE('',#5166,#5167,#2987,.T.);
#6440=EDGE_CURVE('',#5167,#5168,#2988,.T.);
#6441=EDGE_CURVE('',#5168,#5169,#2989,.T.);
#6442=EDGE_CURVE('',#5169,#5166,#2990,.T.);
#6443=EDGE_CURVE('',#5170,#5171,#2991,.T.);
#6444=EDGE_CURVE('',#5171,#5172,#2992,.T.);
#6445=EDGE_CURVE('',#5172,#5173,#2993,.T.);
#6446=EDGE_CURVE('',#5173,#5174,#2994,.T.);
#6447=EDGE_CURVE('',#5174,#5175,#2995,.T.);
#6448=EDGE_CURVE('',#5175,#5176,#2996,.T.);
#6449=EDGE_CURVE('',#5176,#5177,#2997,.T.);
#6450=EDGE_CURVE('',#5177,#5178,#2998,.T.);
#6451=EDGE_CURVE('',#5178,#5179,#2999,.T.);
#6452=EDGE_CURVE('',#5179,#5180,#3000,.T.);
#6453=EDGE_CURVE('',#5180,#5181,#3001,.T.);
#6454=EDGE_CURVE('',#5181,#5170,#3002,.T.);
#6455=EDGE_CURVE('',#4994,#5036,#3003,.T.);
#6456=EDGE_CURVE('',#4993,#5035,#3004,.T.);
#6457=EDGE_CURVE('',#4995,#5037,#3005,.T.);
#6458=EDGE_CURVE('',#4870,#5039,#3006,.T.);
#6459=EDGE_CURVE('',#4869,#5038,#3007,.T.);
#6460=EDGE_CURVE('',#4871,#5077,#3008,.T.);
#6461=EDGE_CURVE('',#4872,#5076,#3009,.T.);
#6462=EDGE_CURVE('',#4873,#5075,#3010,.T.);
#6463=EDGE_CURVE('',#4874,#5074,#3011,.T.);
#6464=EDGE_CURVE('',#4875,#5073,#3012,.T.);
#6465=EDGE_CURVE('',#4876,#5072,#3013,.T.);
#6466=EDGE_CURVE('',#4877,#5071,#3014,.T.);
#6467=EDGE_CURVE('',#4878,#5070,#3015,.T.);
#6468=EDGE_CURVE('',#4879,#5069,#3016,.T.);
#6469=EDGE_CURVE('',#4880,#5068,#3017,.T.);
#6470=EDGE_CURVE('',#4881,#5067,#3018,.T.);
#6471=EDGE_CURVE('',#4882,#5066,#3019,.T.);
#6472=EDGE_CURVE('',#4883,#5065,#3020,.T.);
#6473=EDGE_CURVE('',#4884,#5064,#3021,.T.);
#6474=EDGE_CURVE('',#4885,#5063,#3022,.T.);
#6475=EDGE_CURVE('',#4886,#5062,#3023,.T.);
#6476=EDGE_CURVE('',#4887,#5061,#3024,.T.);
#6477=EDGE_CURVE('',#4888,#5060,#3025,.T.);
#6478=EDGE_CURVE('',#4889,#5059,#3026,.T.);
#6479=EDGE_CURVE('',#4890,#5058,#3027,.T.);
#6480=EDGE_CURVE('',#4891,#5057,#3028,.T.);
#6481=EDGE_CURVE('',#4892,#5056,#3029,.T.);
#6482=EDGE_CURVE('',#4893,#5055,#3030,.T.);
#6483=EDGE_CURVE('',#4894,#5054,#3031,.T.);
#6484=EDGE_CURVE('',#4895,#5053,#3032,.T.);
#6485=EDGE_CURVE('',#4896,#5052,#3033,.T.);
#6486=EDGE_CURVE('',#4897,#5051,#3034,.T.);
#6487=EDGE_CURVE('',#4898,#5050,#3035,.T.);
#6488=EDGE_CURVE('',#4899,#5049,#3036,.T.);
#6489=EDGE_CURVE('',#4900,#5048,#3037,.T.);
#6490=EDGE_CURVE('',#4901,#5047,#3038,.T.);
#6491=EDGE_CURVE('',#4902,#5046,#3039,.T.);
#6492=EDGE_CURVE('',#4903,#5045,#3040,.T.);
#6493=EDGE_CURVE('',#4904,#5044,#3041,.T.);
#6494=EDGE_CURVE('',#4905,#5043,#3042,.T.);
#6495=EDGE_CURVE('',#4906,#5042,#3043,.T.);
#6496=EDGE_CURVE('',#4907,#5041,#3044,.T.);
#6497=EDGE_CURVE('',#4908,#5040,#3045,.T.);
#6498=EDGE_CURVE('',#4910,#5079,#3046,.T.);
#6499=EDGE_CURVE('',#4909,#5078,#3047,.T.);
#6500=EDGE_CURVE('',#4911,#5085,#3048,.T.);
#6501=EDGE_CURVE('',#4912,#5084,#3049,.T.);
#6502=EDGE_CURVE('',#4913,#5083,#3050,.T.);
#6503=EDGE_CURVE('',#4914,#5082,#3051,.T.);
#6504=EDGE_CURVE('',#4915,#5081,#3052,.T.);
#6505=EDGE_CURVE('',#4916,#5080,#3053,.T.);
#6506=EDGE_CURVE('',#4918,#5087,#3054,.T.);
#6507=EDGE_CURVE('',#4917,#5086,#3055,.T.);
#6508=EDGE_CURVE('',#4919,#5111,#3056,.T.);
#6509=EDGE_CURVE('',#4920,#5110,#3057,.T.);
#6510=EDGE_CURVE('',#4921,#5109,#3058,.T.);
#6511=EDGE_CURVE('',#4922,#5108,#3059,.T.);
#6512=EDGE_CURVE('',#4923,#5107,#3060,.T.);
#6513=EDGE_CURVE('',#4924,#5106,#3061,.T.);
#6514=EDGE_CURVE('',#4925,#5105,#3062,.T.);
#6515=EDGE_CURVE('',#4926,#5104,#3063,.T.);
#6516=EDGE_CURVE('',#4927,#5103,#3064,.T.);
#6517=EDGE_CURVE('',#4928,#5102,#3065,.T.);
#6518=EDGE_CURVE('',#4929,#5101,#3066,.T.);
#6519=EDGE_CURVE('',#4930,#5100,#3067,.T.);
#6520=EDGE_CURVE('',#4931,#5099,#3068,.T.);
#6521=EDGE_CURVE('',#4932,#5098,#3069,.T.);
#6522=EDGE_CURVE('',#4933,#5097,#3070,.T.);
#6523=EDGE_CURVE('',#4934,#5096,#3071,.T.);
#6524=EDGE_CURVE('',#4935,#5095,#3072,.T.);
#6525=EDGE_CURVE('',#4936,#5094,#3073,.T.);
#6526=EDGE_CURVE('',#4937,#5093,#3074,.T.);
#6527=EDGE_CURVE('',#4938,#5092,#3075,.T.);
#6528=EDGE_CURVE('',#4939,#5091,#3076,.T.);
#6529=EDGE_CURVE('',#4940,#5090,#3077,.T.);
#6530=EDGE_CURVE('',#4941,#5089,#3078,.T.);
#6531=EDGE_CURVE('',#4942,#5088,#3079,.T.);
#6532=EDGE_CURVE('',#4944,#5113,#3080,.T.);
#6533=EDGE_CURVE('',#4943,#5112,#3081,.T.);
#6534=EDGE_CURVE('',#4945,#5135,#3082,.T.);
#6535=EDGE_CURVE('',#4946,#5134,#3083,.T.);
#6536=EDGE_CURVE('',#4947,#5133,#3084,.T.);
#6537=EDGE_CURVE('',#4948,#5132,#3085,.T.);
#6538=EDGE_CURVE('',#4949,#5131,#3086,.T.);
#6539=EDGE_CURVE('',#4950,#5130,#3087,.T.);
#6540=EDGE_CURVE('',#4951,#5129,#3088,.T.);
#6541=EDGE_CURVE('',#4952,#5128,#3089,.T.);
#6542=EDGE_CURVE('',#4953,#5127,#3090,.T.);
#6543=EDGE_CURVE('',#4954,#5126,#3091,.T.);
#6544=EDGE_CURVE('',#4955,#5125,#3092,.T.);
#6545=EDGE_CURVE('',#4956,#5124,#3093,.T.);
#6546=EDGE_CURVE('',#4957,#5123,#3094,.T.);
#6547=EDGE_CURVE('',#4958,#5122,#3095,.T.);
#6548=EDGE_CURVE('',#4959,#5121,#3096,.T.);
#6549=EDGE_CURVE('',#4960,#5120,#3097,.T.);
#6550=EDGE_CURVE('',#4961,#5119,#3098,.T.);
#6551=EDGE_CURVE('',#4962,#5118,#3099,.T.);
#6552=EDGE_CURVE('',#4963,#5117,#3100,.T.);
#6553=EDGE_CURVE('',#4964,#5116,#3101,.T.);
#6554=EDGE_CURVE('',#4965,#5115,#3102,.T.);
#6555=EDGE_CURVE('',#4966,#5114,#3103,.T.);
#6556=EDGE_CURVE('',#4997,#5137,#3104,.T.);
#6557=EDGE_CURVE('',#4996,#5136,#3105,.T.);
#6558=EDGE_CURVE('',#4998,#5155,#3106,.T.);
#6559=EDGE_CURVE('',#4999,#5154,#3107,.T.);
#6560=EDGE_CURVE('',#5000,#5153,#3108,.T.);
#6561=EDGE_CURVE('',#5001,#5152,#3109,.T.);
#6562=EDGE_CURVE('',#5002,#5151,#3110,.T.);
#6563=EDGE_CURVE('',#5003,#5150,#3111,.T.);
#6564=EDGE_CURVE('',#5004,#5149,#3112,.T.);
#6565=EDGE_CURVE('',#5005,#5148,#3113,.T.);
#6566=EDGE_CURVE('',#5006,#5147,#3114,.T.);
#6567=EDGE_CURVE('',#5007,#5146,#3115,.T.);
#6568=EDGE_CURVE('',#5008,#5145,#3116,.T.);
#6569=EDGE_CURVE('',#5009,#5144,#3117,.T.);
#6570=EDGE_CURVE('',#5010,#5143,#3118,.T.);
#6571=EDGE_CURVE('',#5011,#5142,#3119,.T.);
#6572=EDGE_CURVE('',#5012,#5141,#3120,.T.);
#6573=EDGE_CURVE('',#5013,#5140,#3121,.T.);
#6574=EDGE_CURVE('',#5014,#5139,#3122,.T.);
#6575=EDGE_CURVE('',#5015,#5138,#3123,.T.);
#6576=EDGE_CURVE('',#4968,#5157,#3124,.T.);
#6577=EDGE_CURVE('',#4967,#5156,#3125,.T.);
#6578=EDGE_CURVE('',#4969,#5165,#3126,.T.);
#6579=EDGE_CURVE('',#4970,#5164,#3127,.T.);
#6580=EDGE_CURVE('',#4971,#5163,#3128,.T.);
#6581=EDGE_CURVE('',#4972,#5162,#3129,.T.);
#6582=EDGE_CURVE('',#4973,#5161,#3130,.T.);
#6583=EDGE_CURVE('',#4974,#5160,#3131,.T.);
#6584=EDGE_CURVE('',#4975,#5159,#3132,.T.);
#6585=EDGE_CURVE('',#4976,#5158,#3133,.T.);
#6586=EDGE_CURVE('',#4978,#5167,#3134,.T.);
#6587=EDGE_CURVE('',#4977,#5166,#3135,.T.);
#6588=EDGE_CURVE('',#4979,#5169,#3136,.T.);
#6589=EDGE_CURVE('',#4980,#5168,#3137,.T.);
#6590=EDGE_CURVE('',#4982,#5171,#3138,.T.);
#6591=EDGE_CURVE('',#4981,#5170,#3139,.T.);
#6592=EDGE_CURVE('',#4983,#5181,#3140,.T.);
#6593=EDGE_CURVE('',#4984,#5180,#3141,.T.);
#6594=EDGE_CURVE('',#4985,#5179,#3142,.T.);
#6595=EDGE_CURVE('',#4986,#5178,#3143,.T.);
#6596=EDGE_CURVE('',#4987,#5177,#3144,.T.);
#6597=EDGE_CURVE('',#4988,#5176,#3145,.T.);
#6598=EDGE_CURVE('',#4989,#5175,#3146,.T.);
#6599=EDGE_CURVE('',#4990,#5174,#3147,.T.);
#6600=EDGE_CURVE('',#4991,#5173,#3148,.T.);
#6601=EDGE_CURVE('',#4992,#5172,#3149,.T.);
#6602=EDGE_CURVE('',#4838,#4757,#2136,.T.);
#6603=EDGE_CURVE('',#5182,#4838,#3150,.T.);
#6604=EDGE_CURVE('',#5182,#4759,#1796,.T.);
#6605=EDGE_CURVE('',#5182,#4783,#3151,.T.);
#6606=EDGE_CURVE('',#5182,#4697,#1797,.T.);
#6607=EDGE_CURVE('',#4759,#4697,#1798,.T.);
#6608=EDGE_CURVE('',#4696,#4760,#2137,.T.);
#6609=EDGE_CURVE('',#4756,#4696,#1799,.T.);
#6610=EDGE_CURVE('',#4823,#5183,#2138,.T.);
#6611=EDGE_CURVE('',#5183,#5184,#2139,.T.);
#6612=EDGE_CURVE('',#4824,#5184,#2140,.T.);
#6613=EDGE_CURVE('',#5184,#5185,#1800,.T.);
#6614=EDGE_CURVE('',#4825,#5185,#2141,.T.);
#6615=EDGE_CURVE('',#5185,#5186,#3152,.T.);
#6616=EDGE_CURVE('',#4826,#5186,#2142,.T.);
#6617=EDGE_CURVE('',#5186,#5187,#1801,.T.);
#6618=EDGE_CURVE('',#4827,#5187,#2143,.T.);
#6619=EDGE_CURVE('',#5187,#5188,#2144,.T.);
#6620=EDGE_CURVE('',#4828,#5188,#2145,.T.);
#6621=EDGE_CURVE('',#5188,#5183,#1802,.T.);
#6622=EDGE_CURVE('',#5188,#5189,#3153,.T.);
#6623=EDGE_CURVE('',#5189,#5190,#2146,.T.);
#6624=EDGE_CURVE('',#5183,#5190,#3154,.T.);
#6625=EDGE_CURVE('',#5190,#5184,#3155,.T.);
#6626=EDGE_CURVE('',#5191,#5190,#2147,.T.);
#6627=EDGE_CURVE('',#5191,#5185,#3156,.T.);
#6628=EDGE_CURVE('',#5192,#5191,#2148,.T.);
#6629=EDGE_CURVE('',#5186,#5192,#3157,.T.);
#6630=EDGE_CURVE('',#5193,#5193,#2149,.T.);
#6631=EDGE_CURVE('',#4734,#5193,#3158,.T.);
#6632=EDGE_CURVE('',#5192,#5189,#2150,.T.);
#6633=EDGE_CURVE('',#5187,#5189,#3159,.T.);
#6634=EDGE_CURVE('',#4782,#4739,#3160,.T.);
#6635=EDGE_CURVE('',#5194,#4816,#1803,.T.);
#6636=EDGE_CURVE('',#4723,#5194,#3161,.T.);
#6637=EDGE_CURVE('',#4791,#4722,#3162,.T.);
#6638=EDGE_CURVE('',#4740,#4707,#2151,.T.);
#6639=EDGE_CURVE('',#4782,#5195,#3163,.T.);
#6640=EDGE_CURVE('',#5196,#5195,#3164,.T.);
#6641=EDGE_CURVE('',#5197,#5196,#2152,.T.);
#6642=EDGE_CURVE('',#5197,#4708,#3165,.T.);
#6643=EDGE_CURVE('',#5198,#4777,#3166,.T.);
#6644=EDGE_CURVE('',#5198,#5199,#2153,.T.);
#6645=EDGE_CURVE('',#4778,#5199,#3167,.T.);
#6646=EDGE_CURVE('',#5200,#5197,#3168,.T.);
#6647=EDGE_CURVE('',#4709,#5200,#3169,.T.);
#6648=EDGE_CURVE('',#4710,#4752,#2154,.T.);
#6649=EDGE_CURVE('',#5200,#5201,#2155,.T.);
#6650=EDGE_CURVE('',#5201,#5202,#3170,.T.);
#6651=EDGE_CURVE('',#4753,#5202,#3171,.T.);
#6652=EDGE_CURVE('',#5203,#5202,#3172,.T.);
#6653=EDGE_CURVE('',#4742,#5203,#3173,.T.);
#6654=EDGE_CURVE('',#5204,#5203,#3174,.T.);
#6655=EDGE_CURVE('',#5204,#4720,#2156,.T.);
#6656=EDGE_CURVE('',#4719,#4743,#2157,.T.);
#6657=EDGE_CURVE('',#4718,#4744,#2158,.T.);
#6658=EDGE_CURVE('',#4717,#4745,#2159,.T.);
#6659=EDGE_CURVE('',#4716,#4746,#2160,.T.);
#6660=EDGE_CURVE('',#4715,#4747,#2161,.T.);
#6661=EDGE_CURVE('',#4714,#4748,#2162,.T.);
#6662=EDGE_CURVE('',#4713,#4749,#2163,.T.);
#6663=EDGE_CURVE('',#4712,#4750,#2164,.T.);
#6664=EDGE_CURVE('',#4711,#4751,#2165,.T.);
#6665=EDGE_CURVE('',#5205,#5204,#3175,.T.);
#6666=EDGE_CURVE('',#4721,#5205,#2166,.T.);
#6667=EDGE_CURVE('',#5205,#5206,#3176,.T.);
#6668=EDGE_CURVE('',#5207,#5206,#3177,.T.);
#6669=EDGE_CURVE('',#5207,#5208,#3178,.T.);
#6670=EDGE_CURVE('',#4792,#5208,#3179,.T.);
#6671=EDGE_CURVE('',#5209,#5208,#2167,.T.);
#6672=EDGE_CURVE('',#4793,#5209,#3180,.T.);
#6673=EDGE_CURVE('',#5209,#5210,#3181,.T.);
#6674=EDGE_CURVE('',#5210,#4794,#3182,.T.);
#6675=EDGE_CURVE('',#5211,#5212,#3183,.T.);
#6676=EDGE_CURVE('',#4795,#5212,#2168,.T.);
#6677=EDGE_CURVE('',#5211,#5210,#2169,.T.);
#6678=EDGE_CURVE('',#5213,#5214,#3184,.T.);
#6679=EDGE_CURVE('',#5215,#5213,#3185,.T.);
#6680=EDGE_CURVE('',#5215,#5212,#2170,.T.);
#6681=EDGE_CURVE('',#5214,#5211,#3186,.T.);
#6682=EDGE_CURVE('',#5216,#5214,#2171,.T.);
#6683=EDGE_CURVE('',#5217,#5216,#3187,.T.);
#6684=EDGE_CURVE('',#5213,#5217,#2172,.T.);
#6685=EDGE_CURVE('',#5207,#5218,#2173,.T.);
#6686=EDGE_CURVE('',#5218,#5216,#3188,.T.);
#6687=EDGE_CURVE('',#5218,#5219,#3189,.T.);
#6688=EDGE_CURVE('',#5219,#5217,#3190,.T.);
#6689=EDGE_CURVE('',#5201,#5196,#3191,.T.);
#6690=EDGE_CURVE('',#5195,#5220,#3192,.T.);
#6691=EDGE_CURVE('',#5220,#5221,#3193,.T.);
#6692=EDGE_CURVE('',#5221,#5222,#2174,.T.);
#6693=EDGE_CURVE('',#5222,#5223,#3194,.T.);
#6694=EDGE_CURVE('',#5223,#5224,#3195,.T.);
#6695=EDGE_CURVE('',#5224,#5225,#3196,.T.);
#6696=EDGE_CURVE('',#5215,#5225,#3197,.T.);
#6697=EDGE_CURVE('',#5219,#5206,#2175,.T.);
#6698=EDGE_CURVE('',#5225,#4796,#2176,.T.);
#6699=EDGE_CURVE('',#4768,#5226,#3198,.T.);
#6700=EDGE_CURVE('',#5227,#5224,#3199,.T.);
#6701=EDGE_CURVE('',#5226,#5227,#3200,.T.);
#6702=EDGE_CURVE('',#5228,#4775,#3201,.T.);
#6703=EDGE_CURVE('',#5228,#5229,#3202,.T.);
#6704=EDGE_CURVE('',#5230,#5229,#3203,.T.);
#6705=EDGE_CURVE('',#5230,#5231,#3204,.T.);
#6706=EDGE_CURVE('',#5231,#5232,#3205,.T.);
#6707=EDGE_CURVE('',#5232,#5233,#3206,.T.);
#6708=EDGE_CURVE('',#5233,#5234,#3207,.T.);
#6709=EDGE_CURVE('',#5234,#5235,#3208,.T.);
#6710=EDGE_CURVE('',#5235,#4776,#3209,.T.);
#6711=EDGE_CURVE('',#5226,#5236,#3210,.T.);
#6712=EDGE_CURVE('',#4767,#5236,#3211,.T.);
#6713=EDGE_CURVE('',#5198,#5235,#1804,.T.);
#6714=EDGE_CURVE('',#5230,#5237,#2177,.T.);
#6715=EDGE_CURVE('',#5237,#5238,#2178,.T.);
#6716=EDGE_CURVE('',#5238,#5223,#2179,.T.);
#6717=EDGE_CURVE('',#5222,#5239,#1805,.T.);
#6718=EDGE_CURVE('',#5240,#5239,#2180,.T.);
#6719=EDGE_CURVE('',#5241,#5240,#3212,.T.);
#6720=EDGE_CURVE('',#5242,#5241,#1806,.T.);
#6721=EDGE_CURVE('',#5242,#5199,#1807,.T.);
#6722=EDGE_CURVE('',#5234,#5243,#1808,.T.);
#6723=EDGE_CURVE('',#5243,#5244,#2181,.T.);
#6724=EDGE_CURVE('',#5244,#5245,#3213,.T.);
#6725=EDGE_CURVE('',#5246,#5245,#2182,.T.);
#6726=EDGE_CURVE('',#5246,#5231,#1809,.T.);
#6727=EDGE_CURVE('',#5232,#5247,#2183,.T.);
#6728=EDGE_CURVE('',#5246,#5247,#3214,.T.);
#6729=EDGE_CURVE('',#5248,#5249,#2184,.T.);
#6730=EDGE_CURVE('',#5249,#5250,#3215,.T.);
#6731=EDGE_CURVE('',#5251,#5250,#3216,.T.);
#6732=EDGE_CURVE('',#5241,#5251,#2185,.T.);
#6733=EDGE_CURVE('',#5240,#5248,#3217,.T.);
#6734=EDGE_CURVE('',#5247,#5245,#3218,.T.);
#6735=EDGE_CURVE('',#5252,#5244,#3219,.T.);
#6736=EDGE_CURVE('',#5252,#5233,#2186,.T.);
#6737=EDGE_CURVE('',#5249,#5221,#3220,.T.);
#6738=EDGE_CURVE('',#5248,#5239,#3221,.T.);
#6739=EDGE_CURVE('',#5250,#5220,#3222,.T.);
#6740=EDGE_CURVE('',#5252,#5243,#3223,.T.);
#6741=EDGE_CURVE('',#5251,#4780,#3224,.T.);
#6742=EDGE_CURVE('',#4781,#5220,#3225,.T.);
#6743=EDGE_CURVE('',#4779,#5242,#3226,.T.);
#6744=EDGE_CURVE('',#5229,#5237,#3227,.T.);
#6745=EDGE_CURVE('',#5238,#5253,#3228,.T.);
#6746=EDGE_CURVE('',#5253,#5223,#3229,.T.);
#6747=EDGE_CURVE('',#5254,#5255,#3230,.T.);
#6748=EDGE_CURVE('',#5254,#5256,#109,.T.);
#6749=EDGE_CURVE('',#5257,#5256,#3231,.T.);
#6750=EDGE_CURVE('',#5257,#5236,#2187,.T.);
#6751=EDGE_CURVE('',#5227,#5253,#3232,.T.);
#6752=EDGE_CURVE('',#5237,#5238,#3233,.T.);
#6753=EDGE_CURVE('',#5228,#5258,#2188,.T.);
#6754=EDGE_CURVE('',#5258,#5259,#3234,.T.);
#6755=EDGE_CURVE('',#5259,#5255,#110,.T.);
#6756=EDGE_CURVE('',#5254,#4771,#3235,.T.);
#6757=EDGE_CURVE('',#4772,#5255,#3236,.T.);
#6758=EDGE_CURVE('',#5260,#5259,#3237,.T.);
#6759=EDGE_CURVE('',#4772,#5260,#111,.T.);
#6760=EDGE_CURVE('',#4773,#5260,#3238,.T.);
#6761=EDGE_CURVE('',#5258,#4774,#3239,.T.);
#6762=EDGE_CURVE('',#4771,#5261,#112,.T.);
#6763=EDGE_CURVE('',#5256,#5261,#3240,.T.);
#6764=EDGE_CURVE('',#4769,#5257,#3241,.T.);
#6765=EDGE_CURVE('',#5261,#4770,#3242,.T.);
#6766=EDGE_CURVE('',#4741,#4706,#2189,.T.);
#6767=EDGE_CURVE('',#5194,#5262,#2190,.T.);
#6768=EDGE_CURVE('',#4724,#5262,#3243,.T.);
#6769=EDGE_CURVE('',#5263,#5262,#3244,.T.);
#6770=EDGE_CURVE('',#5263,#4725,#3245,.T.);
#6771=EDGE_CURVE('',#5264,#5263,#2191,.T.);
#6772=EDGE_CURVE('',#5264,#4726,#3246,.T.);
#6773=EDGE_CURVE('',#5265,#5264,#3247,.T.);
#6774=EDGE_CURVE('',#5265,#4727,#3248,.T.);
#6775=EDGE_CURVE('',#5266,#5265,#2192,.T.);
#6776=EDGE_CURVE('',#5266,#4728,#3249,.T.);
#6777=EDGE_CURVE('',#5267,#5266,#3250,.T.);
#6778=EDGE_CURVE('',#5267,#4729,#3251,.T.);
#6779=EDGE_CURVE('',#4813,#5267,#2193,.T.);
#6780=EDGE_CURVE('',#5268,#5267,#2194,.T.);
#6781=EDGE_CURVE('',#4814,#5268,#2195,.T.);
#6782=EDGE_CURVE('',#5269,#5268,#3252,.T.);
#6783=EDGE_CURVE('',#4815,#5269,#2196,.T.);
#6784=EDGE_CURVE('',#5262,#5269,#2197,.T.);
#6785=EDGE_CURVE('',#5270,#5269,#3253,.T.);
#6786=EDGE_CURVE('',#5270,#5263,#2198,.T.);
#6787=EDGE_CURVE('',#5271,#5270,#2199,.T.);
#6788=EDGE_CURVE('',#5271,#5264,#2200,.T.);
#6789=EDGE_CURVE('',#5268,#5272,#3254,.T.);
#6790=EDGE_CURVE('',#5272,#5273,#2201,.T.);
#6791=EDGE_CURVE('',#5273,#5271,#3255,.T.);
#6792=EDGE_CURVE('',#5274,#5275,#2202,.T.);
#6793=EDGE_CURVE('',#5275,#5274,#2203,.T.);
#6794=EDGE_CURVE('',#5273,#5265,#2204,.T.);
#6795=EDGE_CURVE('',#5272,#5266,#2205,.T.);
#6796=EDGE_CURVE('',#5275,#5276,#2206,.T.);
#6797=EDGE_CURVE('',#5276,#5277,#2207,.T.);
#6798=EDGE_CURVE('',#5277,#5276,#2208,.T.);
#6799=EDGE_CURVE('',#5277,#5278,#3256,.T.);
#6800=EDGE_CURVE('',#5278,#5278,#2209,.T.);
#6801=EDGE_CURVE('',#5279,#5279,#2210,.T.);
#6802=EDGE_CURVE('',#5280,#5281,#2211,.T.);
#6803=EDGE_CURVE('',#5280,#5279,#3257,.T.);
#6804=EDGE_CURVE('',#5281,#5280,#2212,.T.);
#6805=EDGE_CURVE('',#4736,#5281,#2213,.T.);
#6806=EDGE_CURVE('',#4738,#5282,#2214,.T.);
#6807=EDGE_CURVE('',#5282,#5283,#2215,.T.);
#6808=EDGE_CURVE('',#5283,#5284,#2216,.T.);
#6809=EDGE_CURVE('',#5284,#5282,#2217,.T.);
#6810=EDGE_CURVE('',#5284,#5285,#3258,.T.);
#6811=EDGE_CURVE('',#5285,#5285,#2218,.T.);
#6812=EDGE_CURVE('',#5286,#5287,#3259,.T.);
#6813=EDGE_CURVE('',#5288,#5287,#3260,.T.);
#6814=EDGE_CURVE('',#5288,#5289,#3261,.T.);
#6815=EDGE_CURVE('',#5289,#5286,#3262,.T.);
#6816=EDGE_CURVE('',#5286,#5290,#2219,.T.);
#6817=EDGE_CURVE('',#5290,#5291,#3263,.T.);
#6818=EDGE_CURVE('',#5287,#5291,#2220,.T.);
#6819=EDGE_CURVE('',#5292,#5293,#1810,.T.);
#6820=EDGE_CURVE('',#5287,#5292,#2221,.T.);
#6821=EDGE_CURVE('',#5291,#5293,#2222,.T.);
#6822=EDGE_CURVE('',#5294,#5293,#2223,.T.);
#6823=EDGE_CURVE('',#5294,#5292,#2224,.T.);
#6824=EDGE_CURVE('',#5295,#5294,#1811,.T.);
#6825=EDGE_CURVE('',#5295,#5292,#1812,.T.);
#6826=EDGE_CURVE('',#5296,#5297,#2225,.T.);
#6827=EDGE_CURVE('',#5298,#5296,#2226,.T.);
#6828=EDGE_CURVE('',#5297,#5298,#2227,.T.);
#6829=EDGE_CURVE('',#5297,#5299,#3264,.T.);
#6830=EDGE_CURVE('',#5299,#5300,#1813,.T.);
#6831=EDGE_CURVE('',#5300,#5301,#3265,.T.);
#6832=EDGE_CURVE('',#5301,#5302,#1814,.T.);
#6833=EDGE_CURVE('',#5302,#5303,#2228,.T.);
#6834=EDGE_CURVE('',#5303,#5304,#1815,.T.);
#6835=EDGE_CURVE('',#5304,#5305,#3266,.T.);
#6836=EDGE_CURVE('',#5305,#5295,#1816,.T.);
#6837=EDGE_CURVE('',#5294,#5306,#3267,.T.);
#6838=EDGE_CURVE('',#5306,#5307,#1817,.T.);
#6839=EDGE_CURVE('',#5307,#5308,#2229,.T.);
#6840=EDGE_CURVE('',#5308,#5309,#1818,.T.);
#6841=EDGE_CURVE('',#5309,#5310,#3268,.T.);
#6842=EDGE_CURVE('',#5310,#5299,#1819,.T.);
#6843=EDGE_CURVE('',#5311,#5299,#1820,.T.);
#6844=EDGE_CURVE('',#5310,#5311,#2230,.T.);
#6845=EDGE_CURVE('',#5299,#5312,#1821,.T.);
#6846=EDGE_CURVE('',#5311,#5286,#2231,.T.);
#6847=EDGE_CURVE('',#5289,#5312,#2232,.T.);
#6848=EDGE_CURVE('',#5300,#5312,#2233,.T.);
#6849=EDGE_CURVE('',#5313,#5295,#1822,.T.);
#6850=EDGE_CURVE('',#5305,#5313,#2234,.T.);
#6851=EDGE_CURVE('',#5313,#5288,#2235,.T.);
#6852=EDGE_CURVE('',#5314,#5313,#1823,.T.);
#6853=EDGE_CURVE('',#5314,#5315,#2236,.T.);
#6854=EDGE_CURVE('',#5288,#5315,#2237,.T.);
#6855=EDGE_CURVE('',#5305,#5314,#2238,.T.);
#6856=EDGE_CURVE('',#5304,#5316,#2239,.T.);
#6857=EDGE_CURVE('',#5316,#5314,#3269,.T.);
#6858=EDGE_CURVE('',#5316,#5317,#3270,.T.);
#6859=EDGE_CURVE('',#5318,#5317,#3271,.T.);
#6860=EDGE_CURVE('',#5319,#5318,#2240,.T.);
#6861=EDGE_CURVE('',#5315,#5319,#3272,.T.);
#6862=EDGE_CURVE('',#5320,#5320,#2241,.T.);
#6863=EDGE_CURVE('',#5321,#5321,#2242,.T.);
#6864=EDGE_CURVE('',#5321,#5320,#3273,.T.);
#6865=EDGE_CURVE('',#5322,#5323,#3274,.T.);
#6866=EDGE_CURVE('',#5322,#5324,#3275,.T.);
#6867=EDGE_CURVE('',#5293,#5324,#3276,.T.);
#6868=EDGE_CURVE('',#5323,#5290,#2243,.T.);
#6869=EDGE_CURVE('',#5309,#5322,#2244,.T.);
#6870=EDGE_CURVE('',#5310,#5323,#2245,.T.);
#6871=EDGE_CURVE('',#5323,#5311,#1824,.T.);
#6872=EDGE_CURVE('',#5308,#5325,#2246,.T.);
#6873=EDGE_CURVE('',#5325,#5322,#1825,.T.);
#6874=EDGE_CURVE('',#5325,#5326,#3277,.T.);
#6875=EDGE_CURVE('',#5324,#5326,#1826,.T.);
#6876=EDGE_CURVE('',#5306,#5324,#2247,.T.);
#6877=EDGE_CURVE('',#5307,#5326,#2248,.T.);
#6878=EDGE_CURVE('',#5326,#5325,#2249,.T.);
#6879=EDGE_CURVE('',#5327,#5328,#2250,.T.);
#6880=EDGE_CURVE('',#5328,#5327,#3278,.T.);
#6881=EDGE_CURVE('',#5302,#5327,#2251,.T.);
#6882=EDGE_CURVE('',#5303,#5328,#2252,.T.);
#6883=EDGE_CURVE('',#5328,#5316,#1827,.T.);
#6884=EDGE_CURVE('',#5317,#5327,#1828,.T.);
#6885=EDGE_CURVE('',#5301,#5317,#2253,.T.);
#6886=EDGE_CURVE('',#5300,#5318,#2254,.T.);
#6887=EDGE_CURVE('',#5312,#5318,#1829,.T.);
#6888=EDGE_CURVE('',#5289,#5319,#2255,.T.);
#6889=EDGE_CURVE('',#5329,#5330,#2256,.T.);
#6890=EDGE_CURVE('',#5330,#5329,#2257,.T.);
#6891=EDGE_CURVE('',#5330,#5298,#2258,.T.);
#6892=EDGE_CURVE('',#5331,#5332,#2259,.T.);
#6893=EDGE_CURVE('',#5331,#5333,#3279,.T.);
#6894=EDGE_CURVE('',#5334,#5333,#2260,.T.);
#6895=EDGE_CURVE('',#5334,#5332,#3280,.T.);
#6896=EDGE_CURVE('',#5335,#5331,#1830,.T.);
#6897=EDGE_CURVE('',#5332,#5336,#1831,.T.);
#6898=EDGE_CURVE('',#5335,#5336,#2261,.T.);
#6899=EDGE_CURVE('',#5335,#5337,#2262,.T.);
#6900=EDGE_CURVE('',#5331,#5337,#1832,.T.);
#6901=EDGE_CURVE('',#5337,#5338,#3281,.T.);
#6902=EDGE_CURVE('',#5338,#5333,#1833,.T.);
#6903=EDGE_CURVE('',#5338,#5339,#2263,.T.);
#6904=EDGE_CURVE('',#5333,#5339,#1834,.T.);
#6905=EDGE_CURVE('',#5340,#5334,#1835,.T.);
#6906=EDGE_CURVE('',#5340,#5339,#2264,.T.);
#6907=EDGE_CURVE('',#5334,#5341,#1836,.T.);
#6908=EDGE_CURVE('',#5340,#5341,#2265,.T.);
#6909=EDGE_CURVE('',#5342,#5332,#1837,.T.);
#6910=EDGE_CURVE('',#5341,#5342,#3282,.T.);
#6911=EDGE_CURVE('',#5342,#5336,#2266,.T.);
#6912=EDGE_CURVE('',#5343,#5344,#2267,.T.);
#6913=EDGE_CURVE('',#5344,#5345,#3283,.T.);
#6914=EDGE_CURVE('',#5346,#5345,#2268,.T.);
#6915=EDGE_CURVE('',#5343,#5346,#3284,.T.);
#6916=EDGE_CURVE('',#5342,#5347,#3285,.T.);
#6917=EDGE_CURVE('',#5348,#5347,#2269,.T.);
#6918=EDGE_CURVE('',#5336,#5348,#3286,.T.);
#6919=EDGE_CURVE('',#5343,#5349,#2270,.T.);
#6920=EDGE_CURVE('',#5344,#5349,#2271,.T.);
#6921=EDGE_CURVE('',#5350,#5351,#2272,.T.);
#6922=EDGE_CURVE('',#5344,#5351,#3287,.T.);
#6923=EDGE_CURVE('',#5349,#5350,#3288,.T.);
#6924=EDGE_CURVE('',#5350,#5352,#2273,.T.);
#6925=EDGE_CURVE('',#5351,#5352,#2274,.T.);
#6926=EDGE_CURVE('',#5351,#5353,#3289,.T.);
#6927=EDGE_CURVE('',#5352,#5354,#3290,.T.);
#6928=EDGE_CURVE('',#5353,#5354,#2275,.T.);
#6929=EDGE_CURVE('',#5355,#5341,#3291,.T.);
#6930=EDGE_CURVE('',#5347,#5355,#3292,.T.);
#6931=EDGE_CURVE('',#5356,#5357,#3293,.T.);
#6932=EDGE_CURVE('',#5357,#5358,#3294,.T.);
#6933=EDGE_CURVE('',#5359,#5358,#3295,.T.);
#6934=EDGE_CURVE('',#5356,#5359,#3296,.T.);
#6935=EDGE_CURVE('',#5345,#5353,#3297,.T.);
#6936=EDGE_CURVE('',#5360,#5361,#3298,.T.);
#6937=EDGE_CURVE('',#5360,#5347,#2276,.T.);
#6938=EDGE_CURVE('',#5361,#5355,#2277,.T.);
#6939=EDGE_CURVE('',#5362,#5363,#3299,.T.);
#6940=EDGE_CURVE('',#5363,#5364,#2278,.T.);
#6941=EDGE_CURVE('',#5364,#5365,#2279,.T.);
#6942=EDGE_CURVE('',#5365,#5366,#3300,.T.);
#6943=EDGE_CURVE('',#5366,#5367,#2280,.T.);
#6944=EDGE_CURVE('',#5367,#5368,#2281,.T.);
#6945=EDGE_CURVE('',#5368,#5369,#3301,.T.);
#6946=EDGE_CURVE('',#5369,#5360,#2282,.T.);
#6947=EDGE_CURVE('',#5361,#5362,#2283,.T.);
#6948=EDGE_CURVE('',#5370,#5371,#1838,.T.);
#6949=EDGE_CURVE('',#5363,#5370,#113,.T.);
#6950=EDGE_CURVE('',#5362,#5372,#2284,.T.);
#6951=EDGE_CURVE('',#5372,#5371,#3302,.T.);
#6952=EDGE_CURVE('',#5373,#5370,#3303,.T.);
#6953=EDGE_CURVE('',#5374,#5371,#3304,.T.);
#6954=EDGE_CURVE('',#5374,#5373,#1839,.T.);
#6955=EDGE_CURVE('',#5373,#5375,#114,.T.);
#6956=EDGE_CURVE('',#5376,#5375,#2285,.T.);
#6957=EDGE_CURVE('',#5376,#5364,#3305,.T.);
#6958=EDGE_CURVE('',#5377,#5368,#115,.T.);
#6959=EDGE_CURVE('',#5367,#5378,#3306,.T.);
#6960=EDGE_CURVE('',#5379,#5378,#2286,.T.);
#6961=EDGE_CURVE('',#5379,#5380,#116,.T.);
#6962=EDGE_CURVE('',#5377,#5380,#3307,.T.);
#6963=EDGE_CURVE('',#5381,#5365,#3308,.T.);
#6964=EDGE_CURVE('',#5381,#5376,#2287,.T.);
#6965=EDGE_CURVE('',#5382,#5383,#3309,.T.);
#6966=EDGE_CURVE('',#5384,#5383,#3310,.T.);
#6967=EDGE_CURVE('',#5384,#5385,#3311,.T.);
#6968=EDGE_CURVE('',#5385,#5386,#2288,.T.);
#6969=EDGE_CURVE('',#5387,#5386,#3312,.T.);
#6970=EDGE_CURVE('',#5366,#5387,#3313,.T.);
#6971=EDGE_CURVE('',#5388,#5381,#3314,.T.);
#6972=EDGE_CURVE('',#5388,#5382,#2289,.T.);
#6973=EDGE_CURVE('',#5389,#5382,#3315,.T.);
#6974=EDGE_CURVE('',#5390,#5389,#3316,.T.);
#6975=EDGE_CURVE('',#5391,#5390,#2290,.T.);
#6976=EDGE_CURVE('',#5383,#5391,#3317,.T.);
#6977=EDGE_CURVE('',#5392,#5388,#3318,.T.);
#6978=EDGE_CURVE('',#5392,#5389,#2291,.T.);
#6979=EDGE_CURVE('',#5357,#5392,#2292,.T.);
#6980=EDGE_CURVE('',#5357,#5389,#2293,.T.);
#6981=EDGE_CURVE('',#5392,#5393,#3319,.T.);
#6982=EDGE_CURVE('',#5358,#5393,#2294,.T.);
#6983=EDGE_CURVE('',#5358,#5394,#2295,.T.);
#6984=EDGE_CURVE('',#5394,#5393,#2296,.T.);
#6985=EDGE_CURVE('',#5395,#5394,#3320,.T.);
#6986=EDGE_CURVE('',#5359,#5395,#2297,.T.);
#6987=EDGE_CURVE('',#5396,#5340,#3321,.T.);
#6988=EDGE_CURVE('',#5355,#5396,#2298,.T.);
#6989=EDGE_CURVE('',#5397,#5395,#1840,.T.);
#6990=EDGE_CURVE('',#5359,#5397,#1841,.T.);
#6991=EDGE_CURVE('',#5398,#5399,#1842,.T.);
#6992=EDGE_CURVE('',#5399,#5397,#2299,.T.);
#6993=EDGE_CURVE('',#5398,#5395,#2300,.T.);
#6994=EDGE_CURVE('',#5398,#5400,#2301,.T.);
#6995=EDGE_CURVE('',#5399,#5400,#1843,.T.);
#6996=EDGE_CURVE('',#5400,#5401,#3322,.T.);
#6997=EDGE_CURVE('',#5401,#5402,#1844,.T.);
#6998=EDGE_CURVE('',#5399,#5402,#3323,.T.);
#6999=EDGE_CURVE('',#5403,#5404,#3324,.T.);
#7000=EDGE_CURVE('',#5404,#5397,#3325,.T.);
#7001=EDGE_CURVE('',#5405,#5402,#2302,.T.);
#7002=EDGE_CURVE('',#5405,#5406,#3326,.T.);
#7003=EDGE_CURVE('',#5406,#5407,#3327,.T.);
#7004=EDGE_CURVE('',#5407,#5403,#3328,.T.);
#7005=EDGE_CURVE('',#5408,#5408,#2303,.T.);
#7006=EDGE_CURVE('',#5408,#5409,#3329,.T.);
#7007=EDGE_CURVE('',#5409,#5409,#2304,.T.);
#7008=EDGE_CURVE('',#5410,#5410,#2305,.T.);
#7009=EDGE_CURVE('',#5410,#5411,#3330,.T.);
#7010=EDGE_CURVE('',#5411,#5411,#2306,.T.);
#7011=EDGE_CURVE('',#5412,#5412,#2307,.T.);
#7012=EDGE_CURVE('',#5412,#5413,#3331,.T.);
#7013=EDGE_CURVE('',#5413,#5414,#2308,.T.);
#7014=EDGE_CURVE('',#5414,#5413,#2309,.T.);
#7015=EDGE_CURVE('',#5415,#5416,#2310,.T.);
#7016=EDGE_CURVE('',#5416,#5414,#3332,.T.);
#7017=EDGE_CURVE('',#5416,#5415,#2311,.T.);
#7018=EDGE_CURVE('',#5383,#5403,#117,.T.);
#7019=EDGE_CURVE('',#5404,#5391,#2312,.T.);
#7020=EDGE_CURVE('',#5404,#5356,#2313,.T.);
#7021=EDGE_CURVE('',#5356,#5390,#2314,.T.);
#7022=EDGE_CURVE('',#5353,#5406,#2315,.T.);
#7023=EDGE_CURVE('',#5405,#5345,#1845,.T.);
#7024=EDGE_CURVE('',#5354,#5417,#2316,.T.);
#7025=EDGE_CURVE('',#5406,#5417,#2317,.T.);
#7026=EDGE_CURVE('',#5417,#5384,#3333,.T.);
#7027=EDGE_CURVE('',#5384,#5407,#118,.T.);
#7028=EDGE_CURVE('',#5385,#5352,#3334,.T.);
#7029=EDGE_CURVE('',#5386,#5350,#3335,.T.);
#7030=EDGE_CURVE('',#5418,#5375,#3336,.T.);
#7031=EDGE_CURVE('',#5393,#5418,#2318,.T.);
#7032=EDGE_CURVE('',#5419,#5349,#2319,.T.);
#7033=EDGE_CURVE('',#5379,#5419,#3337,.T.);
#7034=EDGE_CURVE('',#5378,#5387,#2320,.T.);
#7035=EDGE_CURVE('',#5394,#5420,#2321,.T.);
#7036=EDGE_CURVE('',#5420,#5418,#2322,.T.);
#7037=EDGE_CURVE('',#5421,#5343,#2323,.T.);
#7038=EDGE_CURVE('',#5346,#5422,#2324,.T.);
#7039=EDGE_CURVE('',#5422,#5421,#3338,.T.);
#7040=EDGE_CURVE('',#5420,#5398,#3339,.T.);
#7041=EDGE_CURVE('',#5423,#5335,#3340,.T.);
#7042=EDGE_CURVE('',#5423,#5348,#2325,.T.);
#7043=EDGE_CURVE('',#5339,#5424,#3341,.T.);
#7044=EDGE_CURVE('',#5396,#5424,#2326,.T.);
#7045=EDGE_CURVE('',#5421,#5419,#2327,.T.);
#7046=EDGE_CURVE('',#5425,#5421,#2328,.T.);
#7047=EDGE_CURVE('',#5425,#5419,#2329,.T.);
#7048=EDGE_CURVE('',#5401,#5422,#2330,.T.);
#7049=EDGE_CURVE('',#5401,#5425,#3342,.T.);
#7050=EDGE_CURVE('',#5426,#5337,#3343,.T.);
#7051=EDGE_CURVE('',#5426,#5423,#2331,.T.);
#7052=EDGE_CURVE('',#5427,#5425,#3344,.T.);
#7053=EDGE_CURVE('',#5428,#5400,#3345,.T.);
#7054=EDGE_CURVE('',#5428,#5374,#3346,.T.);
#7055=EDGE_CURVE('',#5338,#5372,#3347,.T.);
#7056=EDGE_CURVE('',#5429,#5426,#3348,.T.);
#7057=EDGE_CURVE('',#5429,#5427,#3349,.T.);
#7058=EDGE_CURVE('',#5380,#5427,#1846,.T.);
#7059=EDGE_CURVE('',#5429,#5377,#1847,.T.);
#7060=EDGE_CURVE('',#5369,#5426,#2332,.T.);
#7061=EDGE_CURVE('',#5369,#5423,#2333,.T.);
#7062=EDGE_CURVE('',#5360,#5348,#2334,.T.);
#7063=EDGE_CURVE('',#5420,#5428,#2335,.T.);
#7064=EDGE_CURVE('',#5424,#5372,#2336,.T.);
#7065=EDGE_CURVE('',#5428,#5418,#2337,.T.);
#7066=EDGE_CURVE('',#5362,#5424,#2338,.T.);
#7067=EDGE_CURVE('',#5361,#5396,#2339,.T.);
#7068=EDGE_CURVE('',#5402,#5422,#1848,.T.);
#7069=EDGE_CURVE('',#5346,#5405,#1849,.T.);
#7070=EDGE_CURVE('',#5430,#5431,#2340,.T.);
#7071=EDGE_CURVE('',#5431,#5430,#2341,.T.);
#7072=EDGE_CURVE('',#5432,#5433,#2342,.T.);
#7073=EDGE_CURVE('',#5433,#5431,#3350,.T.);
#7074=EDGE_CURVE('',#5433,#5432,#2343,.T.);
#7075=EDGE_CURVE('',#5432,#5434,#3351,.T.);
#7076=EDGE_CURVE('',#5434,#5434,#2344,.T.);
#7077=EDGE_CURVE('',#5435,#5436,#2345,.T.);
#7078=EDGE_CURVE('',#5436,#5435,#2346,.T.);
#7079=EDGE_CURVE('',#5437,#5438,#2347,.T.);
#7080=EDGE_CURVE('',#5438,#5436,#2348,.T.);
#7081=EDGE_CURVE('',#5438,#5437,#2349,.T.);
#7082=EDGE_CURVE('',#5439,#5440,#2350,.T.);
#7083=EDGE_CURVE('',#5439,#5437,#3352,.T.);
#7084=EDGE_CURVE('',#5440,#5439,#2351,.T.);
#7085=EDGE_CURVE('',#5441,#5442,#2352,.T.);
#7086=EDGE_CURVE('',#5442,#5441,#2353,.T.);
#7087=EDGE_CURVE('',#5442,#5440,#2354,.T.);
#7088=EDGE_CURVE('',#5443,#5444,#3353,.T.);
#7089=EDGE_CURVE('',#5445,#5443,#3354,.T.);
#7090=EDGE_CURVE('',#5446,#5445,#3355,.T.);
#7091=EDGE_CURVE('',#5447,#5446,#3356,.T.);
#7092=EDGE_CURVE('',#5448,#5447,#3357,.T.);
#7093=EDGE_CURVE('',#5449,#5448,#3358,.T.);
#7094=EDGE_CURVE('',#5450,#5449,#3359,.T.);
#7095=EDGE_CURVE('',#5451,#5450,#3360,.T.);
#7096=EDGE_CURVE('',#5452,#5451,#3361,.T.);
#7097=EDGE_CURVE('',#5453,#5452,#3362,.T.);
#7098=EDGE_CURVE('',#5454,#5453,#3363,.T.);
#7099=EDGE_CURVE('',#5444,#5454,#3364,.T.);
#7100=EDGE_CURVE('',#5444,#5455,#3365,.T.);
#7101=EDGE_CURVE('',#5456,#5455,#3366,.T.);
#7102=EDGE_CURVE('',#5443,#5456,#3367,.T.);
#7103=EDGE_CURVE('',#5457,#5456,#3368,.T.);
#7104=EDGE_CURVE('',#5445,#5457,#3369,.T.);
#7105=EDGE_CURVE('',#5458,#5457,#3370,.T.);
#7106=EDGE_CURVE('',#5446,#5458,#3371,.T.);
#7107=EDGE_CURVE('',#5459,#5458,#3372,.T.);
#7108=EDGE_CURVE('',#5447,#5459,#3373,.T.);
#7109=EDGE_CURVE('',#5460,#5459,#3374,.T.);
#7110=EDGE_CURVE('',#5448,#5460,#3375,.T.);
#7111=EDGE_CURVE('',#5461,#5460,#3376,.T.);
#7112=EDGE_CURVE('',#5449,#5461,#3377,.T.);
#7113=EDGE_CURVE('',#5462,#5461,#3378,.T.);
#7114=EDGE_CURVE('',#5450,#5462,#3379,.T.);
#7115=EDGE_CURVE('',#5463,#5462,#3380,.T.);
#7116=EDGE_CURVE('',#5451,#5463,#3381,.T.);
#7117=EDGE_CURVE('',#5464,#5463,#3382,.T.);
#7118=EDGE_CURVE('',#5452,#5464,#3383,.T.);
#7119=EDGE_CURVE('',#5465,#5464,#3384,.T.);
#7120=EDGE_CURVE('',#5453,#5465,#3385,.T.);
#7121=EDGE_CURVE('',#5466,#5465,#3386,.T.);
#7122=EDGE_CURVE('',#5454,#5466,#3387,.T.);
#7123=EDGE_CURVE('',#5455,#5466,#3388,.T.);
#7124=ORIENTED_EDGE('',*,*,#5467,.F.);
#7125=ORIENTED_EDGE('',*,*,#5468,.T.);
#7126=ORIENTED_EDGE('',*,*,#5469,.F.);
#7127=ORIENTED_EDGE('',*,*,#5470,.T.);
#7128=ORIENTED_EDGE('',*,*,#5471,.F.);
#7129=ORIENTED_EDGE('',*,*,#5472,.T.);
#7130=ORIENTED_EDGE('',*,*,#5473,.T.);
#7131=ORIENTED_EDGE('',*,*,#5474,.T.);
#7132=ORIENTED_EDGE('',*,*,#5475,.T.);
#7133=ORIENTED_EDGE('',*,*,#5476,.T.);
#7134=ORIENTED_EDGE('',*,*,#5477,.T.);
#7135=ORIENTED_EDGE('',*,*,#5478,.T.);
#7136=ORIENTED_EDGE('',*,*,#5479,.T.);
#7137=ORIENTED_EDGE('',*,*,#5480,.T.);
#7138=ORIENTED_EDGE('',*,*,#5481,.T.);
#7139=ORIENTED_EDGE('',*,*,#5482,.F.);
#7140=ORIENTED_EDGE('',*,*,#5467,.T.);
#7141=ORIENTED_EDGE('',*,*,#5483,.T.);
#7142=ORIENTED_EDGE('',*,*,#5484,.T.);
#7143=ORIENTED_EDGE('',*,*,#5485,.F.);
#7144=ORIENTED_EDGE('',*,*,#5486,.F.);
#7145=ORIENTED_EDGE('',*,*,#5487,.T.);
#7146=ORIENTED_EDGE('',*,*,#5488,.T.);
#7147=ORIENTED_EDGE('',*,*,#5489,.F.);
#7148=ORIENTED_EDGE('',*,*,#5490,.T.);
#7149=ORIENTED_EDGE('',*,*,#5491,.F.);
#7150=ORIENTED_EDGE('',*,*,#5492,.T.);
#7151=ORIENTED_EDGE('',*,*,#5493,.F.);
#7152=ORIENTED_EDGE('',*,*,#5494,.F.);
#7153=ORIENTED_EDGE('',*,*,#5495,.T.);
#7154=ORIENTED_EDGE('',*,*,#5496,.T.);
#7155=ORIENTED_EDGE('',*,*,#5497,.F.);
#7156=ORIENTED_EDGE('',*,*,#5498,.F.);
#7157=ORIENTED_EDGE('',*,*,#5499,.T.);
#7158=ORIENTED_EDGE('',*,*,#5500,.F.);
#7159=ORIENTED_EDGE('',*,*,#5501,.T.);
#7160=ORIENTED_EDGE('',*,*,#5502,.T.);
#7161=ORIENTED_EDGE('',*,*,#5503,.F.);
#7162=ORIENTED_EDGE('',*,*,#5504,.F.);
#7163=ORIENTED_EDGE('',*,*,#5505,.T.);
#7164=ORIENTED_EDGE('',*,*,#5506,.F.);
#7165=ORIENTED_EDGE('',*,*,#5507,.T.);
#7166=ORIENTED_EDGE('',*,*,#5508,.T.);
#7167=ORIENTED_EDGE('',*,*,#5509,.F.);
#7168=ORIENTED_EDGE('',*,*,#5510,.F.);
#7169=ORIENTED_EDGE('',*,*,#5511,.T.);
#7170=ORIENTED_EDGE('',*,*,#5512,.T.);
#7171=ORIENTED_EDGE('',*,*,#5513,.T.);
#7172=ORIENTED_EDGE('',*,*,#5514,.F.);
#7173=ORIENTED_EDGE('',*,*,#5515,.F.);
#7174=ORIENTED_EDGE('',*,*,#5469,.T.);
#7175=ORIENTED_EDGE('',*,*,#5516,.F.);
#7176=ORIENTED_EDGE('',*,*,#5517,.T.);
#7177=ORIENTED_EDGE('',*,*,#5518,.F.);
#7178=ORIENTED_EDGE('',*,*,#5519,.F.);
#7179=ORIENTED_EDGE('',*,*,#5520,.F.);
#7180=ORIENTED_EDGE('',*,*,#5521,.T.);
#7181=ORIENTED_EDGE('',*,*,#5522,.T.);
#7182=ORIENTED_EDGE('',*,*,#5523,.T.);
#7183=ORIENTED_EDGE('',*,*,#5524,.F.);
#7184=ORIENTED_EDGE('',*,*,#5525,.T.);
#7185=ORIENTED_EDGE('',*,*,#5526,.F.);
#7186=ORIENTED_EDGE('',*,*,#5527,.F.);
#7187=ORIENTED_EDGE('',*,*,#5528,.T.);
#7188=ORIENTED_EDGE('',*,*,#5529,.T.);
#7189=ORIENTED_EDGE('',*,*,#5530,.F.);
#7190=ORIENTED_EDGE('',*,*,#5531,.T.);
#7191=ORIENTED_EDGE('',*,*,#5512,.F.);
#7192=ORIENTED_EDGE('',*,*,#5513,.F.);
#7193=ORIENTED_EDGE('',*,*,#5532,.T.);
#7194=ORIENTED_EDGE('',*,*,#5533,.T.);
#7195=ORIENTED_EDGE('',*,*,#5534,.T.);
#7196=ORIENTED_EDGE('',*,*,#5535,.T.);
#7197=ORIENTED_EDGE('',*,*,#5532,.F.);
#7198=ORIENTED_EDGE('',*,*,#5534,.F.);
#7199=ORIENTED_EDGE('',*,*,#5533,.F.);
#7200=ORIENTED_EDGE('',*,*,#5535,.F.);
#7201=ORIENTED_EDGE('',*,*,#5536,.T.);
#7202=ORIENTED_EDGE('',*,*,#5537,.T.);
#7203=ORIENTED_EDGE('',*,*,#5538,.T.);
#7204=ORIENTED_EDGE('',*,*,#5536,.F.);
#7205=ORIENTED_EDGE('',*,*,#5538,.F.);
#7206=ORIENTED_EDGE('',*,*,#5537,.F.);
#7207=ORIENTED_EDGE('',*,*,#5516,.T.);
#7208=ORIENTED_EDGE('',*,*,#5468,.F.);
#7209=ORIENTED_EDGE('',*,*,#5511,.F.);
#7210=ORIENTED_EDGE('',*,*,#5539,.T.);
#7211=ORIENTED_EDGE('',*,*,#5517,.F.);
#7212=ORIENTED_EDGE('',*,*,#5539,.F.);
#7213=ORIENTED_EDGE('',*,*,#5510,.T.);
#7214=ORIENTED_EDGE('',*,*,#5540,.T.);
#7215=ORIENTED_EDGE('',*,*,#5509,.T.);
#7216=ORIENTED_EDGE('',*,*,#5541,.T.);
#7217=ORIENTED_EDGE('',*,*,#5542,.F.);
#7218=ORIENTED_EDGE('',*,*,#5543,.F.);
#7219=ORIENTED_EDGE('',*,*,#5544,.T.);
#7220=ORIENTED_EDGE('',*,*,#5518,.T.);
#7221=ORIENTED_EDGE('',*,*,#5540,.F.);
#7222=ORIENTED_EDGE('',*,*,#5545,.T.);
#7223=ORIENTED_EDGE('',*,*,#5546,.F.);
#7224=ORIENTED_EDGE('',*,*,#5547,.T.);
#7225=ORIENTED_EDGE('',*,*,#5548,.F.);
#7226=ORIENTED_EDGE('',*,*,#5549,.F.);
#7227=ORIENTED_EDGE('',*,*,#5470,.F.);
#7228=ORIENTED_EDGE('',*,*,#5519,.T.);
#7229=ORIENTED_EDGE('',*,*,#5544,.F.);
#7230=ORIENTED_EDGE('',*,*,#5550,.T.);
#7231=ORIENTED_EDGE('',*,*,#5551,.T.);
#7232=ORIENTED_EDGE('',*,*,#5552,.T.);
#7233=ORIENTED_EDGE('',*,*,#5553,.F.);
#7234=ORIENTED_EDGE('',*,*,#5554,.F.);
#7235=ORIENTED_EDGE('',*,*,#5494,.T.);
#7236=ORIENTED_EDGE('',*,*,#5555,.T.);
#7237=ORIENTED_EDGE('',*,*,#5556,.F.);
#7238=ORIENTED_EDGE('',*,*,#5482,.T.);
#7239=ORIENTED_EDGE('',*,*,#5557,.T.);
#7240=ORIENTED_EDGE('',*,*,#5558,.F.);
#7241=ORIENTED_EDGE('',*,*,#5559,.F.);
#7242=ORIENTED_EDGE('',*,*,#5560,.F.);
#7243=ORIENTED_EDGE('',*,*,#5561,.F.);
#7244=ORIENTED_EDGE('',*,*,#5471,.T.);
#7245=ORIENTED_EDGE('',*,*,#5549,.T.);
#7246=ORIENTED_EDGE('',*,*,#5562,.F.);
#7247=ORIENTED_EDGE('',*,*,#5563,.T.);
#7248=ORIENTED_EDGE('',*,*,#5564,.F.);
#7249=ORIENTED_EDGE('',*,*,#5545,.F.);
#7250=ORIENTED_EDGE('',*,*,#5565,.T.);
#7251=ORIENTED_EDGE('',*,*,#5566,.T.);
#7252=ORIENTED_EDGE('',*,*,#5567,.T.);
#7253=ORIENTED_EDGE('',*,*,#5568,.T.);
#7254=ORIENTED_EDGE('',*,*,#5569,.F.);
#7255=ORIENTED_EDGE('',*,*,#5570,.F.);
#7256=ORIENTED_EDGE('',*,*,#5571,.F.);
#7257=ORIENTED_EDGE('',*,*,#5572,.T.);
#7258=ORIENTED_EDGE('',*,*,#5573,.T.);
#7259=ORIENTED_EDGE('',*,*,#5574,.F.);
#7260=ORIENTED_EDGE('',*,*,#5575,.T.);
#7261=ORIENTED_EDGE('',*,*,#5576,.F.);
#7262=ORIENTED_EDGE('',*,*,#5577,.T.);
#7263=ORIENTED_EDGE('',*,*,#5578,.F.);
#7264=ORIENTED_EDGE('',*,*,#5579,.F.);
#7265=ORIENTED_EDGE('',*,*,#5580,.T.);
#7266=ORIENTED_EDGE('',*,*,#5581,.T.);
#7267=ORIENTED_EDGE('',*,*,#5582,.T.);
#7268=ORIENTED_EDGE('',*,*,#5583,.T.);
#7269=ORIENTED_EDGE('',*,*,#5584,.F.);
#7270=ORIENTED_EDGE('',*,*,#5585,.F.);
#7271=ORIENTED_EDGE('',*,*,#5586,.F.);
#7272=ORIENTED_EDGE('',*,*,#5587,.F.);
#7273=ORIENTED_EDGE('',*,*,#5588,.T.);
#7274=ORIENTED_EDGE('',*,*,#5589,.F.);
#7275=ORIENTED_EDGE('',*,*,#5590,.F.);
#7276=ORIENTED_EDGE('',*,*,#5591,.T.);
#7277=ORIENTED_EDGE('',*,*,#5553,.T.);
#7278=ORIENTED_EDGE('',*,*,#5592,.T.);
#7279=ORIENTED_EDGE('',*,*,#5593,.T.);
#7280=ORIENTED_EDGE('',*,*,#5592,.F.);
#7281=ORIENTED_EDGE('',*,*,#5593,.F.);
#7282=ORIENTED_EDGE('',*,*,#5594,.T.);
#7283=ORIENTED_EDGE('',*,*,#5595,.T.);
#7284=ORIENTED_EDGE('',*,*,#5596,.T.);
#7285=ORIENTED_EDGE('',*,*,#5597,.T.);
#7286=ORIENTED_EDGE('',*,*,#5594,.F.);
#7287=ORIENTED_EDGE('',*,*,#5596,.F.);
#7288=ORIENTED_EDGE('',*,*,#5595,.F.);
#7289=ORIENTED_EDGE('',*,*,#5597,.F.);
#7290=ORIENTED_EDGE('',*,*,#5598,.T.);
#7291=ORIENTED_EDGE('',*,*,#5599,.T.);
#7292=ORIENTED_EDGE('',*,*,#5600,.T.);
#7293=ORIENTED_EDGE('',*,*,#5598,.F.);
#7294=ORIENTED_EDGE('',*,*,#5600,.F.);
#7295=ORIENTED_EDGE('',*,*,#5599,.F.);
#7296=ORIENTED_EDGE('',*,*,#5572,.F.);
#7297=ORIENTED_EDGE('',*,*,#5573,.F.);
#7298=ORIENTED_EDGE('',*,*,#5601,.T.);
#7299=ORIENTED_EDGE('',*,*,#5602,.T.);
#7300=ORIENTED_EDGE('',*,*,#5603,.T.);
#7301=ORIENTED_EDGE('',*,*,#5604,.T.);
#7302=ORIENTED_EDGE('',*,*,#5601,.F.);
#7303=ORIENTED_EDGE('',*,*,#5603,.F.);
#7304=ORIENTED_EDGE('',*,*,#5602,.F.);
#7305=ORIENTED_EDGE('',*,*,#5604,.F.);
#7306=ORIENTED_EDGE('',*,*,#5605,.T.);
#7307=ORIENTED_EDGE('',*,*,#5606,.T.);
#7308=ORIENTED_EDGE('',*,*,#5607,.T.);
#7309=ORIENTED_EDGE('',*,*,#5605,.F.);
#7310=ORIENTED_EDGE('',*,*,#5607,.F.);
#7311=ORIENTED_EDGE('',*,*,#5606,.F.);
#7312=ORIENTED_EDGE('',*,*,#5479,.F.);
#7313=ORIENTED_EDGE('',*,*,#5571,.T.);
#7314=ORIENTED_EDGE('',*,*,#5608,.T.);
#7315=ORIENTED_EDGE('',*,*,#5609,.T.);
#7316=ORIENTED_EDGE('',*,*,#5610,.F.);
#7317=ORIENTED_EDGE('',*,*,#5609,.F.);
#7318=ORIENTED_EDGE('',*,*,#5611,.T.);
#7319=ORIENTED_EDGE('',*,*,#5612,.T.);
#7320=ORIENTED_EDGE('',*,*,#5613,.T.);
#7321=ORIENTED_EDGE('',*,*,#5614,.T.);
#7322=ORIENTED_EDGE('',*,*,#5615,.T.);
#7323=ORIENTED_EDGE('',*,*,#5473,.F.);
#7324=ORIENTED_EDGE('',*,*,#5616,.T.);
#7325=ORIENTED_EDGE('',*,*,#5617,.T.);
#7326=ORIENTED_EDGE('',*,*,#5480,.F.);
#7327=ORIENTED_EDGE('',*,*,#5610,.T.);
#7328=ORIENTED_EDGE('',*,*,#5618,.T.);
#7329=ORIENTED_EDGE('',*,*,#5612,.F.);
#7330=ORIENTED_EDGE('',*,*,#5619,.T.);
#7331=ORIENTED_EDGE('',*,*,#5620,.T.);
#7332=ORIENTED_EDGE('',*,*,#5621,.F.);
#7333=ORIENTED_EDGE('',*,*,#5613,.F.);
#7334=ORIENTED_EDGE('',*,*,#5621,.T.);
#7335=ORIENTED_EDGE('',*,*,#5622,.T.);
#7336=ORIENTED_EDGE('',*,*,#5623,.F.);
#7337=ORIENTED_EDGE('',*,*,#5624,.F.);
#7338=ORIENTED_EDGE('',*,*,#5623,.T.);
#7339=ORIENTED_EDGE('',*,*,#5625,.T.);
#7340=ORIENTED_EDGE('',*,*,#5626,.F.);
#7341=ORIENTED_EDGE('',*,*,#5624,.T.);
#7342=ORIENTED_EDGE('',*,*,#5618,.F.);
#7343=ORIENTED_EDGE('',*,*,#5627,.F.);
#7344=ORIENTED_EDGE('',*,*,#5628,.F.);
#7345=ORIENTED_EDGE('',*,*,#5629,.T.);
#7346=ORIENTED_EDGE('',*,*,#5614,.F.);
#7347=ORIENTED_EDGE('',*,*,#5630,.T.);
#7348=ORIENTED_EDGE('',*,*,#5631,.F.);
#7349=ORIENTED_EDGE('',*,*,#5629,.F.);
#7350=ORIENTED_EDGE('',*,*,#5632,.F.);
#7351=ORIENTED_EDGE('',*,*,#5633,.F.);
#7352=ORIENTED_EDGE('',*,*,#5634,.F.);
#7353=ORIENTED_EDGE('',*,*,#5635,.F.);
#7354=ORIENTED_EDGE('',*,*,#5630,.F.);
#7355=ORIENTED_EDGE('',*,*,#5636,.F.);
#7356=ORIENTED_EDGE('',*,*,#5637,.T.);
#7357=ORIENTED_EDGE('',*,*,#5633,.T.);
#7358=ORIENTED_EDGE('',*,*,#5638,.T.);
#7359=ORIENTED_EDGE('',*,*,#5486,.T.);
#7360=ORIENTED_EDGE('',*,*,#5639,.T.);
#7361=ORIENTED_EDGE('',*,*,#5640,.T.);
#7362=ORIENTED_EDGE('',*,*,#5641,.T.);
#7363=ORIENTED_EDGE('',*,*,#5642,.T.);
#7364=ORIENTED_EDGE('',*,*,#5636,.T.);
#7365=ORIENTED_EDGE('',*,*,#5643,.T.);
#7366=ORIENTED_EDGE('',*,*,#5644,.T.);
#7367=ORIENTED_EDGE('',*,*,#5574,.T.);
#7368=ORIENTED_EDGE('',*,*,#5552,.F.);
#7369=ORIENTED_EDGE('',*,*,#5645,.F.);
#7370=ORIENTED_EDGE('',*,*,#5646,.F.);
#7371=ORIENTED_EDGE('',*,*,#5647,.F.);
#7372=ORIENTED_EDGE('',*,*,#5648,.F.);
#7373=ORIENTED_EDGE('',*,*,#5649,.F.);
#7374=ORIENTED_EDGE('',*,*,#5650,.F.);
#7375=ORIENTED_EDGE('',*,*,#5487,.F.);
#7376=ORIENTED_EDGE('',*,*,#5650,.T.);
#7377=ORIENTED_EDGE('',*,*,#5651,.T.);
#7378=ORIENTED_EDGE('',*,*,#5652,.F.);
#7379=ORIENTED_EDGE('',*,*,#5488,.F.);
#7380=ORIENTED_EDGE('',*,*,#5652,.T.);
#7381=ORIENTED_EDGE('',*,*,#5653,.F.);
#7382=ORIENTED_EDGE('',*,*,#5654,.F.);
#7383=ORIENTED_EDGE('',*,*,#5489,.T.);
#7384=ORIENTED_EDGE('',*,*,#5654,.T.);
#7385=ORIENTED_EDGE('',*,*,#5655,.F.);
#7386=ORIENTED_EDGE('',*,*,#5656,.F.);
#7387=ORIENTED_EDGE('',*,*,#5490,.F.);
#7388=ORIENTED_EDGE('',*,*,#5656,.T.);
#7389=ORIENTED_EDGE('',*,*,#5657,.F.);
#7390=ORIENTED_EDGE('',*,*,#5658,.F.);
#7391=ORIENTED_EDGE('',*,*,#5491,.T.);
#7392=ORIENTED_EDGE('',*,*,#5658,.T.);
#7393=ORIENTED_EDGE('',*,*,#5659,.F.);
#7394=ORIENTED_EDGE('',*,*,#5660,.F.);
#7395=ORIENTED_EDGE('',*,*,#5492,.F.);
#7396=ORIENTED_EDGE('',*,*,#5660,.T.);
#7397=ORIENTED_EDGE('',*,*,#5661,.F.);
#7398=ORIENTED_EDGE('',*,*,#5662,.T.);
#7399=ORIENTED_EDGE('',*,*,#5493,.T.);
#7400=ORIENTED_EDGE('',*,*,#5662,.F.);
#7401=ORIENTED_EDGE('',*,*,#5663,.F.);
#7402=ORIENTED_EDGE('',*,*,#5646,.T.);
#7403=ORIENTED_EDGE('',*,*,#5664,.T.);
#7404=ORIENTED_EDGE('',*,*,#5555,.F.);
#7405=ORIENTED_EDGE('',*,*,#5556,.T.);
#7406=ORIENTED_EDGE('',*,*,#5664,.F.);
#7407=ORIENTED_EDGE('',*,*,#5645,.T.);
#7408=ORIENTED_EDGE('',*,*,#5647,.T.);
#7409=ORIENTED_EDGE('',*,*,#5663,.T.);
#7410=ORIENTED_EDGE('',*,*,#5665,.F.);
#7411=ORIENTED_EDGE('',*,*,#5666,.F.);
#7412=ORIENTED_EDGE('',*,*,#5648,.T.);
#7413=ORIENTED_EDGE('',*,*,#5666,.T.);
#7414=ORIENTED_EDGE('',*,*,#5667,.F.);
#7415=ORIENTED_EDGE('',*,*,#5668,.F.);
#7416=ORIENTED_EDGE('',*,*,#5649,.T.);
#7417=ORIENTED_EDGE('',*,*,#5668,.T.);
#7418=ORIENTED_EDGE('',*,*,#5669,.F.);
#7419=ORIENTED_EDGE('',*,*,#5651,.F.);
#7420=ORIENTED_EDGE('',*,*,#5669,.T.);
#7421=ORIENTED_EDGE('',*,*,#5670,.F.);
#7422=ORIENTED_EDGE('',*,*,#5671,.T.);
#7423=ORIENTED_EDGE('',*,*,#5653,.T.);
#7424=ORIENTED_EDGE('',*,*,#5672,.F.);
#7425=ORIENTED_EDGE('',*,*,#5673,.T.);
#7426=ORIENTED_EDGE('',*,*,#5655,.T.);
#7427=ORIENTED_EDGE('',*,*,#5671,.F.);
#7428=ORIENTED_EDGE('',*,*,#5667,.T.);
#7429=ORIENTED_EDGE('',*,*,#5674,.T.);
#7430=ORIENTED_EDGE('',*,*,#5675,.T.);
#7431=ORIENTED_EDGE('',*,*,#5676,.T.);
#7432=ORIENTED_EDGE('',*,*,#5672,.T.);
#7433=ORIENTED_EDGE('',*,*,#5670,.T.);
#7434=ORIENTED_EDGE('',*,*,#5677,.T.);
#7435=ORIENTED_EDGE('',*,*,#5678,.T.);
#7436=ORIENTED_EDGE('',*,*,#5676,.F.);
#7437=ORIENTED_EDGE('',*,*,#5679,.T.);
#7438=ORIENTED_EDGE('',*,*,#5657,.T.);
#7439=ORIENTED_EDGE('',*,*,#5673,.F.);
#7440=ORIENTED_EDGE('',*,*,#5675,.F.);
#7441=ORIENTED_EDGE('',*,*,#5680,.T.);
#7442=ORIENTED_EDGE('',*,*,#5659,.T.);
#7443=ORIENTED_EDGE('',*,*,#5679,.F.);
#7444=ORIENTED_EDGE('',*,*,#5665,.T.);
#7445=ORIENTED_EDGE('',*,*,#5661,.T.);
#7446=ORIENTED_EDGE('',*,*,#5680,.F.);
#7447=ORIENTED_EDGE('',*,*,#5674,.F.);
#7448=ORIENTED_EDGE('',*,*,#5681,.T.);
#7449=ORIENTED_EDGE('',*,*,#5682,.T.);
#7450=ORIENTED_EDGE('',*,*,#5677,.F.);
#7451=ORIENTED_EDGE('',*,*,#5678,.F.);
#7452=ORIENTED_EDGE('',*,*,#5682,.F.);
#7453=ORIENTED_EDGE('',*,*,#5683,.T.);
#7454=ORIENTED_EDGE('',*,*,#5684,.F.);
#7455=ORIENTED_EDGE('',*,*,#5685,.F.);
#7456=ORIENTED_EDGE('',*,*,#5686,.T.);
#7457=ORIENTED_EDGE('',*,*,#5683,.F.);
#7458=ORIENTED_EDGE('',*,*,#5681,.F.);
#7459=ORIENTED_EDGE('',*,*,#5686,.F.);
#7460=ORIENTED_EDGE('',*,*,#5687,.T.);
#7461=ORIENTED_EDGE('',*,*,#5688,.T.);
#7462=ORIENTED_EDGE('',*,*,#5684,.T.);
#7463=ORIENTED_EDGE('',*,*,#5685,.T.);
#7464=ORIENTED_EDGE('',*,*,#5687,.F.);
#7465=ORIENTED_EDGE('',*,*,#5688,.F.);
#7466=ORIENTED_EDGE('',*,*,#5689,.T.);
#7467=ORIENTED_EDGE('',*,*,#5690,.T.);
#7468=ORIENTED_EDGE('',*,*,#5691,.T.);
#7469=ORIENTED_EDGE('',*,*,#5689,.F.);
#7470=ORIENTED_EDGE('',*,*,#5691,.F.);
#7471=ORIENTED_EDGE('',*,*,#5692,.T.);
#7472=ORIENTED_EDGE('',*,*,#5514,.T.);
#7473=ORIENTED_EDGE('',*,*,#5692,.F.);
#7474=ORIENTED_EDGE('',*,*,#5690,.F.);
#7475=ORIENTED_EDGE('',*,*,#5644,.F.);
#7476=ORIENTED_EDGE('',*,*,#5693,.T.);
#7477=ORIENTED_EDGE('',*,*,#5694,.T.);
#7478=ORIENTED_EDGE('',*,*,#5575,.F.);
#7479=ORIENTED_EDGE('',*,*,#5694,.F.);
#7480=ORIENTED_EDGE('',*,*,#5695,.T.);
#7481=ORIENTED_EDGE('',*,*,#5608,.F.);
#7482=ORIENTED_EDGE('',*,*,#5570,.T.);
#7483=ORIENTED_EDGE('',*,*,#5696,.T.);
#7484=ORIENTED_EDGE('',*,*,#5697,.T.);
#7485=ORIENTED_EDGE('',*,*,#5698,.T.);
#7486=ORIENTED_EDGE('',*,*,#5699,.T.);
#7487=ORIENTED_EDGE('',*,*,#5700,.T.);
#7488=ORIENTED_EDGE('',*,*,#5576,.T.);
#7489=ORIENTED_EDGE('',*,*,#5700,.F.);
#7490=ORIENTED_EDGE('',*,*,#5701,.T.);
#7491=ORIENTED_EDGE('',*,*,#5702,.T.);
#7492=ORIENTED_EDGE('',*,*,#5577,.F.);
#7493=ORIENTED_EDGE('',*,*,#5702,.F.);
#7494=ORIENTED_EDGE('',*,*,#5703,.T.);
#7495=ORIENTED_EDGE('',*,*,#5704,.F.);
#7496=ORIENTED_EDGE('',*,*,#5578,.T.);
#7497=ORIENTED_EDGE('',*,*,#5705,.F.);
#7498=ORIENTED_EDGE('',*,*,#5579,.T.);
#7499=ORIENTED_EDGE('',*,*,#5704,.T.);
#7500=ORIENTED_EDGE('',*,*,#5706,.F.);
#7501=ORIENTED_EDGE('',*,*,#5707,.T.);
#7502=ORIENTED_EDGE('',*,*,#5566,.F.);
#7503=ORIENTED_EDGE('',*,*,#5708,.T.);
#7504=ORIENTED_EDGE('',*,*,#5709,.T.);
#7505=ORIENTED_EDGE('',*,*,#5710,.T.);
#7506=ORIENTED_EDGE('',*,*,#5711,.F.);
#7507=ORIENTED_EDGE('',*,*,#5712,.T.);
#7508=ORIENTED_EDGE('',*,*,#5713,.T.);
#7509=ORIENTED_EDGE('',*,*,#5714,.F.);
#7510=ORIENTED_EDGE('',*,*,#5715,.F.);
#7511=ORIENTED_EDGE('',*,*,#5716,.F.);
#7512=ORIENTED_EDGE('',*,*,#5580,.F.);
#7513=ORIENTED_EDGE('',*,*,#5705,.T.);
#7514=ORIENTED_EDGE('',*,*,#5717,.T.);
#7515=ORIENTED_EDGE('',*,*,#5718,.T.);
#7516=ORIENTED_EDGE('',*,*,#5719,.T.);
#7517=ORIENTED_EDGE('',*,*,#5588,.F.);
#7518=ORIENTED_EDGE('',*,*,#5720,.F.);
#7519=ORIENTED_EDGE('',*,*,#5721,.F.);
#7520=ORIENTED_EDGE('',*,*,#5722,.T.);
#7521=ORIENTED_EDGE('',*,*,#5723,.T.);
#7522=ORIENTED_EDGE('',*,*,#5707,.F.);
#7523=ORIENTED_EDGE('',*,*,#5724,.T.);
#7524=ORIENTED_EDGE('',*,*,#5725,.T.);
#7525=ORIENTED_EDGE('',*,*,#5567,.F.);
#7526=ORIENTED_EDGE('',*,*,#5726,.F.);
#7527=ORIENTED_EDGE('',*,*,#5568,.F.);
#7528=ORIENTED_EDGE('',*,*,#5725,.F.);
#7529=ORIENTED_EDGE('',*,*,#5727,.F.);
#7530=ORIENTED_EDGE('',*,*,#5696,.F.);
#7531=ORIENTED_EDGE('',*,*,#5569,.T.);
#7532=ORIENTED_EDGE('',*,*,#5726,.T.);
#7533=ORIENTED_EDGE('',*,*,#5728,.F.);
#7534=ORIENTED_EDGE('',*,*,#5697,.F.);
#7535=ORIENTED_EDGE('',*,*,#5728,.T.);
#7536=ORIENTED_EDGE('',*,*,#5729,.T.);
#7537=ORIENTED_EDGE('',*,*,#5730,.F.);
#7538=ORIENTED_EDGE('',*,*,#5698,.F.);
#7539=ORIENTED_EDGE('',*,*,#5730,.T.);
#7540=ORIENTED_EDGE('',*,*,#5731,.T.);
#7541=ORIENTED_EDGE('',*,*,#5732,.F.);
#7542=ORIENTED_EDGE('',*,*,#5699,.F.);
#7543=ORIENTED_EDGE('',*,*,#5732,.T.);
#7544=ORIENTED_EDGE('',*,*,#5733,.T.);
#7545=ORIENTED_EDGE('',*,*,#5701,.F.);
#7546=ORIENTED_EDGE('',*,*,#5733,.F.);
#7547=ORIENTED_EDGE('',*,*,#5734,.T.);
#7548=ORIENTED_EDGE('',*,*,#5735,.F.);
#7549=ORIENTED_EDGE('',*,*,#5703,.F.);
#7550=ORIENTED_EDGE('',*,*,#5717,.F.);
#7551=ORIENTED_EDGE('',*,*,#5706,.T.);
#7552=ORIENTED_EDGE('',*,*,#5735,.T.);
#7553=ORIENTED_EDGE('',*,*,#5736,.F.);
#7554=ORIENTED_EDGE('',*,*,#5718,.F.);
#7555=ORIENTED_EDGE('',*,*,#5736,.T.);
#7556=ORIENTED_EDGE('',*,*,#5737,.T.);
#7557=ORIENTED_EDGE('',*,*,#5738,.F.);
#7558=ORIENTED_EDGE('',*,*,#5719,.F.);
#7559=ORIENTED_EDGE('',*,*,#5738,.T.);
#7560=ORIENTED_EDGE('',*,*,#5739,.T.);
#7561=ORIENTED_EDGE('',*,*,#5724,.F.);
#7562=ORIENTED_EDGE('',*,*,#5729,.F.);
#7563=ORIENTED_EDGE('',*,*,#5727,.T.);
#7564=ORIENTED_EDGE('',*,*,#5739,.F.);
#7565=ORIENTED_EDGE('',*,*,#5740,.F.);
#7566=ORIENTED_EDGE('',*,*,#5731,.F.);
#7567=ORIENTED_EDGE('',*,*,#5740,.T.);
#7568=ORIENTED_EDGE('',*,*,#5737,.F.);
#7569=ORIENTED_EDGE('',*,*,#5734,.F.);
#7570=ORIENTED_EDGE('',*,*,#5581,.F.);
#7571=ORIENTED_EDGE('',*,*,#5716,.T.);
#7572=ORIENTED_EDGE('',*,*,#5741,.F.);
#7573=ORIENTED_EDGE('',*,*,#5742,.F.);
#7574=ORIENTED_EDGE('',*,*,#5582,.F.);
#7575=ORIENTED_EDGE('',*,*,#5742,.T.);
#7576=ORIENTED_EDGE('',*,*,#5743,.T.);
#7577=ORIENTED_EDGE('',*,*,#5744,.T.);
#7578=ORIENTED_EDGE('',*,*,#5583,.F.);
#7579=ORIENTED_EDGE('',*,*,#5744,.F.);
#7580=ORIENTED_EDGE('',*,*,#5745,.F.);
#7581=ORIENTED_EDGE('',*,*,#5746,.T.);
#7582=ORIENTED_EDGE('',*,*,#5584,.T.);
#7583=ORIENTED_EDGE('',*,*,#5746,.F.);
#7584=ORIENTED_EDGE('',*,*,#5747,.F.);
#7585=ORIENTED_EDGE('',*,*,#5748,.F.);
#7586=ORIENTED_EDGE('',*,*,#5585,.T.);
#7587=ORIENTED_EDGE('',*,*,#5748,.T.);
#7588=ORIENTED_EDGE('',*,*,#5749,.F.);
#7589=ORIENTED_EDGE('',*,*,#5750,.F.);
#7590=ORIENTED_EDGE('',*,*,#5586,.T.);
#7591=ORIENTED_EDGE('',*,*,#5750,.T.);
#7592=ORIENTED_EDGE('',*,*,#5751,.F.);
#7593=ORIENTED_EDGE('',*,*,#5752,.T.);
#7594=ORIENTED_EDGE('',*,*,#5587,.T.);
#7595=ORIENTED_EDGE('',*,*,#5752,.F.);
#7596=ORIENTED_EDGE('',*,*,#5753,.F.);
#7597=ORIENTED_EDGE('',*,*,#5720,.T.);
#7598=ORIENTED_EDGE('',*,*,#5743,.F.);
#7599=ORIENTED_EDGE('',*,*,#5741,.T.);
#7600=ORIENTED_EDGE('',*,*,#5715,.T.);
#7601=ORIENTED_EDGE('',*,*,#5754,.F.);
#7602=ORIENTED_EDGE('',*,*,#5755,.F.);
#7603=ORIENTED_EDGE('',*,*,#5756,.F.);
#7604=ORIENTED_EDGE('',*,*,#5757,.F.);
#7605=ORIENTED_EDGE('',*,*,#5758,.T.);
#7606=ORIENTED_EDGE('',*,*,#5721,.T.);
#7607=ORIENTED_EDGE('',*,*,#5753,.T.);
#7608=ORIENTED_EDGE('',*,*,#5751,.T.);
#7609=ORIENTED_EDGE('',*,*,#5749,.T.);
#7610=ORIENTED_EDGE('',*,*,#5747,.T.);
#7611=ORIENTED_EDGE('',*,*,#5745,.T.);
#7612=ORIENTED_EDGE('',*,*,#5759,.T.);
#7613=ORIENTED_EDGE('',*,*,#5760,.F.);
#7614=ORIENTED_EDGE('',*,*,#5722,.F.);
#7615=ORIENTED_EDGE('',*,*,#5758,.F.);
#7616=ORIENTED_EDGE('',*,*,#5761,.F.);
#7617=ORIENTED_EDGE('',*,*,#5762,.F.);
#7618=ORIENTED_EDGE('',*,*,#5763,.T.);
#7619=ORIENTED_EDGE('',*,*,#5759,.F.);
#7620=ORIENTED_EDGE('',*,*,#5764,.F.);
#7621=ORIENTED_EDGE('',*,*,#5765,.T.);
#7622=ORIENTED_EDGE('',*,*,#5766,.T.);
#7623=ORIENTED_EDGE('',*,*,#5767,.F.);
#7624=ORIENTED_EDGE('',*,*,#5550,.F.);
#7625=ORIENTED_EDGE('',*,*,#5543,.T.);
#7626=ORIENTED_EDGE('',*,*,#5768,.F.);
#7627=ORIENTED_EDGE('',*,*,#5769,.T.);
#7628=ORIENTED_EDGE('',*,*,#5770,.F.);
#7629=ORIENTED_EDGE('',*,*,#5771,.F.);
#7630=ORIENTED_EDGE('',*,*,#5772,.F.);
#7631=ORIENTED_EDGE('',*,*,#5773,.F.);
#7632=ORIENTED_EDGE('',*,*,#5774,.T.);
#7633=ORIENTED_EDGE('',*,*,#5775,.T.);
#7634=ORIENTED_EDGE('',*,*,#5776,.T.);
#7635=ORIENTED_EDGE('',*,*,#5777,.F.);
#7636=ORIENTED_EDGE('',*,*,#5778,.T.);
#7637=ORIENTED_EDGE('',*,*,#5762,.T.);
[truncated: 1,051,682 more chars]
