# Supplementary material for: An open-source anthropomorphic robot hand system: HRI hand
Source: HardwareX. 2020 Feb 24;7:e00100. doi: 10.1016/j.ohx.2020.e00100 (PMC9041201; doi:10.1016/j.ohx.2020.e00100)
Supplement: Supplementary data 3 [file mmc3.zip › Hardware/stp files/motor_bracket.step]

ISO-10303-21;
HEADER;
/* Generated by software containing ST-Developer
 * from STEP Tools, Inc. (www.steptools.com) 
 */

FILE_DESCRIPTION(
/* description */ (''),
/* implementation_level */ '2;1');

FILE_NAME(
/* name */ 
'D:/[\X2\ACBDD76CB300\X0\] \X2\BB38C11CC791C5C5B958\X0\/[\X2\B17CBB38\X0\]
 \X2\B0B4AC00\X0\ \X2\C800C790C778AC83\X0\/2019-\X2\B17CBB38\X0\/Hardw
areX/cad_files/stp/motor_bracket.step',
/* time_stamp */ '2019-09-03T16:12:38+09:00',
/* author */ (''),
/* organization */ (''),
/* preprocessor_version */ 'ST-DEVELOPER v18',
/* originating_system */ 'Autodesk Translation Framework v8.6.0.1094',
/* authorisation */ '');

FILE_SCHEMA (('AUTOMOTIVE_DESIGN { 1 0 10303 214 3 1 1 }'));
ENDSEC;

DATA;
#10=MECHANICAL_DESIGN_GEOMETRIC_PRESENTATION_REPRESENTATION('',(#13),#646);
#11=SHAPE_REPRESENTATION_RELATIONSHIP('SRR','None',#653,#12);
#12=ADVANCED_BREP_SHAPE_REPRESENTATION('',(#14),#645);
#13=STYLED_ITEM('',(#663),#14);
#14=MANIFOLD_SOLID_BREP('Body1',#370);
#15=FACE_BOUND('',#50,.T.);
#16=FACE_BOUND('',#53,.T.);
#17=FACE_BOUND('',#56,.T.);
#18=FACE_BOUND('',#61,.T.);
#19=FACE_BOUND('',#69,.T.);
#20=FACE_BOUND('',#72,.T.);
#21=PLANE('',#387);
#22=PLANE('',#394);
#23=PLANE('',#401);
#24=PLANE('',#403);
#25=PLANE('',#407);
#26=PLANE('',#408);
#27=PLANE('',#421);
#28=PLANE('',#424);
#29=FACE_OUTER_BOUND('',#48,.T.);
#30=FACE_OUTER_BOUND('',#49,.T.);
#31=FACE_OUTER_BOUND('',#51,.T.);
#32=FACE_OUTER_BOUND('',#52,.T.);
#33=FACE_OUTER_BOUND('',#54,.T.);
#34=FACE_OUTER_BOUND('',#55,.T.);
#35=FACE_OUTER_BOUND('',#57,.T.);
#36=FACE_OUTER_BOUND('',#58,.T.);
#37=FACE_OUTER_BOUND('',#59,.T.);
#38=FACE_OUTER_BOUND('',#60,.T.);
#39=FACE_OUTER_BOUND('',#62,.T.);
#40=FACE_OUTER_BOUND('',#63,.T.);
#41=FACE_OUTER_BOUND('',#64,.T.);
#42=FACE_OUTER_BOUND('',#65,.T.);
#43=FACE_OUTER_BOUND('',#66,.T.);
#44=FACE_OUTER_BOUND('',#67,.T.);
#45=FACE_OUTER_BOUND('',#68,.T.);
#46=FACE_OUTER_BOUND('',#70,.T.);
#47=FACE_OUTER_BOUND('',#71,.T.);
#48=EDGE_LOOP('',(#238,#239,#240,#241));
#49=EDGE_LOOP('',(#242,#243,#244,#245,#246));
#50=EDGE_LOOP('',(#247));
#51=EDGE_LOOP('',(#248,#249,#250,#251));
#52=EDGE_LOOP('',(#252,#253,#254,#255,#256));
#53=EDGE_LOOP('',(#257));
#54=EDGE_LOOP('',(#258,#259,#260,#261));
#55=EDGE_LOOP('',(#262,#263,#264,#265));
#56=EDGE_LOOP('',(#266));
#57=EDGE_LOOP('',(#267,#268,#269,#270,#271,#272,#273,#274,#275,#276,#277,
#278));
#58=EDGE_LOOP('',(#279,#280,#281,#282));
#59=EDGE_LOOP('',(#283,#284,#285,#286,#287,#288,#289,#290,#291,#292,#293,
#294));
#60=EDGE_LOOP('',(#295,#296,#297,#298,#299));
#61=EDGE_LOOP('',(#300));
#62=EDGE_LOOP('',(#301,#302,#303,#304));
#63=EDGE_LOOP('',(#305,#306,#307,#308));
#64=EDGE_LOOP('',(#309,#310,#311,#312));
#65=EDGE_LOOP('',(#313,#314,#315,#316));
#66=EDGE_LOOP('',(#317,#318,#319,#320));
#67=EDGE_LOOP('',(#321,#322,#323,#324));
#68=EDGE_LOOP('',(#325,#326,#327,#328));
#69=EDGE_LOOP('',(#329));
#70=EDGE_LOOP('',(#330,#331,#332,#333));
#71=EDGE_LOOP('',(#334,#335,#336,#337,#338));
#72=EDGE_LOOP('',(#339));
#73=LINE('',#544,#102);
#74=LINE('',#547,#103);
#75=LINE('',#550,#104);
#76=LINE('',#555,#105);
#77=LINE('',#563,#106);
#78=LINE('',#566,#107);
#79=LINE('',#569,#108);
#80=LINE('',#574,#109);
#81=LINE('',#582,#110);
#82=LINE('',#585,#111);
#83=LINE('',#588,#112);
#84=LINE('',#590,#113);
#85=LINE('',#591,#114);
#86=LINE('',#596,#115);
#87=LINE('',#597,#116);
#88=LINE('',#598,#117);
#89=LINE('',#600,#118);
#90=LINE('',#602,#119);
#91=LINE('',#607,#120);
#92=LINE('',#610,#121);
#93=LINE('',#611,#122);
#94=LINE('',#612,#123);
#95=LINE('',#614,#124);
#96=LINE('',#615,#125);
#97=LINE('',#625,#126);
#98=LINE('',#627,#127);
#99=LINE('',#632,#128);
#100=LINE('',#635,#129);
#101=LINE('',#641,#130);
#102=VECTOR('',#431,10.);
#103=VECTOR('',#434,10.);
#104=VECTOR('',#437,10.);
#105=VECTOR('',#442,10.);
#106=VECTOR('',#449,10.);
#107=VECTOR('',#452,10.);
#108=VECTOR('',#455,10.);
#109=VECTOR('',#460,10.);
#110=VECTOR('',#467,10.);
#111=VECTOR('',#470,10.);
#112=VECTOR('',#473,10.);
#113=VECTOR('',#474,10.);
#114=VECTOR('',#475,10.);
#115=VECTOR('',#480,10.);
#116=VECTOR('',#481,10.);
#117=VECTOR('',#482,10.);
#118=VECTOR('',#483,10.);
#119=VECTOR('',#484,10.);
#120=VECTOR('',#491,10.);
#121=VECTOR('',#494,10.);
#122=VECTOR('',#495,10.);
#123=VECTOR('',#496,10.);
#124=VECTOR('',#497,10.);
#125=VECTOR('',#498,10.);
#126=VECTOR('',#511,10.);
#127=VECTOR('',#514,10.);
#128=VECTOR('',#523,1.5);
#129=VECTOR('',#526,1.5);
#130=VECTOR('',#535,1.5);
#131=CIRCLE('',#385,0.5);
#132=CIRCLE('',#386,0.5);
#133=CIRCLE('',#388,2.5);
#134=CIRCLE('',#389,2.5);
#135=CIRCLE('',#390,1.5);
#136=CIRCLE('',#392,0.5);
#137=CIRCLE('',#393,0.5);
#138=CIRCLE('',#395,2.5);
#139=CIRCLE('',#396,2.5);
#140=CIRCLE('',#397,1.5);
#141=CIRCLE('',#399,1.);
#142=CIRCLE('',#400,1.);
#143=CIRCLE('',#402,1.5);
#144=CIRCLE('',#404,1.);
#145=CIRCLE('',#406,1.);
#146=CIRCLE('',#409,2.5);
#147=CIRCLE('',#410,2.5);
#148=CIRCLE('',#411,1.5);
#149=CIRCLE('',#413,2.5);
#150=CIRCLE('',#416,2.5);
#151=CIRCLE('',#420,1.5);
#152=CIRCLE('',#422,1.5);
#153=VERTEX_POINT('',#540);
#154=VERTEX_POINT('',#541);
#155=VERTEX_POINT('',#543);
#156=VERTEX_POINT('',#545);
#157=VERTEX_POINT('',#549);
#158=VERTEX_POINT('',#551);
#159=VERTEX_POINT('',#553);
#160=VERTEX_POINT('',#556);
#161=VERTEX_POINT('',#559);
#162=VERTEX_POINT('',#560);
#163=VERTEX_POINT('',#562);
#164=VERTEX_POINT('',#564);
#165=VERTEX_POINT('',#568);
#166=VERTEX_POINT('',#570);
#167=VERTEX_POINT('',#572);
#168=VERTEX_POINT('',#575);
#169=VERTEX_POINT('',#578);
#170=VERTEX_POINT('',#579);
#171=VERTEX_POINT('',#581);
#172=VERTEX_POINT('',#583);
#173=VERTEX_POINT('',#587);
#174=VERTEX_POINT('',#589);
#175=VERTEX_POINT('',#592);
#176=VERTEX_POINT('',#595);
#177=VERTEX_POINT('',#599);
#178=VERTEX_POINT('',#601);
#179=VERTEX_POINT('',#605);
#180=VERTEX_POINT('',#609);
#181=VERTEX_POINT('',#613);
#182=VERTEX_POINT('',#617);
#183=VERTEX_POINT('',#620);
#184=VERTEX_POINT('',#623);
#185=VERTEX_POINT('',#634);
#186=VERTEX_POINT('',#638);
#187=EDGE_CURVE('',#153,#154,#131,.T.);
#188=EDGE_CURVE('',#154,#155,#73,.T.);
#189=EDGE_CURVE('',#155,#156,#132,.T.);
#190=EDGE_CURVE('',#156,#153,#74,.T.);
#191=EDGE_CURVE('',#154,#157,#75,.T.);
#192=EDGE_CURVE('',#158,#157,#133,.T.);
#193=EDGE_CURVE('',#159,#158,#134,.T.);
#194=EDGE_CURVE('',#155,#159,#76,.T.);
#195=EDGE_CURVE('',#160,#160,#135,.T.);
#196=EDGE_CURVE('',#161,#162,#136,.T.);
#197=EDGE_CURVE('',#162,#163,#77,.T.);
#198=EDGE_CURVE('',#163,#164,#137,.T.);
#199=EDGE_CURVE('',#164,#161,#78,.T.);
#200=EDGE_CURVE('',#162,#165,#79,.T.);
#201=EDGE_CURVE('',#166,#165,#138,.T.);
#202=EDGE_CURVE('',#167,#166,#139,.T.);
#203=EDGE_CURVE('',#163,#167,#80,.T.);
#204=EDGE_CURVE('',#168,#168,#140,.T.);
#205=EDGE_CURVE('',#169,#170,#141,.T.);
#206=EDGE_CURVE('',#170,#171,#81,.T.);
#207=EDGE_CURVE('',#171,#172,#142,.T.);
#208=EDGE_CURVE('',#172,#169,#82,.T.);
#209=EDGE_CURVE('',#170,#173,#83,.T.);
#210=EDGE_CURVE('',#174,#173,#84,.T.);
#211=EDGE_CURVE('',#174,#171,#85,.T.);
#212=EDGE_CURVE('',#175,#175,#143,.T.);
#213=EDGE_CURVE('',#169,#176,#86,.T.);
#214=EDGE_CURVE('',#165,#176,#87,.T.);
#215=EDGE_CURVE('',#156,#161,#88,.T.);
#216=EDGE_CURVE('',#177,#159,#89,.T.);
#217=EDGE_CURVE('',#178,#177,#90,.T.);
#218=EDGE_CURVE('',#173,#178,#144,.T.);
#219=EDGE_CURVE('',#179,#174,#145,.T.);
#220=EDGE_CURVE('',#178,#179,#91,.T.);
#221=EDGE_CURVE('',#179,#180,#92,.T.);
#222=EDGE_CURVE('',#157,#180,#93,.T.);
#223=EDGE_CURVE('',#164,#153,#94,.T.);
#224=EDGE_CURVE('',#181,#167,#95,.T.);
#225=EDGE_CURVE('',#172,#181,#96,.T.);
#226=EDGE_CURVE('',#182,#177,#146,.T.);
#227=EDGE_CURVE('',#180,#182,#147,.T.);
#228=EDGE_CURVE('',#183,#183,#148,.T.);
#229=EDGE_CURVE('',#176,#184,#149,.T.);
#230=EDGE_CURVE('',#166,#184,#97,.T.);
#231=EDGE_CURVE('',#182,#158,#98,.T.);
#232=EDGE_CURVE('',#184,#181,#150,.T.);
#233=EDGE_CURVE('',#183,#160,#99,.T.);
#234=EDGE_CURVE('',#168,#185,#100,.T.);
#235=EDGE_CURVE('',#185,#185,#151,.T.);
#236=EDGE_CURVE('',#186,#186,#152,.T.);
#237=EDGE_CURVE('',#186,#175,#101,.T.);
#238=ORIENTED_EDGE('',*,*,#187,.T.);
#239=ORIENTED_EDGE('',*,*,#188,.T.);
#240=ORIENTED_EDGE('',*,*,#189,.T.);
#241=ORIENTED_EDGE('',*,*,#190,.T.);
#242=ORIENTED_EDGE('',*,*,#188,.F.);
#243=ORIENTED_EDGE('',*,*,#191,.T.);
#244=ORIENTED_EDGE('',*,*,#192,.F.);
#245=ORIENTED_EDGE('',*,*,#193,.F.);
#246=ORIENTED_EDGE('',*,*,#194,.F.);
#247=ORIENTED_EDGE('',*,*,#195,.T.);
#248=ORIENTED_EDGE('',*,*,#196,.T.);
#249=ORIENTED_EDGE('',*,*,#197,.T.);
#250=ORIENTED_EDGE('',*,*,#198,.T.);
#251=ORIENTED_EDGE('',*,*,#199,.T.);
#252=ORIENTED_EDGE('',*,*,#197,.F.);
#253=ORIENTED_EDGE('',*,*,#200,.T.);
#254=ORIENTED_EDGE('',*,*,#201,.F.);
#255=ORIENTED_EDGE('',*,*,#202,.F.);
#256=ORIENTED_EDGE('',*,*,#203,.F.);
#257=ORIENTED_EDGE('',*,*,#204,.T.);
#258=ORIENTED_EDGE('',*,*,#205,.T.);
#259=ORIENTED_EDGE('',*,*,#206,.T.);
#260=ORIENTED_EDGE('',*,*,#207,.T.);
#261=ORIENTED_EDGE('',*,*,#208,.T.);
#262=ORIENTED_EDGE('',*,*,#206,.F.);
#263=ORIENTED_EDGE('',*,*,#209,.T.);
#264=ORIENTED_EDGE('',*,*,#210,.F.);
#265=ORIENTED_EDGE('',*,*,#211,.T.);
#266=ORIENTED_EDGE('',*,*,#212,.F.);
#267=ORIENTED_EDGE('',*,*,#205,.F.);
#268=ORIENTED_EDGE('',*,*,#213,.T.);
#269=ORIENTED_EDGE('',*,*,#214,.F.);
#270=ORIENTED_EDGE('',*,*,#200,.F.);
#271=ORIENTED_EDGE('',*,*,#196,.F.);
#272=ORIENTED_EDGE('',*,*,#215,.F.);
#273=ORIENTED_EDGE('',*,*,#189,.F.);
#274=ORIENTED_EDGE('',*,*,#194,.T.);
#275=ORIENTED_EDGE('',*,*,#216,.F.);
#276=ORIENTED_EDGE('',*,*,#217,.F.);
#277=ORIENTED_EDGE('',*,*,#218,.F.);
#278=ORIENTED_EDGE('',*,*,#209,.F.);
#279=ORIENTED_EDGE('',*,*,#219,.T.);
#280=ORIENTED_EDGE('',*,*,#210,.T.);
#281=ORIENTED_EDGE('',*,*,#218,.T.);
#282=ORIENTED_EDGE('',*,*,#220,.T.);
#283=ORIENTED_EDGE('',*,*,#207,.F.);
#284=ORIENTED_EDGE('',*,*,#211,.F.);
#285=ORIENTED_EDGE('',*,*,#219,.F.);
#286=ORIENTED_EDGE('',*,*,#221,.T.);
#287=ORIENTED_EDGE('',*,*,#222,.F.);
#288=ORIENTED_EDGE('',*,*,#191,.F.);
#289=ORIENTED_EDGE('',*,*,#187,.F.);
#290=ORIENTED_EDGE('',*,*,#223,.F.);
#291=ORIENTED_EDGE('',*,*,#198,.F.);
#292=ORIENTED_EDGE('',*,*,#203,.T.);
#293=ORIENTED_EDGE('',*,*,#224,.F.);
#294=ORIENTED_EDGE('',*,*,#225,.F.);
#295=ORIENTED_EDGE('',*,*,#220,.F.);
#296=ORIENTED_EDGE('',*,*,#217,.T.);
#297=ORIENTED_EDGE('',*,*,#226,.F.);
#298=ORIENTED_EDGE('',*,*,#227,.F.);
#299=ORIENTED_EDGE('',*,*,#221,.F.);
#300=ORIENTED_EDGE('',*,*,#228,.T.);
#301=ORIENTED_EDGE('',*,*,#229,.T.);
#302=ORIENTED_EDGE('',*,*,#230,.F.);
#303=ORIENTED_EDGE('',*,*,#201,.T.);
#304=ORIENTED_EDGE('',*,*,#214,.T.);
#305=ORIENTED_EDGE('',*,*,#226,.T.);
#306=ORIENTED_EDGE('',*,*,#216,.T.);
#307=ORIENTED_EDGE('',*,*,#193,.T.);
#308=ORIENTED_EDGE('',*,*,#231,.F.);
#309=ORIENTED_EDGE('',*,*,#232,.T.);
#310=ORIENTED_EDGE('',*,*,#224,.T.);
#311=ORIENTED_EDGE('',*,*,#202,.T.);
#312=ORIENTED_EDGE('',*,*,#230,.T.);
#313=ORIENTED_EDGE('',*,*,#227,.T.);
#314=ORIENTED_EDGE('',*,*,#231,.T.);
#315=ORIENTED_EDGE('',*,*,#192,.T.);
#316=ORIENTED_EDGE('',*,*,#222,.T.);
#317=ORIENTED_EDGE('',*,*,#228,.F.);
#318=ORIENTED_EDGE('',*,*,#233,.T.);
#319=ORIENTED_EDGE('',*,*,#195,.F.);
#320=ORIENTED_EDGE('',*,*,#233,.F.);
#321=ORIENTED_EDGE('',*,*,#204,.F.);
#322=ORIENTED_EDGE('',*,*,#234,.T.);
#323=ORIENTED_EDGE('',*,*,#235,.F.);
#324=ORIENTED_EDGE('',*,*,#234,.F.);
#325=ORIENTED_EDGE('',*,*,#190,.F.);
#326=ORIENTED_EDGE('',*,*,#215,.T.);
#327=ORIENTED_EDGE('',*,*,#199,.F.);
#328=ORIENTED_EDGE('',*,*,#223,.T.);
#329=ORIENTED_EDGE('',*,*,#236,.T.);
#330=ORIENTED_EDGE('',*,*,#236,.F.);
#331=ORIENTED_EDGE('',*,*,#237,.T.);
#332=ORIENTED_EDGE('',*,*,#212,.T.);
#333=ORIENTED_EDGE('',*,*,#237,.F.);
#334=ORIENTED_EDGE('',*,*,#208,.F.);
#335=ORIENTED_EDGE('',*,*,#225,.T.);
#336=ORIENTED_EDGE('',*,*,#232,.F.);
#337=ORIENTED_EDGE('',*,*,#229,.F.);
#338=ORIENTED_EDGE('',*,*,#213,.F.);
#339=ORIENTED_EDGE('',*,*,#235,.T.);
#340=CYLINDRICAL_SURFACE('',#384,0.5);
#341=CYLINDRICAL_SURFACE('',#391,0.5);
#342=CYLINDRICAL_SURFACE('',#398,1.);
#343=CYLINDRICAL_SURFACE('',#405,1.);
#344=CYLINDRICAL_SURFACE('',#412,2.5);
#345=CYLINDRICAL_SURFACE('',#414,2.5);
#346=CYLINDRICAL_SURFACE('',#415,2.5);
#347=CYLINDRICAL_SURFACE('',#417,2.5);
#348=CYLINDRICAL_SURFACE('',#418,1.5);
#349=CYLINDRICAL_SURFACE('',#419,1.5);
#350=CYLINDRICAL_SURFACE('',#423,1.5);
#351=ADVANCED_FACE('',(#29),#340,.F.);
#352=ADVANCED_FACE('',(#30,#15),#21,.T.);
#353=ADVANCED_FACE('',(#31),#341,.F.);
#354=ADVANCED_FACE('',(#32,#16),#22,.T.);
#355=ADVANCED_FACE('',(#33),#342,.T.);
#356=ADVANCED_FACE('',(#34,#17),#23,.F.);
#357=ADVANCED_FACE('',(#35),#24,.T.);
#358=ADVANCED_FACE('',(#36),#343,.T.);
#359=ADVANCED_FACE('',(#37),#25,.T.);
#360=ADVANCED_FACE('',(#38,#18),#26,.T.);
#361=ADVANCED_FACE('',(#39),#344,.T.);
#362=ADVANCED_FACE('',(#40),#345,.T.);
#363=ADVANCED_FACE('',(#41),#346,.T.);
#364=ADVANCED_FACE('',(#42),#347,.T.);
#365=ADVANCED_FACE('',(#43),#348,.F.);
#366=ADVANCED_FACE('',(#44),#349,.F.);
#367=ADVANCED_FACE('',(#45,#19),#27,.T.);
#368=ADVANCED_FACE('',(#46),#350,.F.);
#369=ADVANCED_FACE('',(#47,#20),#28,.T.);
#370=CLOSED_SHELL('',(#351,#352,#353,#354,#355,#356,#357,#358,#359,#360,
#361,#362,#363,#364,#365,#366,#367,#368,#369));
#371=DERIVED_UNIT_ELEMENT(#373,1.);
#372=DERIVED_UNIT_ELEMENT(#648,3.);
#373=(
MASS_UNIT()
NAMED_UNIT(*)
SI_UNIT(.KILO.,.GRAM.)
);
#374=DERIVED_UNIT((#371,#372));
#375=MEASURE_REPRESENTATION_ITEM('density measure',
POSITIVE_RATIO_MEASURE(7850.),#374);
#376=PROPERTY_DEFINITION_REPRESENTATION(#381,#378);
#377=PROPERTY_DEFINITION_REPRESENTATION(#382,#379);
#378=REPRESENTATION('material name',(#380),#645);
#379=REPRESENTATION('density',(#375),#645);
#380=DESCRIPTIVE_REPRESENTATION_ITEM('Steel','Steel');
#381=PROPERTY_DEFINITION('material property','material name',#655);
#382=PROPERTY_DEFINITION('material property','density of part',#655);
#383=AXIS2_PLACEMENT_3D('placement',#538,#425,#426);
#384=AXIS2_PLACEMENT_3D('',#539,#427,#428);
#385=AXIS2_PLACEMENT_3D('',#542,#429,#430);
#386=AXIS2_PLACEMENT_3D('',#546,#432,#433);
#387=AXIS2_PLACEMENT_3D('',#548,#435,#436);
#388=AXIS2_PLACEMENT_3D('',#552,#438,#439);
#389=AXIS2_PLACEMENT_3D('',#554,#440,#441);
#390=AXIS2_PLACEMENT_3D('',#557,#443,#444);
#391=AXIS2_PLACEMENT_3D('',#558,#445,#446);
#392=AXIS2_PLACEMENT_3D('',#561,#447,#448);
#393=AXIS2_PLACEMENT_3D('',#565,#450,#451);
#394=AXIS2_PLACEMENT_3D('',#567,#453,#454);
#395=AXIS2_PLACEMENT_3D('',#571,#456,#457);
#396=AXIS2_PLACEMENT_3D('',#573,#458,#459);
#397=AXIS2_PLACEMENT_3D('',#576,#461,#462);
#398=AXIS2_PLACEMENT_3D('',#577,#463,#464);
#399=AXIS2_PLACEMENT_3D('',#580,#465,#466);
#400=AXIS2_PLACEMENT_3D('',#584,#468,#469);
#401=AXIS2_PLACEMENT_3D('',#586,#471,#472);
#402=AXIS2_PLACEMENT_3D('',#593,#476,#477);
#403=AXIS2_PLACEMENT_3D('',#594,#478,#479);
#404=AXIS2_PLACEMENT_3D('',#603,#485,#486);
#405=AXIS2_PLACEMENT_3D('',#604,#487,#488);
#406=AXIS2_PLACEMENT_3D('',#606,#489,#490);
#407=AXIS2_PLACEMENT_3D('',#608,#492,#493);
#408=AXIS2_PLACEMENT_3D('',#616,#499,#500);
#409=AXIS2_PLACEMENT_3D('',#618,#501,#502);
#410=AXIS2_PLACEMENT_3D('',#619,#503,#504);
#411=AXIS2_PLACEMENT_3D('',#621,#505,#506);
#412=AXIS2_PLACEMENT_3D('',#622,#507,#508);
#413=AXIS2_PLACEMENT_3D('',#624,#509,#510);
#414=AXIS2_PLACEMENT_3D('',#626,#512,#513);
#415=AXIS2_PLACEMENT_3D('',#628,#515,#516);
#416=AXIS2_PLACEMENT_3D('',#629,#517,#518);
#417=AXIS2_PLACEMENT_3D('',#630,#519,#520);
#418=AXIS2_PLACEMENT_3D('',#631,#521,#522);
#419=AXIS2_PLACEMENT_3D('',#633,#524,#525);
#420=AXIS2_PLACEMENT_3D('',#636,#527,#528);
#421=AXIS2_PLACEMENT_3D('',#637,#529,#530);
#422=AXIS2_PLACEMENT_3D('',#639,#531,#532);
#423=AXIS2_PLACEMENT_3D('',#640,#533,#534);
#424=AXIS2_PLACEMENT_3D('',#642,#536,#537);
#425=DIRECTION('axis',(0.,0.,1.));
#426=DIRECTION('refdir',(1.,0.,0.));
#427=DIRECTION('center_axis',(1.10492421167577E-31,-1.,1.18329135783152E-30));
#428=DIRECTION('ref_axis',(-0.707106781186547,-9.14843283519419E-31,-0.707106781186548));
#429=DIRECTION('center_axis',(-1.10492421167577E-31,1.,-1.18329135783152E-30));
#430=DIRECTION('ref_axis',(-0.707106781186547,-9.14843283519419E-31,-0.707106781186548));
#431=DIRECTION('',(1.10492421167577E-31,-1.,1.18329135783152E-30));
#432=DIRECTION('center_axis',(1.10492421167577E-31,-1.,1.18329135783152E-30));
#433=DIRECTION('ref_axis',(-0.707106781186547,-9.14843283519419E-31,-0.707106781186548));
#434=DIRECTION('',(-1.10492421167577E-31,1.,-1.18329135783152E-30));
#435=DIRECTION('center_axis',(1.,1.10492421167577E-31,-4.35815756911604E-62));
#436=DIRECTION('ref_axis',(-1.10492421167577E-31,1.,-1.18329135783152E-30));
#437=DIRECTION('',(-8.71631513823142E-62,1.18329135783152E-30,1.));
#438=DIRECTION('center_axis',(-1.,-1.10492421167577E-31,4.35815756911604E-62));
#439=DIRECTION('ref_axis',(-7.8129940277314E-32,0.707106781186547,0.707106781186547));
#440=DIRECTION('center_axis',(-1.,-1.10492421167577E-31,4.35815756911604E-62));
#441=DIRECTION('ref_axis',(7.8129940277314E-32,-0.707106781186547,0.707106781186547));
#442=DIRECTION('',(-8.71631513823142E-62,1.18329135783152E-30,1.));
#443=DIRECTION('center_axis',(-1.,-1.10492421167577E-31,4.35815756911604E-62));
#444=DIRECTION('ref_axis',(-8.71631513823142E-62,1.18329135783152E-30,1.));
#445=DIRECTION('center_axis',(-1.10492421167577E-31,1.,-1.18329135783152E-30));
#446=DIRECTION('ref_axis',(0.707106781186547,-7.58583402964791E-31,-0.707106781186548));
#447=DIRECTION('center_axis',(1.10492421167577E-31,-1.,1.18329135783152E-30));
#448=DIRECTION('ref_axis',(0.707106781186547,-7.58583402964791E-31,-0.707106781186548));
#449=DIRECTION('',(-1.10492421167577E-31,1.,-1.18329135783152E-30));
#450=DIRECTION('center_axis',(-1.10492421167577E-31,1.,-1.18329135783152E-30));
#451=DIRECTION('ref_axis',(0.707106781186547,-7.58583402964791E-31,-0.707106781186548));
#452=DIRECTION('',(1.10492421167577E-31,-1.,1.18329135783152E-30));
#453=DIRECTION('center_axis',(-1.,-1.10492421167577E-31,4.35815756911604E-62));
#454=DIRECTION('ref_axis',(1.10492421167577E-31,-1.,1.18329135783152E-30));
#455=DIRECTION('',(-8.71631513823142E-62,1.18329135783152E-30,1.));
#456=DIRECTION('center_axis',(1.,1.10492421167577E-31,-4.35815756911604E-62));
#457=DIRECTION('ref_axis',(7.8129940277314E-32,-0.707106781186547,0.707106781186547));
#458=DIRECTION('center_axis',(1.,1.10492421167577E-31,-4.35815756911604E-62));
#459=DIRECTION('ref_axis',(-7.8129940277314E-32,0.707106781186547,0.707106781186547));
#460=DIRECTION('',(-8.71631513823142E-62,1.18329135783152E-30,1.));
#461=DIRECTION('center_axis',(1.,1.10492421167577E-31,-4.35815756911604E-62));
#462=DIRECTION('ref_axis',(-8.71631513823142E-62,1.18329135783152E-30,1.));
#463=DIRECTION('center_axis',(1.10492421167577E-31,-1.,1.18329135783152E-30));
#464=DIRECTION('ref_axis',(0.707106781186547,-7.5858340296479E-31,-0.707106781186548));
#465=DIRECTION('center_axis',(-1.10492421167577E-31,1.,-1.18329135783152E-30));
#466=DIRECTION('ref_axis',(0.707106781186547,-7.5858340296479E-31,-0.707106781186548));
#467=DIRECTION('',(-1.10492421167577E-31,1.,-1.18329135783152E-30));
#468=DIRECTION('center_axis',(1.10492421167577E-31,-1.,1.18329135783152E-30));
#469=DIRECTION('ref_axis',(0.707106781186547,-7.5858340296479E-31,-0.707106781186548));
#470=DIRECTION('',(1.10492421167577E-31,-1.,1.18329135783152E-30));
#471=DIRECTION('center_axis',(-8.71631513823142E-62,1.18329135783152E-30,
1.));
#472=DIRECTION('ref_axis',(1.,1.10492421167577E-31,-4.35815756911604E-62));
#473=DIRECTION('',(-1.,-1.10492421167577E-31,4.35815756911604E-62));
#474=DIRECTION('',(1.10492421167577E-31,-1.,1.18329135783152E-30));
#475=DIRECTION('',(1.,1.10492421167577E-31,-4.35815756911604E-62));
#476=DIRECTION('center_axis',(8.71631513823142E-62,-1.18329135783152E-30,
-1.));
#477=DIRECTION('ref_axis',(1.,1.10492421167577E-31,-4.35815756911604E-62));
#478=DIRECTION('center_axis',(1.10492421167577E-31,-1.,1.18329135783152E-30));
#479=DIRECTION('ref_axis',(1.,1.10492421167577E-31,-4.35815756911604E-62));
#480=DIRECTION('',(-8.71631513823142E-62,1.18329135783152E-30,1.));
#481=DIRECTION('',(1.,1.10492421167577E-31,-4.35815756911604E-62));
#482=DIRECTION('',(1.,1.10492421167577E-31,-4.35815756911604E-62));
#483=DIRECTION('',(1.,1.10492421167577E-31,-4.35815756911604E-62));
#484=DIRECTION('',(-8.71631513823142E-62,1.18329135783152E-30,1.));
#485=DIRECTION('center_axis',(-1.10492421167577E-31,1.,-1.18329135783152E-30));
#486=DIRECTION('ref_axis',(-0.707106781186547,-9.14843283519418E-31,-0.707106781186548));
#487=DIRECTION('center_axis',(-1.10492421167577E-31,1.,-1.18329135783152E-30));
#488=DIRECTION('ref_axis',(-0.707106781186547,-9.14843283519418E-31,-0.707106781186548));
#489=DIRECTION('center_axis',(1.10492421167577E-31,-1.,1.18329135783152E-30));
#490=DIRECTION('ref_axis',(-0.707106781186547,-9.14843283519418E-31,-0.707106781186548));
#491=DIRECTION('',(-1.10492421167577E-31,1.,-1.18329135783152E-30));
#492=DIRECTION('center_axis',(-1.10492421167577E-31,1.,-1.18329135783152E-30));
#493=DIRECTION('ref_axis',(-1.,-1.10492421167577E-31,4.35815756911604E-62));
#494=DIRECTION('',(-8.71631513823142E-62,1.18329135783152E-30,1.));
#495=DIRECTION('',(-1.,-1.10492421167577E-31,4.35815756911604E-62));
#496=DIRECTION('',(-1.,-1.10492421167577E-31,4.35815756911604E-62));
#497=DIRECTION('',(-1.,-1.10492421167577E-31,4.35815756911604E-62));
#498=DIRECTION('',(-8.71631513823142E-62,1.18329135783152E-30,1.));
#499=DIRECTION('center_axis',(-1.,-1.10492421167577E-31,4.35815756911604E-62));
#500=DIRECTION('ref_axis',(1.10492421167577E-31,-1.,1.18329135783152E-30));
#501=DIRECTION('center_axis',(1.,1.10492421167577E-31,-4.35815756911604E-62));
#502=DIRECTION('ref_axis',(7.8129940277314E-32,-0.707106781186547,0.707106781186547));
#503=DIRECTION('center_axis',(1.,1.10492421167577E-31,-4.35815756911604E-62));
#504=DIRECTION('ref_axis',(-7.8129940277314E-32,0.707106781186547,0.707106781186547));
#505=DIRECTION('center_axis',(1.,1.10492421167577E-31,-4.35815756911604E-62));
#506=DIRECTION('ref_axis',(-8.71631513823142E-62,1.18329135783152E-30,1.));
#507=DIRECTION('center_axis',(1.,1.10492421167577E-31,-4.35815756911604E-62));
#508=DIRECTION('ref_axis',(7.8129940277314E-32,-0.707106781186547,0.707106781186547));
#509=DIRECTION('center_axis',(-1.,-1.10492421167577E-31,4.35815756911604E-62));
#510=DIRECTION('ref_axis',(7.8129940277314E-32,-0.707106781186547,0.707106781186547));
#511=DIRECTION('',(1.,1.10492421167577E-31,-4.35815756911604E-62));
#512=DIRECTION('center_axis',(1.,1.10492421167577E-31,-4.35815756911604E-62));
#513=DIRECTION('ref_axis',(7.8129940277314E-32,-0.707106781186547,0.707106781186547));
#514=DIRECTION('',(1.,1.10492421167577E-31,-4.35815756911604E-62));
#515=DIRECTION('center_axis',(-1.,-1.10492421167577E-31,4.35815756911604E-62));
#516=DIRECTION('ref_axis',(-7.8129940277314E-32,0.707106781186547,0.707106781186547));
#517=DIRECTION('center_axis',(-1.,-1.10492421167577E-31,4.35815756911604E-62));
#518=DIRECTION('ref_axis',(-7.8129940277314E-32,0.707106781186547,0.707106781186547));
#519=DIRECTION('center_axis',(-1.,-1.10492421167577E-31,4.35815756911604E-62));
#520=DIRECTION('ref_axis',(-7.8129940277314E-32,0.707106781186547,0.707106781186547));
#521=DIRECTION('center_axis',(1.,1.10492421167577E-31,-4.35815756911604E-62));
#522=DIRECTION('ref_axis',(-8.71631513823142E-62,1.18329135783152E-30,1.));
#523=DIRECTION('',(1.,1.10492421167577E-31,-4.35815756911604E-62));
#524=DIRECTION('center_axis',(1.,1.10492421167577E-31,-4.35815756911604E-62));
#525=DIRECTION('ref_axis',(-8.71631513823142E-62,1.18329135783152E-30,1.));
#526=DIRECTION('',(1.,1.10492421167577E-31,-4.35815756911604E-62));
#527=DIRECTION('center_axis',(-1.,-1.10492421167577E-31,4.35815756911604E-62));
#528=DIRECTION('ref_axis',(-8.71631513823142E-62,1.18329135783152E-30,1.));
#529=DIRECTION('center_axis',(-8.71631513823142E-62,1.18329135783152E-30,
1.));
#530=DIRECTION('ref_axis',(1.,1.10492421167577E-31,-4.35815756911604E-62));
#531=DIRECTION('center_axis',(8.71631513823142E-62,-1.18329135783152E-30,
-1.));
#532=DIRECTION('ref_axis',(1.,1.10492421167577E-31,-4.35815756911604E-62));
#533=DIRECTION('center_axis',(-8.71631513823142E-62,1.18329135783152E-30,
1.));
#534=DIRECTION('ref_axis',(1.,1.10492421167577E-31,-4.35815756911604E-62));
#535=DIRECTION('',(8.71631513823142E-62,-1.18329135783152E-30,-1.));
#536=DIRECTION('center_axis',(1.,1.10492421167577E-31,-4.35815756911604E-62));
#537=DIRECTION('ref_axis',(-1.10492421167577E-31,1.,-1.18329135783152E-30));
#538=CARTESIAN_POINT('',(0.,0.,0.));
#539=CARTESIAN_POINT('Origin',(-2.69999999999998,-1.25000002793968,1.6));
#540=CARTESIAN_POINT('',(-2.69999999999998,2.5,1.1));
#541=CARTESIAN_POINT('',(-3.19999999999998,2.5,1.6));
#542=CARTESIAN_POINT('Origin',(-2.69999999999998,2.5,1.6));
#543=CARTESIAN_POINT('',(-3.19999999999998,-2.5000000372529,1.6));
#544=CARTESIAN_POINT('',(-3.19999999999998,-1.25000002793968,1.6));
#545=CARTESIAN_POINT('',(-2.69999999999998,-2.5000000372529,1.1));
#546=CARTESIAN_POINT('Origin',(-2.69999999999998,-2.5000000372529,1.6));
#547=CARTESIAN_POINT('',(-2.69999999999998,-1.25000002793968,1.1));
#548=CARTESIAN_POINT('Origin',(-3.19999999999998,-2.5000000372529,0.0999999999999995));
#549=CARTESIAN_POINT('',(-3.19999999999998,2.5,7.2));
#550=CARTESIAN_POINT('',(-3.19999999999998,2.5,0.0999999999999995));
#551=CARTESIAN_POINT('',(-3.19999999999998,-1.11022302462515E-15,9.7));
#552=CARTESIAN_POINT('Origin',(-3.19999999999998,-1.11022302462515E-15,
7.2));
#553=CARTESIAN_POINT('',(-3.19999999999998,-2.5000000372529,7.2));
#554=CARTESIAN_POINT('Origin',(-3.19999999999998,-3.72529040948422E-8,7.2));
#555=CARTESIAN_POINT('',(-3.19999999999998,-2.5000000372529,0.0999999999999995));
#556=CARTESIAN_POINT('',(-3.19999999999998,-1.86264527862296E-8,5.7));
#557=CARTESIAN_POINT('Origin',(-3.19999999999998,-1.86264526025326E-8,7.2));
#558=CARTESIAN_POINT('Origin',(2.69999998509886,1.24999999068677,1.6));
#559=CARTESIAN_POINT('',(2.69999998509886,-2.5000000372529,1.1));
#560=CARTESIAN_POINT('',(3.19999998509886,-2.5000000372529,1.6));
#561=CARTESIAN_POINT('Origin',(2.69999998509886,-2.5000000372529,1.6));
#562=CARTESIAN_POINT('',(3.19999998509886,2.5,1.6));
#563=CARTESIAN_POINT('',(3.19999998509886,1.24999999068677,1.6));
#564=CARTESIAN_POINT('',(2.69999998509886,2.5,1.1));
#565=CARTESIAN_POINT('Origin',(2.69999998509886,2.5,1.6));
#566=CARTESIAN_POINT('',(2.69999998509886,1.24999999068677,1.1));
#567=CARTESIAN_POINT('Origin',(3.19999998509886,2.5,0.0999999999999995));
#568=CARTESIAN_POINT('',(3.19999998509886,-2.5000000372529,7.2));
#569=CARTESIAN_POINT('',(3.19999998509886,-2.5000000372529,0.0999999999999995));
#570=CARTESIAN_POINT('',(3.19999998509886,-1.11022302462514E-15,9.7));
#571=CARTESIAN_POINT('Origin',(3.19999998509886,-3.72529040948422E-8,7.2));
#572=CARTESIAN_POINT('',(3.19999998509886,2.5,7.2));
#573=CARTESIAN_POINT('Origin',(3.19999998509886,-1.11022302462515E-15,7.2));
#574=CARTESIAN_POINT('',(3.19999998509886,2.5,0.0999999999999995));
#575=CARTESIAN_POINT('',(3.19999998509886,-1.86264524188356E-8,5.7));
#576=CARTESIAN_POINT('Origin',(3.19999998509886,-1.86264526025326E-8,7.2));
#577=CARTESIAN_POINT('Origin',(3.20000000000002,-1.25000002793968,1.1));
#578=CARTESIAN_POINT('',(4.20000000000002,-2.5000000372529,1.1));
#579=CARTESIAN_POINT('',(3.20000000000002,-2.5000000372529,0.0999999999999995));
#580=CARTESIAN_POINT('Origin',(3.20000000000002,-2.5000000372529,1.1));
#581=CARTESIAN_POINT('',(3.20000000000002,2.5,0.0999999999999995));
#582=CARTESIAN_POINT('',(3.20000000000002,-1.25000002793968,0.0999999999999995));
#583=CARTESIAN_POINT('',(4.20000000000002,2.5,1.1));
#584=CARTESIAN_POINT('Origin',(3.20000000000002,2.5,1.1));
#585=CARTESIAN_POINT('',(4.20000000000002,-1.25000002793968,1.1));
#586=CARTESIAN_POINT('Origin',(1.77635683940025E-14,-1.86264526025326E-8,
0.0999999999999995));
#587=CARTESIAN_POINT('',(-3.19999999999998,-2.5000000372529,0.0999999999999995));
#588=CARTESIAN_POINT('',(4.20000000000002,-2.5000000372529,0.0999999999999995));
#589=CARTESIAN_POINT('',(-3.19999999999998,2.5,0.0999999999999995));
#590=CARTESIAN_POINT('',(-3.19999999999998,1.24999999068677,0.0999999999999995));
#591=CARTESIAN_POINT('',(-4.19999999999998,2.5,0.0999999999999995));
#592=CARTESIAN_POINT('',(-1.49999999999998,-1.29392004449726E-15,0.0999999999999995));
#593=CARTESIAN_POINT('Origin',(1.77635683940025E-14,-1.11022302462516E-15,
0.0999999999999995));
#594=CARTESIAN_POINT('Origin',(-4.19999999999998,-2.5000000372529,0.0999999999999995));
#595=CARTESIAN_POINT('',(4.20000000000002,-2.5000000372529,7.2));
#596=CARTESIAN_POINT('',(4.20000000000002,-2.5000000372529,0.0999999999999995));
#597=CARTESIAN_POINT('',(-0.250000003725273,-2.5000000372529,7.2));
#598=CARTESIAN_POINT('',(4.20000000000002,-2.5000000372529,1.1));
#599=CARTESIAN_POINT('',(-4.19999999999998,-2.5000000372529,7.2));
#600=CARTESIAN_POINT('',(-3.94999999999998,-2.5000000372529,7.2));
#601=CARTESIAN_POINT('',(-4.19999999999998,-2.5000000372529,1.1));
#602=CARTESIAN_POINT('',(-4.19999999999998,-2.5000000372529,0.0999999999999995));
#603=CARTESIAN_POINT('Origin',(-3.19999999999998,-2.5000000372529,1.1));
#604=CARTESIAN_POINT('Origin',(-3.19999999999998,1.24999999068677,1.1));
#605=CARTESIAN_POINT('',(-4.19999999999998,2.5,1.1));
#606=CARTESIAN_POINT('Origin',(-3.19999999999998,2.5,1.1));
#607=CARTESIAN_POINT('',(-4.19999999999998,1.24999999068677,1.1));
#608=CARTESIAN_POINT('Origin',(4.20000000000002,2.5,0.0999999999999995));
#609=CARTESIAN_POINT('',(-4.19999999999998,2.5,7.2));
#610=CARTESIAN_POINT('',(-4.19999999999998,2.5,0.0999999999999995));
#611=CARTESIAN_POINT('',(0.250000000000018,2.5,7.2));
#612=CARTESIAN_POINT('',(-4.19999999999998,2.5,1.1));
#613=CARTESIAN_POINT('',(4.20000000000002,2.5,7.2));
#614=CARTESIAN_POINT('',(3.94999999627473,2.5,7.2));
#615=CARTESIAN_POINT('',(4.20000000000002,2.5,0.0999999999999995));
#616=CARTESIAN_POINT('Origin',(-4.19999999999998,2.5,0.0999999999999995));
#617=CARTESIAN_POINT('',(-4.19999999999998,-1.11022302462515E-15,9.7));
#618=CARTESIAN_POINT('Origin',(-4.19999999999998,-3.72529040948422E-8,7.2));
#619=CARTESIAN_POINT('Origin',(-4.19999999999998,-1.11022302462515E-15,
7.2));
#620=CARTESIAN_POINT('',(-4.19999999999998,-1.86264527862296E-8,5.7));
#621=CARTESIAN_POINT('Origin',(-4.19999999999998,-1.86264526025326E-8,7.2));
#622=CARTESIAN_POINT('Origin',(-0.250000003725273,-3.72529040948422E-8,
7.2));
#623=CARTESIAN_POINT('',(4.20000000000002,-1.11022302462514E-15,9.7));
#624=CARTESIAN_POINT('Origin',(4.20000000000002,-3.72529040948422E-8,7.2));
#625=CARTESIAN_POINT('',(3.94999999627473,-1.11022302462514E-15,9.7));
#626=CARTESIAN_POINT('Origin',(-3.94999999999998,-3.72529040948422E-8,7.2));
#627=CARTESIAN_POINT('',(0.250000000000018,-1.11022302462515E-15,9.7));
#628=CARTESIAN_POINT('Origin',(3.94999999627473,-1.11022302462515E-15,7.2));
#629=CARTESIAN_POINT('Origin',(4.20000000000002,-1.11022302462515E-15,7.2));
#630=CARTESIAN_POINT('Origin',(0.250000000000018,-1.11022302462515E-15,
7.2));
#631=CARTESIAN_POINT('Origin',(-4.19999999999998,-1.86264526025326E-8,7.2));
#632=CARTESIAN_POINT('',(-4.19999999999998,-1.86264524188356E-8,5.7));
#633=CARTESIAN_POINT('Origin',(-4.19999999999998,-1.86264526025326E-8,7.2));
#634=CARTESIAN_POINT('',(4.20000000000002,-1.86264527862296E-8,5.7));
#635=CARTESIAN_POINT('',(-4.19999999999998,-1.86264524188356E-8,5.7));
#636=CARTESIAN_POINT('Origin',(4.20000000000002,-1.86264526025326E-8,7.2));
#637=CARTESIAN_POINT('Origin',(1.77635683940025E-14,-1.86264526025326E-8,
1.1));
#638=CARTESIAN_POINT('',(-1.49999999999998,-1.29392004449726E-15,1.1));
#639=CARTESIAN_POINT('Origin',(1.77635683940025E-14,-1.11022302462516E-15,
1.1));
#640=CARTESIAN_POINT('Origin',(1.77635683940025E-14,-1.11022302462516E-15,
0.0999999999999995));
#641=CARTESIAN_POINT('',(-1.49999999999998,-1.29392004449726E-15,0.0999999999999995));
#642=CARTESIAN_POINT('Origin',(4.20000000000002,-2.5000000372529,0.0999999999999995));
#643=UNCERTAINTY_MEASURE_WITH_UNIT(LENGTH_MEASURE(0.01),#647,
'DISTANCE_ACCURACY_VALUE',
'Maximum model space distance between geometric entities at asserted c
onnectivities');
#644=UNCERTAINTY_MEASURE_WITH_UNIT(LENGTH_MEASURE(0.01),#647,
'DISTANCE_ACCURACY_VALUE',
'Maximum model space distance between geometric entities at asserted c
onnectivities');
#645=(
GEOMETRIC_REPRESENTATION_CONTEXT(3)
GLOBAL_UNCERTAINTY_ASSIGNED_CONTEXT((#643))
GLOBAL_UNIT_ASSIGNED_CONTEXT((#647,#649,#650))
REPRESENTATION_CONTEXT('','3D')
);
#646=(
GEOMETRIC_REPRESENTATION_CONTEXT(3)
GLOBAL_UNCERTAINTY_ASSIGNED_CONTEXT((#644))
GLOBAL_UNIT_ASSIGNED_CONTEXT((#647,#649,#650))
REPRESENTATION_CONTEXT('','3D')
);
#647=(
LENGTH_UNIT()
NAMED_UNIT(*)
SI_UNIT(.MILLI.,.METRE.)
);
#648=(
LENGTH_UNIT()
NAMED_UNIT(*)
SI_UNIT($,.METRE.)
);
#649=(
NAMED_UNIT(*)
PLANE_ANGLE_UNIT()
SI_UNIT($,.RADIAN.)
);
#650=(
NAMED_UNIT(*)
SI_UNIT($,.STERADIAN.)
SOLID_ANGLE_UNIT()
);
#651=SHAPE_DEFINITION_REPRESENTATION(#652,#653);
#652=PRODUCT_DEFINITION_SHAPE('',$,#655);
#653=SHAPE_REPRESENTATION('',(#383),#645);
#654=PRODUCT_DEFINITION_CONTEXT('part definition',#659,'design');
#655=PRODUCT_DEFINITION('motor_bracket v1 (2)','motor_bracket v1 (2)',#656,
#654);
#656=PRODUCT_DEFINITION_FORMATION('',$,#661);
#657=PRODUCT_RELATED_PRODUCT_CATEGORY('motor_bracket v1 (2)',
'motor_bracket v1 (2)',(#661));
#658=APPLICATION_PROTOCOL_DEFINITION('international standard',
'automotive_design',2009,#659);
#659=APPLICATION_CONTEXT(
'Core Data for Automotive Mechanical Design Process');
#660=PRODUCT_CONTEXT('part definition',#659,'mechanical');
#661=PRODUCT('motor_bracket v1 (2)','motor_bracket v1 (2)',$,(#660));
#662=PRESENTATION_STYLE_ASSIGNMENT((#664));
#663=PRESENTATION_STYLE_ASSIGNMENT((#665));
#664=SURFACE_STYLE_USAGE(.BOTH.,#666);
#665=SURFACE_STYLE_USAGE(.BOTH.,#667);
#666=SURFACE_SIDE_STYLE('',(#668));
#667=SURFACE_SIDE_STYLE('',(#669));
#668=SURFACE_STYLE_FILL_AREA(#670);
#669=SURFACE_STYLE_FILL_AREA(#671);
#670=FILL_AREA_STYLE('Steel - Satin',(#672));
#671=FILL_AREA_STYLE('Aluminum - Polished',(#673));
#672=FILL_AREA_STYLE_COLOUR('Steel - Satin',#674);
#673=FILL_AREA_STYLE_COLOUR('Aluminum - Polished',#675);
#674=COLOUR_RGB('Steel - Satin',0.627450980392157,0.627450980392157,0.627450980392157);
#675=COLOUR_RGB('Aluminum - Polished',0.96078431372549,0.96078431372549,
0.964705882352941);
ENDSEC;
END-ISO-10303-21;
