# Supplementary material for: An open-source anthropomorphic robot hand system: HRI hand
Source: HardwareX. 2020 Feb 24;7:e00100. doi: 10.1016/j.ohx.2020.e00100 (PMC9041201; doi:10.1016/j.ohx.2020.e00100)
Supplement: Supplementary data 3 [file mmc3.zip › Hardware/stp files/palm_cover_2.step]

ISO-10303-21;
HEADER;
/* Generated by software containing ST-Developer
 * from STEP Tools, Inc. (www.steptools.com) 
 */

FILE_DESCRIPTION(
/* description */ (''),
/* implementation_level */ '2;1');

FILE_NAME(
/* name */ 
'D:/[\X2\ACBDD76CB300\X0\] \X2\BB38C11CC791C5C5B958\X0\/[\X2\B17CBB38\X0\]
 \X2\B0B4AC00\X0\ \X2\C800C790C778AC83\X0\/2019-\X2\B17CBB38\X0\/Hardw
areX/cad_files/stp/palm_cover_2.step',
/* time_stamp */ '2019-09-03T16:14:20+09:00',
/* author */ (''),
/* organization */ (''),
/* preprocessor_version */ 'ST-DEVELOPER v18',
/* originating_system */ 'Autodesk Translation Framework v8.6.0.1094',
/* authorisation */ '');

FILE_SCHEMA (('AUTOMOTIVE_DESIGN { 1 0 10303 214 3 1 1 }'));
ENDSEC;

DATA;
#10=MECHANICAL_DESIGN_GEOMETRIC_PRESENTATION_REPRESENTATION('',(#13),#2869);
#11=SHAPE_REPRESENTATION_RELATIONSHIP('SRR','None',#2876,#12);
#12=ADVANCED_BREP_SHAPE_REPRESENTATION('',(#14),#2868);
#13=STYLED_ITEM('',(#2885),#14);
#14=MANIFOLD_SOLID_BREP('Body1',#1076);
#15=FACE_BOUND('',#189,.T.);
#16=FACE_BOUND('',#190,.T.);
#17=FACE_BOUND('',#191,.T.);
#18=FACE_BOUND('',#192,.T.);
#19=FACE_BOUND('',#193,.T.);
#20=FACE_BOUND('',#194,.T.);
#21=FACE_BOUND('',#195,.T.);
#22=FACE_BOUND('',#196,.T.);
#23=FACE_BOUND('',#197,.T.);
#24=FACE_BOUND('',#215,.T.);
#25=FACE_BOUND('',#217,.T.);
#26=FACE_BOUND('',#219,.T.);
#27=FACE_BOUND('',#221,.T.);
#28=FACE_BOUND('',#223,.T.);
#29=FACE_BOUND('',#225,.T.);
#30=FACE_BOUND('',#227,.T.);
#31=FACE_BOUND('',#239,.T.);
#32=FACE_BOUND('',#258,.T.);
#33=ELLIPSE('',#1095,9.19238815542512,6.5);
#34=ELLIPSE('',#1128,21.2132034355964,15.);
#35=ELLIPSE('',#1164,17.2409396495667,15.);
#36=ELLIPSE('',#1166,17.2409396495667,15.);
#37=ELLIPSE('',#1174,12.0208152801713,8.5);
#38=ELLIPSE('',#1177,12.0208152801713,8.5);
#39=ELLIPSE('',#1178,17.2409396495667,15.);
#40=ELLIPSE('',#1182,9.19238815542512,6.5);
#41=B_SPLINE_SURFACE_WITH_KNOTS('',3,3,((#1518,#1519,#1520,#1521,#1522,
#1523,#1524,#1525,#1526,#1527,#1528,#1529,#1530,#1531),(#1532,#1533,#1534,
#1535,#1536,#1537,#1538,#1539,#1540,#1541,#1542,#1543,#1544,#1545),(#1546,
#1547,#1548,#1549,#1550,#1551,#1552,#1553,#1554,#1555,#1556,#1557,#1558,
#1559),(#1560,#1561,#1562,#1563,#1564,#1565,#1566,#1567,#1568,#1569,#1570,
#1571,#1572,#1573),(#1574,#1575,#1576,#1577,#1578,#1579,#1580,#1581,#1582,
#1583,#1584,#1585,#1586,#1587),(#1588,#1589,#1590,#1591,#1592,#1593,#1594,
#1595,#1596,#1597,#1598,#1599,#1600,#1601)),.UNSPECIFIED.,.F.,.F.,.F.,(4,
1,1,4),(4,1,1,1,1,1,1,1,1,2,4),(0.,0.285714285714286,0.571428571428571,
1.),(-0.0414900324955667,0.0380078042617656,0.117505641019098,0.19700347777643,
0.276501314533762,0.435496988048427,0.514994824805759,0.594492661563092,
0.673990498320424,0.753488335077756,0.754794907521068),.UNSPECIFIED.);
#42=B_SPLINE_SURFACE_WITH_KNOTS('',3,3,((#1756,#1757,#1758,#1759,#1760,
#1761,#1762),(#1763,#1764,#1765,#1766,#1767,#1768,#1769),(#1770,#1771,#1772,
#1773,#1774,#1775,#1776),(#1777,#1778,#1779,#1780,#1781,#1782,#1783),(#1784,
#1785,#1786,#1787,#1788,#1789,#1790)),.UNSPECIFIED.,.F.,.F.,.F.,(4,1,4),
(4,1,1,1,4),(0.,0.571428571428571,1.),(0.68298431310801,1.04796989042363,
1.41295546773926,1.77794104505488,1.9604338337127),.UNSPECIFIED.);
#43=B_SPLINE_SURFACE_WITH_KNOTS('',3,3,((#1873,#1874,#1875,#1876,#1877,
#1878,#1879,#1880,#1881),(#1882,#1883,#1884,#1885,#1886,#1887,#1888,#1889,
#1890),(#1891,#1892,#1893,#1894,#1895,#1896,#1897,#1898,#1899),(#1900,#1901,
#1902,#1903,#1904,#1905,#1906,#1907,#1908),(#1909,#1910,#1911,#1912,#1913,
#1914,#1915,#1916,#1917),(#1918,#1919,#1920,#1921,#1922,#1923,#1924,#1925,
#1926)),.UNSPECIFIED.,.F.,.F.,.F.,(4,1,1,4),(4,1,1,1,1,1,4),(0.,0.285714285714286,
0.571428571428571,1.),(0.,0.227804586688038,0.455609173376076,0.911218346752152,
1.36682752012823,2.27804586688038,3.18926421363253),.UNSPECIFIED.);
#44=B_SPLINE_SURFACE_WITH_KNOTS('',3,3,((#2243,#2244,#2245,#2246,#2247,
#2248,#2249,#2250,#2251,#2252,#2253,#2254,#2255),(#2256,#2257,#2258,#2259,
#2260,#2261,#2262,#2263,#2264,#2265,#2266,#2267,#2268),(#2269,#2270,#2271,
#2272,#2273,#2274,#2275,#2276,#2277,#2278,#2279,#2280,#2281),(#2282,#2283,
#2284,#2285,#2286,#2287,#2288,#2289,#2290,#2291,#2292,#2293,#2294),(#2295,
#2296,#2297,#2298,#2299,#2300,#2301,#2302,#2303,#2304,#2305,#2306,#2307),
(#2308,#2309,#2310,#2311,#2312,#2313,#2314,#2315,#2316,#2317,#2318,#2319,
#2320),(#2321,#2322,#2323,#2324,#2325,#2326,#2327,#2328,#2329,#2330,#2331,
#2332,#2333)),.UNSPECIFIED.,.F.,.F.,.F.,(4,1,1,1,4),(4,1,1,1,1,1,2,1,1,
4),(0.,0.285714285714286,0.571428571428571,0.857142857142857,1.),(1.00056130243282E-15,
0.647745642829413,1.29549128565882,1.94323692848824,2.59098257131765,2.91485539273235,
3.23872821414706,3.30776595102813,3.37680368790921,3.58391689855243),
 .UNSPECIFIED.);
#45=B_SPLINE_SURFACE_WITH_KNOTS('',3,3,((#2382,#2383,#2384,#2385,#2386,
#2387),(#2388,#2389,#2390,#2391,#2392,#2393),(#2394,#2395,#2396,#2397,#2398,
#2399),(#2400,#2401,#2402,#2403,#2404,#2405),(#2406,#2407,#2408,#2409,#2410,
#2411),(#2412,#2413,#2414,#2415,#2416,#2417),(#2418,#2419,#2420,#2421,#2422,
#2423)),.UNSPECIFIED.,.F.,.F.,.F.,(4,1,1,1,4),(4,1,1,4),(0.,0.285714285714286,
0.571428571428571,0.857142857142857,1.),(-9.02492117271778,-8.2006092950563,
-7.65106804328198,-7.10152679150766),.UNSPECIFIED.);
#46=B_SPLINE_SURFACE_WITH_KNOTS('',3,3,((#2449,#2450,#2451,#2452),(#2453,
#2454,#2455,#2456),(#2457,#2458,#2459,#2460),(#2461,#2462,#2463,#2464)),
 .UNSPECIFIED.,.F.,.F.,.F.,(4,4),(4,4),(0.,0.017660357328409),(-9.02492117271778,
-8.95888413727398),.UNSPECIFIED.);
#47=B_SPLINE_SURFACE_WITH_KNOTS('',3,3,((#2488,#2489,#2490,#2491,#2492),
(#2493,#2494,#2495,#2496,#2497),(#2498,#2499,#2500,#2501,#2502),(#2503,
#2504,#2505,#2506,#2507),(#2508,#2509,#2510,#2511,#2512)),.UNSPECIFIED.,
 .F.,.F.,.F.,(4,1,4),(4,1,4),(0.,0.571428571428571,1.),(-0.831069257563891,
-0.297918402579067,0.101944738659551),.UNSPECIFIED.);
#48=B_SPLINE_SURFACE_WITH_KNOTS('',3,3,((#2518,#2519,#2520,#2521,#2522,
#2523,#2524,#2525,#2526,#2527,#2528,#2529,#2530,#2531,#2532),(#2533,#2534,
#2535,#2536,#2537,#2538,#2539,#2540,#2541,#2542,#2543,#2544,#2545,#2546,
#2547),(#2548,#2549,#2550,#2551,#2552,#2553,#2554,#2555,#2556,#2557,#2558,
#2559,#2560,#2561,#2562),(#2563,#2564,#2565,#2566,#2567,#2568,#2569,#2570,
#2571,#2572,#2573,#2574,#2575,#2576,#2577),(#2578,#2579,#2580,#2581,#2582,
#2583,#2584,#2585,#2586,#2587,#2588,#2589,#2590,#2591,#2592),(#2593,#2594,
#2595,#2596,#2597,#2598,#2599,#2600,#2601,#2602,#2603,#2604,#2605,#2606,
#2607),(#2608,#2609,#2610,#2611,#2612,#2613,#2614,#2615,#2616,#2617,#2618,
#2619,#2620,#2621,#2622)),.UNSPECIFIED.,.F.,.F.,.F.,(4,1,1,1,4),(4,2,1,
1,1,1,1,1,1,1,1,4),(0.,0.285714285714286,0.571428571428571,0.857142857142857,
1.),(-0.477805498268095,0.,0.0164410143898732,0.0328820287797465,0.065764057559493,
0.131528115118986,0.263056230237972,0.526112460475944,1.05222492095189,
1.57833738142783,2.10444984190377,2.63056230237972),.UNSPECIFIED.);
#49=B_SPLINE_SURFACE_WITH_KNOTS('',3,3,((#2671,#2672,#2673,#2674),(#2675,
#2676,#2677,#2678),(#2679,#2680,#2681,#2682),(#2683,#2684,#2685,#2686)),
 .UNSPECIFIED.,.F.,.F.,.F.,(4,4),(4,4),(0.977622563966528,1.),(-3.61546638694725,
-3.58299248044649),.UNSPECIFIED.);
#50=B_SPLINE_SURFACE_WITH_KNOTS('',3,3,((#2687,#2688,#2689,#2690,#2691),
(#2692,#2693,#2694,#2695,#2696),(#2697,#2698,#2699,#2700,#2701),(#2702,
#2703,#2704,#2705,#2706),(#2707,#2708,#2709,#2710,#2711),(#2712,#2713,#2714,
#2715,#2716)),.UNSPECIFIED.,.F.,.F.,.F.,(4,1,1,4),(4,1,4),(0.,0.285714285714286,
0.571428571428571,1.),(-1.57340754080718,-1.25526256227434,-0.83106925756389),
 .UNSPECIFIED.);
#51=B_SPLINE_SURFACE_WITH_KNOTS('',3,3,((#2746,#2747,#2748,#2749,#2750),
(#2751,#2752,#2753,#2754,#2755),(#2756,#2757,#2758,#2759,#2760),(#2761,
#2762,#2763,#2764,#2765),(#2766,#2767,#2768,#2769,#2770),(#2771,#2772,#2773,
#2774,#2775)),.UNSPECIFIED.,.F.,.F.,.F.,(4,1,1,4),(4,1,4),(0.,0.285714285714286,
0.571428571428571,1.),(0.,0.172628739888966,0.402800393074254),
 .UNSPECIFIED.);
#52=B_SPLINE_SURFACE_WITH_KNOTS('',3,3,((#2804,#2805,#2806,#2807,#2808,
#2809,#2810,#2811),(#2812,#2813,#2814,#2815,#2816,#2817,#2818,#2819),(#2820,
#2821,#2822,#2823,#2824,#2825,#2826,#2827),(#2828,#2829,#2830,#2831,#2832,
#2833,#2834,#2835)),.UNSPECIFIED.,.F.,.F.,.F.,(4,4),(4,1,1,1,1,4),(0.,0.385179764639836),
(-2.2648456290397,-2.17215892667406,-2.07947222430842,-2.0331288731256,
-1.98678552194278,-1.61603871248023),.UNSPECIFIED.);
#53=B_SPLINE_SURFACE_WITH_KNOTS('',3,3,((#2836,#2837,#2838,#2839),(#2840,
#2841,#2842,#2843),(#2844,#2845,#2846,#2847),(#2848,#2849,#2850,#2851),
(#2852,#2853,#2854,#2855),(#2856,#2857,#2858,#2859)),.UNSPECIFIED.,.F.,
 .F.,.F.,(4,1,1,4),(4,4),(0.,0.285714285714286,0.571428571428571,1.),(1.81393578108175,
4.16731107430096),.UNSPECIFIED.);
#54=CIRCLE('',#1092,3.);
#55=CIRCLE('',#1096,1.75);
#56=CIRCLE('',#1097,1.65);
#57=CIRCLE('',#1098,1.64999999999999);
#58=CIRCLE('',#1099,1.75000000000001);
#59=CIRCLE('',#1100,1.65);
#60=CIRCLE('',#1101,1.64999999999999);
#61=CIRCLE('',#1102,3.);
#62=CIRCLE('',#1103,3.);
#63=CIRCLE('',#1104,3.);
#64=CIRCLE('',#1105,3.);
#65=CIRCLE('',#1106,3.);
#66=CIRCLE('',#1109,3.);
#67=CIRCLE('',#1112,3.);
#68=CIRCLE('',#1116,3.);
#69=CIRCLE('',#1119,3.);
#70=CIRCLE('',#1122,3.);
#71=CIRCLE('',#1124,7.5);
#72=CIRCLE('',#1126,7.49999999999999);
#73=CIRCLE('',#1130,3.);
#74=CIRCLE('',#1131,1.65);
#75=CIRCLE('',#1133,3.);
#76=CIRCLE('',#1134,1.64999999999999);
#77=CIRCLE('',#1136,3.);
#78=CIRCLE('',#1137,1.64999999999999);
#79=CIRCLE('',#1139,3.);
#80=CIRCLE('',#1140,1.65);
#81=CIRCLE('',#1142,3.);
#82=CIRCLE('',#1143,1.75000000000001);
#83=CIRCLE('',#1145,3.);
#84=CIRCLE('',#1146,1.75);
#85=CIRCLE('',#1148,30.);
#86=CIRCLE('',#1149,30.);
#87=CIRCLE('',#1150,30.);
#88=CIRCLE('',#1153,3.);
#89=CIRCLE('',#1157,3.);
#90=CIRCLE('',#1160,10.5);
#91=CIRCLE('',#1161,10.5);
#92=CIRCLE('',#1162,10.5);
#93=CIRCLE('',#1165,15.);
#94=CIRCLE('',#1173,6.5);
#95=CIRCLE('',#1175,6.5);
#96=CIRCLE('',#1184,6.5);
#97=CYLINDRICAL_SURFACE('',#1091,3.);
#98=CYLINDRICAL_SURFACE('',#1108,3.);
#99=CYLINDRICAL_SURFACE('',#1111,3.);
#100=CYLINDRICAL_SURFACE('',#1115,3.);
#101=CYLINDRICAL_SURFACE('',#1118,3.);
#102=CYLINDRICAL_SURFACE('',#1121,3.);
#103=CYLINDRICAL_SURFACE('',#1125,7.5);
#104=CYLINDRICAL_SURFACE('',#1127,15.);
#105=CYLINDRICAL_SURFACE('',#1147,30.);
#106=CYLINDRICAL_SURFACE('',#1151,3.);
#107=CYLINDRICAL_SURFACE('',#1152,3.);
#108=CYLINDRICAL_SURFACE('',#1154,3.);
#109=CYLINDRICAL_SURFACE('',#1155,3.);
#110=CYLINDRICAL_SURFACE('',#1156,3.);
#111=CYLINDRICAL_SURFACE('',#1158,3.);
#112=CYLINDRICAL_SURFACE('',#1159,30.);
#113=CYLINDRICAL_SURFACE('',#1163,15.);
#114=CYLINDRICAL_SURFACE('',#1167,1.64999999999999);
#115=CYLINDRICAL_SURFACE('',#1168,1.65);
#116=CYLINDRICAL_SURFACE('',#1169,1.75000000000001);
#117=CYLINDRICAL_SURFACE('',#1170,1.64999999999999);
#118=CYLINDRICAL_SURFACE('',#1171,1.65);
#119=CYLINDRICAL_SURFACE('',#1172,1.75);
#120=CYLINDRICAL_SURFACE('',#1179,6.5);
#121=CYLINDRICAL_SURFACE('',#1183,15.);
#122=CYLINDRICAL_SURFACE('',#1185,6.5);
#123=FACE_OUTER_BOUND('',#184,.T.);
#124=FACE_OUTER_BOUND('',#185,.T.);
#125=FACE_OUTER_BOUND('',#186,.T.);
#126=FACE_OUTER_BOUND('',#187,.T.);
#127=FACE_OUTER_BOUND('',#188,.T.);
#128=FACE_OUTER_BOUND('',#198,.T.);
#129=FACE_OUTER_BOUND('',#199,.T.);
#130=FACE_OUTER_BOUND('',#200,.T.);
#131=FACE_OUTER_BOUND('',#201,.T.);
#132=FACE_OUTER_BOUND('',#202,.T.);
#133=FACE_OUTER_BOUND('',#203,.T.);
#134=FACE_OUTER_BOUND('',#204,.T.);
#135=FACE_OUTER_BOUND('',#205,.T.);
#136=FACE_OUTER_BOUND('',#206,.T.);
#137=FACE_OUTER_BOUND('',#207,.T.);
#138=FACE_OUTER_BOUND('',#208,.T.);
#139=FACE_OUTER_BOUND('',#209,.T.);
#140=FACE_OUTER_BOUND('',#210,.T.);
#141=FACE_OUTER_BOUND('',#211,.T.);
#142=FACE_OUTER_BOUND('',#212,.T.);
#143=FACE_OUTER_BOUND('',#213,.T.);
#144=FACE_OUTER_BOUND('',#214,.T.);
#145=FACE_OUTER_BOUND('',#216,.T.);
#146=FACE_OUTER_BOUND('',#218,.T.);
#147=FACE_OUTER_BOUND('',#220,.T.);
#148=FACE_OUTER_BOUND('',#222,.T.);
#149=FACE_OUTER_BOUND('',#224,.T.);
#150=FACE_OUTER_BOUND('',#226,.T.);
#151=FACE_OUTER_BOUND('',#228,.T.);
#152=FACE_OUTER_BOUND('',#229,.T.);
#153=FACE_OUTER_BOUND('',#230,.T.);
#154=FACE_OUTER_BOUND('',#231,.T.);
#155=FACE_OUTER_BOUND('',#232,.T.);
#156=FACE_OUTER_BOUND('',#233,.T.);
#157=FACE_OUTER_BOUND('',#234,.T.);
#158=FACE_OUTER_BOUND('',#235,.T.);
#159=FACE_OUTER_BOUND('',#236,.T.);
#160=FACE_OUTER_BOUND('',#237,.T.);
#161=FACE_OUTER_BOUND('',#238,.T.);
#162=FACE_OUTER_BOUND('',#240,.T.);
#163=FACE_OUTER_BOUND('',#241,.T.);
#164=FACE_OUTER_BOUND('',#242,.T.);
#165=FACE_OUTER_BOUND('',#243,.T.);
#166=FACE_OUTER_BOUND('',#244,.T.);
#167=FACE_OUTER_BOUND('',#245,.T.);
#168=FACE_OUTER_BOUND('',#246,.T.);
#169=FACE_OUTER_BOUND('',#247,.T.);
#170=FACE_OUTER_BOUND('',#248,.T.);
#171=FACE_OUTER_BOUND('',#249,.T.);
#172=FACE_OUTER_BOUND('',#250,.T.);
#173=FACE_OUTER_BOUND('',#251,.T.);
#174=FACE_OUTER_BOUND('',#252,.T.);
#175=FACE_OUTER_BOUND('',#253,.T.);
#176=FACE_OUTER_BOUND('',#254,.T.);
#177=FACE_OUTER_BOUND('',#255,.T.);
#178=FACE_OUTER_BOUND('',#256,.T.);
#179=FACE_OUTER_BOUND('',#257,.T.);
#180=FACE_OUTER_BOUND('',#259,.T.);
#181=FACE_OUTER_BOUND('',#260,.T.);
#182=FACE_OUTER_BOUND('',#261,.T.);
#183=FACE_OUTER_BOUND('',#262,.T.);
#184=EDGE_LOOP('',(#681,#682,#683));
#185=EDGE_LOOP('',(#684,#685,#686,#687,#688));
#186=EDGE_LOOP('',(#689,#690,#691));
#187=EDGE_LOOP('',(#692,#693,#694,#695,#696));
#188=EDGE_LOOP('',(#697,#698,#699,#700,#701,#702,#703,#704,#705,#706,#707,
#708,#709,#710,#711,#712,#713,#714));
#189=EDGE_LOOP('',(#715));
#190=EDGE_LOOP('',(#716));
#191=EDGE_LOOP('',(#717));
#192=EDGE_LOOP('',(#718));
#193=EDGE_LOOP('',(#719));
#194=EDGE_LOOP('',(#720));
#195=EDGE_LOOP('',(#721));
#196=EDGE_LOOP('',(#722,#723,#724,#725));
#197=EDGE_LOOP('',(#726,#727,#728,#729));
#198=EDGE_LOOP('',(#730,#731,#732,#733));
#199=EDGE_LOOP('',(#734,#735,#736,#737));
#200=EDGE_LOOP('',(#738,#739,#740,#741));
#201=EDGE_LOOP('',(#742,#743,#744,#745));
#202=EDGE_LOOP('',(#746,#747,#748,#749));
#203=EDGE_LOOP('',(#750,#751,#752,#753));
#204=EDGE_LOOP('',(#754,#755,#756,#757));
#205=EDGE_LOOP('',(#758,#759,#760,#761));
#206=EDGE_LOOP('',(#762,#763,#764,#765));
#207=EDGE_LOOP('',(#766,#767,#768,#769));
#208=EDGE_LOOP('',(#770,#771,#772,#773));
#209=EDGE_LOOP('',(#774));
#210=EDGE_LOOP('',(#775,#776,#777,#778));
#211=EDGE_LOOP('',(#779,#780,#781,#782));
#212=EDGE_LOOP('',(#783,#784,#785,#786));
#213=EDGE_LOOP('',(#787,#788,#789,#790,#791,#792,#793));
#214=EDGE_LOOP('',(#794));
#215=EDGE_LOOP('',(#795));
#216=EDGE_LOOP('',(#796));
#217=EDGE_LOOP('',(#797));
#218=EDGE_LOOP('',(#798));
#219=EDGE_LOOP('',(#799));
#220=EDGE_LOOP('',(#800));
#221=EDGE_LOOP('',(#801));
#222=EDGE_LOOP('',(#802,#803));
#223=EDGE_LOOP('',(#804));
#224=EDGE_LOOP('',(#805,#806));
#225=EDGE_LOOP('',(#807));
#226=EDGE_LOOP('',(#808,#809,#810,#811,#812,#813,#814));
#227=EDGE_LOOP('',(#815,#816,#817,#818));
#228=EDGE_LOOP('',(#819,#820,#821,#822,#823,#824));
#229=EDGE_LOOP('',(#825,#826,#827,#828));
#230=EDGE_LOOP('',(#829,#830,#831,#832,#833));
#231=EDGE_LOOP('',(#834,#835,#836,#837));
#232=EDGE_LOOP('',(#838,#839,#840,#841,#842,#843,#844,#845));
#233=EDGE_LOOP('',(#846,#847,#848,#849,#850,#851));
#234=EDGE_LOOP('',(#852,#853,#854,#855,#856,#857,#858,#859));
#235=EDGE_LOOP('',(#860,#861,#862,#863,#864,#865,#866));
#236=EDGE_LOOP('',(#867,#868,#869,#870,#871,#872,#873,#874));
#237=EDGE_LOOP('',(#875,#876,#877,#878));
#238=EDGE_LOOP('',(#879,#880,#881,#882,#883,#884,#885,#886));
#239=EDGE_LOOP('',(#887,#888));
#240=EDGE_LOOP('',(#889,#890,#891,#892));
#241=EDGE_LOOP('',(#893,#894,#895,#896));
#242=EDGE_LOOP('',(#897,#898,#899,#900));
#243=EDGE_LOOP('',(#901,#902,#903,#904));
#244=EDGE_LOOP('',(#905,#906,#907,#908));
#245=EDGE_LOOP('',(#909,#910,#911,#912));
#246=EDGE_LOOP('',(#913,#914,#915,#916,#917,#918));
#247=EDGE_LOOP('',(#919,#920,#921,#922,#923,#924));
#248=EDGE_LOOP('',(#925,#926,#927,#928,#929));
#249=EDGE_LOOP('',(#930,#931,#932));
#250=EDGE_LOOP('',(#933,#934,#935,#936,#937));
#251=EDGE_LOOP('',(#938,#939,#940,#941));
#252=EDGE_LOOP('',(#942,#943,#944,#945,#946,#947,#948,#949,#950));
#253=EDGE_LOOP('',(#951,#952,#953,#954));
#254=EDGE_LOOP('',(#955,#956,#957));
#255=EDGE_LOOP('',(#958,#959,#960,#961));
#256=EDGE_LOOP('',(#962,#963,#964,#965,#966));
#257=EDGE_LOOP('',(#967,#968,#969,#970,#971,#972,#973,#974,#975));
#258=EDGE_LOOP('',(#976));
#259=EDGE_LOOP('',(#977,#978,#979));
#260=EDGE_LOOP('',(#980,#981,#982,#983,#984,#985));
#261=EDGE_LOOP('',(#986,#987,#988,#989));
#262=EDGE_LOOP('',(#990,#991,#992));
#263=LINE('',#1454,#317);
#264=LINE('',#1455,#318);
#265=LINE('',#1488,#319);
#266=LINE('',#1517,#320);
#267=LINE('',#1640,#321);
#268=LINE('',#1653,#322);
#269=LINE('',#1655,#323);
#270=LINE('',#1657,#324);
#271=LINE('',#1659,#325);
#272=LINE('',#1661,#326);
#273=LINE('',#1670,#327);
#274=LINE('',#1674,#328);
#275=LINE('',#1685,#329);
#276=LINE('',#1686,#330);
#277=LINE('',#1703,#331);
#278=LINE('',#1707,#332);
#279=LINE('',#1711,#333);
#280=LINE('',#1715,#334);
#281=LINE('',#1719,#335);
#282=LINE('',#1721,#336);
#283=LINE('',#1722,#337);
#284=LINE('',#1725,#338);
#285=LINE('',#1729,#339);
#286=LINE('',#1730,#340);
#287=LINE('',#1736,#341);
#288=LINE('',#1738,#342);
#289=LINE('',#1739,#343);
#290=LINE('',#1742,#344);
#291=LINE('',#1746,#345);
#292=LINE('',#1747,#346);
#293=LINE('',#1753,#347);
#294=LINE('',#1871,#348);
#295=LINE('',#1872,#349);
#296=LINE('',#1949,#350);
#297=LINE('',#1983,#351);
#298=LINE('',#1990,#352);
#299=LINE('',#2014,#353);
#300=LINE('',#2095,#354);
#301=LINE('',#2099,#355);
#302=LINE('',#2140,#356);
#303=LINE('',#2193,#357);
#304=LINE('',#2472,#358);
#305=LINE('',#2477,#359);
#306=LINE('',#2479,#360);
#307=LINE('',#2481,#361);
#308=LINE('',#2483,#362);
#309=LINE('',#2485,#363);
#310=LINE('',#2487,#364);
#311=LINE('',#2729,#365);
#312=LINE('',#2730,#366);
#313=LINE('',#2733,#367);
#314=LINE('',#2735,#368);
#315=LINE('',#2742,#369);
#316=LINE('',#2796,#370);
#317=VECTOR('',#1193,10.);
#318=VECTOR('',#1194,10.);
#319=VECTOR('',#1197,10.);
#320=VECTOR('',#1202,10.);
#321=VECTOR('',#1205,10.);
#322=VECTOR('',#1206,10.);
#323=VECTOR('',#1207,10.);
#324=VECTOR('',#1208,10.);
#325=VECTOR('',#1209,10.);
#326=VECTOR('',#1210,10.);
#327=VECTOR('',#1211,10.);
#328=VECTOR('',#1214,10.);
#329=VECTOR('',#1215,10.);
#330=VECTOR('',#1216,10.);
#331=VECTOR('',#1231,10.);
#332=VECTOR('',#1234,10.);
#333=VECTOR('',#1237,10.);
#334=VECTOR('',#1240,10.);
#335=VECTOR('',#1245,10.);
#336=VECTOR('',#1246,10.);
#337=VECTOR('',#1247,10.);
#338=VECTOR('',#1250,10.);
#339=VECTOR('',#1255,10.);
#340=VECTOR('',#1256,10.);
#341=VECTOR('',#1265,10.);
#342=VECTOR('',#1266,10.);
#343=VECTOR('',#1267,10.);
#344=VECTOR('',#1270,10.);
#345=VECTOR('',#1275,10.);
#346=VECTOR('',#1276,10.);
#347=VECTOR('',#1285,3.);
#348=VECTOR('',#1296,10.);
#349=VECTOR('',#1297,10.);
#350=VECTOR('',#1302,15.);
#351=VECTOR('',#1329,10.);
#352=VECTOR('',#1336,10.);
#353=VECTOR('',#1345,30.);
#354=VECTOR('',#1354,3.);
#355=VECTOR('',#1359,3.);
#356=VECTOR('',#1364,3.);
#357=VECTOR('',#1369,3.);
#358=VECTOR('',#1382,15.);
#359=VECTOR('',#1389,1.64999999999999);
#360=VECTOR('',#1392,1.65);
#361=VECTOR('',#1395,1.75000000000001);
#362=VECTOR('',#1398,1.64999999999999);
#363=VECTOR('',#1401,1.65);
#364=VECTOR('',#1404,1.75);
#365=VECTOR('',#1419,10.);
#366=VECTOR('',#1420,10.);
#367=VECTOR('',#1423,10.);
#368=VECTOR('',#1424,10.);
#369=VECTOR('',#1425,10.);
#370=VECTOR('',#1436,10.);
#371=B_SPLINE_CURVE_WITH_KNOTS('',3,(#1447,#1448,#1449,#1450,#1451,#1452),
 .UNSPECIFIED.,.F.,.F.,(4,2,4),(-0.709203523259286,-0.40935224551567,-0.0512256649642312),
 .UNSPECIFIED.);
#372=B_SPLINE_CURVE_WITH_KNOTS('',3,(#1458,#1459,#1460,#1461,#1462,#1463,
#1464,#1465,#1466,#1467,#1468,#1469,#1470,#1471,#1472,#1473,#1474,#1475,
#1476,#1477),.UNSPECIFIED.,.F.,.F.,(4,2,2,2,2,2,2,2,2,4),(-1.19169776349872,
-1.14127017334891,-1.09501059811353,-1.03019809386231,-0.963647059611461,
-0.882076245857862,-0.817520006887835,-0.749204682792564,-0.654972327068033,
-0.531791776712668),.UNSPECIFIED.);
#373=B_SPLINE_CURVE_WITH_KNOTS('',3,(#1479,#1480,#1481,#1482,#1483,#1484,
#1485,#1486),.UNSPECIFIED.,.F.,.F.,(4,2,2,4),(0.0467871098527541,0.115047727523041,
0.233258375119591,0.359383336432229),.UNSPECIFIED.);
#374=B_SPLINE_CURVE_WITH_KNOTS('',3,(#1492,#1493,#1494,#1495,#1496,#1497,
#1498,#1499,#1500,#1501,#1502,#1503,#1504,#1505,#1506,#1507,#1508,#1509,
#1510,#1511,#1512,#1513,#1514,#1515,#1516),.UNSPECIFIED.,.F.,.F.,(4,3,3,
3,3,3,3,3,4),(-0.809760350134931,-0.708762963740301,-0.607613476679818,
-0.506364428117284,-0.405770804556411,-0.304561125986567,-0.23697610867643,
-0.135505348737424,-0.0739207573022024),.UNSPECIFIED.);
#375=B_SPLINE_CURVE_WITH_KNOTS('',3,(#1603,#1604,#1605,#1606,#1607,#1608,
#1609,#1610,#1611,#1612),.UNSPECIFIED.,.F.,.F.,(4,2,2,2,4),(0.262449959409302,
0.413577167655331,0.816498995511412,1.21501592819138,1.61837748463926),
 .UNSPECIFIED.);
#376=B_SPLINE_CURVE_WITH_KNOTS('',3,(#1614,#1615,#1616,#1617,#1618,#1619,
#1620,#1621,#1622,#1623,#1624,#1625,#1626,#1627),.UNSPECIFIED.,.F.,.F.,
(4,1,1,1,1,1,1,1,1,2,4),(-0.0322047620300153,0.0380078042617656,0.117505641019098,
0.19700347777643,0.276501314533762,0.435496988048427,0.514994824805759,
0.594492661563092,0.673990498320424,0.753488335077756,0.754794907521068),
 .UNSPECIFIED.);
#377=B_SPLINE_CURVE_WITH_KNOTS('',3,(#1628,#1629,#1630,#1631,#1632,#1633,
#1634,#1635,#1636,#1637),.UNSPECIFIED.,.F.,.F.,(4,2,1,1,1,1,4),(-0.754794907521068,
-0.753488335077756,-0.673990498320424,-0.594492661563092,-0.514994824805759,
-0.435496988048427,-0.354135840727383),.UNSPECIFIED.);
#378=B_SPLINE_CURVE_WITH_KNOTS('',3,(#1642,#1643,#1644,#1645,#1646,#1647,
#1648,#1649,#1650,#1651),.UNSPECIFIED.,.F.,.F.,(4,2,2,2,4),(0.,0.29774610835641,
0.564698259852864,0.823538895412764,1.1326935918849),.UNSPECIFIED.);
#379=B_SPLINE_CURVE_WITH_KNOTS('',3,(#1663,#1664,#1665,#1666,#1667,#1668),
 .UNSPECIFIED.,.F.,.F.,(4,2,4),(0.,0.411255850793834,0.865299350007325),
 .UNSPECIFIED.);
#380=B_SPLINE_CURVE_WITH_KNOTS('',3,(#1676,#1677,#1678,#1679,#1680,#1681,
#1682,#1683),.UNSPECIFIED.,.F.,.F.,(4,2,2,4),(0.,0.333213718457291,0.508015323697725,
0.614958273887251),.UNSPECIFIED.);
#381=B_SPLINE_CURVE_WITH_KNOTS('',3,(#1795,#1796,#1797,#1798,#1799,#1800,
#1801,#1802,#1803,#1804,#1805,#1806,#1807,#1808,#1809,#1810,#1811,#1812,
#1813,#1814,#1815,#1816,#1817,#1818,#1819,#1820,#1821,#1822,#1823,#1824,
#1825,#1826,#1827,#1828,#1829,#1830,#1831,#1832,#1833,#1834,#1835,#1836,
#1837,#1838,#1839,#1840,#1841,#1842,#1843,#1844,#1845,#1846,#1847,#1848,
#1849,#1850,#1851,#1852),.UNSPECIFIED.,.F.,.F.,(4,3,3,3,3,3,3,3,3,3,3,3,
3,3,3,3,3,3,3,4),(-1.96043383371296,-1.92000905594176,-1.87951578473414,
-1.8389523969243,-1.79814564244616,-1.7774795941,-1.75770427453715,-1.70159035477319,
-1.63745117591909,-1.5616127375926,-1.49800205271266,-1.4211613696652,-1.41278771007491,
-1.31738855284243,-1.21795271472283,-1.10968067486695,-1.0480452239574,
-0.98324017691332,-0.827999660218787,-0.682984313108017),.UNSPECIFIED.);
#382=B_SPLINE_CURVE_WITH_KNOTS('',3,(#1854,#1855,#1856,#1857,#1858,#1859,
#1860,#1861),.UNSPECIFIED.,.F.,.F.,(4,2,2,4),(-0.00359616963701778,0.,0.814344551828256,
1.05734997297179),.UNSPECIFIED.);
#383=B_SPLINE_CURVE_WITH_KNOTS('',3,(#1862,#1863,#1864,#1865,#1866),
 .UNSPECIFIED.,.F.,.F.,(4,1,4),(1.68617758725626,1.77794104505488,1.9604338337127),
 .UNSPECIFIED.);
#384=B_SPLINE_CURVE_WITH_KNOTS('',3,(#1927,#1928,#1929,#1930,#1931,#1932,
#1933,#1934,#1935),.UNSPECIFIED.,.F.,.F.,(4,1,1,1,1,1,4),(-3.18926421363253,
-2.27804586688038,-1.36682752012823,-0.911218346752152,-0.455609173376076,
-0.227804586688038,0.),.UNSPECIFIED.);
#385=B_SPLINE_CURVE_WITH_KNOTS('',3,(#1936,#1937,#1938,#1939,#1940,#1941,
#1942,#1943,#1944),.UNSPECIFIED.,.F.,.F.,(4,1,1,1,1,1,4),(0.,0.227804586688038,
0.455609173376076,0.911218346752152,1.36682752012823,2.27804586688038,3.15304706532285),
 .UNSPECIFIED.);
#386=B_SPLINE_CURVE_WITH_KNOTS('',3,(#1950,#1951,#1952,#1953,#1954,#1955,
#1956,#1957,#1958,#1959),.UNSPECIFIED.,.F.,.F.,(4,2,2,2,4),(8.61719487316489,
8.69679176325595,9.37690186033077,10.3748340824864,11.3727663046421),
 .UNSPECIFIED.);
#387=B_SPLINE_CURVE_WITH_KNOTS('',3,(#1997,#1998,#1999,#2000,#2001,#2002,
#2003,#2004,#2005,#2006),.UNSPECIFIED.,.F.,.F.,(4,2,2,2,4),(0.280891555146382,
0.353065653454965,0.480197326143951,0.60248426198836,0.642838077004821),
 .UNSPECIFIED.);
#388=B_SPLINE_CURVE_WITH_KNOTS('',3,(#2008,#2009,#2010,#2011),
 .UNSPECIFIED.,.F.,.F.,(4,4),(1.59231068644467,1.62423115916316),
 .UNSPECIFIED.);
#389=B_SPLINE_CURVE_WITH_KNOTS('',3,(#2018,#2019,#2020,#2021,#2022,#2023,
#2024,#2025,#2026,#2027,#2028,#2029),.UNSPECIFIED.,.F.,.F.,(4,2,2,2,2,4),
(1.25610821410438,1.29646085397602,1.41874777088753,1.54587941804805,1.67301106520857,
1.76405362525435),.UNSPECIFIED.);
#390=B_SPLINE_CURVE_WITH_KNOTS('',3,(#2031,#2032,#2033,#2034,#2035,#2036,
#2037,#2038,#2039,#2040,#2041,#2042),.UNSPECIFIED.,.F.,.F.,(4,2,2,2,2,4),
(0.134891420974736,0.225933981020507,0.353065628181027,0.480197275341547,
0.602484192253062,0.642836832124706),.UNSPECIFIED.);
#391=B_SPLINE_CURVE_WITH_KNOTS('',3,(#2043,#2044,#2045,#2046,#2047,#2048,
#2049,#2050,#2051,#2052,#2053,#2054,#2055,#2056,#2057),.UNSPECIFIED.,.F.,
 .F.,(4,2,2,3,2,2,4),(-0.30663569109062,-0.224701413949963,-0.112350706974981,
0.,0.112350706974982,0.224701413949963,0.306635690989835),.UNSPECIFIED.);
#392=B_SPLINE_CURVE_WITH_KNOTS('',3,(#2059,#2060,#2061,#2062,#2063,#2064),
 .UNSPECIFIED.,.F.,.F.,(4,2,4),(0.134893642197303,0.225933980765979,0.280891555146382),
 .UNSPECIFIED.);
#393=B_SPLINE_CURVE_WITH_KNOTS('',3,(#2066,#2067,#2068,#2069,#2070,#2071,
#2072,#2073,#2074,#2075,#2076,#2077),.UNSPECIFIED.,.F.,.F.,(4,2,2,2,2,4),
(1.25626577472397,1.29853664316513,1.41875341748247,1.542188835333,1.66562425318353,
1.7638048752824),.UNSPECIFIED.);
#394=B_SPLINE_CURVE_WITH_KNOTS('',3,(#2078,#2079,#2080,#2081,#2082,#2083,
#2084,#2085,#2086,#2087,#2088,#2089,#2090,#2091,#2092),.UNSPECIFIED.,.F.,
 .F.,(4,2,2,3,2,2,4),(-0.274714059835839,-0.224701411607075,-0.112350705803537,
0.,0.112350705803537,0.224701411607075,0.30663453243502),.UNSPECIFIED.);
#395=B_SPLINE_CURVE_WITH_KNOTS('',3,(#2101,#2102,#2103,#2104,#2105,#2106,
#2107,#2108,#2109,#2110,#2111,#2112,#2113,#2114,#2115,#2116,#2117,#2118),
 .UNSPECIFIED.,.F.,.F.,(4,2,2,2,2,2,2,2,4),(0.,0.112903856008187,0.225807712016374,
0.340902435896895,0.455997159777416,0.576247718691458,0.6964982776055,0.810069902649312,
0.923641527693125),.UNSPECIFIED.);
#396=B_SPLINE_CURVE_WITH_KNOTS('',3,(#2119,#2120,#2121,#2122,#2123,#2124,
#2125,#2126,#2127,#2128,#2129,#2130,#2131,#2132,#2133,#2134,#2135,#2136),
 .UNSPECIFIED.,.F.,.F.,(4,2,2,2,2,2,2,2,4),(0.923641527693125,1.03721315273694,
1.15078477778075,1.27103533669479,1.39128589560883,1.50638061948935,1.62147534336988,
1.73437919937806,1.84728305538625),.UNSPECIFIED.);
#397=B_SPLINE_CURVE_WITH_KNOTS('',3,(#2142,#2143,#2144,#2145),
 .UNSPECIFIED.,.F.,.F.,(4,4),(-0.0442712925317286,-0.0306078729231141),
 .UNSPECIFIED.);
#398=B_SPLINE_CURVE_WITH_KNOTS('',3,(#2149,#2150,#2151,#2152,#2153,#2154,
#2155,#2156,#2157,#2158,#2159,#2160,#2161,#2162),.UNSPECIFIED.,.F.,.F.,
(4,2,2,2,2,2,4),(-0.607933107791488,-0.499209708444634,-0.387385771953653,
-0.273281729961402,-0.153693731368213,-0.0642691221899516,0.),
 .UNSPECIFIED.);
#399=B_SPLINE_CURVE_WITH_KNOTS('',3,(#2164,#2165,#2166,#2167,#2168,#2169,
#2170,#2171,#2172,#2173,#2174,#2175,#2176,#2177,#2178,#2179,#2180,#2181,
#2182,#2183),.UNSPECIFIED.,.F.,.F.,(4,2,2,2,2,2,2,2,2,4),(-0.9094430804333,
-0.849988915439818,-0.775256164427213,-0.648370910386984,-0.532425647813579,
-0.424722435717352,-0.313345587987343,-0.196930374271898,-0.0756054223715171,
0.),.UNSPECIFIED.);
#400=B_SPLINE_CURVE_WITH_KNOTS('',3,(#2184,#2185,#2186,#2187,#2188,#2189,
#2190),.UNSPECIFIED.,.F.,.F.,(4,3,4),(-0.0306078729231141,-0.00207792858181039,
0.),.UNSPECIFIED.);
#401=B_SPLINE_CURVE_WITH_KNOTS('',3,(#2195,#2196,#2197,#2198),
 .UNSPECIFIED.,.F.,.F.,(4,4),(-0.945723788318588,-0.923641527693125),
 .UNSPECIFIED.);
#402=B_SPLINE_CURVE_WITH_KNOTS('',3,(#2200,#2201,#2202,#2203,#2204,#2205,
#2206,#2207,#2208,#2209,#2210,#2211,#2212,#2213,#2214,#2215,#2216,#2217,
#2218,#2219,#2220,#2221,#2222,#2223),.UNSPECIFIED.,.F.,.F.,(4,2,2,2,2,2,
2,2,2,2,2,4),(-1.01565834859936,-0.910992394692006,-0.801718398967954,-0.668440563203971,
-0.593421304219028,-0.540434812602738,-0.492387523965864,-0.436765935334307,
-0.354607389470896,-0.236648965705626,-0.11753899058089,0.),
 .UNSPECIFIED.);
#403=B_SPLINE_CURVE_WITH_KNOTS('',3,(#2224,#2225,#2226,#2227,#2228,#2229,
#2230,#2231,#2232,#2233,#2234,#2235,#2236,#2237,#2238,#2239,#2240,#2241),
 .UNSPECIFIED.,.F.,.F.,(4,2,2,2,2,2,2,2,4),(-0.923641527693125,-0.810069902649312,
-0.6964982776055,-0.576247718691458,-0.455997159777416,-0.340902435896895,
-0.225807712016374,-0.112903856008187,-0.0686238801057111),
 .UNSPECIFIED.);
#404=B_SPLINE_CURVE_WITH_KNOTS('',3,(#2337,#2338,#2339,#2340,#2341,#2342,
#2343,#2344,#2345,#2346,#2347,#2348,#2349),.UNSPECIFIED.,.F.,.F.,(4,1,1,
1,1,1,2,1,1,4),(1.00056130243282E-15,0.647745642829413,1.29549128565882,
1.94323692848824,2.59098257131765,2.91485539273235,3.23872821414706,3.30776595102813,
3.37680368790921,3.58391689855243),.UNSPECIFIED.);
#405=B_SPLINE_CURVE_WITH_KNOTS('',3,(#2353,#2354,#2355,#2356,#2357,#2358,
#2359,#2360,#2361,#2362,#2363,#2364,#2365,#2366,#2367,#2368,#2369,#2370,
#2371,#2372,#2373),.UNSPECIFIED.,.F.,.F.,(4,2,2,2,2,2,2,2,3,4),(-2.79769021809263,
-2.72058320563017,-2.303036072797,-2.27669286257216,-2.26420792539288,-2.2032096074894,
-1.71802729677211,-0.915599316944946,-0.243590335859862,0.),
 .UNSPECIFIED.);
#406=B_SPLINE_CURVE_WITH_KNOTS('',3,(#2375,#2376,#2377,#2378,#2379,#2380),
 .UNSPECIFIED.,.F.,.F.,(4,1,1,4),(-1.63300384544962,-1.29549128565882,-0.647745642829413,
-1.00056130243282E-15),.UNSPECIFIED.);
#407=B_SPLINE_CURVE_WITH_KNOTS('',3,(#2425,#2426,#2427,#2428),
 .UNSPECIFIED.,.F.,.F.,(4,4),(-1.39659962459234,-1.30034749206434),
 .UNSPECIFIED.);
#408=B_SPLINE_CURVE_WITH_KNOTS('',3,(#2430,#2431,#2432,#2433),
 .UNSPECIFIED.,.F.,.F.,(4,4),(-1.30034749206434,-0.60975842628566),
 .UNSPECIFIED.);
#409=B_SPLINE_CURVE_WITH_KNOTS('',3,(#2435,#2436,#2437,#2438,#2439),
 .UNSPECIFIED.,.F.,.F.,(4,1,4),(-0.402800393074254,-0.172628739888966,0.),
 .UNSPECIFIED.);
#410=B_SPLINE_CURVE_WITH_KNOTS('',3,(#2440,#2441,#2442,#2443,#2444),
 .UNSPECIFIED.,.F.,.F.,(4,1,4),(7.10152679150766,7.65106804328198,7.89360951259572),
 .UNSPECIFIED.);
#411=B_SPLINE_CURVE_WITH_KNOTS('',3,(#2445,#2446,#2447,#2448),
 .UNSPECIFIED.,.F.,.F.,(4,4),(8.91750837320959,9.02492117271778),
 .UNSPECIFIED.);
#412=B_SPLINE_CURVE_WITH_KNOTS('',3,(#2465,#2466,#2467,#2468),
 .UNSPECIFIED.,.F.,.F.,(4,4),(-1.70014484300742,-1.65744845558637),
 .UNSPECIFIED.);
#413=B_SPLINE_CURVE_WITH_KNOTS('',3,(#2624,#2625,#2626,#2627),
 .UNSPECIFIED.,.F.,.F.,(4,4),(0.181015653100428,0.364046518736018),
 .UNSPECIFIED.);
#414=B_SPLINE_CURVE_WITH_KNOTS('',3,(#2628,#2629,#2630,#2631,#2632,#2633,
#2634,#2635,#2636,#2637,#2638,#2639,#2640,#2641,#2642,#2643,#2644,#2645,
#2646,#2647,#2648,#2649,#2650,#2651,#2652,#2653,#2654,#2655,#2656,#2657,
#2658,#2659,#2660,#2661),.UNSPECIFIED.,.F.,.F.,(4,2,2,2,2,2,2,2,2,2,2,2,
2,2,2,2,4),(0.,0.479265399717817,0.522228248845708,0.541077955396402,0.547765587599816,
0.550037174011516,0.550626104993274,0.551108452613295,0.55150912836346,
0.551845222544507,0.552132666809917,0.552389259049818,0.55279222017466,
0.552867416748858,0.553040591171068,1.00119608923361,18.6049242464486),
 .UNSPECIFIED.);
#415=B_SPLINE_CURVE_WITH_KNOTS('',3,(#2662,#2663,#2664,#2665),
 .UNSPECIFIED.,.F.,.F.,(4,4),(-0.0544121178105971,0.),.UNSPECIFIED.);
#416=B_SPLINE_CURVE_WITH_KNOTS('',3,(#2667,#2668,#2669,#2670),
 .UNSPECIFIED.,.F.,.F.,(4,4),(3.58299248044649,3.61546638694725),
 .UNSPECIFIED.);
#417=B_SPLINE_CURVE_WITH_KNOTS('',3,(#2718,#2719,#2720,#2721,#2722,#2723,
#2724,#2725),.UNSPECIFIED.,.F.,.F.,(4,2,2,4),(0.0651887019748745,0.272106515890777,
0.430203827598394,0.577066098194959),.UNSPECIFIED.);
#418=B_SPLINE_CURVE_WITH_KNOTS('',3,(#2737,#2738,#2739,#2740,#2741),
 .UNSPECIFIED.,.F.,.F.,(4,1,4),(0.0585728704883573,0.172628739888966,0.402800393074254),
 .UNSPECIFIED.);
#419=B_SPLINE_CURVE_WITH_KNOTS('',3,(#2776,#2777,#2778,#2779,#2780,#2781,
#2782,#2783,#2784,#2785,#2786,#2787,#2788,#2789,#2790,#2791,#2792,#2793),
 .UNSPECIFIED.,.F.,.F.,(4,2,2,2,2,2,2,2,4),(0.,0.244789844448477,0.451837775920093,
0.629605875540493,0.789616372738113,0.908925673289928,1.01038952540579,
1.08307595422804,1.16190549495345),.UNSPECIFIED.);
#420=B_SPLINE_CURVE_WITH_KNOTS('',3,(#2798,#2799,#2800,#2801,#2802,#2803),
 .UNSPECIFIED.,.F.,.F.,(4,2,4),(-3.15700803328214,-2.40979034992873,-1.70014484300742),
 .UNSPECIFIED.);
#421=B_SPLINE_CURVE_WITH_KNOTS('',3,(#2860,#2861,#2862,#2863),
 .UNSPECIFIED.,.F.,.F.,(4,4),(-3.89670762990408,-1.81837877713105),
 .UNSPECIFIED.);
#422=VERTEX_POINT('',#1445);
#423=VERTEX_POINT('',#1446);
#424=VERTEX_POINT('',#1453);
#425=VERTEX_POINT('',#1457);
#426=VERTEX_POINT('',#1478);
#427=VERTEX_POINT('',#1487);
#428=VERTEX_POINT('',#1491);
#429=VERTEX_POINT('',#1602);
#430=VERTEX_POINT('',#1613);
#431=VERTEX_POINT('',#1639);
#432=VERTEX_POINT('',#1641);
#433=VERTEX_POINT('',#1652);
#434=VERTEX_POINT('',#1654);
#435=VERTEX_POINT('',#1656);
#436=VERTEX_POINT('',#1658);
#437=VERTEX_POINT('',#1660);
#438=VERTEX_POINT('',#1662);
#439=VERTEX_POINT('',#1669);
#440=VERTEX_POINT('',#1671);
#441=VERTEX_POINT('',#1673);
#442=VERTEX_POINT('',#1675);
#443=VERTEX_POINT('',#1684);
#444=VERTEX_POINT('',#1687);
#445=VERTEX_POINT('',#1689);
#446=VERTEX_POINT('',#1691);
#447=VERTEX_POINT('',#1693);
#448=VERTEX_POINT('',#1695);
#449=VERTEX_POINT('',#1697);
#450=VERTEX_POINT('',#1699);
#451=VERTEX_POINT('',#1701);
#452=VERTEX_POINT('',#1702);
#453=VERTEX_POINT('',#1704);
#454=VERTEX_POINT('',#1706);
#455=VERTEX_POINT('',#1709);
#456=VERTEX_POINT('',#1710);
#457=VERTEX_POINT('',#1712);
#458=VERTEX_POINT('',#1714);
#459=VERTEX_POINT('',#1718);
#460=VERTEX_POINT('',#1720);
#461=VERTEX_POINT('',#1724);
#462=VERTEX_POINT('',#1728);
#463=VERTEX_POINT('',#1735);
#464=VERTEX_POINT('',#1737);
#465=VERTEX_POINT('',#1741);
#466=VERTEX_POINT('',#1745);
#467=VERTEX_POINT('',#1752);
#468=VERTEX_POINT('',#1791);
#469=VERTEX_POINT('',#1792);
#470=VERTEX_POINT('',#1794);
#471=VERTEX_POINT('',#1853);
#472=VERTEX_POINT('',#1868);
#473=VERTEX_POINT('',#1869);
#474=VERTEX_POINT('',#1946);
#475=VERTEX_POINT('',#1948);
#476=VERTEX_POINT('',#1961);
#477=VERTEX_POINT('',#1963);
#478=VERTEX_POINT('',#1966);
#479=VERTEX_POINT('',#1968);
#480=VERTEX_POINT('',#1971);
#481=VERTEX_POINT('',#1973);
#482=VERTEX_POINT('',#1976);
#483=VERTEX_POINT('',#1978);
#484=VERTEX_POINT('',#1981);
#485=VERTEX_POINT('',#1982);
#486=VERTEX_POINT('',#1985);
#487=VERTEX_POINT('',#1988);
#488=VERTEX_POINT('',#1989);
#489=VERTEX_POINT('',#1992);
#490=VERTEX_POINT('',#1995);
#491=VERTEX_POINT('',#1996);
#492=VERTEX_POINT('',#2007);
#493=VERTEX_POINT('',#2013);
#494=VERTEX_POINT('',#2017);
#495=VERTEX_POINT('',#2030);
#496=VERTEX_POINT('',#2065);
#497=VERTEX_POINT('',#2094);
#498=VERTEX_POINT('',#2098);
#499=VERTEX_POINT('',#2100);
#500=VERTEX_POINT('',#2139);
#501=VERTEX_POINT('',#2141);
#502=VERTEX_POINT('',#2146);
#503=VERTEX_POINT('',#2148);
#504=VERTEX_POINT('',#2163);
#505=VERTEX_POINT('',#2192);
#506=VERTEX_POINT('',#2194);
#507=VERTEX_POINT('',#2199);
#508=VERTEX_POINT('',#2334);
#509=VERTEX_POINT('',#2336);
#510=VERTEX_POINT('',#2350);
#511=VERTEX_POINT('',#2352);
#512=VERTEX_POINT('',#2374);
#513=VERTEX_POINT('',#2424);
#514=VERTEX_POINT('',#2429);
#515=VERTEX_POINT('',#2434);
#516=VERTEX_POINT('',#2470);
#517=VERTEX_POINT('',#2473);
#518=VERTEX_POINT('',#2513);
#519=VERTEX_POINT('',#2515);
#520=VERTEX_POINT('',#2623);
#521=VERTEX_POINT('',#2717);
#522=VERTEX_POINT('',#2732);
#523=VERTEX_POINT('',#2734);
#524=VERTEX_POINT('',#2736);
#525=EDGE_CURVE('',#422,#423,#371,.T.);
#526=EDGE_CURVE('',#424,#422,#263,.T.);
#527=EDGE_CURVE('',#423,#424,#264,.T.);
#528=EDGE_CURVE('',#425,#422,#372,.T.);
#529=EDGE_CURVE('',#426,#425,#373,.T.);
#530=EDGE_CURVE('',#427,#426,#265,.T.);
#531=EDGE_CURVE('',#424,#427,#54,.T.);
#532=EDGE_CURVE('',#428,#426,#374,.T.);
#533=EDGE_CURVE('',#427,#428,#266,.T.);
#534=EDGE_CURVE('',#423,#429,#375,.T.);
#535=EDGE_CURVE('',#429,#430,#376,.T.);
#536=EDGE_CURVE('',#430,#425,#377,.T.);
#537=EDGE_CURVE('',#431,#428,#267,.T.);
#538=EDGE_CURVE('',#432,#431,#378,.T.);
#539=EDGE_CURVE('',#433,#432,#268,.T.);
#540=EDGE_CURVE('',#434,#433,#269,.T.);
#541=EDGE_CURVE('',#435,#434,#270,.T.);
#542=EDGE_CURVE('',#436,#435,#271,.T.);
#543=EDGE_CURVE('',#437,#436,#272,.T.);
#544=EDGE_CURVE('',#438,#437,#379,.T.);
#545=EDGE_CURVE('',#439,#438,#273,.T.);
#546=EDGE_CURVE('',#440,#439,#33,.T.);
#547=EDGE_CURVE('',#441,#440,#274,.T.);
#548=EDGE_CURVE('',#442,#441,#380,.T.);
#549=EDGE_CURVE('',#443,#442,#275,.T.);
#550=EDGE_CURVE('',#429,#443,#276,.T.);
#551=EDGE_CURVE('',#444,#444,#55,.T.);
#552=EDGE_CURVE('',#445,#445,#56,.T.);
#553=EDGE_CURVE('',#446,#446,#57,.T.);
#554=EDGE_CURVE('',#447,#447,#58,.T.);
#555=EDGE_CURVE('',#448,#448,#59,.T.);
#556=EDGE_CURVE('',#449,#449,#60,.T.);
#557=EDGE_CURVE('',#450,#450,#61,.T.);
#558=EDGE_CURVE('',#451,#452,#277,.T.);
#559=EDGE_CURVE('',#452,#453,#62,.T.);
#560=EDGE_CURVE('',#453,#454,#278,.T.);
#561=EDGE_CURVE('',#454,#451,#63,.T.);
#562=EDGE_CURVE('',#455,#456,#279,.T.);
#563=EDGE_CURVE('',#456,#457,#64,.T.);
#564=EDGE_CURVE('',#457,#458,#280,.T.);
#565=EDGE_CURVE('',#458,#455,#65,.T.);
#566=EDGE_CURVE('',#455,#459,#281,.T.);
#567=EDGE_CURVE('',#459,#460,#282,.T.);
#568=EDGE_CURVE('',#456,#460,#283,.T.);
#569=EDGE_CURVE('',#458,#461,#284,.T.);
#570=EDGE_CURVE('',#461,#459,#66,.T.);
#571=EDGE_CURVE('',#457,#462,#285,.T.);
#572=EDGE_CURVE('',#462,#461,#286,.T.);
#573=EDGE_CURVE('',#460,#462,#67,.T.);
#574=EDGE_CURVE('',#451,#463,#287,.T.);
#575=EDGE_CURVE('',#463,#464,#288,.T.);
#576=EDGE_CURVE('',#452,#464,#289,.T.);
#577=EDGE_CURVE('',#454,#465,#290,.T.);
#578=EDGE_CURVE('',#465,#463,#68,.T.);
#579=EDGE_CURVE('',#453,#466,#291,.T.);
#580=EDGE_CURVE('',#466,#465,#292,.T.);
#581=EDGE_CURVE('',#464,#466,#69,.T.);
#582=EDGE_CURVE('',#450,#467,#293,.T.);
#583=EDGE_CURVE('',#467,#467,#70,.T.);
#584=EDGE_CURVE('',#468,#469,#71,.T.);
#585=EDGE_CURVE('',#469,#470,#381,.T.);
#586=EDGE_CURVE('',#470,#471,#382,.T.);
#587=EDGE_CURVE('',#471,#468,#383,.T.);
#588=EDGE_CURVE('',#472,#473,#72,.T.);
#589=EDGE_CURVE('',#473,#469,#294,.T.);
#590=EDGE_CURVE('',#468,#472,#295,.T.);
#591=EDGE_CURVE('',#431,#473,#384,.T.);
#592=EDGE_CURVE('',#472,#432,#385,.T.);
#593=EDGE_CURVE('',#471,#474,#34,.T.);
#594=EDGE_CURVE('',#474,#475,#296,.T.);
#595=EDGE_CURVE('',#433,#475,#386,.T.);
#596=EDGE_CURVE('',#476,#476,#73,.T.);
#597=EDGE_CURVE('',#477,#477,#74,.T.);
#598=EDGE_CURVE('',#478,#478,#75,.T.);
#599=EDGE_CURVE('',#479,#479,#76,.T.);
#600=EDGE_CURVE('',#480,#480,#77,.T.);
#601=EDGE_CURVE('',#481,#481,#78,.T.);
#602=EDGE_CURVE('',#482,#482,#79,.T.);
#603=EDGE_CURVE('',#483,#483,#80,.T.);
#604=EDGE_CURVE('',#484,#485,#297,.T.);
#605=EDGE_CURVE('',#485,#484,#81,.T.);
#606=EDGE_CURVE('',#486,#486,#82,.T.);
#607=EDGE_CURVE('',#487,#488,#298,.T.);
#608=EDGE_CURVE('',#488,#487,#83,.T.);
#609=EDGE_CURVE('',#489,#489,#84,.T.);
#610=EDGE_CURVE('',#490,#491,#387,.T.);
#611=EDGE_CURVE('',#491,#492,#388,.T.);
#612=EDGE_CURVE('',#492,#475,#85,.T.);
#613=EDGE_CURVE('',#475,#493,#299,.T.);
#614=EDGE_CURVE('',#493,#435,#86,.T.);
#615=EDGE_CURVE('',#434,#490,#87,.T.);
#616=EDGE_CURVE('',#494,#484,#389,.T.);
#617=EDGE_CURVE('',#485,#495,#390,.T.);
#618=EDGE_CURVE('',#495,#494,#391,.T.);
#619=EDGE_CURVE('',#488,#490,#392,.T.);
#620=EDGE_CURVE('',#496,#487,#393,.T.);
#621=EDGE_CURVE('',#492,#496,#394,.T.);
#622=EDGE_CURVE('',#478,#497,#300,.T.);
#623=EDGE_CURVE('',#497,#497,#88,.T.);
#624=EDGE_CURVE('',#482,#498,#301,.T.);
#625=EDGE_CURVE('',#499,#498,#395,.T.);
#626=EDGE_CURVE('',#498,#499,#396,.T.);
#627=EDGE_CURVE('',#480,#500,#302,.T.);
#628=EDGE_CURVE('',#501,#500,#397,.T.);
#629=EDGE_CURVE('',#502,#501,#89,.T.);
#630=EDGE_CURVE('',#503,#502,#398,.T.);
#631=EDGE_CURVE('',#504,#503,#399,.T.);
#632=EDGE_CURVE('',#500,#504,#400,.T.);
#633=EDGE_CURVE('',#476,#505,#303,.T.);
#634=EDGE_CURVE('',#506,#505,#401,.T.);
#635=EDGE_CURVE('',#507,#506,#402,.T.);
#636=EDGE_CURVE('',#505,#507,#403,.T.);
#637=EDGE_CURVE('',#503,#508,#90,.T.);
#638=EDGE_CURVE('',#508,#509,#404,.T.);
#639=EDGE_CURVE('',#509,#510,#91,.T.);
#640=EDGE_CURVE('',#511,#510,#405,.T.);
#641=EDGE_CURVE('',#511,#512,#406,.T.);
#642=EDGE_CURVE('',#512,#504,#92,.T.);
#643=EDGE_CURVE('',#502,#513,#407,.T.);
#644=EDGE_CURVE('',#513,#514,#408,.T.);
#645=EDGE_CURVE('',#515,#514,#409,.T.);
#646=EDGE_CURVE('',#515,#438,#410,.T.);
#647=EDGE_CURVE('',#437,#508,#411,.T.);
#648=EDGE_CURVE('',#512,#501,#412,.T.);
#649=EDGE_CURVE('',#516,#507,#35,.T.);
#650=EDGE_CURVE('',#516,#430,#304,.T.);
#651=EDGE_CURVE('',#443,#517,#93,.T.);
#652=EDGE_CURVE('',#506,#517,#36,.T.);
#653=EDGE_CURVE('',#449,#481,#305,.T.);
#654=EDGE_CURVE('',#448,#477,#306,.T.);
#655=EDGE_CURVE('',#447,#486,#307,.T.);
#656=EDGE_CURVE('',#446,#479,#308,.T.);
#657=EDGE_CURVE('',#445,#483,#309,.T.);
#658=EDGE_CURVE('',#444,#489,#310,.T.);
#659=EDGE_CURVE('',#518,#517,#94,.T.);
#660=EDGE_CURVE('',#518,#519,#37,.T.);
#661=EDGE_CURVE('',#519,#516,#95,.T.);
#662=EDGE_CURVE('',#520,#436,#413,.T.);
#663=EDGE_CURVE('',#493,#511,#414,.T.);
#664=EDGE_CURVE('',#510,#520,#415,.T.);
#665=EDGE_CURVE('',#509,#520,#416,.T.);
#666=EDGE_CURVE('',#441,#521,#417,.T.);
#667=EDGE_CURVE('',#521,#518,#38,.T.);
#668=EDGE_CURVE('',#517,#442,#39,.T.);
#669=EDGE_CURVE('',#469,#516,#311,.T.);
#670=EDGE_CURVE('',#519,#470,#312,.T.);
#671=EDGE_CURVE('',#522,#521,#313,.T.);
#672=EDGE_CURVE('',#523,#522,#314,.T.);
#673=EDGE_CURVE('',#524,#523,#418,.T.);
#674=EDGE_CURVE('',#474,#524,#315,.T.);
#675=EDGE_CURVE('',#522,#440,#40,.T.);
#676=EDGE_CURVE('',#514,#524,#419,.T.);
#677=EDGE_CURVE('',#523,#515,#96,.T.);
#678=EDGE_CURVE('',#439,#515,#316,.T.);
#679=EDGE_CURVE('',#493,#512,#420,.T.);
#680=EDGE_CURVE('',#430,#473,#421,.T.);
#681=ORIENTED_EDGE('',*,*,#525,.F.);
#682=ORIENTED_EDGE('',*,*,#526,.F.);
#683=ORIENTED_EDGE('',*,*,#527,.F.);
#684=ORIENTED_EDGE('',*,*,#528,.F.);
#685=ORIENTED_EDGE('',*,*,#529,.F.);
#686=ORIENTED_EDGE('',*,*,#530,.F.);
#687=ORIENTED_EDGE('',*,*,#531,.F.);
#688=ORIENTED_EDGE('',*,*,#526,.T.);
#689=ORIENTED_EDGE('',*,*,#532,.F.);
#690=ORIENTED_EDGE('',*,*,#533,.F.);
#691=ORIENTED_EDGE('',*,*,#530,.T.);
#692=ORIENTED_EDGE('',*,*,#528,.T.);
#693=ORIENTED_EDGE('',*,*,#525,.T.);
#694=ORIENTED_EDGE('',*,*,#534,.T.);
#695=ORIENTED_EDGE('',*,*,#535,.T.);
#696=ORIENTED_EDGE('',*,*,#536,.T.);
#697=ORIENTED_EDGE('',*,*,#527,.T.);
#698=ORIENTED_EDGE('',*,*,#531,.T.);
#699=ORIENTED_EDGE('',*,*,#533,.T.);
#700=ORIENTED_EDGE('',*,*,#537,.F.);
#701=ORIENTED_EDGE('',*,*,#538,.F.);
#702=ORIENTED_EDGE('',*,*,#539,.F.);
#703=ORIENTED_EDGE('',*,*,#540,.F.);
#704=ORIENTED_EDGE('',*,*,#541,.F.);
#705=ORIENTED_EDGE('',*,*,#542,.F.);
#706=ORIENTED_EDGE('',*,*,#543,.F.);
#707=ORIENTED_EDGE('',*,*,#544,.F.);
#708=ORIENTED_EDGE('',*,*,#545,.F.);
#709=ORIENTED_EDGE('',*,*,#546,.F.);
#710=ORIENTED_EDGE('',*,*,#547,.F.);
#711=ORIENTED_EDGE('',*,*,#548,.F.);
#712=ORIENTED_EDGE('',*,*,#549,.F.);
#713=ORIENTED_EDGE('',*,*,#550,.F.);
#714=ORIENTED_EDGE('',*,*,#534,.F.);
#715=ORIENTED_EDGE('',*,*,#551,.T.);
#716=ORIENTED_EDGE('',*,*,#552,.T.);
#717=ORIENTED_EDGE('',*,*,#553,.T.);
#718=ORIENTED_EDGE('',*,*,#554,.T.);
#719=ORIENTED_EDGE('',*,*,#555,.T.);
#720=ORIENTED_EDGE('',*,*,#556,.T.);
#721=ORIENTED_EDGE('',*,*,#557,.T.);
#722=ORIENTED_EDGE('',*,*,#558,.T.);
#723=ORIENTED_EDGE('',*,*,#559,.T.);
#724=ORIENTED_EDGE('',*,*,#560,.T.);
#725=ORIENTED_EDGE('',*,*,#561,.T.);
#726=ORIENTED_EDGE('',*,*,#562,.T.);
#727=ORIENTED_EDGE('',*,*,#563,.T.);
#728=ORIENTED_EDGE('',*,*,#564,.T.);
#729=ORIENTED_EDGE('',*,*,#565,.T.);
#730=ORIENTED_EDGE('',*,*,#562,.F.);
#731=ORIENTED_EDGE('',*,*,#566,.T.);
#732=ORIENTED_EDGE('',*,*,#567,.T.);
#733=ORIENTED_EDGE('',*,*,#568,.F.);
#734=ORIENTED_EDGE('',*,*,#565,.F.);
#735=ORIENTED_EDGE('',*,*,#569,.T.);
#736=ORIENTED_EDGE('',*,*,#570,.T.);
#737=ORIENTED_EDGE('',*,*,#566,.F.);
#738=ORIENTED_EDGE('',*,*,#564,.F.);
#739=ORIENTED_EDGE('',*,*,#571,.T.);
#740=ORIENTED_EDGE('',*,*,#572,.T.);
#741=ORIENTED_EDGE('',*,*,#569,.F.);
#742=ORIENTED_EDGE('',*,*,#563,.F.);
#743=ORIENTED_EDGE('',*,*,#568,.T.);
#744=ORIENTED_EDGE('',*,*,#573,.T.);
#745=ORIENTED_EDGE('',*,*,#571,.F.);
#746=ORIENTED_EDGE('',*,*,#573,.F.);
#747=ORIENTED_EDGE('',*,*,#567,.F.);
#748=ORIENTED_EDGE('',*,*,#570,.F.);
#749=ORIENTED_EDGE('',*,*,#572,.F.);
#750=ORIENTED_EDGE('',*,*,#558,.F.);
#751=ORIENTED_EDGE('',*,*,#574,.T.);
#752=ORIENTED_EDGE('',*,*,#575,.T.);
#753=ORIENTED_EDGE('',*,*,#576,.F.);
#754=ORIENTED_EDGE('',*,*,#561,.F.);
#755=ORIENTED_EDGE('',*,*,#577,.T.);
#756=ORIENTED_EDGE('',*,*,#578,.T.);
#757=ORIENTED_EDGE('',*,*,#574,.F.);
#758=ORIENTED_EDGE('',*,*,#560,.F.);
#759=ORIENTED_EDGE('',*,*,#579,.T.);
#760=ORIENTED_EDGE('',*,*,#580,.T.);
#761=ORIENTED_EDGE('',*,*,#577,.F.);
#762=ORIENTED_EDGE('',*,*,#559,.F.);
#763=ORIENTED_EDGE('',*,*,#576,.T.);
#764=ORIENTED_EDGE('',*,*,#581,.T.);
#765=ORIENTED_EDGE('',*,*,#579,.F.);
#766=ORIENTED_EDGE('',*,*,#581,.F.);
#767=ORIENTED_EDGE('',*,*,#575,.F.);
#768=ORIENTED_EDGE('',*,*,#578,.F.);
#769=ORIENTED_EDGE('',*,*,#580,.F.);
#770=ORIENTED_EDGE('',*,*,#557,.F.);
#771=ORIENTED_EDGE('',*,*,#582,.T.);
#772=ORIENTED_EDGE('',*,*,#583,.T.);
#773=ORIENTED_EDGE('',*,*,#582,.F.);
#774=ORIENTED_EDGE('',*,*,#583,.F.);
#775=ORIENTED_EDGE('',*,*,#584,.T.);
#776=ORIENTED_EDGE('',*,*,#585,.T.);
#777=ORIENTED_EDGE('',*,*,#586,.T.);
#778=ORIENTED_EDGE('',*,*,#587,.T.);
#779=ORIENTED_EDGE('',*,*,#588,.T.);
#780=ORIENTED_EDGE('',*,*,#589,.T.);
#781=ORIENTED_EDGE('',*,*,#584,.F.);
#782=ORIENTED_EDGE('',*,*,#590,.T.);
#783=ORIENTED_EDGE('',*,*,#538,.T.);
#784=ORIENTED_EDGE('',*,*,#591,.T.);
#785=ORIENTED_EDGE('',*,*,#588,.F.);
#786=ORIENTED_EDGE('',*,*,#592,.T.);
#787=ORIENTED_EDGE('',*,*,#592,.F.);
#788=ORIENTED_EDGE('',*,*,#590,.F.);
#789=ORIENTED_EDGE('',*,*,#587,.F.);
#790=ORIENTED_EDGE('',*,*,#593,.T.);
#791=ORIENTED_EDGE('',*,*,#594,.T.);
#792=ORIENTED_EDGE('',*,*,#595,.F.);
#793=ORIENTED_EDGE('',*,*,#539,.T.);
#794=ORIENTED_EDGE('',*,*,#596,.F.);
#795=ORIENTED_EDGE('',*,*,#597,.F.);
#796=ORIENTED_EDGE('',*,*,#598,.F.);
#797=ORIENTED_EDGE('',*,*,#599,.F.);
#798=ORIENTED_EDGE('',*,*,#600,.F.);
#799=ORIENTED_EDGE('',*,*,#601,.F.);
#800=ORIENTED_EDGE('',*,*,#602,.F.);
#801=ORIENTED_EDGE('',*,*,#603,.F.);
#802=ORIENTED_EDGE('',*,*,#604,.F.);
#803=ORIENTED_EDGE('',*,*,#605,.F.);
#804=ORIENTED_EDGE('',*,*,#606,.F.);
#805=ORIENTED_EDGE('',*,*,#607,.F.);
#806=ORIENTED_EDGE('',*,*,#608,.F.);
#807=ORIENTED_EDGE('',*,*,#609,.F.);
#808=ORIENTED_EDGE('',*,*,#610,.T.);
#809=ORIENTED_EDGE('',*,*,#611,.T.);
#810=ORIENTED_EDGE('',*,*,#612,.T.);
#811=ORIENTED_EDGE('',*,*,#613,.T.);
#812=ORIENTED_EDGE('',*,*,#614,.T.);
#813=ORIENTED_EDGE('',*,*,#541,.T.);
#814=ORIENTED_EDGE('',*,*,#615,.T.);
#815=ORIENTED_EDGE('',*,*,#616,.T.);
#816=ORIENTED_EDGE('',*,*,#604,.T.);
#817=ORIENTED_EDGE('',*,*,#617,.T.);
#818=ORIENTED_EDGE('',*,*,#618,.T.);
#819=ORIENTED_EDGE('',*,*,#611,.F.);
#820=ORIENTED_EDGE('',*,*,#610,.F.);
#821=ORIENTED_EDGE('',*,*,#619,.F.);
#822=ORIENTED_EDGE('',*,*,#608,.T.);
#823=ORIENTED_EDGE('',*,*,#620,.F.);
#824=ORIENTED_EDGE('',*,*,#621,.F.);
#825=ORIENTED_EDGE('',*,*,#598,.T.);
#826=ORIENTED_EDGE('',*,*,#622,.T.);
#827=ORIENTED_EDGE('',*,*,#623,.F.);
#828=ORIENTED_EDGE('',*,*,#622,.F.);
#829=ORIENTED_EDGE('',*,*,#602,.T.);
#830=ORIENTED_EDGE('',*,*,#624,.T.);
#831=ORIENTED_EDGE('',*,*,#625,.F.);
#832=ORIENTED_EDGE('',*,*,#626,.F.);
#833=ORIENTED_EDGE('',*,*,#624,.F.);
#834=ORIENTED_EDGE('',*,*,#618,.F.);
#835=ORIENTED_EDGE('',*,*,#617,.F.);
#836=ORIENTED_EDGE('',*,*,#605,.T.);
#837=ORIENTED_EDGE('',*,*,#616,.F.);
#838=ORIENTED_EDGE('',*,*,#600,.T.);
#839=ORIENTED_EDGE('',*,*,#627,.T.);
#840=ORIENTED_EDGE('',*,*,#628,.F.);
#841=ORIENTED_EDGE('',*,*,#629,.F.);
#842=ORIENTED_EDGE('',*,*,#630,.F.);
#843=ORIENTED_EDGE('',*,*,#631,.F.);
#844=ORIENTED_EDGE('',*,*,#632,.F.);
#845=ORIENTED_EDGE('',*,*,#627,.F.);
#846=ORIENTED_EDGE('',*,*,#596,.T.);
#847=ORIENTED_EDGE('',*,*,#633,.T.);
#848=ORIENTED_EDGE('',*,*,#634,.F.);
#849=ORIENTED_EDGE('',*,*,#635,.F.);
#850=ORIENTED_EDGE('',*,*,#636,.F.);
#851=ORIENTED_EDGE('',*,*,#633,.F.);
#852=ORIENTED_EDGE('',*,*,#619,.T.);
#853=ORIENTED_EDGE('',*,*,#615,.F.);
#854=ORIENTED_EDGE('',*,*,#540,.T.);
#855=ORIENTED_EDGE('',*,*,#595,.T.);
#856=ORIENTED_EDGE('',*,*,#612,.F.);
#857=ORIENTED_EDGE('',*,*,#621,.T.);
#858=ORIENTED_EDGE('',*,*,#620,.T.);
#859=ORIENTED_EDGE('',*,*,#607,.T.);
#860=ORIENTED_EDGE('',*,*,#631,.T.);
#861=ORIENTED_EDGE('',*,*,#637,.T.);
#862=ORIENTED_EDGE('',*,*,#638,.T.);
#863=ORIENTED_EDGE('',*,*,#639,.T.);
#864=ORIENTED_EDGE('',*,*,#640,.F.);
#865=ORIENTED_EDGE('',*,*,#641,.T.);
#866=ORIENTED_EDGE('',*,*,#642,.T.);
#867=ORIENTED_EDGE('',*,*,#630,.T.);
#868=ORIENTED_EDGE('',*,*,#643,.T.);
#869=ORIENTED_EDGE('',*,*,#644,.T.);
#870=ORIENTED_EDGE('',*,*,#645,.F.);
#871=ORIENTED_EDGE('',*,*,#646,.T.);
#872=ORIENTED_EDGE('',*,*,#544,.T.);
#873=ORIENTED_EDGE('',*,*,#647,.T.);
#874=ORIENTED_EDGE('',*,*,#637,.F.);
#875=ORIENTED_EDGE('',*,*,#628,.T.);
#876=ORIENTED_EDGE('',*,*,#632,.T.);
#877=ORIENTED_EDGE('',*,*,#642,.F.);
#878=ORIENTED_EDGE('',*,*,#648,.T.);
#879=ORIENTED_EDGE('',*,*,#634,.T.);
#880=ORIENTED_EDGE('',*,*,#636,.T.);
#881=ORIENTED_EDGE('',*,*,#649,.F.);
#882=ORIENTED_EDGE('',*,*,#650,.T.);
#883=ORIENTED_EDGE('',*,*,#535,.F.);
#884=ORIENTED_EDGE('',*,*,#550,.T.);
#885=ORIENTED_EDGE('',*,*,#651,.T.);
#886=ORIENTED_EDGE('',*,*,#652,.F.);
#887=ORIENTED_EDGE('',*,*,#625,.T.);
#888=ORIENTED_EDGE('',*,*,#626,.T.);
#889=ORIENTED_EDGE('',*,*,#556,.F.);
#890=ORIENTED_EDGE('',*,*,#653,.T.);
#891=ORIENTED_EDGE('',*,*,#601,.T.);
#892=ORIENTED_EDGE('',*,*,#653,.F.);
#893=ORIENTED_EDGE('',*,*,#555,.F.);
#894=ORIENTED_EDGE('',*,*,#654,.T.);
#895=ORIENTED_EDGE('',*,*,#597,.T.);
#896=ORIENTED_EDGE('',*,*,#654,.F.);
#897=ORIENTED_EDGE('',*,*,#554,.F.);
#898=ORIENTED_EDGE('',*,*,#655,.T.);
#899=ORIENTED_EDGE('',*,*,#606,.T.);
#900=ORIENTED_EDGE('',*,*,#655,.F.);
#901=ORIENTED_EDGE('',*,*,#553,.F.);
#902=ORIENTED_EDGE('',*,*,#656,.T.);
#903=ORIENTED_EDGE('',*,*,#599,.T.);
#904=ORIENTED_EDGE('',*,*,#656,.F.);
#905=ORIENTED_EDGE('',*,*,#552,.F.);
#906=ORIENTED_EDGE('',*,*,#657,.T.);
#907=ORIENTED_EDGE('',*,*,#603,.T.);
#908=ORIENTED_EDGE('',*,*,#657,.F.);
#909=ORIENTED_EDGE('',*,*,#551,.F.);
#910=ORIENTED_EDGE('',*,*,#658,.T.);
#911=ORIENTED_EDGE('',*,*,#609,.T.);
#912=ORIENTED_EDGE('',*,*,#658,.F.);
#913=ORIENTED_EDGE('',*,*,#635,.T.);
#914=ORIENTED_EDGE('',*,*,#652,.T.);
#915=ORIENTED_EDGE('',*,*,#659,.F.);
#916=ORIENTED_EDGE('',*,*,#660,.T.);
#917=ORIENTED_EDGE('',*,*,#661,.T.);
#918=ORIENTED_EDGE('',*,*,#649,.T.);
#919=ORIENTED_EDGE('',*,*,#662,.T.);
#920=ORIENTED_EDGE('',*,*,#542,.T.);
#921=ORIENTED_EDGE('',*,*,#614,.F.);
#922=ORIENTED_EDGE('',*,*,#663,.T.);
#923=ORIENTED_EDGE('',*,*,#640,.T.);
#924=ORIENTED_EDGE('',*,*,#664,.T.);
#925=ORIENTED_EDGE('',*,*,#662,.F.);
#926=ORIENTED_EDGE('',*,*,#665,.F.);
#927=ORIENTED_EDGE('',*,*,#638,.F.);
#928=ORIENTED_EDGE('',*,*,#647,.F.);
#929=ORIENTED_EDGE('',*,*,#543,.T.);
#930=ORIENTED_EDGE('',*,*,#664,.F.);
#931=ORIENTED_EDGE('',*,*,#639,.F.);
#932=ORIENTED_EDGE('',*,*,#665,.T.);
#933=ORIENTED_EDGE('',*,*,#666,.T.);
#934=ORIENTED_EDGE('',*,*,#667,.T.);
#935=ORIENTED_EDGE('',*,*,#659,.T.);
#936=ORIENTED_EDGE('',*,*,#668,.T.);
#937=ORIENTED_EDGE('',*,*,#548,.T.);
#938=ORIENTED_EDGE('',*,*,#585,.F.);
#939=ORIENTED_EDGE('',*,*,#669,.T.);
#940=ORIENTED_EDGE('',*,*,#661,.F.);
#941=ORIENTED_EDGE('',*,*,#670,.T.);
#942=ORIENTED_EDGE('',*,*,#586,.F.);
#943=ORIENTED_EDGE('',*,*,#670,.F.);
#944=ORIENTED_EDGE('',*,*,#660,.F.);
#945=ORIENTED_EDGE('',*,*,#667,.F.);
#946=ORIENTED_EDGE('',*,*,#671,.F.);
#947=ORIENTED_EDGE('',*,*,#672,.F.);
#948=ORIENTED_EDGE('',*,*,#673,.F.);
#949=ORIENTED_EDGE('',*,*,#674,.F.);
#950=ORIENTED_EDGE('',*,*,#593,.F.);
#951=ORIENTED_EDGE('',*,*,#666,.F.);
#952=ORIENTED_EDGE('',*,*,#547,.T.);
#953=ORIENTED_EDGE('',*,*,#675,.F.);
#954=ORIENTED_EDGE('',*,*,#671,.T.);
#955=ORIENTED_EDGE('',*,*,#668,.F.);
#956=ORIENTED_EDGE('',*,*,#651,.F.);
#957=ORIENTED_EDGE('',*,*,#549,.T.);
#958=ORIENTED_EDGE('',*,*,#676,.T.);
#959=ORIENTED_EDGE('',*,*,#673,.T.);
#960=ORIENTED_EDGE('',*,*,#677,.T.);
#961=ORIENTED_EDGE('',*,*,#645,.T.);
#962=ORIENTED_EDGE('',*,*,#546,.T.);
#963=ORIENTED_EDGE('',*,*,#678,.T.);
#964=ORIENTED_EDGE('',*,*,#677,.F.);
#965=ORIENTED_EDGE('',*,*,#672,.T.);
#966=ORIENTED_EDGE('',*,*,#675,.T.);
#967=ORIENTED_EDGE('',*,*,#629,.T.);
#968=ORIENTED_EDGE('',*,*,#648,.F.);
#969=ORIENTED_EDGE('',*,*,#679,.F.);
#970=ORIENTED_EDGE('',*,*,#613,.F.);
#971=ORIENTED_EDGE('',*,*,#594,.F.);
#972=ORIENTED_EDGE('',*,*,#674,.T.);
#973=ORIENTED_EDGE('',*,*,#676,.F.);
#974=ORIENTED_EDGE('',*,*,#644,.F.);
#975=ORIENTED_EDGE('',*,*,#643,.F.);
#976=ORIENTED_EDGE('',*,*,#623,.T.);
#977=ORIENTED_EDGE('',*,*,#663,.F.);
#978=ORIENTED_EDGE('',*,*,#679,.T.);
#979=ORIENTED_EDGE('',*,*,#641,.F.);
#980=ORIENTED_EDGE('',*,*,#529,.T.);
#981=ORIENTED_EDGE('',*,*,#536,.F.);
#982=ORIENTED_EDGE('',*,*,#680,.T.);
#983=ORIENTED_EDGE('',*,*,#591,.F.);
#984=ORIENTED_EDGE('',*,*,#537,.T.);
#985=ORIENTED_EDGE('',*,*,#532,.T.);
#986=ORIENTED_EDGE('',*,*,#589,.F.);
#987=ORIENTED_EDGE('',*,*,#680,.F.);
#988=ORIENTED_EDGE('',*,*,#650,.F.);
#989=ORIENTED_EDGE('',*,*,#669,.F.);
#990=ORIENTED_EDGE('',*,*,#678,.F.);
#991=ORIENTED_EDGE('',*,*,#545,.T.);
#992=ORIENTED_EDGE('',*,*,#646,.F.);
#993=PLANE('',#1090);
#994=PLANE('',#1093);
#995=PLANE('',#1094);
#996=PLANE('',#1107);
#997=PLANE('',#1110);
#998=PLANE('',#1113);
#999=PLANE('',#1114);
#1000=PLANE('',#1117);
#1001=PLANE('',#1120);
#1002=PLANE('',#1123);
#1003=PLANE('',#1129);
#1004=PLANE('',#1132);
#1005=PLANE('',#1135);
#1006=PLANE('',#1138);
#1007=PLANE('',#1141);
#1008=PLANE('',#1144);
#1009=PLANE('',#1176);
#1010=PLANE('',#1180);
#1011=PLANE('',#1181);
#1012=PLANE('',#1186);
#1013=PLANE('',#1187);
#1014=PLANE('',#1188);
#1015=ADVANCED_FACE('',(#123),#993,.F.);
#1016=ADVANCED_FACE('',(#124),#97,.F.);
#1017=ADVANCED_FACE('',(#125),#994,.F.);
#1018=ADVANCED_FACE('',(#126),#41,.F.);
#1019=ADVANCED_FACE('',(#127,#15,#16,#17,#18,#19,#20,#21,#22,#23),#995,
 .F.);
#1020=ADVANCED_FACE('',(#128),#996,.F.);
#1021=ADVANCED_FACE('',(#129),#98,.F.);
#1022=ADVANCED_FACE('',(#130),#997,.F.);
#1023=ADVANCED_FACE('',(#131),#99,.F.);
#1024=ADVANCED_FACE('',(#132),#998,.T.);
#1025=ADVANCED_FACE('',(#133),#999,.F.);
#1026=ADVANCED_FACE('',(#134),#100,.F.);
#1027=ADVANCED_FACE('',(#135),#1000,.F.);
#1028=ADVANCED_FACE('',(#136),#101,.F.);
#1029=ADVANCED_FACE('',(#137),#1001,.T.);
#1030=ADVANCED_FACE('',(#138),#102,.F.);
#1031=ADVANCED_FACE('',(#139),#1002,.T.);
#1032=ADVANCED_FACE('',(#140),#42,.T.);
#1033=ADVANCED_FACE('',(#141),#103,.F.);
#1034=ADVANCED_FACE('',(#142),#43,.T.);
#1035=ADVANCED_FACE('',(#143),#104,.T.);
#1036=ADVANCED_FACE('',(#144,#24),#1003,.T.);
#1037=ADVANCED_FACE('',(#145,#25),#1004,.T.);
#1038=ADVANCED_FACE('',(#146,#26),#1005,.T.);
#1039=ADVANCED_FACE('',(#147,#27),#1006,.T.);
#1040=ADVANCED_FACE('',(#148,#28),#1007,.T.);
#1041=ADVANCED_FACE('',(#149,#29),#1008,.T.);
#1042=ADVANCED_FACE('',(#150,#30),#105,.T.);
#1043=ADVANCED_FACE('',(#151),#106,.F.);
#1044=ADVANCED_FACE('',(#152),#107,.F.);
#1045=ADVANCED_FACE('',(#153),#108,.F.);
#1046=ADVANCED_FACE('',(#154),#109,.F.);
#1047=ADVANCED_FACE('',(#155),#110,.F.);
#1048=ADVANCED_FACE('',(#156),#111,.F.);
#1049=ADVANCED_FACE('',(#157),#112,.T.);
#1050=ADVANCED_FACE('',(#158),#44,.F.);
#1051=ADVANCED_FACE('',(#159),#45,.F.);
#1052=ADVANCED_FACE('',(#160),#46,.F.);
#1053=ADVANCED_FACE('',(#161,#31),#113,.T.);
#1054=ADVANCED_FACE('',(#162),#114,.F.);
#1055=ADVANCED_FACE('',(#163),#115,.F.);
#1056=ADVANCED_FACE('',(#164),#116,.F.);
#1057=ADVANCED_FACE('',(#165),#117,.F.);
#1058=ADVANCED_FACE('',(#166),#118,.F.);
#1059=ADVANCED_FACE('',(#167),#119,.F.);
#1060=ADVANCED_FACE('',(#168),#47,.F.);
#1061=ADVANCED_FACE('',(#169),#48,.F.);
#1062=ADVANCED_FACE('',(#170),#1009,.T.);
#1063=ADVANCED_FACE('',(#171),#49,.F.);
#1064=ADVANCED_FACE('',(#172),#50,.F.);
#1065=ADVANCED_FACE('',(#173),#120,.T.);
#1066=ADVANCED_FACE('',(#174),#1010,.F.);
#1067=ADVANCED_FACE('',(#175),#1011,.T.);
#1068=ADVANCED_FACE('',(#176),#121,.T.);
#1069=ADVANCED_FACE('',(#177),#51,.F.);
#1070=ADVANCED_FACE('',(#178),#122,.T.);
#1071=ADVANCED_FACE('',(#179,#32),#1012,.T.);
#1072=ADVANCED_FACE('',(#180),#52,.F.);
#1073=ADVANCED_FACE('',(#181),#53,.F.);
#1074=ADVANCED_FACE('',(#182),#1013,.T.);
#1075=ADVANCED_FACE('',(#183),#1014,.T.);
#1076=CLOSED_SHELL('',(#1015,#1016,#1017,#1018,#1019,#1020,#1021,#1022,
#1023,#1024,#1025,#1026,#1027,#1028,#1029,#1030,#1031,#1032,#1033,#1034,
#1035,#1036,#1037,#1038,#1039,#1040,#1041,#1042,#1043,#1044,#1045,#1046,
#1047,#1048,#1049,#1050,#1051,#1052,#1053,#1054,#1055,#1056,#1057,#1058,
#1059,#1060,#1061,#1062,#1063,#1064,#1065,#1066,#1067,#1068,#1069,#1070,
#1071,#1072,#1073,#1074,#1075));
#1077=DERIVED_UNIT_ELEMENT(#1079,1.);
#1078=DERIVED_UNIT_ELEMENT(#2871,3.);
#1079=(
MASS_UNIT()
NAMED_UNIT(*)
SI_UNIT(.KILO.,.GRAM.)
);
#1080=DERIVED_UNIT((#1077,#1078));
#1081=MEASURE_REPRESENTATION_ITEM('density measure',
POSITIVE_RATIO_MEASURE(7850.),#1080);
#1082=PROPERTY_DEFINITION_REPRESENTATION(#1087,#1084);
#1083=PROPERTY_DEFINITION_REPRESENTATION(#1088,#1085);
#1084=REPRESENTATION('material name',(#1086),#2868);
#1085=REPRESENTATION('density',(#1081),#2868);
#1086=DESCRIPTIVE_REPRESENTATION_ITEM('Steel','Steel');
#1087=PROPERTY_DEFINITION('material property','material name',#2878);
#1088=PROPERTY_DEFINITION('material property','density of part',#2878);
#1089=AXIS2_PLACEMENT_3D('placement',#1443,#1189,#1190);
#1090=AXIS2_PLACEMENT_3D('',#1444,#1191,#1192);
#1091=AXIS2_PLACEMENT_3D('',#1456,#1195,#1196);
#1092=AXIS2_PLACEMENT_3D('',#1489,#1198,#1199);
#1093=AXIS2_PLACEMENT_3D('',#1490,#1200,#1201);
#1094=AXIS2_PLACEMENT_3D('',#1638,#1203,#1204);
#1095=AXIS2_PLACEMENT_3D('',#1672,#1212,#1213);
#1096=AXIS2_PLACEMENT_3D('',#1688,#1217,#1218);
#1097=AXIS2_PLACEMENT_3D('',#1690,#1219,#1220);
#1098=AXIS2_PLACEMENT_3D('',#1692,#1221,#1222);
#1099=AXIS2_PLACEMENT_3D('',#1694,#1223,#1224);
#1100=AXIS2_PLACEMENT_3D('',#1696,#1225,#1226);
#1101=AXIS2_PLACEMENT_3D('',#1698,#1227,#1228);
#1102=AXIS2_PLACEMENT_3D('',#1700,#1229,#1230);
#1103=AXIS2_PLACEMENT_3D('',#1705,#1232,#1233);
#1104=AXIS2_PLACEMENT_3D('',#1708,#1235,#1236);
#1105=AXIS2_PLACEMENT_3D('',#1713,#1238,#1239);
#1106=AXIS2_PLACEMENT_3D('',#1716,#1241,#1242);
#1107=AXIS2_PLACEMENT_3D('',#1717,#1243,#1244);
#1108=AXIS2_PLACEMENT_3D('',#1723,#1248,#1249);
#1109=AXIS2_PLACEMENT_3D('',#1726,#1251,#1252);
#1110=AXIS2_PLACEMENT_3D('',#1727,#1253,#1254);
#1111=AXIS2_PLACEMENT_3D('',#1731,#1257,#1258);
#1112=AXIS2_PLACEMENT_3D('',#1732,#1259,#1260);
#1113=AXIS2_PLACEMENT_3D('',#1733,#1261,#1262);
#1114=AXIS2_PLACEMENT_3D('',#1734,#1263,#1264);
#1115=AXIS2_PLACEMENT_3D('',#1740,#1268,#1269);
#1116=AXIS2_PLACEMENT_3D('',#1743,#1271,#1272);
#1117=AXIS2_PLACEMENT_3D('',#1744,#1273,#1274);
#1118=AXIS2_PLACEMENT_3D('',#1748,#1277,#1278);
#1119=AXIS2_PLACEMENT_3D('',#1749,#1279,#1280);
#1120=AXIS2_PLACEMENT_3D('',#1750,#1281,#1282);
#1121=AXIS2_PLACEMENT_3D('',#1751,#1283,#1284);
#1122=AXIS2_PLACEMENT_3D('',#1754,#1286,#1287);
#1123=AXIS2_PLACEMENT_3D('',#1755,#1288,#1289);
#1124=AXIS2_PLACEMENT_3D('',#1793,#1290,#1291);
#1125=AXIS2_PLACEMENT_3D('',#1867,#1292,#1293);
#1126=AXIS2_PLACEMENT_3D('',#1870,#1294,#1295);
#1127=AXIS2_PLACEMENT_3D('',#1945,#1298,#1299);
#1128=AXIS2_PLACEMENT_3D('',#1947,#1300,#1301);
#1129=AXIS2_PLACEMENT_3D('',#1960,#1303,#1304);
#1130=AXIS2_PLACEMENT_3D('',#1962,#1305,#1306);
#1131=AXIS2_PLACEMENT_3D('',#1964,#1307,#1308);
#1132=AXIS2_PLACEMENT_3D('',#1965,#1309,#1310);
#1133=AXIS2_PLACEMENT_3D('',#1967,#1311,#1312);
#1134=AXIS2_PLACEMENT_3D('',#1969,#1313,#1314);
#1135=AXIS2_PLACEMENT_3D('',#1970,#1315,#1316);
#1136=AXIS2_PLACEMENT_3D('',#1972,#1317,#1318);
#1137=AXIS2_PLACEMENT_3D('',#1974,#1319,#1320);
#1138=AXIS2_PLACEMENT_3D('',#1975,#1321,#1322);
#1139=AXIS2_PLACEMENT_3D('',#1977,#1323,#1324);
#1140=AXIS2_PLACEMENT_3D('',#1979,#1325,#1326);
#1141=AXIS2_PLACEMENT_3D('',#1980,#1327,#1328);
#1142=AXIS2_PLACEMENT_3D('',#1984,#1330,#1331);
#1143=AXIS2_PLACEMENT_3D('',#1986,#1332,#1333);
#1144=AXIS2_PLACEMENT_3D('',#1987,#1334,#1335);
#1145=AXIS2_PLACEMENT_3D('',#1991,#1337,#1338);
#1146=AXIS2_PLACEMENT_3D('',#1993,#1339,#1340);
#1147=AXIS2_PLACEMENT_3D('',#1994,#1341,#1342);
#1148=AXIS2_PLACEMENT_3D('',#2012,#1343,#1344);
#1149=AXIS2_PLACEMENT_3D('',#2015,#1346,#1347);
#1150=AXIS2_PLACEMENT_3D('',#2016,#1348,#1349);
#1151=AXIS2_PLACEMENT_3D('',#2058,#1350,#1351);
#1152=AXIS2_PLACEMENT_3D('',#2093,#1352,#1353);
#1153=AXIS2_PLACEMENT_3D('',#2096,#1355,#1356);
#1154=AXIS2_PLACEMENT_3D('',#2097,#1357,#1358);
#1155=AXIS2_PLACEMENT_3D('',#2137,#1360,#1361);
#1156=AXIS2_PLACEMENT_3D('',#2138,#1362,#1363);
#1157=AXIS2_PLACEMENT_3D('',#2147,#1365,#1366);
#1158=AXIS2_PLACEMENT_3D('',#2191,#1367,#1368);
#1159=AXIS2_PLACEMENT_3D('',#2242,#1370,#1371);
#1160=AXIS2_PLACEMENT_3D('',#2335,#1372,#1373);
#1161=AXIS2_PLACEMENT_3D('',#2351,#1374,#1375);
#1162=AXIS2_PLACEMENT_3D('',#2381,#1376,#1377);
#1163=AXIS2_PLACEMENT_3D('',#2469,#1378,#1379);
#1164=AXIS2_PLACEMENT_3D('',#2471,#1380,#1381);
#1165=AXIS2_PLACEMENT_3D('',#2474,#1383,#1384);
#1166=AXIS2_PLACEMENT_3D('',#2475,#1385,#1386);
#1167=AXIS2_PLACEMENT_3D('',#2476,#1387,#1388);
#1168=AXIS2_PLACEMENT_3D('',#2478,#1390,#1391);
#1169=AXIS2_PLACEMENT_3D('',#2480,#1393,#1394);
#1170=AXIS2_PLACEMENT_3D('',#2482,#1396,#1397);
#1171=AXIS2_PLACEMENT_3D('',#2484,#1399,#1400);
#1172=AXIS2_PLACEMENT_3D('',#2486,#1402,#1403);
#1173=AXIS2_PLACEMENT_3D('',#2514,#1405,#1406);
#1174=AXIS2_PLACEMENT_3D('',#2516,#1407,#1408);
#1175=AXIS2_PLACEMENT_3D('',#2517,#1409,#1410);
#1176=AXIS2_PLACEMENT_3D('',#2666,#1411,#1412);
#1177=AXIS2_PLACEMENT_3D('',#2726,#1413,#1414);
#1178=AXIS2_PLACEMENT_3D('',#2727,#1415,#1416);
#1179=AXIS2_PLACEMENT_3D('',#2728,#1417,#1418);
#1180=AXIS2_PLACEMENT_3D('',#2731,#1421,#1422);
#1181=AXIS2_PLACEMENT_3D('',#2743,#1426,#1427);
#1182=AXIS2_PLACEMENT_3D('',#2744,#1428,#1429);
#1183=AXIS2_PLACEMENT_3D('',#2745,#1430,#1431);
#1184=AXIS2_PLACEMENT_3D('',#2794,#1432,#1433);
#1185=AXIS2_PLACEMENT_3D('',#2795,#1434,#1435);
#1186=AXIS2_PLACEMENT_3D('',#2797,#1437,#1438);
#1187=AXIS2_PLACEMENT_3D('',#2864,#1439,#1440);
#1188=AXIS2_PLACEMENT_3D('',#2865,#1441,#1442);
#1189=DIRECTION('axis',(0.,0.,1.));
#1190=DIRECTION('refdir',(1.,0.,0.));
#1191=DIRECTION('center_axis',(-1.,0.,0.));
#1192=DIRECTION('ref_axis',(0.,1.,0.));
#1193=DIRECTION('',(0.,0.,-1.));
#1194=DIRECTION('',(0.,1.,0.));
#1195=DIRECTION('center_axis',(0.,0.,-1.));
#1196=DIRECTION('ref_axis',(-1.,0.,0.));
#1197=DIRECTION('',(0.,0.,-1.));
#1198=DIRECTION('center_axis',(0.,0.,-1.));
#1199=DIRECTION('ref_axis',(-1.,0.,0.));
#1200=DIRECTION('center_axis',(1.,0.,0.));
#1201=DIRECTION('ref_axis',(0.,-1.,0.));
#1202=DIRECTION('',(0.,-1.,0.));
#1203=DIRECTION('center_axis',(0.,0.,-1.));
#1204=DIRECTION('ref_axis',(-1.,0.,0.));
#1205=DIRECTION('',(-1.,0.,0.));
#1206=DIRECTION('',(5.10262388471169E-17,1.,0.));
#1207=DIRECTION('',(-1.,7.93016443206609E-17,0.));
#1208=DIRECTION('',(-1.,7.93016443206609E-17,0.));
#1209=DIRECTION('',(-1.,7.93016443206609E-17,0.));
#1210=DIRECTION('',(-1.35100134760195E-16,-1.,0.));
#1211=DIRECTION('',(-1.35100134760195E-16,-1.,0.));
#1212=DIRECTION('center_axis',(0.,0.,-1.));
#1213=DIRECTION('ref_axis',(1.20776342975675E-16,1.,0.));
#1214=DIRECTION('',(1.,0.,0.));
#1215=DIRECTION('',(0.,1.,0.));
#1216=DIRECTION('',(0.,1.,0.));
#1217=DIRECTION('center_axis',(0.,0.,-1.));
#1218=DIRECTION('ref_axis',(1.,0.,0.));
#1219=DIRECTION('center_axis',(0.,0.,-1.));
#1220=DIRECTION('ref_axis',(1.,0.,0.));
#1221=DIRECTION('center_axis',(0.,0.,-1.));
#1222=DIRECTION('ref_axis',(1.,0.,0.));
#1223=DIRECTION('center_axis',(0.,0.,-1.));
#1224=DIRECTION('ref_axis',(1.,0.,0.));
#1225=DIRECTION('center_axis',(0.,0.,-1.));
#1226=DIRECTION('ref_axis',(1.,0.,0.));
#1227=DIRECTION('center_axis',(0.,0.,-1.));
#1228=DIRECTION('ref_axis',(1.,0.,0.));
#1229=DIRECTION('center_axis',(0.,0.,-1.));
#1230=DIRECTION('ref_axis',(1.,0.,0.));
#1231=DIRECTION('',(0.,1.,0.));
#1232=DIRECTION('center_axis',(0.,0.,-1.));
#1233=DIRECTION('ref_axis',(1.,0.,0.));
#1234=DIRECTION('',(0.,-1.,0.));
#1235=DIRECTION('center_axis',(0.,0.,-1.));
#1236=DIRECTION('ref_axis',(1.,0.,0.));
#1237=DIRECTION('',(0.,1.,0.));
#1238=DIRECTION('center_axis',(0.,0.,-1.));
#1239=DIRECTION('ref_axis',(1.,0.,0.));
#1240=DIRECTION('',(0.,-1.,0.));
#1241=DIRECTION('center_axis',(0.,0.,-1.));
#1242=DIRECTION('ref_axis',(1.,0.,0.));
#1243=DIRECTION('center_axis',(-1.,0.,0.));
#1244=DIRECTION('ref_axis',(0.,1.,0.));
#1245=DIRECTION('',(0.,0.,-1.));
#1246=DIRECTION('',(0.,1.,0.));
#1247=DIRECTION('',(0.,0.,-1.));
#1248=DIRECTION('center_axis',(0.,0.,-1.));
#1249=DIRECTION('ref_axis',(1.,0.,0.));
#1250=DIRECTION('',(0.,0.,-1.));
#1251=DIRECTION('center_axis',(0.,0.,-1.));
#1252=DIRECTION('ref_axis',(1.,0.,0.));
#1253=DIRECTION('center_axis',(1.,0.,0.));
#1254=DIRECTION('ref_axis',(0.,-1.,0.));
#1255=DIRECTION('',(0.,0.,-1.));
#1256=DIRECTION('',(0.,-1.,0.));
#1257=DIRECTION('center_axis',(0.,0.,-1.));
#1258=DIRECTION('ref_axis',(1.,0.,0.));
#1259=DIRECTION('center_axis',(0.,0.,-1.));
#1260=DIRECTION('ref_axis',(1.,0.,0.));
#1261=DIRECTION('center_axis',(0.,0.,1.));
#1262=DIRECTION('ref_axis',(1.,0.,0.));
#1263=DIRECTION('center_axis',(-1.,0.,0.));
#1264=DIRECTION('ref_axis',(0.,1.,0.));
#1265=DIRECTION('',(0.,0.,-1.));
#1266=DIRECTION('',(0.,1.,0.));
#1267=DIRECTION('',(0.,0.,-1.));
#1268=DIRECTION('center_axis',(0.,0.,-1.));
#1269=DIRECTION('ref_axis',(1.,0.,0.));
#1270=DIRECTION('',(0.,0.,-1.));
#1271=DIRECTION('center_axis',(0.,0.,-1.));
#1272=DIRECTION('ref_axis',(1.,0.,0.));
#1273=DIRECTION('center_axis',(1.,0.,0.));
#1274=DIRECTION('ref_axis',(0.,-1.,0.));
#1275=DIRECTION('',(0.,0.,-1.));
#1276=DIRECTION('',(0.,-1.,0.));
#1277=DIRECTION('center_axis',(0.,0.,-1.));
#1278=DIRECTION('ref_axis',(1.,0.,0.));
#1279=DIRECTION('center_axis',(0.,0.,-1.));
#1280=DIRECTION('ref_axis',(1.,0.,0.));
#1281=DIRECTION('center_axis',(0.,0.,1.));
#1282=DIRECTION('ref_axis',(1.,0.,0.));
#1283=DIRECTION('center_axis',(0.,0.,-1.));
#1284=DIRECTION('ref_axis',(1.,0.,0.));
#1285=DIRECTION('',(0.,0.,-1.));
#1286=DIRECTION('center_axis',(0.,0.,-1.));
#1287=DIRECTION('ref_axis',(1.,0.,0.));
#1288=DIRECTION('center_axis',(0.,0.,1.));
#1289=DIRECTION('ref_axis',(1.,0.,0.));
#1290=DIRECTION('center_axis',(-5.75807072832903E-13,-1.,1.58346652097301E-13));
#1291=DIRECTION('ref_axis',(0.264199867379208,5.9211894646675E-16,0.964467951814268));
#1292=DIRECTION('center_axis',(5.10262388471169E-17,1.,0.));
#1293=DIRECTION('ref_axis',(0.0826204530829416,0.,0.996581085879302));
#1294=DIRECTION('center_axis',(0.,-1.,0.));
#1295=DIRECTION('ref_axis',(0.264199867379207,0.,0.964467951814268));
#1296=DIRECTION('',(5.04977714881536E-17,1.,5.16589042972044E-18));
#1297=DIRECTION('',(-5.10262388471169E-17,-1.,0.));
#1298=DIRECTION('center_axis',(-5.10262388471169E-17,-1.,0.));
#1299=DIRECTION('ref_axis',(-0.942809041582063,0.,-0.333333333333333));
#1300=DIRECTION('center_axis',(0.,-0.707106781186547,0.707106781186548));
#1301=DIRECTION('ref_axis',(0.,-0.707106781186548,-0.707106781186547));
#1302=DIRECTION('',(-5.10262388471169E-17,-1.,0.));
#1303=DIRECTION('center_axis',(0.,0.,-1.));
#1304=DIRECTION('ref_axis',(1.,0.,0.));
#1305=DIRECTION('center_axis',(0.,0.,1.));
#1306=DIRECTION('ref_axis',(1.,0.,0.));
#1307=DIRECTION('center_axis',(0.,0.,-1.));
#1308=DIRECTION('ref_axis',(1.,0.,0.));
#1309=DIRECTION('center_axis',(0.,0.,-1.));
#1310=DIRECTION('ref_axis',(1.,0.,0.));
#1311=DIRECTION('center_axis',(0.,0.,1.));
#1312=DIRECTION('ref_axis',(1.,0.,0.));
#1313=DIRECTION('center_axis',(0.,0.,-1.));
#1314=DIRECTION('ref_axis',(1.,0.,0.));
#1315=DIRECTION('center_axis',(0.,0.,-1.));
#1316=DIRECTION('ref_axis',(1.,0.,0.));
#1317=DIRECTION('center_axis',(0.,0.,1.));
#1318=DIRECTION('ref_axis',(1.,0.,0.));
#1319=DIRECTION('center_axis',(0.,0.,-1.));
#1320=DIRECTION('ref_axis',(1.,0.,0.));
#1321=DIRECTION('center_axis',(0.,0.,-1.));
#1322=DIRECTION('ref_axis',(1.,0.,0.));
#1323=DIRECTION('center_axis',(0.,0.,1.));
#1324=DIRECTION('ref_axis',(1.,0.,0.));
#1325=DIRECTION('center_axis',(0.,0.,-1.));
#1326=DIRECTION('ref_axis',(1.,0.,0.));
#1327=DIRECTION('center_axis',(0.,0.,-1.));
#1328=DIRECTION('ref_axis',(1.,0.,0.));
#1329=DIRECTION('',(1.,-7.93016443206609E-17,0.));
#1330=DIRECTION('center_axis',(0.,0.,1.));
#1331=DIRECTION('ref_axis',(1.,0.,0.));
#1332=DIRECTION('center_axis',(0.,0.,-1.));
#1333=DIRECTION('ref_axis',(1.,0.,0.));
#1334=DIRECTION('center_axis',(0.,0.,-1.));
#1335=DIRECTION('ref_axis',(1.,0.,0.));
#1336=DIRECTION('',(1.,-7.93016443206609E-17,0.));
#1337=DIRECTION('center_axis',(0.,0.,1.));
#1338=DIRECTION('ref_axis',(1.,0.,0.));
#1339=DIRECTION('center_axis',(0.,0.,-1.));
#1340=DIRECTION('ref_axis',(1.,0.,0.));
#1341=DIRECTION('center_axis',(1.,-7.93016443206609E-17,0.));
#1342=DIRECTION('ref_axis',(0.,-0.74535599249993,-0.666666666666667));
#1343=DIRECTION('center_axis',(1.,0.,0.));
#1344=DIRECTION('ref_axis',(0.,-0.74535599249993,-0.666666666666667));
#1345=DIRECTION('',(1.,-7.93016443206609E-17,0.));
#1346=DIRECTION('center_axis',(-1.,0.,0.));
#1347=DIRECTION('ref_axis',(0.,-4.62592926927149E-17,-1.));
#1348=DIRECTION('center_axis',(1.,0.,0.));
#1349=DIRECTION('ref_axis',(0.,-0.74535599249993,-0.666666666666667));
#1350=DIRECTION('center_axis',(0.,0.,-1.));
#1351=DIRECTION('ref_axis',(-1.71512449944288E-15,1.,0.));
#1352=DIRECTION('center_axis',(0.,0.,-1.));
#1353=DIRECTION('ref_axis',(1.,0.,0.));
#1354=DIRECTION('',(0.,0.,-1.));
#1355=DIRECTION('center_axis',(0.,0.,1.));
#1356=DIRECTION('ref_axis',(1.,0.,0.));
#1357=DIRECTION('center_axis',(0.,0.,-1.));
#1358=DIRECTION('ref_axis',(1.,0.,0.));
#1359=DIRECTION('',(0.,0.,-1.));
#1360=DIRECTION('center_axis',(0.,0.,-1.));
#1361=DIRECTION('ref_axis',(-1.71512449944288E-15,1.,0.));
#1362=DIRECTION('center_axis',(0.,0.,-1.));
#1363=DIRECTION('ref_axis',(1.,0.,0.));
#1364=DIRECTION('',(0.,0.,-1.));
#1365=DIRECTION('center_axis',(0.,0.,1.));
#1366=DIRECTION('ref_axis',(1.,0.,0.));
#1367=DIRECTION('center_axis',(0.,0.,-1.));
#1368=DIRECTION('ref_axis',(1.,0.,0.));
#1369=DIRECTION('',(0.,0.,-1.));
#1370=DIRECTION('center_axis',(1.,-7.93016443206609E-17,0.));
#1371=DIRECTION('ref_axis',(0.,-0.74535599249993,-0.666666666666667));
#1372=DIRECTION('center_axis',(-2.17915469477046E-16,-0.975730391929821,
-0.218975346248107));
#1373=DIRECTION('ref_axis',(-0.296989111456866,0.209095368191901,-0.931706281333744));
#1374=DIRECTION('center_axis',(0.,0.99323186757531,-0.116148427595302));
#1375=DIRECTION('ref_axis',(1.,0.,0.));
#1376=DIRECTION('center_axis',(-2.17915469477046E-16,-0.975730391929821,
-0.218975346248107));
#1377=DIRECTION('ref_axis',(-0.296989111456866,0.209095368191901,-0.931706281333744));
#1378=DIRECTION('center_axis',(0.,-1.,0.));
#1379=DIRECTION('ref_axis',(-0.97128615965421,0.,-0.237914262002461));
#1380=DIRECTION('center_axis',(5.47353908842841E-17,0.870022185848612,-0.493012571980881));
#1381=DIRECTION('ref_axis',(0.,-0.493012571980881,-0.870022185848612));
#1382=DIRECTION('',(0.,-1.,0.));
#1383=DIRECTION('center_axis',(0.,-1.,0.));
#1384=DIRECTION('ref_axis',(-0.97128615965421,0.,-0.237914262002461));
#1385=DIRECTION('center_axis',(5.47353908842841E-17,0.870022185848612,-0.493012571980881));
#1386=DIRECTION('ref_axis',(0.,-0.493012571980881,-0.870022185848612));
#1387=DIRECTION('center_axis',(0.,0.,-1.));
#1388=DIRECTION('ref_axis',(1.,0.,0.));
#1389=DIRECTION('',(0.,0.,-1.));
#1390=DIRECTION('center_axis',(0.,0.,-1.));
#1391=DIRECTION('ref_axis',(1.,0.,0.));
#1392=DIRECTION('',(0.,0.,-1.));
#1393=DIRECTION('center_axis',(0.,0.,-1.));
#1394=DIRECTION('ref_axis',(1.,0.,0.));
#1395=DIRECTION('',(0.,0.,-1.));
#1396=DIRECTION('center_axis',(0.,0.,-1.));
#1397=DIRECTION('ref_axis',(1.,0.,0.));
#1398=DIRECTION('',(0.,0.,-1.));
#1399=DIRECTION('center_axis',(0.,0.,-1.));
#1400=DIRECTION('ref_axis',(1.,0.,0.));
#1401=DIRECTION('',(0.,0.,-1.));
#1402=DIRECTION('center_axis',(0.,0.,-1.));
#1403=DIRECTION('ref_axis',(1.,0.,0.));
#1404=DIRECTION('',(0.,0.,-1.));
#1405=DIRECTION('center_axis',(-0.542207973374696,0.594142454975616,0.594142454975617));
#1406=DIRECTION('ref_axis',(-6.83214169000096E-16,0.707106781186547,-0.707106781186548));
#1407=DIRECTION('center_axis',(0.,-0.707106781186547,0.707106781186548));
#1408=DIRECTION('ref_axis',(6.92687849419312E-17,-0.707106781186548,-0.707106781186547));
#1409=DIRECTION('center_axis',(-0.989696303584208,-0.101245312661268,-0.101245312661267));
#1410=DIRECTION('ref_axis',(-6.83214169000096E-16,0.707106781186547,-0.707106781186548));
#1411=DIRECTION('center_axis',(1.,-1.35100134760195E-16,0.));
#1412=DIRECTION('ref_axis',(-1.35100134760195E-16,-1.,0.));
#1413=DIRECTION('center_axis',(0.,-0.707106781186547,0.707106781186548));
#1414=DIRECTION('ref_axis',(6.92687849419312E-17,-0.707106781186548,-0.707106781186547));
#1415=DIRECTION('center_axis',(5.47353908842841E-17,0.870022185848612,-0.493012571980881));
#1416=DIRECTION('ref_axis',(0.,-0.493012571980881,-0.870022185848612));
#1417=DIRECTION('center_axis',(0.989696303584208,0.101245312661268,0.101245312661268));
#1418=DIRECTION('ref_axis',(0.0551358977831144,0.383095585518689,-0.922061714383448));
#1419=DIRECTION('',(-0.989696303584208,-0.101245312661268,-0.101245312661268));
#1420=DIRECTION('',(0.989696303584208,0.101245312661268,0.101245312661268));
#1421=DIRECTION('center_axis',(0.,-0.707106781186547,0.707106781186548));
#1422=DIRECTION('ref_axis',(0.,-0.707106781186548,-0.707106781186547));
#1423=DIRECTION('',(-1.,0.,0.));
#1424=DIRECTION('',(9.553022142815E-17,0.707106781186548,0.707106781186547));
#1425=DIRECTION('',(1.,0.,0.));
#1426=DIRECTION('center_axis',(0.,1.,0.));
#1427=DIRECTION('ref_axis',(1.,0.,0.));
#1428=DIRECTION('center_axis',(0.,-1.,0.));
#1429=DIRECTION('ref_axis',(-1.81164514463513E-16,0.,-1.));
#1430=DIRECTION('center_axis',(0.,-1.,0.));
#1431=DIRECTION('ref_axis',(-0.97128615965421,0.,-0.237914262002461));
#1432=DIRECTION('center_axis',(-6.03881714878376E-16,-0.707106781186548,
-0.707106781186547));
#1433=DIRECTION('ref_axis',(0.,0.707106781186547,-0.707106781186548));
#1434=DIRECTION('center_axis',(9.553022142815E-17,0.707106781186548,0.707106781186547));
#1435=DIRECTION('ref_axis',(0.707106781186548,0.499999999999999,-0.5));
#1436=DIRECTION('',(-9.553022142815E-17,-0.707106781186548,-0.707106781186547));
#1437=DIRECTION('center_axis',(0.,0.,-1.));
#1438=DIRECTION('ref_axis',(-1.,0.,0.));
#1439=DIRECTION('center_axis',(0.101768249708393,0.,-0.994808133939048));
#1440=DIRECTION('ref_axis',(0.994808133939048,0.,0.101768249708393));
#1441=DIRECTION('center_axis',(1.,-1.35100134760195E-16,0.));
#1442=DIRECTION('ref_axis',(-1.35100134760195E-16,-1.,0.));
#1443=CARTESIAN_POINT('',(0.,0.,0.));
#1444=CARTESIAN_POINT('Origin',(-34.2999999850989,-0.345136769511982,-2.));
#1445=CARTESIAN_POINT('',(-34.2999999850989,2.72376954071755,-7.75455517767038));
#1446=CARTESIAN_POINT('',(-34.2999999850989,-0.289351243944984,-2.));
#1447=CARTESIAN_POINT('Ctrl Pts',(-34.2999999850989,2.72376954071755,-7.75455517767038));
#1448=CARTESIAN_POINT('Ctrl Pts',(-34.2999999850989,2.05491813628839,-7.01522745316213));
#1449=CARTESIAN_POINT('Ctrl Pts',(-34.2999999852088,1.47488045158296,-6.19878692056985));
#1450=CARTESIAN_POINT('Ctrl Pts',(-34.2999999852088,0.417721896345084,-4.27820057666004));
#1451=CARTESIAN_POINT('Ctrl Pts',(-34.2999999850989,-0.0117923463460687,
-3.15955982967149));
#1452=CARTESIAN_POINT('Ctrl Pts',(-34.2999999850989,-0.289351243944982,
-2.));
#1453=CARTESIAN_POINT('',(-34.2999999850989,2.72376954071755,-2.));
#1454=CARTESIAN_POINT('',(-34.2999999850989,2.72376954071755,-2.));
#1455=CARTESIAN_POINT('',(-34.2999999850989,5.4563739957668,-2.));
#1456=CARTESIAN_POINT('Origin',(-31.2999999850989,2.72376954071755,-2.));
#1457=CARTESIAN_POINT('',(-29.1288456299024,4.79405666232935,-10.4914106139561));
#1458=CARTESIAN_POINT('Ctrl Pts',(-29.1288456299024,4.79405666232934,-10.4914106139561));
#1459=CARTESIAN_POINT('Ctrl Pts',(-29.2533815008185,4.92466009201548,-10.6041593445054));
#1460=CARTESIAN_POINT('Ctrl Pts',(-29.3943449221605,5.04892313282711,-10.7052002703781));
#1461=CARTESIAN_POINT('Ctrl Pts',(-29.6975902059884,5.26623751475156,-10.8696475461829));
#1462=CARTESIAN_POINT('Ctrl Pts',(-29.8558238647257,5.36004297323907,-10.9347462768482));
#1463=CARTESIAN_POINT('Ctrl Pts',(-30.2659175416483,5.55228868507947,-11.0530718992113));
#1464=CARTESIAN_POINT('Ctrl Pts',(-30.5231446944209,5.63426801463,-11.0891415208484));
#1465=CARTESIAN_POINT('Ctrl Pts',(-31.0683962140525,5.7279193175054,-11.0927775922981));
#1466=CARTESIAN_POINT('Ctrl Pts',(-31.3465600315294,5.73579052621758,-11.0584663861813));
#1467=CARTESIAN_POINT('Ctrl Pts',(-31.9503848086911,5.67145151518269,-10.9136487480214));
#1468=CARTESIAN_POINT('Ctrl Pts',(-32.2621555805576,5.58204821660352,-10.7903876800411));
#1469=CARTESIAN_POINT('Ctrl Pts',(-32.765970424467,5.35259930397391,-10.516844054935));
#1470=CARTESIAN_POINT('Ctrl Pts',(-32.9678070053352,5.2278474996337,-10.3784109440091));
#1471=CARTESIAN_POINT('Ctrl Pts',(-33.3375543891812,4.93885178101149,-10.0689288997171));
#1472=CARTESIAN_POINT('Ctrl Pts',(-33.5028124665924,4.77279117784872,-9.89647019624405));
#1473=CARTESIAN_POINT('Ctrl Pts',(-33.8378390295344,4.35354456832553,-9.46529742620847));
#1474=CARTESIAN_POINT('Ctrl Pts',(-33.9858744305215,4.09099583492362,-9.19837678452956));
#1475=CARTESIAN_POINT('Ctrl Pts',(-34.2296622993474,3.47163223019914,-8.55975354289957));
#1476=CARTESIAN_POINT('Ctrl Pts',(-34.2999999850989,3.09899552619367,-8.16931841533627));
#1477=CARTESIAN_POINT('Ctrl Pts',(-34.2999999850989,2.72376954071756,-7.75455517767038));
#1478=CARTESIAN_POINT('',(-28.2999999850989,2.72376954071755,-8.46519380597829));
#1479=CARTESIAN_POINT('Ctrl Pts',(-28.2999999850989,2.72376954071756,-8.46519380597829));
#1480=CARTESIAN_POINT('Ctrl Pts',(-28.2999999850989,2.87367788579558,-8.6364050825345));
#1481=CARTESIAN_POINT('Ctrl Pts',(-28.3112215821898,3.02699423628141,-8.80451369558251));
#1482=CARTESIAN_POINT('Ctrl Pts',(-28.3769168701422,3.45163244154627,-9.25279257385983));
#1483=CARTESIAN_POINT('Ctrl Pts',(-28.4566274215662,3.72439949792406,-9.52174435851434));
#1484=CARTESIAN_POINT('Ctrl Pts',(-28.7125679052938,4.27397210242219,-10.0370714067404));
#1485=CARTESIAN_POINT('Ctrl Pts',(-28.8941302906711,4.54790566922134,-10.2789107426811));
#1486=CARTESIAN_POINT('Ctrl Pts',(-29.1288456299024,4.79405666232935,-10.4914106139561));
#1487=CARTESIAN_POINT('',(-28.2999999850989,2.72376954071755,-2.));
#1488=CARTESIAN_POINT('',(-28.2999999850989,2.72376954071755,-2.));
#1489=CARTESIAN_POINT('Origin',(-31.2999999850989,2.72376954071755,-2.));
#1490=CARTESIAN_POINT('Origin',(-28.2999999850989,2.72376954071755,-2.));
#1491=CARTESIAN_POINT('',(-28.2999999850989,-0.613230477908813,-2.));
#1492=CARTESIAN_POINT('Ctrl Pts',(-28.3000028113377,-0.613230477908813,
-2.));
#1493=CARTESIAN_POINT('Ctrl Pts',(-28.3000033341604,-0.535119988520706,
-2.32747822605994));
#1494=CARTESIAN_POINT('Ctrl Pts',(-28.30001035658,-0.446046583504585,-2.65190376031546));
#1495=CARTESIAN_POINT('Ctrl Pts',(-28.3000209706422,-0.34633151241986,-2.97280887877442));
#1496=CARTESIAN_POINT('Ctrl Pts',(-28.3000316006891,-0.246466271818388,
-3.29419727589964));
#1497=CARTESIAN_POINT('Ctrl Pts',(-28.3000457775855,-0.135927036009484,
-3.61205513465985));
#1498=CARTESIAN_POINT('Ctrl Pts',(-28.3000604391697,-0.0149847652799662,
-3.92589986436931));
#1499=CARTESIAN_POINT('Ctrl Pts',(-28.3000751151853,0.106076549000688,-4.2400535116384));
#1500=CARTESIAN_POINT('Ctrl Pts',(-28.3000902212132,0.237561635927582,-4.55018661605771));
#1501=CARTESIAN_POINT('Ctrl Pts',(-28.3001033800315,0.379246773676092,-4.85579504555394));
#1502=CARTESIAN_POINT('Ctrl Pts',(-28.3001164536676,0.520014727678558,-5.15942515122142));
#1503=CARTESIAN_POINT('Ctrl Pts',(-28.3001275525377,0.670851391206711,-5.45858942234047));
#1504=CARTESIAN_POINT('Ctrl Pts',(-28.3001358367147,0.831580656047942,-5.75276663150855));
#1505=CARTESIAN_POINT('Ctrl Pts',(-28.3001441716373,0.993294486197198,-6.04874585647533));
#1506=CARTESIAN_POINT('Ctrl Pts',(-28.3001491242823,1.16467240987301,-6.33903607923748));
#1507=CARTESIAN_POINT('Ctrl Pts',(-28.300151568446,1.3454544847691,-6.62315380937878));
#1508=CARTESIAN_POINT('Ctrl Pts',(-28.3001532005908,1.46617574220085,-6.81287975240176));
#1509=CARTESIAN_POINT('Ctrl Pts',(-28.3001537225821,1.59109151445176,-6.99985288223994));
#1510=CARTESIAN_POINT('Ctrl Pts',(-28.3001536705455,1.7201358329942,-7.1839231782092));
#1511=CARTESIAN_POINT('Ctrl Pts',(-28.3001535924187,1.91388032829004,-7.46028254834132));
#1512=CARTESIAN_POINT('Ctrl Pts',(-28.3001521056862,2.11692940857136,-7.73010023322313));
#1513=CARTESIAN_POINT('Ctrl Pts',(-28.3001466097223,2.32886510389485,-7.992954574682));
#1514=CARTESIAN_POINT('Ctrl Pts',(-28.3001432741142,2.45749302798729,-8.15248602231725));
#1515=CARTESIAN_POINT('Ctrl Pts',(-28.300138499017,2.58939515753163,-8.30945189264581));
#1516=CARTESIAN_POINT('Ctrl Pts',(-28.300132141171,2.72448479534921,-8.46375144635437));
#1517=CARTESIAN_POINT('',(-28.2999999850989,6.99082715088157,-2.));
#1518=CARTESIAN_POINT('Ctrl Pts',(-42.0705384455104,9.59004803007019,-1.69860193573295));
#1519=CARTESIAN_POINT('Ctrl Pts',(-41.8776704193063,9.62055592924485,-2.56278384961405));
#1520=CARTESIAN_POINT('Ctrl Pts',(-41.3451722952978,9.72647459641586,-4.2227556253761));
#1521=CARTESIAN_POINT('Ctrl Pts',(-40.1886090347029,9.99772912417127,-6.44754141894779));
#1522=CARTESIAN_POINT('Ctrl Pts',(-38.7426766396489,10.3623501971,-8.37228078788504));
#1523=CARTESIAN_POINT('Ctrl Pts',(-36.5923787411888,10.9273468881295,-10.4671138247779));
#1524=CARTESIAN_POINT('Ctrl Pts',(-34.1690381518967,11.5899513113322,-11.9506806486292));
#1525=CARTESIAN_POINT('Ctrl Pts',(-31.6735960722388,12.2902007844895,-12.8632572592756));
#1526=CARTESIAN_POINT('Ctrl Pts',(-29.7601157515519,12.8350126687565,-13.2919723059294));
#1527=CARTESIAN_POINT('Ctrl Pts',(-27.8368638854367,13.3900192207122,-13.4664498212324));
#1528=CARTESIAN_POINT('Ctrl Pts',(-26.5643716001263,13.7619117426341,-13.4196005385359));
#1529=CARTESIAN_POINT('Ctrl Pts',(-25.9248621584559,13.9499798771102,-13.3555124914764));
#1530=CARTESIAN_POINT('Ctrl Pts',(-25.9145224206021,13.9530209121602,-13.3544657073751));
#1531=CARTESIAN_POINT('Ctrl Pts',(-25.904183859561,13.9560619169043,-13.3534080790488));
#1532=CARTESIAN_POINT('Ctrl Pts',(-42.0323724083329,8.06442747279158,-1.86961213219956));
#1533=CARTESIAN_POINT('Ctrl Pts',(-41.8108473108379,8.11830960298231,-2.81448131475831));
#1534=CARTESIAN_POINT('Ctrl Pts',(-41.1959563148481,8.30385480935215,-4.60899545644689));
#1535=CARTESIAN_POINT('Ctrl Pts',(-39.8973762596774,8.75035863735333,-6.92051234009443));
#1536=CARTESIAN_POINT('Ctrl Pts',(-38.3397979089,9.30806691509095,-8.8323228404689));
#1537=CARTESIAN_POINT('Ctrl Pts',(-36.1108923238107,10.119223965887,-10.8285654652598));
#1538=CARTESIAN_POINT('Ctrl Pts',(-33.7169289886216,11.0019633710524,-12.1634944893041));
#1539=CARTESIAN_POINT('Ctrl Pts',(-31.3247763198075,11.894444552132,-12.9608414722747));
#1540=CARTESIAN_POINT('Ctrl Pts',(-29.5144828479866,12.5757556552115,-13.3250295156801));
#1541=CARTESIAN_POINT('Ctrl Pts',(-27.7106564684743,13.2611121007318,-13.4645938070108));
#1542=CARTESIAN_POINT('Ctrl Pts',(-26.5214386040187,13.7176975856094,-13.415374963228));
#1543=CARTESIAN_POINT('Ctrl Pts',(-25.9235179711968,13.9485945754296,-13.355376497547));
#1544=CARTESIAN_POINT('Ctrl Pts',(-25.9138503591003,13.9523282928169,-13.3543969559039));
#1545=CARTESIAN_POINT('Ctrl Pts',(-25.904183859561,13.9560619169043,-13.3534080790488));
#1546=CARTESIAN_POINT('Ctrl Pts',(-41.2860537603136,5.0198693919579,-2.06131856497068));
#1547=CARTESIAN_POINT('Ctrl Pts',(-41.0282448833269,5.12021878767209,-3.13018553194672));
#1548=CARTESIAN_POINT('Ctrl Pts',(-40.3132094487694,5.46398735334876,-5.1310861946801));
#1549=CARTESIAN_POINT('Ctrl Pts',(-38.8635088909984,6.25916129924308,-7.57331721265463));
#1550=CARTESIAN_POINT('Ctrl Pts',(-37.2181234200202,7.20148957837426,-9.46496308869506));
#1551=CARTESIAN_POINT('Ctrl Pts',(-34.9851623769551,8.50363820247801,-11.3161308449983));
#1552=CARTESIAN_POINT('Ctrl Pts',(-32.747214618825,9.82617171626533,-12.4396326449789));
#1553=CARTESIAN_POINT('Ctrl Pts',(-30.6072364186724,11.1029788976472,-13.0792072756843));
#1554=CARTESIAN_POINT('Ctrl Pts',(-29.019834701531,12.0572581757633,-13.3577343753474));
#1555=CARTESIAN_POINT('Ctrl Pts',(-27.4589101844253,13.0033051702044,-13.4546477726706));
#1556=CARTESIAN_POINT('Ctrl Pts',(-26.4355957301147,13.6292700944967,-13.4068321284412));
#1557=CARTESIAN_POINT('Ctrl Pts',(-25.9208295356855,13.945823963298,-13.355103626555));
#1558=CARTESIAN_POINT('Ctrl Pts',(-25.9125062360967,13.9509430541302,-13.3542594529616));
#1559=CARTESIAN_POINT('Ctrl Pts',(-25.904183859561,13.9560619169043,-13.3534080790488));
#1560=CARTESIAN_POINT('Ctrl Pts',(-37.894459915998,0.681384790906396,-1.81491615314074));
#1561=CARTESIAN_POINT('Ctrl Pts',(-37.6531939587442,0.830633480573473,-2.93282598187586));
#1562=CARTESIAN_POINT('Ctrl Pts',(-37.0042546371203,1.34347481354126,-5.02046912348252));
#1563=CARTESIAN_POINT('Ctrl Pts',(-35.7493669829371,2.53025243324921,-7.53430546008375));
#1564=CARTESIAN_POINT('Ctrl Pts',(-34.3841137834843,3.93873092016663,-9.44770236900161));
#1565=CARTESIAN_POINT('Ctrl Pts',(-32.5989686045051,5.88367897662341,-11.2889703487477));
#1566=CARTESIAN_POINT('Ctrl Pts',(-30.8924500318774,7.8535175485228,-12.3834025036022));
#1567=CARTESIAN_POINT('Ctrl Pts',(-29.3074812363878,9.74579120148411,-13.01406225324));
#1568=CARTESIAN_POINT('Ctrl Pts',(-28.1485138354333,11.1563702340235,-13.2979663777349));
#1569=CARTESIAN_POINT('Ctrl Pts',(-27.0204759519631,12.551939503796,-13.4154072857277));
#1570=CARTESIAN_POINT('Ctrl Pts',(-26.285415941343,13.4744901074821,-13.3915609221437));
#1571=CARTESIAN_POINT('Ctrl Pts',(-25.9161249453171,13.9409757366503,-13.3546230134675));
#1572=CARTESIAN_POINT('Ctrl Pts',(-25.9101540208404,13.9485188864285,-13.3540188228125));
#1573=CARTESIAN_POINT('Ctrl Pts',(-25.904183859561,13.9560619169043,-13.3534080790488));
#1574=CARTESIAN_POINT('Ctrl Pts',(-34.1707528332033,-0.754522494708265,
-1.15283064731759));
#1575=CARTESIAN_POINT('Ctrl Pts',(-34.0005809215878,-0.621214764316995,
-2.14520827577972));
#1576=CARTESIAN_POINT('Ctrl Pts',(-33.5719377223576,-0.163074775852272,
-4.03072590809999));
#1577=CARTESIAN_POINT('Ctrl Pts',(-32.7654535153994,0.949296829752796,-6.44325877499091));
#1578=CARTESIAN_POINT('Ctrl Pts',(-31.8764654805442,2.34646586562205,-8.42232014425116));
#1579=CARTESIAN_POINT('Ctrl Pts',(-30.6840720148038,4.38444527127583,-10.478673065021));
#1580=CARTESIAN_POINT('Ctrl Pts',(-29.4964722771355,6.59959169427449,-11.8610489309556));
#1581=CARTESIAN_POINT('Ctrl Pts',(-28.3636898971019,8.82879872651719,-12.7243481604931));
#1582=CARTESIAN_POINT('Ctrl Pts',(-27.5268732907549,10.5261957331654,-13.1506322670023));
#1583=CARTESIAN_POINT('Ctrl Pts',(-26.7091475278275,12.2300299862116,-13.3675857208872));
#1584=CARTESIAN_POINT('Ctrl Pts',(-26.1781695496942,13.3639712927428,-13.380332896064));
#1585=CARTESIAN_POINT('Ctrl Pts',(-25.9127648466433,13.937512317696,-13.3542773142195));
#1586=CARTESIAN_POINT('Ctrl Pts',(-25.9084738670858,13.9467873380702,-13.3538469441346));
#1587=CARTESIAN_POINT('Ctrl Pts',(-25.904183859561,13.9560619169043,-13.3534080790488));
#1588=CARTESIAN_POINT('Ctrl Pts',(-31.9219647506627,-0.834937143916588,
-0.660409196122149));
#1589=CARTESIAN_POINT('Ctrl Pts',(-31.800129703918,-0.731696937265089,-1.53185773936073));
#1590=CARTESIAN_POINT('Ctrl Pts',(-31.5142430714388,-0.373259264692258,
-3.21705771641582));
#1591=CARTESIAN_POINT('Ctrl Pts',(-30.989142706257,0.544786508003952,-5.50644176911861));
#1592=CARTESIAN_POINT('Ctrl Pts',(-30.3918083493702,1.77903320231171,-7.51799218644207));
#1593=CARTESIAN_POINT('Ctrl Pts',(-29.5560563219028,3.69193116698834,-9.74730244350254));
#1594=CARTESIAN_POINT('Ctrl Pts',(-28.6735800180998,5.9360414514826,-11.3884987197303));
#1595=CARTESIAN_POINT('Ctrl Pts',(-27.8055219475342,8.3086171065138,-12.4675556963472));
#1596=CARTESIAN_POINT('Ctrl Pts',(-27.1576676034349,10.1550320871485,-13.0257434885775));
#1597=CARTESIAN_POINT('Ctrl Pts',(-26.5231636982415,12.036525034573,-13.3320591139881));
#1598=CARTESIAN_POINT('Ctrl Pts',(-26.1138433624994,13.2976083285509,-13.373511781696));
#1599=CARTESIAN_POINT('Ctrl Pts',(-25.9107487706078,13.9354348226737,-13.3540687007295));
#1600=CARTESIAN_POINT('Ctrl Pts',(-25.9074657748331,13.9457484090552,-13.3537438169278));
#1601=CARTESIAN_POINT('Ctrl Pts',(-25.904183859561,13.9560619169043,-13.3534080790488));
#1602=CARTESIAN_POINT('',(-42.,9.60164383365736,-1.99999999999999));
#1603=CARTESIAN_POINT('Ctrl Pts',(-34.2999999850979,-0.28935124394522,-2.));
#1604=CARTESIAN_POINT('Ctrl Pts',(-34.7850489963814,-0.165461273818239,
-2.));
#1605=CARTESIAN_POINT('Ctrl Pts',(-35.2615617304458,-0.00629872716287488,
-2.00000000026497));
#1606=CARTESIAN_POINT('Ctrl Pts',(-36.9638294170588,0.705183465095904,-2.00000000026497));
#1607=CARTESIAN_POINT('Ctrl Pts',(-38.0877301213644,1.45938747911222,-2.));
#1608=CARTESIAN_POINT('Ctrl Pts',(-39.9697847748561,3.35048901873616,-2.));
#1609=CARTESIAN_POINT('Ctrl Pts',(-40.7127829983297,4.46413311554474,-2.00000000000086));
#1610=CARTESIAN_POINT('Ctrl Pts',(-41.736063957095,6.92965129841828,-2.00000000000086));
#1611=CARTESIAN_POINT('Ctrl Pts',(-42.,8.2584031170578,-2.));
#1612=CARTESIAN_POINT('Ctrl Pts',(-42.,9.60164383365736,-2.));
#1613=CARTESIAN_POINT('',(-25.904183859561,13.9560619169043,-13.3534080790488));
#1614=CARTESIAN_POINT('Ctrl Pts',(-41.9999767541719,9.60165082724231,-1.99999333097174));
#1615=CARTESIAN_POINT('Ctrl Pts',(-41.8146615979787,9.63318263418419,-2.75606403490394));
#1616=CARTESIAN_POINT('Ctrl Pts',(-41.3001438051183,9.73703535193638,-4.3093732352124));
#1617=CARTESIAN_POINT('Ctrl Pts',(-40.1886090347029,9.99772912417127,-6.44754141894779));
#1618=CARTESIAN_POINT('Ctrl Pts',(-38.7426766396489,10.3623501971,-8.37228078788504));
#1619=CARTESIAN_POINT('Ctrl Pts',(-36.5923787411888,10.9273468881295,-10.4671138247779));
#1620=CARTESIAN_POINT('Ctrl Pts',(-34.1690381518967,11.5899513113322,-11.9506806486292));
#1621=CARTESIAN_POINT('Ctrl Pts',(-31.6735960722388,12.2902007844895,-12.8632572592756));
#1622=CARTESIAN_POINT('Ctrl Pts',(-29.7601157515519,12.8350126687565,-13.2919723059294));
#1623=CARTESIAN_POINT('Ctrl Pts',(-27.8368638854367,13.3900192207122,-13.4664498212324));
#1624=CARTESIAN_POINT('Ctrl Pts',(-26.5643716001263,13.7619117426341,-13.4196005385359));
#1625=CARTESIAN_POINT('Ctrl Pts',(-25.9248621584559,13.9499798771102,-13.3555124914764));
#1626=CARTESIAN_POINT('Ctrl Pts',(-25.9145224206021,13.9530209121602,-13.3544657073751));
#1627=CARTESIAN_POINT('Ctrl Pts',(-25.904183859561,13.9560619169043,-13.3534080790488));
#1628=CARTESIAN_POINT('Ctrl Pts',(-25.904183859561,13.9560619169043,-13.3534080790488));
#1629=CARTESIAN_POINT('Ctrl Pts',(-25.9074657748331,13.9457484090552,-13.3537438169278));
#1630=CARTESIAN_POINT('Ctrl Pts',(-25.9107487706078,13.9354348226737,-13.3540687007295));
#1631=CARTESIAN_POINT('Ctrl Pts',(-26.1138433624994,13.2976083285509,-13.373511781696));
#1632=CARTESIAN_POINT('Ctrl Pts',(-26.5231636982415,12.036525034573,-13.3320591139881));
#1633=CARTESIAN_POINT('Ctrl Pts',(-27.1576676034349,10.1550320871485,-13.0257434885775));
#1634=CARTESIAN_POINT('Ctrl Pts',(-27.8055219475342,8.3086171065138,-12.4675556963472));
#1635=CARTESIAN_POINT('Ctrl Pts',(-28.4616519966411,6.51528295776132,-11.651940092894));
#1636=CARTESIAN_POINT('Ctrl Pts',(-28.9056869132079,5.3589240729362,-10.9142913302766));
#1637=CARTESIAN_POINT('Ctrl Pts',(-29.1288036423978,4.79431628697343,-10.4909678660936));
#1638=CARTESIAN_POINT('Origin',(0.,11.2578847610456,-2.));
#1639=CARTESIAN_POINT('',(-19.8586152932425,-0.613230477908813,-2.));
#1640=CARTESIAN_POINT('',(-12.6743074547443,-0.613230477908813,-2.));
#1641=CARTESIAN_POINT('',(-12.6743074547444,-7.68970719198479,-1.99999999999986));
#1642=CARTESIAN_POINT('Ctrl Pts',(-12.6743074547443,-7.68970719198466,-2.));
#1643=CARTESIAN_POINT('Ctrl Pts',(-12.6743074547443,-6.69722016412996,-2.));
#1644=CARTESIAN_POINT('Ctrl Pts',(-12.8581233420795,-5.70835110964749,-1.9999999999628));
#1645=CARTESIAN_POINT('Ctrl Pts',(-13.5831657666819,-3.97286586612184,-1.9999999999628));
#1646=CARTESIAN_POINT('Ctrl Pts',(-14.0768845166236,-3.23274306664933,-2.));
#1647=CARTESIAN_POINT('Ctrl Pts',(-15.3273041302341,-2.0054709781051,-2.));
#1648=CARTESIAN_POINT('Ctrl Pts',(-16.0517641483768,-1.53461708162252,-1.99999999868475));
#1649=CARTESIAN_POINT('Ctrl Pts',(-17.7974753103901,-0.804701595637935,
-1.99999999868475));
#1650=CARTESIAN_POINT('Ctrl Pts',(-18.8276283245309,-0.613230477908812,
-2.));
#1651=CARTESIAN_POINT('Ctrl Pts',(-19.8586152932425,-0.613230477908812,
-2.));
#1652=CARTESIAN_POINT('',(-12.6743074547443,-21.6132304779088,-2.));
#1653=CARTESIAN_POINT('',(-12.6743074547443,-44.129,-2.));
#1654=CARTESIAN_POINT('',(1.46782816898664,-21.6132304779088,-2.));
#1655=CARTESIAN_POINT('',(42.,-21.6132304779088,-2.));
#1656=CARTESIAN_POINT('',(20.5962444346051,-21.6132304779088,-2.));
#1657=CARTESIAN_POINT('',(42.,-21.6132304779088,-2.));
#1658=CARTESIAN_POINT('',(42.,-21.6132304779088,-2.));
#1659=CARTESIAN_POINT('',(42.,-21.6132304779088,-2.));
#1660=CARTESIAN_POINT('',(42.,16.2634661178442,-2.00000000004441));
#1661=CARTESIAN_POINT('',(42.,44.129,-2.));
#1662=CARTESIAN_POINT('',(42.,26.5096004392366,-2.00000000024984));
#1663=CARTESIAN_POINT('Ctrl Pts',(42.,26.5096004368637,-2.));
#1664=CARTESIAN_POINT('Ctrl Pts',(42.,25.1387476008842,-2.));
#1665=CARTESIAN_POINT('Ctrl Pts',(41.9887600667262,23.6925992890389,-2.00000000020297));
#1666=CARTESIAN_POINT('Ctrl Pts',(41.9874075717417,19.5205383277386,-2.00000000020297));
#1667=CARTESIAN_POINT('Ctrl Pts',(42.,17.8653629990802,-2.));
#1668=CARTESIAN_POINT('Ctrl Pts',(42.,16.2634661183179,-2.));
#1669=CARTESIAN_POINT('',(42.,36.9366118445749,-2.));
#1670=CARTESIAN_POINT('',(42.,44.129,-2.));
#1671=CARTESIAN_POINT('',(39.5478112988195,44.129,-2.));
#1672=CARTESIAN_POINT('Origin',(35.5,36.9366118445749,-2.));
#1673=CARTESIAN_POINT('',(-39.9784830257067,44.129,-2.));
#1674=CARTESIAN_POINT('',(-42.,44.129,-2.));
#1675=CARTESIAN_POINT('',(-42.,38.4830545475909,-2.));
#1676=CARTESIAN_POINT('Ctrl Pts',(-42.,38.4830545475909,-2.));
#1677=CARTESIAN_POINT('Ctrl Pts',(-42.,39.5937669424485,-2.));
#1678=CARTESIAN_POINT('Ctrl Pts',(-41.8089965797233,40.7006441479597,-1.99999999782753));
#1679=CARTESIAN_POINT('Ctrl Pts',(-41.2067488939673,42.2779370065126,-1.99999999782753));
#1680=CARTESIAN_POINT('Ctrl Pts',(-40.9437811235662,42.7990710185367,-1.99999999988908));
#1681=CARTESIAN_POINT('Ctrl Pts',(-40.4299934239313,43.5810015206553,-1.99999999988908));
#1682=CARTESIAN_POINT('Ctrl Pts',(-40.2142399920237,43.86402605361,-2.));
#1683=CARTESIAN_POINT('Ctrl Pts',(-39.9784830257067,44.129,-2.));
#1684=CARTESIAN_POINT('',(-42.,34.7755919209512,-2.));
#1685=CARTESIAN_POINT('',(-42.,9.38676952209119,-2.));
#1686=CARTESIAN_POINT('',(-42.,9.38676952209119,-2.));
#1687=CARTESIAN_POINT('',(-2.69831672929273,-11.5344885678665,-2.));
#1688=CARTESIAN_POINT('Origin',(-0.948316729292724,-11.5344885678665,-2.));
#1689=CARTESIAN_POINT('',(-32.9499999850989,17.7237695407176,-2.));
#1690=CARTESIAN_POINT('Origin',(-31.2999999850989,17.7237695407176,-2.));
#1691=CARTESIAN_POINT('',(30.0500000149012,32.7237695407176,-2.));
#1692=CARTESIAN_POINT('Origin',(31.7000000149012,32.7237695407176,-2.));
#1693=CARTESIAN_POINT('',(12.3016832707038,-11.5344784281103,-2.));
#1694=CARTESIAN_POINT('Origin',(14.0516832707039,-11.5344784281103,-2.));
#1695=CARTESIAN_POINT('',(-32.9499999850989,32.7237695407176,-2.));
#1696=CARTESIAN_POINT('Origin',(-31.2999999850989,32.7237695407176,-2.));
#1697=CARTESIAN_POINT('',(30.0500000149012,17.7237695407176,-2.));
#1698=CARTESIAN_POINT('Origin',(31.7000000149012,17.7237695407176,-2.));
#1699=CARTESIAN_POINT('',(28.7000000149012,2.72376954071755,-2.));
#1700=CARTESIAN_POINT('Origin',(31.7000000149012,2.72376954071755,-2.));
#1701=CARTESIAN_POINT('',(-13.2999999850988,2.72376954071755,-2.));
#1702=CARTESIAN_POINT('',(-13.2999999850988,32.7237695407176,-2.));
#1703=CARTESIAN_POINT('',(-13.2999999850988,6.99082715088157,-2.));
#1704=CARTESIAN_POINT('',(-7.29999998509885,32.7237695407176,-2.));
#1705=CARTESIAN_POINT('Origin',(-10.2999999850988,32.7237695407176,-2.));
#1706=CARTESIAN_POINT('',(-7.29999998509885,2.72376954071755,-2.));
#1707=CARTESIAN_POINT('',(-7.29999998509885,21.9908271508816,-2.));
#1708=CARTESIAN_POINT('Origin',(-10.2999999850988,2.72376954071755,-2.));
#1709=CARTESIAN_POINT('',(7.70000001490117,2.72376954071755,-2.));
#1710=CARTESIAN_POINT('',(7.70000001490117,32.7237695407176,-2.));
#1711=CARTESIAN_POINT('',(7.70000001490117,6.99082715088157,-2.));
#1712=CARTESIAN_POINT('',(13.7000000149012,32.7237695407176,-2.));
#1713=CARTESIAN_POINT('Origin',(10.7000000149012,32.7237695407176,-2.));
#1714=CARTESIAN_POINT('',(13.7000000149012,2.72376954071755,-2.));
#1715=CARTESIAN_POINT('',(13.7000000149012,21.9908271508816,-2.));
#1716=CARTESIAN_POINT('Origin',(10.7000000149012,2.72376954071755,-2.));
#1717=CARTESIAN_POINT('Origin',(7.70000001490117,2.72376954071755,-2.));
#1718=CARTESIAN_POINT('',(7.70000001490117,2.72376954071755,-4.5));
#1719=CARTESIAN_POINT('',(7.70000001490117,2.72376954071755,-2.));
#1720=CARTESIAN_POINT('',(7.70000001490117,32.7237695407176,-4.5));
#1721=CARTESIAN_POINT('',(7.70000001490117,32.7237695407176,-4.5));
#1722=CARTESIAN_POINT('',(7.70000001490117,32.7237695407176,-2.));
#1723=CARTESIAN_POINT('Origin',(10.7000000149012,2.72376954071755,-2.));
#1724=CARTESIAN_POINT('',(13.7000000149012,2.72376954071755,-4.5));
#1725=CARTESIAN_POINT('',(13.7000000149012,2.72376954071755,-2.));
#1726=CARTESIAN_POINT('Origin',(10.7000000149012,2.72376954071755,-4.5));
#1727=CARTESIAN_POINT('Origin',(13.7000000149012,32.7237695407176,-2.));
#1728=CARTESIAN_POINT('',(13.7000000149012,32.7237695407176,-4.5));
#1729=CARTESIAN_POINT('',(13.7000000149012,32.7237695407176,-2.));
#1730=CARTESIAN_POINT('',(13.7000000149012,32.7237695407176,-4.5));
#1731=CARTESIAN_POINT('Origin',(10.7000000149012,32.7237695407176,-2.));
#1732=CARTESIAN_POINT('Origin',(10.7000000149012,32.7237695407176,-4.5));
#1733=CARTESIAN_POINT('Origin',(10.7000000149012,17.7237695407176,-4.5));
#1734=CARTESIAN_POINT('Origin',(-13.2999999850988,2.72376954071755,-2.));
#1735=CARTESIAN_POINT('',(-13.2999999850988,2.72376954071755,-4.5));
#1736=CARTESIAN_POINT('',(-13.2999999850988,2.72376954071755,-2.));
#1737=CARTESIAN_POINT('',(-13.2999999850988,32.7237695407176,-4.5));
#1738=CARTESIAN_POINT('',(-13.2999999850988,32.7237695407176,-4.5));
#1739=CARTESIAN_POINT('',(-13.2999999850988,32.7237695407176,-2.));
#1740=CARTESIAN_POINT('Origin',(-10.2999999850988,2.72376954071755,-2.));
#1741=CARTESIAN_POINT('',(-7.29999998509885,2.72376954071755,-4.5));
#1742=CARTESIAN_POINT('',(-7.29999998509885,2.72376954071755,-2.));
#1743=CARTESIAN_POINT('Origin',(-10.2999999850988,2.72376954071755,-4.5));
#1744=CARTESIAN_POINT('Origin',(-7.29999998509885,32.7237695407176,-2.));
#1745=CARTESIAN_POINT('',(-7.29999998509885,32.7237695407176,-4.5));
#1746=CARTESIAN_POINT('',(-7.29999998509885,32.7237695407176,-2.));
#1747=CARTESIAN_POINT('',(-7.29999998509885,32.7237695407176,-4.5));
#1748=CARTESIAN_POINT('Origin',(-10.2999999850988,32.7237695407176,-2.));
#1749=CARTESIAN_POINT('Origin',(-10.2999999850988,32.7237695407176,-4.5));
#1750=CARTESIAN_POINT('Origin',(-10.2999999850988,17.7237695407176,-4.5));
#1751=CARTESIAN_POINT('Origin',(31.7000000149012,2.72376954071755,-2.));
#1752=CARTESIAN_POINT('',(28.7000000149012,2.72376954071755,-4.5));
#1753=CARTESIAN_POINT('',(28.7000000149012,2.72376954071755,-2.));
#1754=CARTESIAN_POINT('Origin',(31.7000000149012,2.72376954071755,-4.5));
#1755=CARTESIAN_POINT('Origin',(31.7000000149012,2.72376954071755,-4.5));
#1756=CARTESIAN_POINT('Ctrl Pts',(-11.6738796089027,38.1690723194739,-9.95992768052608));
#1757=CARTESIAN_POINT('Ctrl Pts',(-10.8967185840155,37.9233252126331,-10.2056747873776));
#1758=CARTESIAN_POINT('Ctrl Pts',(-9.31074380514735,37.3732887695723,-10.6200572575256));
#1759=CARTESIAN_POINT('Ctrl Pts',(-7.02326935901474,36.3719145980642,-11.0262402322526));
#1760=CARTESIAN_POINT('Ctrl Pts',(-5.45275564139632,35.2888449211782,-11.2019401054725));
#1761=CARTESIAN_POINT('Ctrl Pts',(-5.20727685772826,34.4491665893453,-11.2361274416119));
#1762=CARTESIAN_POINT('Ctrl Pts',(-5.23993071985865,34.163396803899,-11.2394679112782));
#1763=CARTESIAN_POINT('Ctrl Pts',(-10.6962424044265,38.8483908675552,-9.28060913242579));
#1764=CARTESIAN_POINT('Ctrl Pts',(-9.9947777198895,38.6041790767057,-9.60649502742903));
#1765=CARTESIAN_POINT('Ctrl Pts',(-8.54420008240124,38.0162515773913,-10.1898488170496));
#1766=CARTESIAN_POINT('Ctrl Pts',(-6.41397694027296,36.8476904939393,-10.8248061654983));
#1767=CARTESIAN_POINT('Ctrl Pts',(-4.9303983621935,35.5278195077318,-11.1331847026574));
#1768=CARTESIAN_POINT('Ctrl Pts',(-4.68840205534477,34.5077811531394,-11.1853717333285));
#1769=CARTESIAN_POINT('Ctrl Pts',(-4.71507143176747,34.1633968038987,-11.1857751344804));
#1770=CARTESIAN_POINT('Ctrl Pts',(-8.98795820587006,40.5127603685996,-8.57095044349272));
#1771=CARTESIAN_POINT('Ctrl Pts',(-8.4105441316002,40.1701659922653,-9.00119991543269));
#1772=CARTESIAN_POINT('Ctrl Pts',(-7.1883707840954,39.3514284628806,-9.78920987224822));
#1773=CARTESIAN_POINT('Ctrl Pts',(-5.33319178450207,37.7440001716289,-10.6734975291451));
#1774=CARTESIAN_POINT('Ctrl Pts',(-4.00670801372884,35.9612959375567,-11.1200374092219));
#1775=CARTESIAN_POINT('Ctrl Pts',(-3.77110872658024,34.6145677118004,-11.1915785338039));
#1776=CARTESIAN_POINT('Ctrl Pts',(-3.78664338743953,34.1633968038982,-11.1891256700085));
#1777=CARTESIAN_POINT('Ctrl Pts',(-7.71415229712927,42.5846967283142,-8.87265961354011));
#1778=CARTESIAN_POINT('Ctrl Pts',(-7.1610324800676,42.0524601772067,-9.30068883258222));
#1779=CARTESIAN_POINT('Ctrl Pts',(-6.01360128800147,40.8571038409389,-10.06082126322));
#1780=CARTESIAN_POINT('Ctrl Pts',(-4.31357590095266,38.6915874054458,-10.8869451046565));
#1781=CARTESIAN_POINT('Ctrl Pts',(-3.10637155457988,36.4071792498711,-11.2966436433815));
#1782=CARTESIAN_POINT('Ctrl Pts',(-2.87228647483011,34.7245650645591,-11.3637149359572));
#1783=CARTESIAN_POINT('Ctrl Pts',(-2.87680873163365,34.1633968038976,-11.3624756851567));
#1784=CARTESIAN_POINT('Ctrl Pts',(-7.29331034961813,43.4723731784601,-9.17548569289208));
#1785=CARTESIAN_POINT('Ctrl Pts',(-6.72506337474717,42.8590312652489,-9.58438030171487));
#1786=CARTESIAN_POINT('Ctrl Pts',(-5.56839974773214,41.5023772303108,-10.2940311331322));
#1787=CARTESIAN_POINT('Ctrl Pts',(-3.89885045248095,39.097746577179,-11.0424847218934));
#1788=CARTESIAN_POINT('Ctrl Pts',(-2.7300499037286,36.59829000656,-11.4058991278111));
#1789=CARTESIAN_POINT('Ctrl Pts',(-2.49516984170123,34.7717060994235,-11.4670192772141));
#1790=CARTESIAN_POINT('Ctrl Pts',(-2.49516984170147,34.1633968038974,-11.467019277214));
#1791=CARTESIAN_POINT('',(-2.49516984170147,34.1633968038975,-11.467019277214));
#1792=CARTESIAN_POINT('',(-5.23993071985895,34.1633968038991,-11.2394679112782));
#1793=CARTESIAN_POINT('Origin',(-4.47666884704554,34.1633968038975,-18.700528915821));
#1794=CARTESIAN_POINT('',(-11.6738796089244,38.1690723194396,-9.95992768056041));
#1795=CARTESIAN_POINT('Ctrl Pts',(-5.23993071985864,34.1633968038991,-11.2394679112782));
#1796=CARTESIAN_POINT('Ctrl Pts',(-5.23269741968442,34.2266989220559,-11.2387279491958));
#1797=CARTESIAN_POINT('Ctrl Pts',(-5.2308587376084,34.2895950476465,-11.2375710226278));
#1798=CARTESIAN_POINT('Ctrl Pts',(-5.23407989965253,34.3520151297006,-11.2360119023023));
#1799=CARTESIAN_POINT('Ctrl Pts',(-5.2373065194498,34.4145409727794,-11.2344501402923));
#1800=CARTESIAN_POINT('Ctrl Pts',(-5.24561032024686,34.4765894088181,-11.2324844458264));
#1801=CARTESIAN_POINT('Ctrl Pts',(-5.25869279788632,34.5380544664944,-11.2301240698316));
#1802=CARTESIAN_POINT('Ctrl Pts',(-5.27179792864452,34.5996259547176,-11.2277596066999));
#1803=CARTESIAN_POINT('Ctrl Pts',(-5.28969850134096,34.6606122092625,-11.2249987526348));
#1804=CARTESIAN_POINT('Ctrl Pts',(-5.3121296922841,34.7208679109937,-11.2218505710918));
#1805=CARTESIAN_POINT('Ctrl Pts',(-5.33469546281983,34.781485126646,-11.2186835015196));
#1806=CARTESIAN_POINT('Ctrl Pts',(-5.36184658650873,34.8413631081462,-11.215124117512));
#1807=CARTESIAN_POINT('Ctrl Pts',(-5.39334602562767,34.9003125300083,-11.2111864280997));
#1808=CARTESIAN_POINT('Ctrl Pts',(-5.40929850555492,34.9301666955199,-11.209192236677));
#1809=CARTESIAN_POINT('Ctrl Pts',(-5.42636673149731,34.9597820383121,-11.2071011245262));
#1810=CARTESIAN_POINT('Ctrl Pts',(-5.44452279807527,34.9891298649869,-11.2049157739763));
#1811=CARTESIAN_POINT('Ctrl Pts',(-5.46189631876825,35.0172127689485,-11.202824614372));
#1812=CARTESIAN_POINT('Ctrl Pts',(-5.48026593586268,35.0450506741659,-11.2006471615559));
#1813=CARTESIAN_POINT('Ctrl Pts',(-5.49961736779018,35.0726412540522,-11.198386103937));
#1814=CARTESIAN_POINT('Ctrl Pts',(-5.55452847529697,35.1509315482271,-11.1919701870967));
#1815=CARTESIAN_POINT('Ctrl Pts',(-5.61640600017233,35.2273226224289,-11.1847856626129));
#1816=CARTESIAN_POINT('Ctrl Pts',(-5.68435343465688,35.301906582311,-11.176830013753));
#1817=CARTESIAN_POINT('Ctrl Pts',(-5.76201852509103,35.3871573358253,-11.1677365697864));
#1818=CARTESIAN_POINT('Ctrl Pts',(-5.84761359488921,35.4700472550475,-11.1576353144873));
#1819=CARTESIAN_POINT('Ctrl Pts',(-5.93972874810147,35.5507139040773,-11.1465264084119));
#1820=CARTESIAN_POINT('Ctrl Pts',(-6.04864609769391,35.6460944935508,-11.1333911905415));
#1821=CARTESIAN_POINT('Ctrl Pts',(-6.1666771799491,35.7383671596165,-11.1188462879275));
#1822=CARTESIAN_POINT('Ctrl Pts',(-6.29141340423893,35.8277549415289,-11.1029077388731));
#1823=CARTESIAN_POINT('Ctrl Pts',(-6.39603787741511,35.9027303517934,-11.0895390297631));
#1824=CARTESIAN_POINT('Ctrl Pts',(-6.50537666923645,35.9756761715474,-11.0751900057321));
#1825=CARTESIAN_POINT('Ctrl Pts',(-6.6179984817174,36.0467190532122,-11.0598836481759));
#1826=CARTESIAN_POINT('Ctrl Pts',(-6.75404381770794,36.1325377102992,-11.0413938147179));
#1827=CARTESIAN_POINT('Ctrl Pts',(-6.89581048087511,36.2158947621165,-11.0214688705377));
#1828=CARTESIAN_POINT('Ctrl Pts',(-7.04103403707404,36.2970558226678,-11.000105041588));
#1829=CARTESIAN_POINT('Ctrl Pts',(-7.05685967234788,36.3059002923691,-10.9977769332985));
#1830=CARTESIAN_POINT('Ctrl Pts',(-7.07272631491316,36.3147187073251,-10.9954317385004));
#1831=CARTESIAN_POINT('Ctrl Pts',(-7.08863100270366,36.3235114281592,-10.9930694526349));
#1832=CARTESIAN_POINT('Ctrl Pts',(-7.26982941361332,36.4236848527303,-10.9661564788879));
#1833=CARTESIAN_POINT('Ctrl Pts',(-7.45596893884483,36.5205196244133,-10.9370255274732));
#1834=CARTESIAN_POINT('Ctrl Pts',(-7.64602857310082,36.6143201942613,-10.9056241112302));
#1835=CARTESIAN_POINT('Ctrl Pts',(-7.84413031291908,36.7120898030243,-10.8728939883146));
#1836=CARTESIAN_POINT('Ctrl Pts',(-8.04649074229542,36.8065634675149,-10.8376975429664));
#1837=CARTESIAN_POINT('Ctrl Pts',(-8.2519148789176,36.8981304573255,-10.7999674002916));
#1838=CARTESIAN_POINT('Ctrl Pts',(-8.47559369259608,36.9978343966469,-10.7588844307235));
#1839=CARTESIAN_POINT('Ctrl Pts',(-8.70290481573657,37.0940926158977,-10.7147979375557));
#1840=CARTESIAN_POINT('Ctrl Pts',(-8.93226222255999,37.1874521274486,-10.6676047509576));
#1841=CARTESIAN_POINT('Ctrl Pts',(-9.06282729926698,37.2405984023206,-10.6407393354754));
#1842=CARTESIAN_POINT('Ctrl Pts',(-9.19405473144742,37.292806066552,-10.6128668190082));
#1843=CARTESIAN_POINT('Ctrl Pts',(-9.32564684941446,37.3441804479738,-10.5839653196332));
#1844=CARTESIAN_POINT('Ctrl Pts',(-9.46400607725558,37.3981967511852,-10.5535775639017));
#1845=CARTESIAN_POINT('Ctrl Pts',(-9.60276848744213,37.4512918774291,-10.5220522945958));
#1846=CARTESIAN_POINT('Ctrl Pts',(-9.74170139855653,37.5034772084991,-10.4893653650135));
#1847=CARTESIAN_POINT('Ctrl Pts',(-10.0745152439443,37.6284871904173,-10.4110638118325));
#1848=CARTESIAN_POINT('Ctrl Pts',(-10.4087828972592,37.7481042872255,-10.3262365397947));
#1849=CARTESIAN_POINT('Ctrl Pts',(-10.7423945173246,37.8624378910064,-10.2346296495518));
#1850=CARTESIAN_POINT('Ctrl Pts',(-11.0540322644417,37.969240725677,-10.1490565964006));
#1851=CARTESIAN_POINT('Ctrl Pts',(-11.3650995288407,38.0714325654264,-10.0575674345778));
#1852=CARTESIAN_POINT('Ctrl Pts',(-11.6738796089027,38.1690723194739,-9.95992768052609));
#1853=CARTESIAN_POINT('',(-2.93621315416855,36.7900872090312,-11.3389127908262));
#1854=CARTESIAN_POINT('Ctrl Pts',(-11.6738796087186,38.1690723194157,-9.9599276805843));
#1855=CARTESIAN_POINT('Ctrl Pts',(-11.6620511140091,38.167697465444,-9.96130253455596));
#1856=CARTESIAN_POINT('Ctrl Pts',(-11.6502224824795,38.1663232984943,-9.96267670150567));
#1857=CARTESIAN_POINT('Ctrl Pts',(-8.95978661251498,37.8539225720773,-10.2750774279227));
#1858=CARTESIAN_POINT('Ctrl Pts',(-6.57226528605675,37.6116384530784,-10.5173615469216));
#1859=CARTESIAN_POINT('Ctrl Pts',(-4.05834251829204,37.0980470921719,-11.030952907828));
#1860=CARTESIAN_POINT('Ctrl Pts',(-3.48900986516907,36.9598727147826,-11.1691272852174));
#1861=CARTESIAN_POINT('Ctrl Pts',(-2.93621315423145,36.7900872091575,-11.3389127908425));
#1862=CARTESIAN_POINT('Ctrl Pts',(-2.93657952628547,36.7899605916866,-11.3388548766902));
#1863=CARTESIAN_POINT('Ctrl Pts',(-2.84753453900584,36.5197036929733,-11.3664032045921));
#1864=CARTESIAN_POINT('Ctrl Pts',(-2.61283170412852,35.6867231619119,-11.4364014778636));
#1865=CARTESIAN_POINT('Ctrl Pts',(-2.49516984170123,34.7717060994235,-11.4670192772141));
#1866=CARTESIAN_POINT('Ctrl Pts',(-2.49516984170147,34.1633968038974,-11.467019277214));
#1867=CARTESIAN_POINT('Origin',(-4.47666884704552,-44.129,-18.700528915821));
#1868=CARTESIAN_POINT('',(-2.49516984170146,13.2686801433194,-11.467019277214));
#1869=CARTESIAN_POINT('',(-5.23993075903524,13.2686801433194,-11.2394679152859));
#1870=CARTESIAN_POINT('Origin',(-4.47666884704551,13.2686801433194,-18.700528915821));
#1871=CARTESIAN_POINT('',(-5.23993071985847,-44.129,-11.2394679112782));
#1872=CARTESIAN_POINT('',(-2.49516984170147,-44.129,-11.467019277214));
#1873=CARTESIAN_POINT('Ctrl Pts',(-5.23993071987209,13.2686801406968,-11.2394679112796));
#1874=CARTESIAN_POINT('Ctrl Pts',(-5.22945894017427,12.7620091997311,-11.2383966547903));
#1875=CARTESIAN_POINT('Ctrl Pts',(-5.41871170203985,11.7524152450617,-11.2052873255753));
#1876=CARTESIAN_POINT('Ctrl Pts',(-6.47422168218033,9.88194904905375,-11.0177627880454));
#1877=CARTESIAN_POINT('Ctrl Pts',(-8.45292221937805,7.81934160511857,-10.5710993612891));
#1878=CARTESIAN_POINT('Ctrl Pts',(-11.9752538175234,4.88763887991763,-9.38488038094334));
#1879=CARTESIAN_POINT('Ctrl Pts',(-16.3822310288599,1.72301457424817,-6.96342532065465));
#1880=CARTESIAN_POINT('Ctrl Pts',(-19.0297912746468,-0.0615496858315787,
-3.82364773895275));
#1881=CARTESIAN_POINT('Ctrl Pts',(-19.8586152932425,-0.613230477908814,
-2.));
#1882=CARTESIAN_POINT('Ctrl Pts',(-4.97750107582527,13.2686801407266,-11.2126215228801));
#1883=CARTESIAN_POINT('Ctrl Pts',(-4.96798892894388,12.7390489778725,-11.2120207189019));
#1884=CARTESIAN_POINT('Ctrl Pts',(-5.15242571498202,11.6832845545482,-11.1742955774294));
#1885=CARTESIAN_POINT('Ctrl Pts',(-6.17563304919972,9.72947680054608,-10.9591187609199));
#1886=CARTESIAN_POINT('Ctrl Pts',(-8.0891462024262,7.58541620090474,-10.4516730438318));
#1887=CARTESIAN_POINT('Ctrl Pts',(-11.478842884695,4.5756332155759,-9.1449276262682));
#1888=CARTESIAN_POINT('Ctrl Pts',(-15.6742523978093,1.42543539707338,-6.55017302977492));
#1889=CARTESIAN_POINT('Ctrl Pts',(-18.104355707665,-0.212073799984646,-3.42642157454048));
#1890=CARTESIAN_POINT('Ctrl Pts',(-18.8534231439307,-0.706915000709232,
-1.69031445242717));
#1891=CARTESIAN_POINT('Ctrl Pts',(-4.44980912859845,13.2686801407875,-11.1866574398753));
#1892=CARTESIAN_POINT('Ctrl Pts',(-4.44227669367388,12.6921894760377,-11.1867902676443));
#1893=CARTESIAN_POINT('Ctrl Pts',(-4.61692219954811,11.5422089661893,-11.142162180405));
#1894=CARTESIAN_POINT('Ctrl Pts',(-5.57436060907032,9.41537110818228,-10.8855212995257));
#1895=CARTESIAN_POINT('Ctrl Pts',(-7.3551445016201,7.09117057050109,-10.2865735107257));
#1896=CARTESIAN_POINT('Ctrl Pts',(-10.4756894475427,3.87061476742149,-8.79688893804581));
#1897=CARTESIAN_POINT('Ctrl Pts',(-14.2456116701455,0.613406357054161,-5.92903986235586));
#1898=CARTESIAN_POINT('Ctrl Pts',(-16.249514275731,-0.891665846643386,-2.81045884656817));
#1899=CARTESIAN_POINT('Ctrl Pts',(-16.8461738760401,-1.32833781782532,-1.20330538280682));
#1900=CARTESIAN_POINT('Ctrl Pts',(-3.52668733424601,13.2686801408972,-11.2386905446145));
#1901=CARTESIAN_POINT('Ctrl Pts',(-3.52271458414822,12.6078125737047,-11.2393655887831));
#1902=CARTESIAN_POINT('Ctrl Pts',(-3.68067516352019,11.2882600535847,-11.1910421384224));
#1903=CARTESIAN_POINT('Ctrl Pts',(-4.52622620106541,8.8421530600673,-10.9113286412641));
#1904=CARTESIAN_POINT('Ctrl Pts',(-6.0854671381238,6.15906332877678,-10.2634039894926));
#1905=CARTESIAN_POINT('Ctrl Pts',(-8.78386448680791,2.42221037121533,-8.67801410658925));
#1906=CARTESIAN_POINT('Ctrl Pts',(-11.9562303181826,-1.40027941601527,-5.66923059817597));
#1907=CARTESIAN_POINT('Ctrl Pts',(-13.4921901010514,-3.21069112936975,-2.52289949765947));
#1908=CARTESIAN_POINT('Ctrl Pts',(-13.9409478794031,-3.73848146014833,-0.955439124696664));
#1909=CARTESIAN_POINT('Ctrl Pts',(-2.87680873163551,13.2686801409772,-11.3624756851562));
#1910=CARTESIAN_POINT('Ctrl Pts',(-2.87535845641674,12.5462622903532,-11.3628733345121));
#1911=CARTESIAN_POINT('Ctrl Pts',(-3.02271776351415,11.1030767428189,-11.3194459942593));
#1912=CARTESIAN_POINT('Ctrl Pts',(-3.79783710401161,8.41986066581975,-11.0676187009882));
#1913=CARTESIAN_POINT('Ctrl Pts',(-5.22532547595379,5.45687506931035,-10.485372403019));
#1914=CARTESIAN_POINT('Ctrl Pts',(-7.72138842823344,1.2678494233731,-9.03828713904601));
#1915=CARTESIAN_POINT('Ctrl Pts',(-10.7314727701752,-3.17598576989901,-6.25471404999736));
#1916=CARTESIAN_POINT('Ctrl Pts',(-12.3749792432434,-5.54915004164347,-3.07678779960125));
#1917=CARTESIAN_POINT('Ctrl Pts',(-12.8889593716525,-6.26932648887441,-1.36729447974861));
#1918=CARTESIAN_POINT('Ctrl Pts',(-2.49516984170147,13.2686801410252,-11.467019277214));
#1919=CARTESIAN_POINT('Ctrl Pts',(-2.49516984164224,12.5093315187317,-11.4670192772302));
#1920=CARTESIAN_POINT('Ctrl Pts',(-2.63715726712696,10.9919638505696,-11.4290747336746));
#1921=CARTESIAN_POINT('Ctrl Pts',(-3.3763988965362,8.16651278465959,-11.2091961417356));
#1922=CARTESIAN_POINT('Ctrl Pts',(-4.74363292222778,5.03551745655171,-10.6999800734112));
#1923=CARTESIAN_POINT('Ctrl Pts',(-7.17650906745042,0.57525244513989,-9.40231048184043));
#1924=CARTESIAN_POINT('Ctrl Pts',(-10.2383472143829,-4.24237168620763,-6.84324853683831));
#1925=CARTESIAN_POINT('Ctrl Pts',(-12.1293744798882,-6.95474426685202,-3.62607810457256));
#1926=CARTESIAN_POINT('Ctrl Pts',(-12.7498008058328,-7.79193940976506,-1.78111141204373));
#1927=CARTESIAN_POINT('Ctrl Pts',(-19.8586152932425,-0.613230477908814,
-2.));
#1928=CARTESIAN_POINT('Ctrl Pts',(-19.0297912746468,-0.0615496858315787,
-3.82364773895275));
#1929=CARTESIAN_POINT('Ctrl Pts',(-16.3822310288599,1.72301457424817,-6.96342532065465));
#1930=CARTESIAN_POINT('Ctrl Pts',(-11.9752538175234,4.88763887991763,-9.38488038094334));
#1931=CARTESIAN_POINT('Ctrl Pts',(-8.45292221937805,7.81934160511857,-10.5710993612891));
#1932=CARTESIAN_POINT('Ctrl Pts',(-6.47422168218033,9.88194904905375,-11.0177627880454));
#1933=CARTESIAN_POINT('Ctrl Pts',(-5.41871170203985,11.7524152450617,-11.2052873255753));
#1934=CARTESIAN_POINT('Ctrl Pts',(-5.22945894017427,12.7620091997311,-11.2383966547903));
#1935=CARTESIAN_POINT('Ctrl Pts',(-5.23993071987209,13.2686801406968,-11.2394679112796));
#1936=CARTESIAN_POINT('Ctrl Pts',(-2.49516984170147,13.2686801410252,-11.467019277214));
#1937=CARTESIAN_POINT('Ctrl Pts',(-2.49516984164224,12.5093315187317,-11.4670192772302));
#1938=CARTESIAN_POINT('Ctrl Pts',(-2.63715726712696,10.9919638505696,-11.4290747336746));
#1939=CARTESIAN_POINT('Ctrl Pts',(-3.3763988965362,8.16651278465959,-11.2091961417356));
#1940=CARTESIAN_POINT('Ctrl Pts',(-4.74363292222778,5.03551745655171,-10.6999800734112));
#1941=CARTESIAN_POINT('Ctrl Pts',(-7.17650906745042,0.57525244513989,-9.40231048184043));
#1942=CARTESIAN_POINT('Ctrl Pts',(-10.1896690697152,-4.16577945854355,-6.88393337437528));
#1943=CARTESIAN_POINT('Ctrl Pts',(-12.0539934448802,-6.84648780563996,-3.75348523950464));
#1944=CARTESIAN_POINT('Ctrl Pts',(-12.6742936821551,-7.68966937336505,-1.99997694290916));
#1945=CARTESIAN_POINT('Origin',(1.46782816898664,-44.129,3.));
#1946=CARTESIAN_POINT('',(1.46782816898665,36.129,-12.));
#1947=CARTESIAN_POINT('Origin',(1.46782816898665,51.129,3.));
#1948=CARTESIAN_POINT('',(1.46782816898664,0.747449297089089,-12.));
#1949=CARTESIAN_POINT('',(1.46782816898664,-44.129,-12.));
#1950=CARTESIAN_POINT('Ctrl Pts',(-12.6743074547443,-21.6132304779088,-2.));
#1951=CARTESIAN_POINT('Ctrl Pts',(-12.601863957866,-21.4299613164666,-2.20490115158202));
#1952=CARTESIAN_POINT('Ctrl Pts',(-12.5254484587171,-21.2442512114145,-2.40685908481938));
#1953=CARTESIAN_POINT('Ctrl Pts',(-11.7611399965707,-19.4514805982618,-4.3038815577092));
#1954=CARTESIAN_POINT('Ctrl Pts',(-10.8019588683295,-17.6810154463286,-5.75997966002955));
#1955=CARTESIAN_POINT('Ctrl Pts',(-8.34144925192858,-13.5124124401528,-8.56276349744227));
#1956=CARTESIAN_POINT('Ctrl Pts',(-6.49221582051992,-10.6963898241509,-9.89449196935368));
#1957=CARTESIAN_POINT('Ctrl Pts',(-2.54627571288698,-4.92527861998523,-11.6122305317866));
#1958=CARTESIAN_POINT('Ctrl Pts',(-0.4526932879953,-1.96857819420331,-12.));
#1959=CARTESIAN_POINT('Ctrl Pts',(1.46782816898664,0.747449297089089,-12.));
#1960=CARTESIAN_POINT('Origin',(-31.2999999850989,32.7237695407176,-9.5));
#1961=CARTESIAN_POINT('',(-34.2999999850989,32.7237695407176,-9.5));
#1962=CARTESIAN_POINT('Origin',(-31.2999999850989,32.7237695407176,-9.5));
#1963=CARTESIAN_POINT('',(-32.9499999850989,32.7237695407176,-9.5));
#1964=CARTESIAN_POINT('Origin',(-31.2999999850989,32.7237695407176,-9.5));
#1965=CARTESIAN_POINT('Origin',(31.7000000149012,32.7237695407176,-9.5));
#1966=CARTESIAN_POINT('',(28.7000000149012,32.7237695407176,-9.5));
#1967=CARTESIAN_POINT('Origin',(31.7000000149012,32.7237695407176,-9.5));
#1968=CARTESIAN_POINT('',(30.0500000149012,32.7237695407176,-9.5));
#1969=CARTESIAN_POINT('Origin',(31.7000000149012,32.7237695407176,-9.5));
#1970=CARTESIAN_POINT('Origin',(31.7000000149012,17.7237695407176,-9.5));
#1971=CARTESIAN_POINT('',(28.7000000149012,17.7237695407176,-9.5));
#1972=CARTESIAN_POINT('Origin',(31.7000000149012,17.7237695407176,-9.5));
#1973=CARTESIAN_POINT('',(30.0500000149012,17.7237695407176,-9.5));
#1974=CARTESIAN_POINT('Origin',(31.7000000149012,17.7237695407176,-9.5));
#1975=CARTESIAN_POINT('Origin',(-31.2999999850989,17.7237695407176,-9.5));
#1976=CARTESIAN_POINT('',(-34.2999999850989,17.7237695407176,-9.5));
#1977=CARTESIAN_POINT('Origin',(-31.2999999850989,17.7237695407176,-9.5));
#1978=CARTESIAN_POINT('',(-32.9499999850989,17.7237695407176,-9.5));
#1979=CARTESIAN_POINT('Origin',(-31.2999999850989,17.7237695407176,-9.5));
#1980=CARTESIAN_POINT('Origin',(14.0516832707039,-11.5344784281103,-8.));
#1981=CARTESIAN_POINT('',(12.712886748634,-14.2191802500067,-8.));
#1982=CARTESIAN_POINT('',(15.3904797927738,-14.2191802500067,-8.));
#1983=CARTESIAN_POINT('',(42.,-14.2191802500067,-8.));
#1984=CARTESIAN_POINT('Origin',(14.0516832707039,-11.5344784281103,-8.));
#1985=CARTESIAN_POINT('',(12.3016832707038,-11.5344784281103,-8.));
#1986=CARTESIAN_POINT('Origin',(14.0516832707039,-11.5344784281103,-8.));
#1987=CARTESIAN_POINT('Origin',(-0.948316729292717,-11.5344885678665,-8.));
#1988=CARTESIAN_POINT('',(-2.28713358452241,-14.2191802500067,-8.));
#1989=CARTESIAN_POINT('',(0.390500125936976,-14.2191802500067,-8.));
#1990=CARTESIAN_POINT('',(42.,-14.2191802500067,-8.));
#1991=CARTESIAN_POINT('Origin',(-0.948316729292717,-11.5344885678665,-8.));
#1992=CARTESIAN_POINT('',(-2.69831672929273,-11.5344885678665,-8.));
#1993=CARTESIAN_POINT('Origin',(-0.948316729292724,-11.5344885678665,-8.));
#1994=CARTESIAN_POINT('Origin',(42.,0.747449297089089,18.));
#1995=CARTESIAN_POINT('',(1.46782816898664,-13.3127584659749,-8.50114257271703));
#1996=CARTESIAN_POINT('',(1.64302278849654,-10.0228803171799,-10.));
#1997=CARTESIAN_POINT('Ctrl Pts',(1.46782816898664,-13.3127584659749,-8.50114257271703));
#1998=CARTESIAN_POINT('Ctrl Pts',(1.60479482080302,-13.1266611376826,-8.59987669683114));
#1999=CARTESIAN_POINT('Ctrl Pts',(1.72143901010168,-12.9224975267689,-8.70561698179787));
#2000=CARTESIAN_POINT('Ctrl Pts',(1.97290588258458,-12.3310543551485,-9.00242424994625));
#2001=CARTESIAN_POINT('Ctrl Pts',(2.05168327070728,-11.9211196844374,-9.19718630435224));
#2002=CARTESIAN_POINT('Ctrl Pts',(2.05168327070728,-11.1625911991971,-9.53755784350455));
#2003=CARTESIAN_POINT('Ctrl Pts',(1.9782921647843,-10.7597351512738,-9.7082695630728));
#2004=CARTESIAN_POINT('Ctrl Pts',(1.77097865563816,-10.2603491956383,-9.90781568407081));
#2005=CARTESIAN_POINT('Ctrl Pts',(1.71091614755531,-10.1392694307247,-9.95523038870036));
#2006=CARTESIAN_POINT('Ctrl Pts',(1.64302278849656,-10.0228803171799,-10.));
#2007=CARTESIAN_POINT('',(1.46782816898664,-9.75621866975808,-10.1011202488838));
#2008=CARTESIAN_POINT('Ctrl Pts',(1.64302278849654,-10.0228803171799,-10.));
#2009=CARTESIAN_POINT('Ctrl Pts',(1.58931812352948,-9.93081478329866,-10.0354134337862));
#2010=CARTESIAN_POINT('Ctrl Pts',(1.53067988629683,-9.8416156369387,-10.0692004755546));
#2011=CARTESIAN_POINT('Ctrl Pts',(1.46782816898666,-9.75621866975807,-10.1011202488838));
#2012=CARTESIAN_POINT('Origin',(1.46782816898664,0.747449297089092,18.));
#2013=CARTESIAN_POINT('',(20.5962444346051,0.747449297089089,-12.));
#2014=CARTESIAN_POINT('',(42.,0.747449297089089,-12.));
#2015=CARTESIAN_POINT('Origin',(20.5962444346051,0.747449297089091,18.));
#2016=CARTESIAN_POINT('Origin',(1.46782816898664,0.747449297089092,18.));
#2017=CARTESIAN_POINT('',(11.4603378381087,-10.0228803171799,-10.));
#2018=CARTESIAN_POINT('Ctrl Pts',(11.4603378381087,-10.0228803171799,-10.));
#2019=CARTESIAN_POINT('Ctrl Pts',(11.3924469015173,-10.1392663242665,-9.95523158361389));
#2020=CARTESIAN_POINT('Ctrl Pts',(11.3323863893637,-10.2603426591704,-9.90781824368627));
#2021=CARTESIAN_POINT('Ctrl Pts',(11.1250743785653,-10.7597250108752,-9.70827377332349));
#2022=CARTESIAN_POINT('Ctrl Pts',(11.0516832707039,-11.162581055197,-9.53756222986541));
#2023=CARTESIAN_POINT('Ctrl Pts',(11.0516832707039,-11.9211095313162,-9.19719103239255));
#2024=CARTESIAN_POINT('Ctrl Pts',(11.1304606541197,-12.331044189498,-9.00242917214394));
#2025=CARTESIAN_POINT('Ctrl Pts',(11.4512682413017,-13.085574845663,-8.62377914884183));
#2026=CARTESIAN_POINT('Ctrl Pts',(11.6931933932292,-13.430391042625,-8.44024088921903));
#2027=CARTESIAN_POINT('Ctrl Pts',(12.1848809381172,-13.899968635182,-8.18211502544457));
#2028=CARTESIAN_POINT('Ctrl Pts',(12.4346405231513,-14.0804255190652,-8.0798727175349));
#2029=CARTESIAN_POINT('Ctrl Pts',(12.712886748634,-14.2191802500067,-8.));
#2030=CARTESIAN_POINT('',(16.643028703299,-10.0228803171799,-10.));
#2031=CARTESIAN_POINT('Ctrl Pts',(15.3904797927738,-14.2191802500067,-8.));
#2032=CARTESIAN_POINT('Ctrl Pts',(15.6687260182564,-14.0804255190652,-8.0798727175349));
#2033=CARTESIAN_POINT('Ctrl Pts',(15.9184856032905,-13.899968635182,-8.18211502544457));
#2034=CARTESIAN_POINT('Ctrl Pts',(16.4101731481785,-13.430391042625,-8.44024088921903));
#2035=CARTESIAN_POINT('Ctrl Pts',(16.652098300106,-13.085574845663,-8.62377914884183));
#2036=CARTESIAN_POINT('Ctrl Pts',(16.972905887288,-12.331044189498,-9.00242917214394));
#2037=CARTESIAN_POINT('Ctrl Pts',(17.0516832707039,-11.9211095313162,-9.19719103239255));
#2038=CARTESIAN_POINT('Ctrl Pts',(17.0516832707039,-11.162581055197,-9.53756222986541));
#2039=CARTESIAN_POINT('Ctrl Pts',(16.9782921628425,-10.7597250108752,-9.70827377332349));
#2040=CARTESIAN_POINT('Ctrl Pts',(16.7709801520441,-10.2603426591704,-9.90781824368627));
#2041=CARTESIAN_POINT('Ctrl Pts',(16.7109196398904,-10.1392663242665,-9.95523158361389));
#2042=CARTESIAN_POINT('Ctrl Pts',(16.643028703299,-10.0228803171799,-10.));
#2043=CARTESIAN_POINT('Ctrl Pts',(16.643028703299,-10.0228803171799,-10.));
#2044=CARTESIAN_POINT('Ctrl Pts',(16.5051791144715,-9.78656360058039,-10.0909003189692));
#2045=CARTESIAN_POINT('Ctrl Pts',(16.3343747019782,-9.56991423903565,-10.1707396022642));
#2046=CARTESIAN_POINT('Ctrl Pts',(15.8842698339771,-9.13164518015386,-10.3280072664332));
#2047=CARTESIAN_POINT('Ctrl Pts',(15.5534132680937,-8.90769689335083,-10.4042767615516));
#2048=CARTESIAN_POINT('Ctrl Pts',(14.824367560297,-8.60904962362944,-10.5040473234833));
#2049=CARTESIAN_POINT('Ctrl Pts',(14.4261856272871,-8.53447842811033,-10.5279830640754));
#2050=CARTESIAN_POINT('Ctrl Pts',(14.0516832707039,-8.53447842811033,-10.5279830640754));
#2051=CARTESIAN_POINT('Ctrl Pts',(13.6771809141206,-8.53447842811033,-10.5279830640754));
#2052=CARTESIAN_POINT('Ctrl Pts',(13.2789989811107,-8.60904962362944,-10.5040473234833));
#2053=CARTESIAN_POINT('Ctrl Pts',(12.549953273314,-8.90769689335083,-10.4042767615516));
#2054=CARTESIAN_POINT('Ctrl Pts',(12.2190967074306,-9.13164518015386,-10.3280072664332));
#2055=CARTESIAN_POINT('Ctrl Pts',(11.768991839663,-9.56991423880831,-10.1707396023458));
#2056=CARTESIAN_POINT('Ctrl Pts',(11.598187426757,-9.78656360088756,-10.0909003188511));
#2057=CARTESIAN_POINT('Ctrl Pts',(11.4603378381087,-10.0228803171799,-10.));
#2058=CARTESIAN_POINT('Origin',(-0.948316729292724,-11.5344885678665,-10.));
#2059=CARTESIAN_POINT('Ctrl Pts',(0.390500125936976,-14.2191802500067,-8.));
#2060=CARTESIAN_POINT('Ctrl Pts',(0.668738206814389,-14.0804269492371,-8.07987189427132));
#2061=CARTESIAN_POINT('Ctrl Pts',(0.918490541336776,-13.8999740438313,-8.18211195313222));
#2062=CARTESIAN_POINT('Ctrl Pts',(1.24751820677231,-13.5857419492668,-8.35484486631247));
#2063=CARTESIAN_POINT('Ctrl Pts',(1.36353375961763,-13.4544638422983,-8.42596064322917));
#2064=CARTESIAN_POINT('Ctrl Pts',(1.46782816898664,-13.3127584659749,-8.50114257271703));
#2065=CARTESIAN_POINT('',(-3.53965624708199,-10.0228803171799,-10.));
#2066=CARTESIAN_POINT('Ctrl Pts',(-3.539656247082,-10.0228803171799,-10.));
#2067=CARTESIAN_POINT('Ctrl Pts',(-3.61079172911083,-10.1448273795981,-9.95309249793802));
#2068=CARTESIAN_POINT('Ctrl Pts',(-3.67337058315236,-10.2720083827093,-9.90324762551973));
#2069=CARTESIAN_POINT('Ctrl Pts',(-3.87738366308933,-10.7725785091137,-9.70285361542258));
#2070=CARTESIAN_POINT('Ctrl Pts',(-3.94831672929272,-11.168886946321,-9.53473277736611));
#2071=CARTESIAN_POINT('Ctrl Pts',(-3.94831672929272,-11.9098786844168,-9.20223043460323));
#2072=CARTESIAN_POINT('Ctrl Pts',(-3.8739966935551,-12.3086494827922,-9.01311110822473));
#2073=CARTESIAN_POINT('Ctrl Pts',(-3.57028210439959,-13.0458541105812,-8.64422391850858));
#2074=CARTESIAN_POINT('Ctrl Pts',(-3.34096649115199,-13.3844794931265,-8.46477396963193));
#2075=CARTESIAN_POINT('Ctrl Pts',(-2.8538214540756,-13.8716245302029,-8.19815277608855));
#2076=CARTESIAN_POINT('Ctrl Pts',(-2.58665972095722,-14.0698109042794,-8.08598291012278));
#2077=CARTESIAN_POINT('Ctrl Pts',(-2.28713358452241,-14.2191802500067,-8.));
#2078=CARTESIAN_POINT('Ctrl Pts',(1.46782816898666,-9.75621866975807,-10.1011202488838));
#2079=CARTESIAN_POINT('Ctrl Pts',(1.36936620909915,-9.62243787399144,-10.1511249834506));
#2080=CARTESIAN_POINT('Ctrl Pts',(1.26042100498997,-9.49791533764432,-10.1965755103341));
#2081=CARTESIAN_POINT('Ctrl Pts',(0.884269787773533,-9.13165528878886,-10.3280037412152));
#2082=CARTESIAN_POINT('Ctrl Pts',(0.55341323564314,-8.90770701646053,-10.4042733205737));
#2083=CARTESIAN_POINT('Ctrl Pts',(-0.175632450965455,-8.60905976212259,
-10.5040439955634));
#2084=CARTESIAN_POINT('Ctrl Pts',(-0.573814376614266,-8.53448856786649,
-10.5279797649799));
#2085=CARTESIAN_POINT('Ctrl Pts',(-0.948316729292724,-8.53448856786649,
-10.5279797649799));
#2086=CARTESIAN_POINT('Ctrl Pts',(-1.32281908197118,-8.53448856786649,-10.5279797649799));
#2087=CARTESIAN_POINT('Ctrl Pts',(-1.72100100761999,-8.60905976212259,-10.5040439955634));
#2088=CARTESIAN_POINT('Ctrl Pts',(-2.45004669422859,-8.90770701646053,-10.4042733205737));
#2089=CARTESIAN_POINT('Ctrl Pts',(-2.78090324635898,-9.13165528878886,-10.3280037412152));
#2090=CARTESIAN_POINT('Ctrl Pts',(-3.23100541570909,-9.56992169599621,-10.1707368519274));
#2091=CARTESIAN_POINT('Ctrl Pts',(-3.40180769945628,-9.78656751009508,-10.0908988151563));
#2092=CARTESIAN_POINT('Ctrl Pts',(-3.53965624708199,-10.0228803171799,-10.));
#2093=CARTESIAN_POINT('Origin',(31.7000000149012,32.7237695407176,-10.));
#2094=CARTESIAN_POINT('',(28.7000000149012,32.7237695407176,-12.));
#2095=CARTESIAN_POINT('',(28.7000000149012,32.7237695407176,-10.));
#2096=CARTESIAN_POINT('Origin',(31.7000000149012,32.7237695407176,-12.));
#2097=CARTESIAN_POINT('Origin',(-31.2999999850989,17.7237695407176,-10.));
#2098=CARTESIAN_POINT('',(-34.2999999850989,17.7237695407176,-11.7659335043456));
#2099=CARTESIAN_POINT('',(-34.2999999850989,17.7237695407176,-10.));
#2100=CARTESIAN_POINT('',(-28.2999999850989,17.7237695407176,-13.4060759101654));
#2101=CARTESIAN_POINT('Ctrl Pts',(-28.2999999850989,17.7237695407176,-13.4060759101654));
#2102=CARTESIAN_POINT('Ctrl Pts',(-28.2999999850989,18.1001157274115,-13.4060759101654));
#2103=CARTESIAN_POINT('Ctrl Pts',(-28.3751727777844,18.5015221291716,-13.4023054259821));
#2104=CARTESIAN_POINT('Ctrl Pts',(-28.6805232480875,19.2396371851994,-13.3799112924269));
#2105=CARTESIAN_POINT('Ctrl Pts',(-28.9107044509936,19.5763195192268,-13.3604755611107));
#2106=CARTESIAN_POINT('Ctrl Pts',(-29.4454756360031,20.1126869697223,-13.2978453565422));
#2107=CARTESIAN_POINT('Ctrl Pts',(-29.7870347483774,20.345203900107,-13.2498583870429));
#2108=CARTESIAN_POINT('Ctrl Pts',(-30.5290770148823,20.6506551665316,-13.112650795459));
#2109=CARTESIAN_POINT('Ctrl Pts',(-30.9293345444902,20.7237695407176,-13.0226121288194));
#2110=CARTESIAN_POINT('Ctrl Pts',(-31.6872699215521,20.7237695407176,-12.8202521934049));
#2111=CARTESIAN_POINT('Ctrl Pts',(-32.0953432577936,20.6446439228613,-12.6930551993926));
#2112=CARTESIAN_POINT('Ctrl Pts',(-32.8415038077068,20.3291186116361,-12.4270057343506));
#2113=CARTESIAN_POINT('Ctrl Pts',(-33.1799191337117,20.0929120499072,-12.2888450235184));
#2114=CARTESIAN_POINT('Ctrl Pts',(-33.7003541234141,19.5593522139155,-12.0609480494098));
#2115=CARTESIAN_POINT('Ctrl Pts',(-33.9239704457347,19.2303830421645,-11.9540638657709));
#2116=CARTESIAN_POINT('Ctrl Pts',(-34.2239281115527,18.5020676934428,-11.8058940257891));
#2117=CARTESIAN_POINT('Ctrl Pts',(-34.2999999850989,18.1023416241969,-11.7659335043456));
#2118=CARTESIAN_POINT('Ctrl Pts',(-34.2999999850989,17.7237695407176,-11.7659335043456));
#2119=CARTESIAN_POINT('Ctrl Pts',(-34.2999999850989,17.7237695407176,-11.7659335043456));
#2120=CARTESIAN_POINT('Ctrl Pts',(-34.2999999850989,17.3451974572382,-11.7659335043456));
#2121=CARTESIAN_POINT('Ctrl Pts',(-34.2239281115527,16.9454713879923,-11.8058940257891));
#2122=CARTESIAN_POINT('Ctrl Pts',(-33.9239704457347,16.2171560392706,-11.9540638657709));
#2123=CARTESIAN_POINT('Ctrl Pts',(-33.7003541234141,15.8881868675196,-12.0609480494098));
#2124=CARTESIAN_POINT('Ctrl Pts',(-33.1799191337117,15.3546270315279,-12.2888450235184));
#2125=CARTESIAN_POINT('Ctrl Pts',(-32.8415038077068,15.118420469799,-12.4270057343506));
#2126=CARTESIAN_POINT('Ctrl Pts',(-32.0953432577936,14.8028951585738,-12.6930551993926));
#2127=CARTESIAN_POINT('Ctrl Pts',(-31.6872699215521,14.7237695407176,-12.8202521934049));
#2128=CARTESIAN_POINT('Ctrl Pts',(-30.9293345444902,14.7237695407176,-13.0226121288194));
#2129=CARTESIAN_POINT('Ctrl Pts',(-30.5290770148823,14.7968839149035,-13.112650795459));
#2130=CARTESIAN_POINT('Ctrl Pts',(-29.7870347483774,15.1023351813281,-13.2498583870429));
#2131=CARTESIAN_POINT('Ctrl Pts',(-29.4454756360031,15.3348521117128,-13.2978453565422));
#2132=CARTESIAN_POINT('Ctrl Pts',(-28.9107044509936,15.8712195622083,-13.3604755611107));
#2133=CARTESIAN_POINT('Ctrl Pts',(-28.6805232480875,16.2079018962357,-13.3799112924269));
#2134=CARTESIAN_POINT('Ctrl Pts',(-28.3751727777844,16.9460169522635,-13.4023054259821));
#2135=CARTESIAN_POINT('Ctrl Pts',(-28.2999999850989,17.3474233540236,-13.4060759101654));
#2136=CARTESIAN_POINT('Ctrl Pts',(-28.2999999850989,17.7237695407176,-13.4060759101654));
#2137=CARTESIAN_POINT('Origin',(14.0516832707039,-11.5344784281103,-10.));
#2138=CARTESIAN_POINT('Origin',(31.7000000149012,17.7237695407176,-10.));
#2139=CARTESIAN_POINT('',(28.7000000149012,17.7237695407176,-12.0266354811769));
#2140=CARTESIAN_POINT('',(28.7000000149012,17.7237695407176,-10.));
#2141=CARTESIAN_POINT('',(28.7029888149287,17.8576495886685,-12.));
#2142=CARTESIAN_POINT('Ctrl Pts',(28.7029888149287,17.8576495886685,-12.));
#2143=CARTESIAN_POINT('Ctrl Pts',(28.7009916845182,17.8129422383229,-12.0084565033012));
#2144=CARTESIAN_POINT('Ctrl Pts',(28.7000000796015,17.7683061988836,-12.0173380920545));
#2145=CARTESIAN_POINT('Ctrl Pts',(28.7000000121462,17.7237695156956,-12.0266354617244));
#2146=CARTESIAN_POINT('',(30.7299184651381,20.5625970780662,-12.));
#2147=CARTESIAN_POINT('Origin',(31.7000000149012,17.7237695407176,-12.));
#2148=CARTESIAN_POINT('',(34.6825295283594,17.4004775653288,-11.9803140108655));
#2149=CARTESIAN_POINT('Ctrl Pts',(34.6825295283594,17.4004775653288,-11.9803140108655));
#2150=CARTESIAN_POINT('Ctrl Pts',(34.7203412776186,17.749309787302,-11.889702860483));
#2151=CARTESIAN_POINT('Ctrl Pts',(34.697382686437,18.1056677835037,-11.8275289941271));
#2152=CARTESIAN_POINT('Ctrl Pts',(34.5188783135081,18.8153753434624,-11.7633175199498));
#2153=CARTESIAN_POINT('Ctrl Pts',(34.3626314821202,19.1549734552612,-11.7640698629394));
#2154=CARTESIAN_POINT('Ctrl Pts',(33.9288278144336,19.7672862762256,-11.8059904396612));
#2155=CARTESIAN_POINT('Ctrl Pts',(33.6535719029994,20.0316035284144,-11.8468552997712));
#2156=CARTESIAN_POINT('Ctrl Pts',(33.0056319309231,20.4535857803406,-11.9304335697952));
#2157=CARTESIAN_POINT('Ctrl Pts',(32.6336455688247,20.6024262967335,-11.9718387005168));
#2158=CARTESIAN_POINT('Ctrl Pts',(31.9495875873138,20.7281421023867,-12.0139429479344));
#2159=CARTESIAN_POINT('Ctrl Pts',(31.6506851681764,20.7381435716409,-12.0221437224648));
#2160=CARTESIAN_POINT('Ctrl Pts',(31.1416953528277,20.6791385519897,-12.0180079654559));
#2161=CARTESIAN_POINT('Ctrl Pts',(30.9323757512236,20.6317805967065,-12.0109249929651));
#2162=CARTESIAN_POINT('Ctrl Pts',(30.7299184651381,20.5625970780662,-12.));
#2163=CARTESIAN_POINT('',(28.7147874106597,17.4262704525215,-12.0952443185954));
#2164=CARTESIAN_POINT('Ctrl Pts',(28.7147874106597,17.4262704525215,-12.0952443185954));
#2165=CARTESIAN_POINT('Ctrl Pts',(28.733845607151,17.2350336701664,-12.1435356403771));
#2166=CARTESIAN_POINT('Ctrl Pts',(28.7711390995092,17.0469695397243,-12.1956516030873));
#2167=CARTESIAN_POINT('Ctrl Pts',(28.8942832638292,16.6350624795324,-12.3188276790533));
#2168=CARTESIAN_POINT('Ctrl Pts',(28.9899165767847,16.4152425354769,-12.3910827738018));
#2169=CARTESIAN_POINT('Ctrl Pts',(29.3144448921694,15.8602109756735,-12.585999505949));
#2170=CARTESIAN_POINT('Ctrl Pts',(29.5887178847242,15.553313199255,-12.7079795239951));
#2171=CARTESIAN_POINT('Ctrl Pts',(30.2206707941447,15.0870685175386,-12.9003694380176));
#2172=CARTESIAN_POINT('Ctrl Pts',(30.5648507171492,14.9204117795909,-12.9726832403846));
#2173=CARTESIAN_POINT('Ctrl Pts',(31.2809503690113,14.7318524700172,-13.0490724203971));
#2174=CARTESIAN_POINT('Ctrl Pts',(31.6390585088071,14.7031341893236,-13.056424602927));
#2175=CARTESIAN_POINT('Ctrl Pts',(32.3631393720651,14.7746891024556,-13.0075666363305));
#2176=CARTESIAN_POINT('Ctrl Pts',(32.7166124454129,14.8781699883247,-12.9500741895889));
#2177=CARTESIAN_POINT('Ctrl Pts',(33.3787160549362,15.2088213238917,-12.7840521523542));
#2178=CARTESIAN_POINT('Ctrl Pts',(33.6780660664589,15.4381598157751,-12.6752195150842));
#2179=CARTESIAN_POINT('Ctrl Pts',(34.1843626237768,15.9985222877386,-12.4367798882628));
#2180=CARTESIAN_POINT('Ctrl Pts',(34.3855917039914,16.332055923436,-12.3074216965736));
#2181=CARTESIAN_POINT('Ctrl Pts',(34.6006482005956,16.921144747429,-12.1136172375659));
#2182=CARTESIAN_POINT('Ctrl Pts',(34.6562337299952,17.1578857267693,-12.0433286184065));
#2183=CARTESIAN_POINT('Ctrl Pts',(34.6825295283594,17.4004775653288,-11.9803140108656));
#2184=CARTESIAN_POINT('Ctrl Pts',(28.7000000121462,17.7237695156956,-12.0266354617244));
#2185=CARTESIAN_POINT('Ctrl Pts',(28.6999978406296,17.6307742235499,-12.0460483587816));
#2186=CARTESIAN_POINT('Ctrl Pts',(28.704321873641,17.5382134101695,-12.067277728842));
#2187=CARTESIAN_POINT('Ctrl Pts',(28.7128558147122,17.4463349436297,-12.0902072789057));
#2188=CARTESIAN_POINT('Ctrl Pts',(28.7134773693796,17.4396431362643,-12.0918773125684));
#2189=CARTESIAN_POINT('Ctrl Pts',(28.7141212505864,17.4329549417384,-12.0935563440554));
#2190=CARTESIAN_POINT('Ctrl Pts',(28.7147874106596,17.4262704525215,-12.0952443185954));
#2191=CARTESIAN_POINT('Origin',(-31.2999999850989,32.7237695407176,-10.));
#2192=CARTESIAN_POINT('',(-34.2999999850989,32.7237695407176,-11.7659335043456));
#2193=CARTESIAN_POINT('',(-34.2999999850989,32.7237695407176,-10.));
#2194=CARTESIAN_POINT('',(-34.291712365745,32.9466081179184,-11.770199581775));
#2195=CARTESIAN_POINT('Ctrl Pts',(-34.291712365745,32.9466081179184,-11.770199581775));
#2196=CARTESIAN_POINT('Ctrl Pts',(-34.2972843736965,32.8718012986365,-11.767333563261));
#2197=CARTESIAN_POINT('Ctrl Pts',(-34.2999999850989,32.7973770761358,-11.7659335043456));
#2198=CARTESIAN_POINT('Ctrl Pts',(-34.2999999850989,32.7237695407176,-11.7659335043456));
#2199=CARTESIAN_POINT('',(-28.3831200154616,32.0224769892608,-13.4010192205825));
#2200=CARTESIAN_POINT('Ctrl Pts',(-28.3831200154616,32.0224769892608,-13.4010192205825));
#2201=CARTESIAN_POINT('Ctrl Pts',(-28.3016168065122,32.3614725727042,-13.4062046615586));
#2202=CARTESIAN_POINT('Ctrl Pts',(-28.2803514993124,32.709241342109,-13.3797077860147));
#2203=CARTESIAN_POINT('Ctrl Pts',(-28.3571921715372,33.4086294066735,-13.2633161348297));
#2204=CARTESIAN_POINT('Ctrl Pts',(-28.4592586908093,33.7487723649021,-13.1723773859453));
#2205=CARTESIAN_POINT('Ctrl Pts',(-28.8022481921034,34.4385300796976,-12.925122516867));
#2206=CARTESIAN_POINT('Ctrl Pts',(-29.0665205428722,34.7689786772682,-12.7603080950019));
#2207=CARTESIAN_POINT('Ctrl Pts',(-29.5644806551054,35.1818682954738,-12.5103518416312));
#2208=CARTESIAN_POINT('Ctrl Pts',(-29.7618601103471,35.3102799388315,-12.4217805152104));
#2209=CARTESIAN_POINT('Ctrl Pts',(-30.1237690485455,35.4886153945174,-12.2837966100212));
#2210=CARTESIAN_POINT('Ctrl Pts',(-30.2806593388641,35.5503982736461,-12.2306239655427));
#2211=CARTESIAN_POINT('Ctrl Pts',(-30.5912435188735,35.642915895848,-12.139477326802));
#2212=CARTESIAN_POINT('Ctrl Pts',(-30.7430595417481,35.6757694451552,-12.1007832886671));
#2213=CARTESIAN_POINT('Ctrl Pts',(-31.0776451771036,35.7209971004006,-12.0278691169183));
#2214=CARTESIAN_POINT('Ctrl Pts',(-31.2598505980359,35.7291020118794,-11.9956861085963));
#2215=CARTESIAN_POINT('Ctrl Pts',(-31.7136315140062,35.7074409290256,-11.9308738042099));
#2216=CARTESIAN_POINT('Ctrl Pts',(-31.9822356988739,35.6578858831102,-11.905897642214));
#2217=CARTESIAN_POINT('Ctrl Pts',(-32.6134182926838,35.449291649501,-11.8638377111078));
#2218=CARTESIAN_POINT('Ctrl Pts',(-32.9584698654988,35.2543775425555,-11.8545394742425));
#2219=CARTESIAN_POINT('Ctrl Pts',(-33.5573348438234,34.7392024504158,-11.8363267484455));
#2220=CARTESIAN_POINT('Ctrl Pts',(-33.8038430211246,34.4232900962612,-11.8275110095633));
#2221=CARTESIAN_POINT('Ctrl Pts',(-34.1573679562084,33.7182133414643,-11.8016334869218));
#2222=CARTESIAN_POINT('Ctrl Pts',(-34.2626311151515,33.3370375423828,-11.7851578164609));
#2223=CARTESIAN_POINT('Ctrl Pts',(-34.291712365745,32.9466081179184,-11.770199581775));
#2224=CARTESIAN_POINT('Ctrl Pts',(-34.2999999850989,32.7237695407175,-11.7659335043456));
#2225=CARTESIAN_POINT('Ctrl Pts',(-34.2999999850989,32.3451974572382,-11.7659335043456));
#2226=CARTESIAN_POINT('Ctrl Pts',(-34.2239281115527,31.9454713879923,-11.8058940257891));
#2227=CARTESIAN_POINT('Ctrl Pts',(-33.9239704457347,31.2171560392706,-11.9540638657709));
#2228=CARTESIAN_POINT('Ctrl Pts',(-33.7003541234141,30.8881868675196,-12.0609480494098));
#2229=CARTESIAN_POINT('Ctrl Pts',(-33.1799191337117,30.3546270315279,-12.2888450235184));
#2230=CARTESIAN_POINT('Ctrl Pts',(-32.8415038077068,30.118420469799,-12.4270057343506));
#2231=CARTESIAN_POINT('Ctrl Pts',(-32.0953432577936,29.8028951585738,-12.6930551993926));
#2232=CARTESIAN_POINT('Ctrl Pts',(-31.6872699215521,29.7237695407176,-12.8202521934049));
#2233=CARTESIAN_POINT('Ctrl Pts',(-30.9293345444902,29.7237695407176,-13.0226121288194));
#2234=CARTESIAN_POINT('Ctrl Pts',(-30.5290770148823,29.7968839149035,-13.112650795459));
#2235=CARTESIAN_POINT('Ctrl Pts',(-29.7870347483774,30.1023351813281,-13.2498583870429));
#2236=CARTESIAN_POINT('Ctrl Pts',(-29.4454756360031,30.3348521117128,-13.2978453565422));
#2237=CARTESIAN_POINT('Ctrl Pts',(-28.9107044509936,30.8712195622083,-13.3604755611107));
#2238=CARTESIAN_POINT('Ctrl Pts',(-28.6805232480875,31.2079018962357,-13.3799112924269));
#2239=CARTESIAN_POINT('Ctrl Pts',(-28.4679700249518,31.7217007911512,-13.3954997579097));
#2240=CARTESIAN_POINT('Ctrl Pts',(-28.4194695635754,31.8712886320219,-13.3987065700908));
#2241=CARTESIAN_POINT('Ctrl Pts',(-28.3831200154616,32.0224769892608,-13.4010192205825));
#2242=CARTESIAN_POINT('Origin',(42.,0.747449297089089,18.));
#2243=CARTESIAN_POINT('Ctrl Pts',(42.,15.2093941679685,-2.21708404599568));
#2244=CARTESIAN_POINT('Ctrl Pts',(42.,13.1026438014726,-2.68988513405993));
#2245=CARTESIAN_POINT('Ctrl Pts',(42.,8.8557045596943,-3.48621364933335));
#2246=CARTESIAN_POINT('Ctrl Pts',(42.,2.42078163216808,-4.28344730326769));
#2247=CARTESIAN_POINT('Ctrl Pts',(42.,-4.04886927456826,-4.6844792277811));
#2248=CARTESIAN_POINT('Ctrl Pts',(42.,-9.44955984121092,-4.59573130870341));
#2249=CARTESIAN_POINT('Ctrl Pts',(42.,-13.7612385100629,-4.32771405907774));
#2250=CARTESIAN_POINT('Ctrl Pts',(42.,-15.9126127167077,-4.1339339664232));
#2251=CARTESIAN_POINT('Ctrl Pts',(42.,-17.2152067533868,-3.99779293105357));
#2252=CARTESIAN_POINT('Ctrl Pts',(42.,-17.6729068279951,-3.94944325778271));
#2253=CARTESIAN_POINT('Ctrl Pts',(42.,-18.8169021443926,-3.82589506574786));
#2254=CARTESIAN_POINT('Ctrl Pts',(42.,-19.7317384850239,-3.72262586175586));
#2255=CARTESIAN_POINT('Ctrl Pts',(42.,-20.4175714156445,-3.64242463273255));
#2256=CARTESIAN_POINT('Ctrl Pts',(42.,15.6193892134021,-4.04397749872652));
#2257=CARTESIAN_POINT('Ctrl Pts',(41.9999380569428,13.4675776186972,-4.51771277351444));
#2258=CARTESIAN_POINT('Ctrl Pts',(42.0000323493555,9.13522997731191,-5.31044463960552));
#2259=CARTESIAN_POINT('Ctrl Pts',(41.9999187517024,2.59411038706248,-6.09682612298128));
#2260=CARTESIAN_POINT('Ctrl Pts',(41.9999988709322,-4.00596301124927,-6.50011907139886));
#2261=CARTESIAN_POINT('Ctrl Pts',(41.9999238352375,-9.52129214244922,-6.41054529474485));
#2262=CARTESIAN_POINT('Ctrl Pts',(41.999937981431,-13.8983770189794,-6.14629153464733));
#2263=CARTESIAN_POINT('Ctrl Pts',(41.9998950434163,-16.084800829273,-5.95599285210746));
#2264=CARTESIAN_POINT('Ctrl Pts',(41.9999035111743,-17.4083729019724,-5.82205639952955));
#2265=CARTESIAN_POINT('Ctrl Pts',(41.9999202552268,-17.8679300666365,-5.77711742602242));
#2266=CARTESIAN_POINT('Ctrl Pts',(41.9999699374005,-19.0208727326305,-5.66020601884082));
#2267=CARTESIAN_POINT('Ctrl Pts',(41.9999674960738,-19.9419419378829,-5.56291251575448));
#2268=CARTESIAN_POINT('Ctrl Pts',(42.,-20.6332680561873,-5.48693326321117));
#2269=CARTESIAN_POINT('Ctrl Pts',(40.9738129181058,16.4387611147092,-7.69500981856069));
#2270=CARTESIAN_POINT('Ctrl Pts',(40.983881158569,14.1968090485134,-8.17059726147623));
#2271=CARTESIAN_POINT('Ctrl Pts',(41.0048489317002,9.69392261827678,-8.9563493257565));
#2272=CARTESIAN_POINT('Ctrl Pts',(41.0312588751426,2.94051849875403,-9.72103163733671));
#2273=CARTESIAN_POINT('Ctrl Pts',(41.037793905231,-3.92018803002762,-10.1289711092074));
#2274=CARTESIAN_POINT('Ctrl Pts',(41.0366446195919,-9.66466688033501,-10.0376476285977));
#2275=CARTESIAN_POINT('Ctrl Pts',(41.0277886671619,-14.1724435609758,-9.78088731647305));
#2276=CARTESIAN_POINT('Ctrl Pts',(41.020695048237,-16.4288983665395,-9.59745591431771));
#2277=CARTESIAN_POINT('Ctrl Pts',(41.0158817435913,-17.7944118177736,-9.46791119549687));
#2278=CARTESIAN_POINT('Ctrl Pts',(41.01193721915,-18.2576798007899,-9.4297922295427));
#2279=CARTESIAN_POINT('Ctrl Pts',(41.0036004825996,-19.4285205708628,-9.32616969965116));
#2280=CARTESIAN_POINT('Ctrl Pts',(40.996243490979,-20.3620309408503,-9.24078024338762));
#2281=CARTESIAN_POINT('Ctrl Pts',(40.9908607724157,-21.0643461090902,-9.17325488133375));
#2282=CARTESIAN_POINT('Ctrl Pts',(36.7884946216067,17.3251631651708,-11.6447212126657));
#2283=CARTESIAN_POINT('Ctrl Pts',(36.8356141783897,14.9890123611642,-12.1366556110663));
#2284=CARTESIAN_POINT('Ctrl Pts',(36.9339490662037,10.3059542977398,-12.9445065957404));
#2285=CARTESIAN_POINT('Ctrl Pts',(37.0585045086549,3.323490264209,-13.7228590263093));
#2286=CARTESIAN_POINT('Ctrl Pts',(37.0894078843002,-3.82521609121398,-14.1450336354181));
#2287=CARTESIAN_POINT('Ctrl Pts',(37.0839729169225,-9.82340740272283,-14.0502793553512));
#2288=CARTESIAN_POINT('Ctrl Pts',(37.04214529839,-14.4748256653121,-13.7892335718821));
#2289=CARTESIAN_POINT('Ctrl Pts',(37.0086959414078,-16.8075197392553,-13.6033743918347));
#2290=CARTESIAN_POINT('Ctrl Pts',(36.9860168215354,-18.2183773015816,-13.4718100798746));
#2291=CARTESIAN_POINT('Ctrl Pts',(36.9674360133762,-18.6851233381987,-13.4355462934309));
#2292=CARTESIAN_POINT('Ctrl Pts',(36.9281998631585,-19.8742715289118,-13.334531452914));
#2293=CARTESIAN_POINT('Ctrl Pts',(36.8936338651762,-20.8201854957586,-13.2516349286074));
#2294=CARTESIAN_POINT('Ctrl Pts',(36.8683740995311,-21.5335431272189,-13.185547085586));
#2295=CARTESIAN_POINT('Ctrl Pts',(32.0693646117784,17.5705019186422,-12.7379240877011));
#2296=CARTESIAN_POINT('Ctrl Pts',(32.1479438717892,15.2138536272022,-13.2595454339019));
#2297=CARTESIAN_POINT('Ctrl Pts',(32.3123719589402,10.4889859931479,-14.1263342799493));
#2298=CARTESIAN_POINT('Ctrl Pts',(32.5227480419626,3.44407895512624,-14.9744916806567));
#2299=CARTESIAN_POINT('Ctrl Pts',(32.5751206770824,-3.79499062630816,-15.4173987384995));
#2300=CARTESIAN_POINT('Ctrl Pts',(32.5659395915536,-9.87383643614856,-15.3186743745076));
#2301=CARTESIAN_POINT('Ctrl Pts',(32.4951335968134,-14.5689308897313,-15.0342790656731));
#2302=CARTESIAN_POINT('Ctrl Pts',(32.4386918189233,-16.9235188128184,-14.8299758228606));
#2303=CARTESIAN_POINT('Ctrl Pts',(32.4004538170185,-18.3469198299133,-14.6857920205786));
#2304=CARTESIAN_POINT('Ctrl Pts',(32.3691344213445,-18.8136743575859,-14.6402502878022));
#2305=CARTESIAN_POINT('Ctrl Pts',(32.3030870652489,-20.0060676519953,-14.5191690555737));
#2306=CARTESIAN_POINT('Ctrl Pts',(32.2450911512062,-20.9535039549712,-14.4185004215306));
#2307=CARTESIAN_POINT('Ctrl Pts',(32.2027755262821,-21.6684576945978,-14.3392557538402));
#2308=CARTESIAN_POINT('Ctrl Pts',(29.2755424148122,17.465777566106,-12.2712837316265));
#2309=CARTESIAN_POINT('Ctrl Pts',(29.3637337998366,15.125862434129,-12.8155537124179));
#2310=CARTESIAN_POINT('Ctrl Pts',(29.5491674246664,10.4299196686589,-13.7311826416128));
#2311=CARTESIAN_POINT('Ctrl Pts',(29.7884135426924,3.41316633660913,-14.6430125239989));
#2312=CARTESIAN_POINT('Ctrl Pts',(29.8483642465496,-3.80238170144221,-15.1007253645986));
#2313=CARTESIAN_POINT('Ctrl Pts',(29.837782889592,-9.86144114962986,-14.9995517950569));
#2314=CARTESIAN_POINT('Ctrl Pts',(29.7570367553568,-14.5434534007921,-14.6937401107999));
#2315=CARTESIAN_POINT('Ctrl Pts',(29.6927835721955,-16.8898306255634,-14.47228961201));
#2316=CARTESIAN_POINT('Ctrl Pts',(29.6493530491385,-18.3078279819025,-14.3164601266198));
#2317=CARTESIAN_POINT('Ctrl Pts',(29.6138074459124,-18.7732308661588,-14.2610309799381));
#2318=CARTESIAN_POINT('Ctrl Pts',(29.5389732846714,-19.9616325475245,-14.1191200198791));
#2319=CARTESIAN_POINT('Ctrl Pts',(29.4733978243752,-20.9057529212666,-14.0000715784189));
#2320=CARTESIAN_POINT('Ctrl Pts',(29.4256865800974,-21.6179495861747,-13.9073406268306));
#2321=CARTESIAN_POINT('Ctrl Pts',(28.3816143297029,17.4048955339835,-12.));
#2322=CARTESIAN_POINT('Ctrl Pts',(28.4716179538961,15.0733747024893,-12.5519339231558));
#2323=CARTESIAN_POINT('Ctrl Pts',(28.6610701653166,10.3926839349241,-13.484641265785));
#2324=CARTESIAN_POINT('Ctrl Pts',(28.9064114285437,3.39201913825827,-14.4190220211759));
#2325=CARTESIAN_POINT('Ctrl Pts',(28.9679756297156,-3.80750460861156,-14.881801560614));
#2326=CARTESIAN_POINT('Ctrl Pts',(28.9571174279885,-9.8528388013478,-14.7797565681546));
#2327=CARTESIAN_POINT('Ctrl Pts',(28.8742428558453,-14.5263573375237,-14.4663181321093));
#2328=CARTESIAN_POINT('Ctrl Pts',(28.8083705734867,-16.8677679701662,-14.2386896422564));
#2329=CARTESIAN_POINT('Ctrl Pts',(28.7638618451469,-18.2826493624393,-14.0787134704278));
#2330=CARTESIAN_POINT('Ctrl Pts',(28.7274383587056,-18.7474743852767,-14.019683678948));
#2331=CARTESIAN_POINT('Ctrl Pts',(28.6507954831379,-19.9339770238575,-13.8702396041265));
#2332=CARTESIAN_POINT('Ctrl Pts',(28.5837142224599,-20.8765670691067,-13.7444997379046));
#2333=CARTESIAN_POINT('Ctrl Pts',(28.5349387333349,-21.5874946454974,-13.6469081936753));
#2334=CARTESIAN_POINT('',(42.,15.2093941679685,-2.21708404599568));
#2335=CARTESIAN_POINT('Origin',(31.5,15.2093941679685,-2.21708404599568));
#2336=CARTESIAN_POINT('',(42.,-20.4175714156444,-3.64242463273255));
#2337=CARTESIAN_POINT('Ctrl Pts',(42.,15.2093941679685,-2.21708404599568));
#2338=CARTESIAN_POINT('Ctrl Pts',(42.,13.1026438014726,-2.68988513405993));
#2339=CARTESIAN_POINT('Ctrl Pts',(42.,8.8557045596943,-3.48621364933335));
#2340=CARTESIAN_POINT('Ctrl Pts',(42.,2.42078163216808,-4.28344730326769));
#2341=CARTESIAN_POINT('Ctrl Pts',(42.,-4.04886927456826,-4.6844792277811));
#2342=CARTESIAN_POINT('Ctrl Pts',(42.,-9.44955984121092,-4.59573130870341));
#2343=CARTESIAN_POINT('Ctrl Pts',(42.,-13.7612385100629,-4.32771405907774));
#2344=CARTESIAN_POINT('Ctrl Pts',(42.,-15.9126127167077,-4.1339339664232));
#2345=CARTESIAN_POINT('Ctrl Pts',(42.,-17.2152067533868,-3.99779293105357));
#2346=CARTESIAN_POINT('Ctrl Pts',(42.,-17.6729068279951,-3.94944325778271));
#2347=CARTESIAN_POINT('Ctrl Pts',(42.,-18.8169021443926,-3.82589506574786));
#2348=CARTESIAN_POINT('Ctrl Pts',(42.,-19.7317384850239,-3.72262586175586));
#2349=CARTESIAN_POINT('Ctrl Pts',(42.,-20.4175714156445,-3.64242463273255));
#2350=CARTESIAN_POINT('',(41.9909347968025,-20.4682375763372,-4.07569132819836));
#2351=CARTESIAN_POINT('Origin',(31.5,-20.4175714156444,-3.64242463273255));
#2352=CARTESIAN_POINT('',(28.935248391809,-0.364252793673594,-14.6381940571938));
#2353=CARTESIAN_POINT('Ctrl Pts',(28.9352483918091,-0.364252793673681,-14.6381940571938));
#2354=CARTESIAN_POINT('Ctrl Pts',(29.1270383063836,-0.52545656655998,-14.6959770830688));
#2355=CARTESIAN_POINT('Ctrl Pts',(29.3143311022462,-0.701871323290406,-14.7472611037339));
#2356=CARTESIAN_POINT('Ctrl Pts',(30.4595502964674,-1.85434095987247,-15.0317862621257));
#2357=CARTESIAN_POINT('Ctrl Pts',(31.4493442225023,-3.17776221735564,-15.1193140066391));
#2358=CARTESIAN_POINT('Ctrl Pts',(32.3232112642189,-4.37165996533585,-15.0760718957616));
#2359=CARTESIAN_POINT('Ctrl Pts',(32.375223628871,-4.44292678309454,-15.073031873888));
#2360=CARTESIAN_POINT('Ctrl Pts',(32.4513278384106,-4.54754698932044,-15.0679040284037));
#2361=CARTESIAN_POINT('Ctrl Pts',(32.4757688383819,-4.58120528856036,-15.0661536811855));
#2362=CARTESIAN_POINT('Ctrl Pts',(32.6194444014168,-4.7793964369774,-15.0552564645269));
#2363=CARTESIAN_POINT('Ctrl Pts',(32.7380857212563,-4.9443984524152,-15.04378866416));
#2364=CARTESIAN_POINT('Ctrl Pts',(33.7944394456477,-6.42282424351505,-14.9198174000133));
#2365=CARTESIAN_POINT('Ctrl Pts',(34.7129138729579,-7.76458092993183,-14.6567846368163));
#2366=CARTESIAN_POINT('Ctrl Pts',(37.0640462198266,-11.1849148482353,-13.5575095888716));
#2367=CARTESIAN_POINT('Ctrl Pts',(38.4729787723637,-13.1950863639572,-12.4494050597473));
#2368=CARTESIAN_POINT('Ctrl Pts',(40.5993095285141,-16.5585860050611,-9.56180081155847));
#2369=CARTESIAN_POINT('Ctrl Pts',(41.3590187373069,-17.9380744776761,-7.94826484134847));
#2370=CARTESIAN_POINT('Ctrl Pts',(41.7396852725104,-19.1798259233094,-6.12219856827839));
#2371=CARTESIAN_POINT('Ctrl Pts',(41.8776695729748,-19.6299369489208,-5.46028465153091));
#2372=CARTESIAN_POINT('Ctrl Pts',(41.9639927748743,-20.0582024517722,-4.77600340856193));
#2373=CARTESIAN_POINT('Ctrl Pts',(41.9909347968025,-20.4682375763372,-4.07569132819835));
#2374=CARTESIAN_POINT('',(28.3816143297029,17.4048955339835,-12.));
#2375=CARTESIAN_POINT('Ctrl Pts',(28.9333660858776,-0.364279959505834,-14.637722835375));
#2376=CARTESIAN_POINT('Ctrl Pts',(28.920771091372,0.88350721948263,-14.5617486433611));
#2377=CARTESIAN_POINT('Ctrl Pts',(28.8672432883279,4.50965836760285,-14.2698503899521));
#2378=CARTESIAN_POINT('Ctrl Pts',(28.6610701653166,10.3926839349241,-13.484641265785));
#2379=CARTESIAN_POINT('Ctrl Pts',(28.4716179538961,15.0733747024893,-12.5519339231558));
#2380=CARTESIAN_POINT('Ctrl Pts',(28.3816143297029,17.4048955339835,-12.));
#2381=CARTESIAN_POINT('Origin',(31.5,15.2093941679685,-2.21708404599568));
#2382=CARTESIAN_POINT('Ctrl Pts',(28.3816143297029,17.4048955339835,-12.));
#2383=CARTESIAN_POINT('Ctrl Pts',(29.7146674642854,19.2983007747974,-12.));
#2384=CARTESIAN_POINT('Ctrl Pts',(32.0192432585171,22.2465278269099,-12.));
#2385=CARTESIAN_POINT('Ctrl Pts',(35.0779452256702,25.7486658891011,-12.));
#2386=CARTESIAN_POINT('Ctrl Pts',(36.6481655107733,27.4252725881811,-12.));
#2387=CARTESIAN_POINT('Ctrl Pts',(37.3134169050427,28.1205402927647,-12.));
#2388=CARTESIAN_POINT('Ctrl Pts',(30.1694704999215,17.5266595982285,-12.5425674632529));
#2389=CARTESIAN_POINT('Ctrl Pts',(31.4504241483371,19.310292420253,-12.2825425090013));
#2390=CARTESIAN_POINT('Ctrl Pts',(33.5628168211044,22.2085224794002,-11.8857160615034));
#2391=CARTESIAN_POINT('Ctrl Pts',(36.2384246019321,25.8655966374647,-11.5710305766256));
#2392=CARTESIAN_POINT('Ctrl Pts',(37.5724450527329,27.6962257219328,-11.5435698562369));
#2393=CARTESIAN_POINT('Ctrl Pts',(38.1328740135773,28.467134775621,-11.5796351583784));
#2394=CARTESIAN_POINT('Ctrl Pts',(34.0472774237918,17.5554185795639,-12.6707143647678));
#2395=CARTESIAN_POINT('Ctrl Pts',(35.0472970901742,19.2288322157638,-11.9726902663124));
#2396=CARTESIAN_POINT('Ctrl Pts',(36.5862624872678,22.1795211603354,-10.980487251458));
#2397=CARTESIAN_POINT('Ctrl Pts',(38.3975802582545,26.2438038784608,-10.3324421695766));
#2398=CARTESIAN_POINT('Ctrl Pts',(39.2602532690661,28.3894332620282,-10.3926545349547));
#2399=CARTESIAN_POINT('Ctrl Pts',(39.6174607410314,29.307848382794,-10.5599811828852));
#2400=CARTESIAN_POINT('Ctrl Pts',(39.1555752679443,16.9435481677263,-9.94428617555931));
#2401=CARTESIAN_POINT('Ctrl Pts',(39.5549216326011,18.8233686430372,-9.02011277486395));
#2402=CARTESIAN_POINT('Ctrl Pts',(40.1369654227584,22.2704622582858,-7.8659737491831));
#2403=CARTESIAN_POINT('Ctrl Pts',(40.7870439119358,27.1641865367246,-7.55356172155631));
#2404=CARTESIAN_POINT('Ctrl Pts',(41.0849856760869,29.7860371549557,-8.10688820699319));
#2405=CARTESIAN_POINT('Ctrl Pts',(41.2071869528313,30.9124424965616,-8.61385975318955));
#2406=CARTESIAN_POINT('Ctrl Pts',(41.6269459921008,16.0296649953878,-5.87212188308401));
#2407=CARTESIAN_POINT('Ctrl Pts',(41.6791381284685,18.3241478146191,-5.08411247382667));
#2408=CARTESIAN_POINT('Ctrl Pts',(41.7562157723358,22.4262920658243,-4.27905705571916));
#2409=CARTESIAN_POINT('Ctrl Pts',(41.8411600909319,28.1240657950312,-4.74138728577087));
#2410=CARTESIAN_POINT('Ctrl Pts',(41.8804726935409,31.1397861493201,-5.90484297630307));
#2411=CARTESIAN_POINT('Ctrl Pts',(41.8964318626292,32.4309350256041,-6.77216606489377));
#2412=CARTESIAN_POINT('Ctrl Pts',(42.,15.4143916906853,-3.13053077236111));
#2413=CARTESIAN_POINT('Ctrl Pts',(42.0006392947832,17.9988997538859,-2.48253117507302));
#2414=CARTESIAN_POINT('Ctrl Pts',(41.9999198568424,22.5328227753909,-1.96924065654155));
#2415=CARTESIAN_POINT('Ctrl Pts',(42.0003879524344,28.7302025273445,-2.97682867078117));
#2416=CARTESIAN_POINT('Ctrl Pts',(41.9999547688536,31.9814165817662,-4.53767922655655));
#2417=CARTESIAN_POINT('Ctrl Pts',(42.,33.3699748765764,-5.63325775055101));
#2418=CARTESIAN_POINT('Ctrl Pts',(42.,15.2093941679685,-2.21708404599569));
#2419=CARTESIAN_POINT('Ctrl Pts',(42.,17.8904146728453,-1.61540411657119));
#2420=CARTESIAN_POINT('Ctrl Pts',(42.,22.5683034740592,-1.1994184937578));
#2421=CARTESIAN_POINT('Ctrl Pts',(42.,28.9322012089455,-2.38857677951841));
#2422=CARTESIAN_POINT('Ctrl Pts',(42.,32.2619467295226,-4.08198008989874));
#2423=CARTESIAN_POINT('Ctrl Pts',(42.,33.6829785824378,-5.2536332621371));
#2424=CARTESIAN_POINT('',(31.5,21.5321120870804,-12.));
#2425=CARTESIAN_POINT('Ctrl Pts',(30.7299184651381,20.5625970780662,-12.));
#2426=CARTESIAN_POINT('Ctrl Pts',(30.9849399466092,20.8884598919933,-12.));
#2427=CARTESIAN_POINT('Ctrl Pts',(31.2417511270534,21.2116764355483,-12.));
#2428=CARTESIAN_POINT('Ctrl Pts',(31.5,21.5321120870804,-12.));
#2429=CARTESIAN_POINT('',(37.1506626332092,27.9501072147444,-12.));
#2430=CARTESIAN_POINT('Ctrl Pts',(31.5,21.5321120870804,-12.));
#2431=CARTESIAN_POINT('Ctrl Pts',(33.3528820424285,23.8311713538388,-12.));
#2432=CARTESIAN_POINT('Ctrl Pts',(35.2797731098485,25.9870768468436,-12.));
#2433=CARTESIAN_POINT('Ctrl Pts',(37.1506626332092,27.9501072147444,-12.));
#2434=CARTESIAN_POINT('',(42.,33.6829785824378,-5.25363326213708));
#2435=CARTESIAN_POINT('Ctrl Pts',(42.,33.6829785824378,-5.25363326213709));
#2436=CARTESIAN_POINT('Ctrl Pts',(42.,32.3509648702337,-6.75368556933621));
#2437=CARTESIAN_POINT('Ctrl Pts',(40.967162325846,30.0594350151068,-9.40070894004863));
#2438=CARTESIAN_POINT('Ctrl Pts',(38.4205818828795,28.4571243610196,-11.3669910235102));
#2439=CARTESIAN_POINT('Ctrl Pts',(37.1506626332092,27.9501072147444,-12.));
#2440=CARTESIAN_POINT('Ctrl Pts',(42.,33.6829785824378,-5.2536332621371));
#2441=CARTESIAN_POINT('Ctrl Pts',(42.,32.2619467295226,-4.08198008989874));
#2442=CARTESIAN_POINT('Ctrl Pts',(42.,29.8622780204367,-2.86158444384411));
#2443=CARTESIAN_POINT('Ctrl Pts',(42.,27.3032821582998,-2.16777428296498));
#2444=CARTESIAN_POINT('Ctrl Pts',(42.,26.5095343284142,-2.00031335885672));
#2445=CARTESIAN_POINT('Ctrl Pts',(42.,16.2634736940061,-2.00004041496592));
#2446=CARTESIAN_POINT('Ctrl Pts',(42.,15.9102349477445,-2.06625735640795));
#2447=CARTESIAN_POINT('Ctrl Pts',(42.,15.5587472778432,-2.13868152944974));
#2448=CARTESIAN_POINT('Ctrl Pts',(42.,15.2093941679685,-2.21708404599569));
#2449=CARTESIAN_POINT('Ctrl Pts',(28.3816143297029,17.4048955339835,-12.));
#2450=CARTESIAN_POINT('Ctrl Pts',(28.48840749802,17.5565794686513,-12.));
#2451=CARTESIAN_POINT('Ctrl Pts',(28.595551405932,17.7075085223101,-12.));
#2452=CARTESIAN_POINT('Ctrl Pts',(28.7029888149287,17.8576495886685,-12.));
#2453=CARTESIAN_POINT('Ctrl Pts',(28.4921239555654,17.4124219230786,-12.0335367734654));
#2454=CARTESIAN_POINT('Ctrl Pts',(28.5986545532148,17.5635640533973,-12.0322516168863));
#2455=CARTESIAN_POINT('Ctrl Pts',(28.7055112758848,17.713982071774,-12.0309737923619));
#2456=CARTESIAN_POINT('Ctrl Pts',(28.8126379173549,17.8636424774219,-12.0297049949906));
#2457=CARTESIAN_POINT('Ctrl Pts',(28.6032018873794,17.419548194316,-12.065290665155));
#2458=CARTESIAN_POINT('Ctrl Pts',(28.7094439847543,17.5701645726173,-12.0627318549932));
#2459=CARTESIAN_POINT('Ctrl Pts',(28.8159882610462,17.7200874590548,-12.060188208651));
#2460=CARTESIAN_POINT('Ctrl Pts',(28.922779533976,17.8692829330526,-12.0576630821755));
#2461=CARTESIAN_POINT('Ctrl Pts',(28.7147874106597,17.4262704525215,-12.0952443185954));
#2462=CARTESIAN_POINT('Ctrl Pts',(28.8207159265334,17.5763774628239,-12.0914242514714));
#2463=CARTESIAN_POINT('Ctrl Pts',(28.9269233442925,17.7258214253545,-12.0876276495492));
#2464=CARTESIAN_POINT('Ctrl Pts',(29.0333554957374,17.8745679766688,-12.0838594960596));
#2465=CARTESIAN_POINT('Ctrl Pts',(28.3816143297029,17.4048955339835,-12.));
#2466=CARTESIAN_POINT('Ctrl Pts',(28.4881788020768,17.5562546398158,-12.));
#2467=CARTESIAN_POINT('Ctrl Pts',(28.5953138721772,17.7071765748853,-12.));
#2468=CARTESIAN_POINT('Ctrl Pts',(28.7029888149287,17.8576495886685,-12.));
#2469=CARTESIAN_POINT('Origin',(-27.4307076051869,9.38676952209119,1.56871393003692));
#2470=CARTESIAN_POINT('',(-25.904183859561,32.0494566361299,-13.3534080790488));
#2471=CARTESIAN_POINT('Origin',(-27.4307076051869,40.5053257746118,1.56871393003692));
#2472=CARTESIAN_POINT('',(-25.904183859561,9.38676952209119,-13.3534080790488));
#2473=CARTESIAN_POINT('',(-38.5104960822995,34.7755919209512,-8.54258110583472));
#2474=CARTESIAN_POINT('Origin',(-27.4307076051869,34.7755919209512,1.56871393003692));
#2475=CARTESIAN_POINT('Origin',(-27.4307076051869,40.5053257746118,1.56871393003692));
#2476=CARTESIAN_POINT('Origin',(31.7000000149012,17.7237695407176,-10.));
#2477=CARTESIAN_POINT('',(30.0500000149012,17.7237695407176,-10.));
#2478=CARTESIAN_POINT('Origin',(-31.2999999850989,32.7237695407176,-10.));
#2479=CARTESIAN_POINT('',(-32.9499999850989,32.7237695407176,-10.));
#2480=CARTESIAN_POINT('Origin',(14.0516832707039,-11.5344784281103,-10.));
#2481=CARTESIAN_POINT('',(12.3016832707038,-11.5344784281103,-10.));
#2482=CARTESIAN_POINT('Origin',(31.7000000149012,32.7237695407176,-10.));
#2483=CARTESIAN_POINT('',(30.0500000149012,32.7237695407176,-10.));
#2484=CARTESIAN_POINT('Origin',(-31.2999999850989,17.7237695407176,-10.));
#2485=CARTESIAN_POINT('',(-32.9499999850989,17.7237695407176,-10.));
#2486=CARTESIAN_POINT('Origin',(-0.948316729292724,-11.5344885678665,-10.));
#2487=CARTESIAN_POINT('',(-2.69831672929273,-11.5344885678665,-10.));
#2488=CARTESIAN_POINT('Ctrl Pts',(-33.709254408884,39.3717859986637,-8.75721400133624));
#2489=CARTESIAN_POINT('Ctrl Pts',(-32.6909835745791,38.255981799846,-9.87301820015403));
#2490=CARTESIAN_POINT('Ctrl Pts',(-30.3777748694802,36.7928882929777,-11.3361117070223));
#2491=CARTESIAN_POINT('Ctrl Pts',(-27.6927409478709,36.53035282649,-11.59864717351));
#2492=CARTESIAN_POINT('Ctrl Pts',(-26.5656774826655,36.6456507138424,-11.4833492861575));
#2493=CARTESIAN_POINT('Ctrl Pts',(-34.8264926290087,38.8619962453499,-9.26700375465004));
#2494=CARTESIAN_POINT('Ctrl Pts',(-33.5805134500898,37.6666781539885,-10.4597440599802));
#2495=CARTESIAN_POINT('Ctrl Pts',(-30.8493925324965,36.1159468409379,-12.0123202215284));
#2496=CARTESIAN_POINT('Ctrl Pts',(-27.7357683312814,35.8385095332992,-12.2903562794479));
#2497=CARTESIAN_POINT('Ctrl Pts',(-26.4255291430291,35.9606595273579,-12.1683404726421));
#2498=CARTESIAN_POINT('Ctrl Pts',(-36.7769761505072,37.4502870420527,-9.63528470091352));
#2499=CARTESIAN_POINT('Ctrl Pts',(-35.1372451845965,36.2246490727043,-11.0732267349593));
#2500=CARTESIAN_POINT('Ctrl Pts',(-31.674507862483,34.6425542851695,-12.90551822448));
#2501=CARTESIAN_POINT('Ctrl Pts',(-27.8108358357317,34.3598315664638,-13.2313737124786));
#2502=CARTESIAN_POINT('Ctrl Pts',(-26.1804422745177,34.48417394256,-13.087635605459));
#2503=CARTESIAN_POINT('Ctrl Pts',(-38.1110965301528,35.5777349976834,-8.9802364744042));
#2504=CARTESIAN_POINT('Ctrl Pts',(-36.3170817655597,34.4291644265071,-10.789390546945));
#2505=CARTESIAN_POINT('Ctrl Pts',(-32.3711653208885,32.93039006671,-13.1273539425208));
#2506=CARTESIAN_POINT('Ctrl Pts',(-27.8715010935106,32.6617897203671,-13.54469116431));
#2507=CARTESIAN_POINT('Ctrl Pts',(-25.9781228557306,32.779791305437,-13.3609719920976));
#2508=CARTESIAN_POINT('Ctrl Pts',(-38.5104960822995,34.7755919209512,-8.54258110583472));
#2509=CARTESIAN_POINT('Ctrl Pts',(-36.7135475511732,33.6597877221334,-10.5116473390426));
#2510=CARTESIAN_POINT('Ctrl Pts',(-32.631414542175,32.1966942152651,-13.0935770570454));
#2511=CARTESIAN_POINT('Ctrl Pts',(-27.893119386394,31.9341587487774,-13.5568749390826));
#2512=CARTESIAN_POINT('Ctrl Pts',(-25.904183859561,32.0494566361299,-13.3534080790488));
#2513=CARTESIAN_POINT('',(-33.709254408884,39.3717859986637,-8.75721400133624));
#2514=CARTESIAN_POINT('Origin',(-33.709254408884,34.7755919209512,-4.16101992362368));
#2515=CARTESIAN_POINT('',(-26.5656774826655,36.6456507138424,-11.4833492861575));
#2516=CARTESIAN_POINT('Origin',(-27.4307076051869,45.1015198523243,-3.02748014767564));
#2517=CARTESIAN_POINT('Origin',(-26.5656774826655,32.0494566361299,-6.88715520844498));
#2518=CARTESIAN_POINT('Ctrl Pts',(48.7485580443368,-21.6132304779088,-2.));
#2519=CARTESIAN_POINT('Ctrl Pts',(47.5073584684605,-21.6132304779088,-2.));
#2520=CARTESIAN_POINT('Ctrl Pts',(46.2057851570954,-21.613230477909,-2.00000000000002));
#2521=CARTESIAN_POINT('Ctrl Pts',(44.8304760173571,-21.6132304779091,-2.00000000000002));
#2522=CARTESIAN_POINT('Ctrl Pts',(44.7389062549248,-21.6132304779091,-2.00000000000002));
#2523=CARTESIAN_POINT('Ctrl Pts',(44.5554772401063,-21.6132304779091,-2.00000000000002));
#2524=CARTESIAN_POINT('Ctrl Pts',(44.2337407148296,-21.6132304779091,-2.00000000000002));
#2525=CARTESIAN_POINT('Ctrl Pts',(43.5873035687861,-21.6132304779091,-2.00000000000002));
#2526=CARTESIAN_POINT('Ctrl Pts',(42.2835394073432,-21.613230477909,-2.00000000000002));
#2527=CARTESIAN_POINT('Ctrl Pts',(39.633371265372,-21.6132304779089,-2.00000000000001));
#2528=CARTESIAN_POINT('Ctrl Pts',(35.748667463031,-21.6132304779088,-2.));
#2529=CARTESIAN_POINT('Ctrl Pts',(30.9181366933451,-21.6132304779088,-2.));
#2530=CARTESIAN_POINT('Ctrl Pts',(25.8669228017503,-21.6132304779088,-2.));
#2531=CARTESIAN_POINT('Ctrl Pts',(22.3499526361915,-21.6132304779088,-2.));
#2532=CARTESIAN_POINT('Ctrl Pts',(20.5962444346051,-21.6132304779088,-2.));
#2533=CARTESIAN_POINT('Ctrl Pts',(45.5298998514325,-20.3604356341614,-5.72594768207065));
#2534=CARTESIAN_POINT('Ctrl Pts',(44.5352094779448,-20.230335675552,-5.6928889049495));
#2535=CARTESIAN_POINT('Ctrl Pts',(43.4539670222066,-20.124029230283,-5.6222105541074));
#2536=CARTESIAN_POINT('Ctrl Pts',(42.2833259907718,-20.0352794133467,-5.53331622899589));
#2537=CARTESIAN_POINT('Ctrl Pts',(42.2036484941347,-20.0310946628847,-5.5235358120502));
#2538=CARTESIAN_POINT('Ctrl Pts',(42.0447997574576,-20.0219714244389,-5.50602194187548));
#2539=CARTESIAN_POINT('Ctrl Pts',(41.765215335502,-20.0069880381982,-5.47400491859172));
#2540=CARTESIAN_POINT('Ctrl Pts',(41.2019441777934,-19.9786677779388,-5.40972846957241));
#2541=CARTESIAN_POINT('Ctrl Pts',(40.0587126477576,-19.9301012029784,-5.27693034426003));
#2542=CARTESIAN_POINT('Ctrl Pts',(37.7116416719622,-19.8619645074223,-5.00272682773204));
#2543=CARTESIAN_POINT('Ctrl Pts',(34.2258534479272,-19.8392775834309,-4.60525034290407));
#2544=CARTESIAN_POINT('Ctrl Pts',(29.8753889561606,-19.8817102597907,-4.19740230617006));
#2545=CARTESIAN_POINT('Ctrl Pts',(25.3301778026566,-19.9461304105783,-3.91149688337895));
#2546=CARTESIAN_POINT('Ctrl Pts',(22.1695709261049,-19.9886494900937,-3.81636001189194));
#2547=CARTESIAN_POINT('Ctrl Pts',(20.5962444346051,-20.0111949149223,-3.79113021060502));
#2548=CARTESIAN_POINT('Ctrl Pts',(39.0962149479724,-15.3587959896333,-12.3339040386148));
#2549=CARTESIAN_POINT('Ctrl Pts',(38.5947641032047,-15.1486162203007,-12.2002747912554));
#2550=CARTESIAN_POINT('Ctrl Pts',(37.9527423956393,-14.9941168311674,-11.974732151066));
#2551=CARTESIAN_POINT('Ctrl Pts',(37.1912882931904,-14.8875920450546,-11.7067060664632));
#2552=CARTESIAN_POINT('Ctrl Pts',(37.13540387356,-14.8879763942608,-11.6783149768877));
#2553=CARTESIAN_POINT('Ctrl Pts',(37.0257244065613,-14.8850336583966,-11.6272277010452));
#2554=CARTESIAN_POINT('Ctrl Pts',(36.8304510587692,-14.883087572989,-11.5343285426257));
#2555=CARTESIAN_POINT('Ctrl Pts',(36.4334784911105,-14.8820348444805,-11.3488223083727));
#2556=CARTESIAN_POINT('Ctrl Pts',(35.611161457445,-14.8984658026638,-10.9699025030617));
#2557=CARTESIAN_POINT('Ctrl Pts',(33.8695426020067,-14.9924551644689,-10.201913701317));
#2558=CARTESIAN_POINT('Ctrl Pts',(31.1808236009364,-15.2849180780891,-9.12143856165697));
#2559=CARTESIAN_POINT('Ctrl Pts',(27.7902648006525,-15.7266152141841,-8.04101884220725));
#2560=CARTESIAN_POINT('Ctrl Pts',(24.2567618979659,-16.1119151874977,-7.29645011524481));
#2561=CARTESIAN_POINT('Ctrl Pts',(21.808806145497,-16.2948869023609,-7.05122342821022));
#2562=CARTESIAN_POINT('Ctrl Pts',(20.5962444346051,-16.3747939564642,-6.98650737801392));
#2563=CARTESIAN_POINT('Ctrl Pts',(31.8799163861568,-2.24698959736435,-17.2233198787421));
#2564=CARTESIAN_POINT('Ctrl Pts',(31.7914195712868,-2.37162085235263,-17.0174073434178));
#2565=CARTESIAN_POINT('Ctrl Pts',(31.5412828389865,-2.55932015817256,-16.7045047231183));
#2566=CARTESIAN_POINT('Ctrl Pts',(31.1608830769032,-2.80502103261449,-16.3443253828674));
#2567=CARTESIAN_POINT('Ctrl Pts',(31.1245844135884,-2.84052538625459,-16.3070955176137));
#2568=CARTESIAN_POINT('Ctrl Pts',(31.0572461204703,-2.90122256115744,-16.2398624190313));
#2569=CARTESIAN_POINT('Ctrl Pts',(30.9342947628547,-3.01390289649644,-16.1179618966281));
#2570=CARTESIAN_POINT('Ctrl Pts',(30.6826490693496,-3.23937135444625,-15.8751373424285));
#2571=CARTESIAN_POINT('Ctrl Pts',(30.1484169397727,-3.70977064294619,-15.3818965379937));
#2572=CARTESIAN_POINT('Ctrl Pts',(28.9834854335156,-4.70014276947652,-14.3910575830179));
#2573=CARTESIAN_POINT('Ctrl Pts',(27.1424794636597,-6.23839606019796,-13.0165716519485));
#2574=CARTESIAN_POINT('Ctrl Pts',(24.9216623388027,-7.9509943589099,-11.6577959705456));
#2575=CARTESIAN_POINT('Ctrl Pts',(22.7442216155312,-9.23494800911255,-10.728191257424));
#2576=CARTESIAN_POINT('Ctrl Pts',(21.2987596171076,-9.74706141659446,-10.423702236131));
#2577=CARTESIAN_POINT('Ctrl Pts',(20.5962444346051,-9.93598170314566,-10.3437097968864));
#2578=CARTESIAN_POINT('Ctrl Pts',(29.4208669988337,10.5848945968766,-16.0772280206236));
#2579=CARTESIAN_POINT('Ctrl Pts',(29.2306000830971,10.0296820374502,-15.9503917028059));
#2580=CARTESIAN_POINT('Ctrl Pts',(28.9311073032659,9.42635691951857,-15.7591909226579));
#2581=CARTESIAN_POINT('Ctrl Pts',(28.5391714589062,8.76917250550326,-15.5378119444312));
#2582=CARTESIAN_POINT('Ctrl Pts',(28.4967109461372,8.6982549675879,-15.5149990635836));
#2583=CARTESIAN_POINT('Ctrl Pts',(28.420583025324,8.57134468926731,-15.4737566444072));
#2584=CARTESIAN_POINT('Ctrl Pts',(28.2818243822191,8.34072946863923,-15.398956370818));
#2585=CARTESIAN_POINT('Ctrl Pts',(28.0042112841163,7.8820101037181,-15.2497835444464));
#2586=CARTESIAN_POINT('Ctrl Pts',(27.4345872750391,6.94705186937384,-14.9460945975128));
#2587=CARTESIAN_POINT('Ctrl Pts',(26.2685227096024,5.04616823092933,-14.3334283393865));
#2588=CARTESIAN_POINT('Ctrl Pts',(24.6117614849696,2.2545222232842,-13.4756378030395));
#2589=CARTESIAN_POINT('Ctrl Pts',(22.9468223294403,-0.744715681224083,-12.6187915809361));
#2590=CARTESIAN_POINT('Ctrl Pts',(21.6418390497222,-2.94089540170518,-12.0285225163468));
#2591=CARTESIAN_POINT('Ctrl Pts',(20.9240650035595,-3.77367330995202,-11.834572722381));
#2592=CARTESIAN_POINT('Ctrl Pts',(20.5962444346051,-4.05873383614501,-11.7837294341915));
#2593=CARTESIAN_POINT('Ctrl Pts',(29.8186762232616,17.6894740304807,-13.1758483684085));
#2594=CARTESIAN_POINT('Ctrl Pts',(29.36173252764,16.9403322548224,-13.143107393344));
#2595=CARTESIAN_POINT('Ctrl Pts',(28.8539907461475,16.1457608681408,-13.091855700374));
#2596=CARTESIAN_POINT('Ctrl Pts',(28.2924430246496,15.2976455535205,-13.0326565299345));
#2597=CARTESIAN_POINT('Ctrl Pts',(28.2354044309737,15.211927709,-13.0265486458672));
#2598=CARTESIAN_POINT('Ctrl Pts',(28.1324703385759,15.0565199269397,-13.0155026913392));
#2599=CARTESIAN_POINT('Ctrl Pts',(27.9469889113719,14.7752510514006,-12.9954431835802));
#2600=CARTESIAN_POINT('Ctrl Pts',(27.5811961812377,14.2149452551927,-12.9553410838314));
#2601=CARTESIAN_POINT('Ctrl Pts',(26.8521880919556,13.0734369109619,-12.8733861132216));
#2602=CARTESIAN_POINT('Ctrl Pts',(25.4363215018887,10.7502774648945,-12.7066887978533));
#2603=CARTESIAN_POINT('Ctrl Pts',(23.6019275424282,7.33058775675042,-12.4710669016497));
#2604=CARTESIAN_POINT('Ctrl Pts',(22.0226528507916,3.62817128006848,-12.2335438687066));
#2605=CARTESIAN_POINT('Ctrl Pts',(21.081568778743,0.904402113116241,-12.0686398315759));
#2606=CARTESIAN_POINT('Ctrl Pts',(20.7315939160172,-0.115697191362176,-12.0142174125688));
#2607=CARTESIAN_POINT('Ctrl Pts',(20.5962444346051,-0.454077375150833,-12.));
#2608=CARTESIAN_POINT('Ctrl Pts',(30.1500547855277,19.9167042085676,-12.));
#2609=CARTESIAN_POINT('Ctrl Pts',(29.5862426920372,19.1158923392167,-12.));
#2610=CARTESIAN_POINT('Ctrl Pts',(28.9909224169245,18.270356630041,-12.0000000000001));
#2611=CARTESIAN_POINT('Ctrl Pts',(28.3570049913635,17.3699812666025,-12.0000000000001));
#2612=CARTESIAN_POINT('Ctrl Pts',(28.2940989744249,17.2804443971282,-12.0000000000001));
#2613=CARTESIAN_POINT('Ctrl Pts',(28.1802007570115,17.1175447032947,-12.0000000000001));
#2614=CARTESIAN_POINT('Ctrl Pts',(27.9756192501657,16.8229682525624,-12.0000000000001));
#2615=CARTESIAN_POINT('Ctrl Pts',(27.5734319796478,16.2357235679111,-12.0000000000001));
#2616=CARTESIAN_POINT('Ctrl Pts',(26.7776252006021,15.0385985617493,-12.0000000000001));
#2617=CARTESIAN_POINT('Ctrl Pts',(25.2523580578702,12.5984554048331,-12.));
#2618=CARTESIAN_POINT('Ctrl Pts',(23.3266196458138,8.99500631378069,-12.));
#2619=CARTESIAN_POINT('Ctrl Pts',(21.7469250567878,5.07522492734865,-12.));
#2620=CARTESIAN_POINT('Ctrl Pts',(20.9074825844981,2.18322669509293,-12.));
#2621=CARTESIAN_POINT('Ctrl Pts',(20.6714538743822,1.10275050949954,-12.));
#2622=CARTESIAN_POINT('Ctrl Pts',(20.5962444346051,0.747449297089066,-12.));
#2623=CARTESIAN_POINT('',(42.,-20.7400930182082,-3.60450222015491));
#2624=CARTESIAN_POINT('Ctrl Pts',(42.,-20.7400930182082,-3.60450222015491));
#2625=CARTESIAN_POINT('Ctrl Pts',(42.,-21.0410052846052,-3.07535613356017));
#2626=CARTESIAN_POINT('Ctrl Pts',(42.,-21.3321674602816,-2.54085569037133));
#2627=CARTESIAN_POINT('Ctrl Pts',(42.,-21.6132304779088,-2.));
#2628=CARTESIAN_POINT('Ctrl Pts',(20.596244434605,0.747449297089113,-12.));
#2629=CARTESIAN_POINT('Ctrl Pts',(20.9270801076392,2.31036900618417,-12.));
#2630=CARTESIAN_POINT('Ctrl Pts',(21.3677746497974,3.84090949265733,-12.0000000000001));
#2631=CARTESIAN_POINT('Ctrl Pts',(21.9537986001241,5.48005102042149,-11.9999999999999));
#2632=CARTESIAN_POINT('Ctrl Pts',(22.0027672460354,5.61462520332561,-12.));
#2633=CARTESIAN_POINT('Ctrl Pts',(22.0742932576969,5.80785232561128,-12.));
#2634=CARTESIAN_POINT('Ctrl Pts',(22.0962482009433,5.86672350107173,-12.));
#2635=CARTESIAN_POINT('Ctrl Pts',(22.1261849878949,5.9464095622644,-11.9999999999999));
#2636=CARTESIAN_POINT('Ctrl Pts',(22.1340425994745,5.96727075138667,-11.9999999999993));
#2637=CARTESIAN_POINT('Ctrl Pts',(22.1445930797046,5.99520886523972,-11.9999999999985));
#2638=CARTESIAN_POINT('Ctrl Pts',(22.1472701813096,6.00229172324768,-11.9999999999988));
#2639=CARTESIAN_POINT('Ctrl Pts',(22.1506439309496,6.01120989714117,-11.9999999999982));
#2640=CARTESIAN_POINT('Ctrl Pts',(22.1513386651205,6.01304594124384,-11.9999999999991));
#2641=CARTESIAN_POINT('Ctrl Pts',(22.1526026156657,6.01638555270028,-11.999999999999));
#2642=CARTESIAN_POINT('Ctrl Pts',(22.1531718084833,6.01788919504716,-11.9999999999961));
#2643=CARTESIAN_POINT('Ctrl Pts',(22.15421409772,6.02064210916671,-11.9999999999952));
#2644=CARTESIAN_POINT('Ctrl Pts',(22.1546871048321,6.02189123169302,-11.9999999999944));
#2645=CARTESIAN_POINT('Ctrl Pts',(22.1555570112238,6.02418813580539,-11.9999999999928));
#2646=CARTESIAN_POINT('Ctrl Pts',(22.1559538804014,6.02523589500664,-11.9999999999945));
#2647=CARTESIAN_POINT('Ctrl Pts',(22.1566901129882,6.02717934319987,-11.9999999999926));
#2648=CARTESIAN_POINT('Ctrl Pts',(22.1570295323623,6.02807521625609,-11.999999999996));
#2649=CARTESIAN_POINT('Ctrl Pts',(22.1576717099843,6.02977001064482,-11.9999999999937));
#2650=CARTESIAN_POINT('Ctrl Pts',(22.1579744291619,6.03056884932537,-11.9999999999775));
#2651=CARTESIAN_POINT('Ctrl Pts',(22.1587556718592,6.03263024861951,-11.9999999999114));
#2652=CARTESIAN_POINT('Ctrl Pts',(22.1588106195351,6.03277503930915,-12.00000001504));
#2653=CARTESIAN_POINT('Ctrl Pts',(22.1588479967971,6.03287381681125,-11.9999999931346));
#2654=CARTESIAN_POINT('Ctrl Pts',(22.1588477943562,6.03287399613722,-11.9999998986285));
#2655=CARTESIAN_POINT('Ctrl Pts',(22.1588562475653,6.03286405688521,-12.0000041695259));
#2656=CARTESIAN_POINT('Ctrl Pts',(22.1588993770275,6.03281433551598,-12.0000258290533));
#2657=CARTESIAN_POINT('Ctrl Pts',(22.167968486369,6.02234187885082,-12.0045825917387));
#2658=CARTESIAN_POINT('Ctrl Pts',(22.1998719198137,5.98549524473927,-12.0206161942757));
#2659=CARTESIAN_POINT('Ctrl Pts',(23.9475851541438,3.98614988555033,-12.8916422468687));
#2660=CARTESIAN_POINT('Ctrl Pts',(26.2187757516802,1.91900406841177,-13.8197672426169));
#2661=CARTESIAN_POINT('Ctrl Pts',(28.935248391809,-0.364252793673662,-14.6381940571938));
#2662=CARTESIAN_POINT('Ctrl Pts',(41.9909660292142,-20.4667702540915,-4.07523270898046));
#2663=CARTESIAN_POINT('Ctrl Pts',(41.9969770285208,-20.558507909382,-3.91886105149224));
#2664=CARTESIAN_POINT('Ctrl Pts',(42.0000169610572,-20.6492595711712,-3.76182430195292));
#2665=CARTESIAN_POINT('Ctrl Pts',(42.0000092223514,-20.7390608830265,-3.60421301221906));
#2666=CARTESIAN_POINT('Origin',(42.,44.129,-2.));
#2667=CARTESIAN_POINT('Ctrl Pts',(42.,-20.4175714156445,-3.64242463273255));
#2668=CARTESIAN_POINT('Ctrl Pts',(42.,-20.5250851449818,-3.62985198880608));
#2669=CARTESIAN_POINT('Ctrl Pts',(42.,-20.6325924696027,-3.61721154188059));
#2670=CARTESIAN_POINT('Ctrl Pts',(42.,-20.7400930182082,-3.60450222015491));
#2671=CARTESIAN_POINT('Ctrl Pts',(41.9909125223308,-20.7913714711107,-4.03823597382372));
#2672=CARTESIAN_POINT('Ctrl Pts',(41.9909199619222,-20.6836651068764,-4.05078968350493));
#2673=CARTESIAN_POINT('Ctrl Pts',(41.9909273868029,-20.5759536936701,-4.06327443960727));
#2674=CARTESIAN_POINT('Ctrl Pts',(41.9909347968025,-20.4682375763372,-4.07569132819835));
#2675=CARTESIAN_POINT('Ctrl Pts',(41.9969699667394,-20.7742885182983,-3.89374149655909));
#2676=CARTESIAN_POINT('Ctrl Pts',(41.9969724478809,-20.6666507115997,-3.90634697865347));
#2677=CARTESIAN_POINT('Ctrl Pts',(41.9969749245738,-20.5590072806979,-3.91888353363548));
#2678=CARTESIAN_POINT('Ctrl Pts',(41.9969773958432,-20.4513585792395,-3.93135224279445));
#2679=CARTESIAN_POINT('Ctrl Pts',(42.,-20.7571907686802,-3.74912186196863));
#2680=CARTESIAN_POINT('Ctrl Pts',(41.9999999998465,-20.6496215910254,-3.76177926387043));
#2681=CARTESIAN_POINT('Ctrl Pts',(42.0000000001526,-20.5420462132624,-3.77436776481903));
#2682=CARTESIAN_POINT('Ctrl Pts',(42.,-20.4344649978618,-3.78688844135358));
#2683=CARTESIAN_POINT('Ctrl Pts',(42.,-20.7400930182082,-3.60450222015491));
#2684=CARTESIAN_POINT('Ctrl Pts',(42.,-20.6325924696027,-3.61721154188059));
#2685=CARTESIAN_POINT('Ctrl Pts',(42.,-20.5250851449818,-3.62985198880608));
#2686=CARTESIAN_POINT('Ctrl Pts',(42.,-20.4175714156445,-3.64242463273255));
#2687=CARTESIAN_POINT('Ctrl Pts',(-35.9306786268392,45.1237151462059,-3.00528485379413));
#2688=CARTESIAN_POINT('Ctrl Pts',(-35.9330324006044,44.2223074468014,-3.90669255319857));
#2689=CARTESIAN_POINT('Ctrl Pts',(-35.6016307225849,42.1178740668584,-6.01112593314154));
#2690=CARTESIAN_POINT('Ctrl Pts',(-34.5194259883826,40.2595585044769,-7.86944149552306));
#2691=CARTESIAN_POINT('Ctrl Pts',(-33.709254408884,39.3717859986637,-8.75721400133624));
#2692=CARTESIAN_POINT('Ctrl Pts',(-36.9042177067315,45.1249862085382,-3.00401379146178));
#2693=CARTESIAN_POINT('Ctrl Pts',(-36.860108765749,44.1717372637701,-3.95703879656413));
#2694=CARTESIAN_POINT('Ctrl Pts',(-36.4019183072364,41.963940583342,-6.16482045303265));
#2695=CARTESIAN_POINT('Ctrl Pts',(-35.1684418377355,40.0358841105271,-8.09324672400148));
#2696=CARTESIAN_POINT('Ctrl Pts',(-34.2678735189464,39.1168911220068,-9.01210887799314));
#2697=CARTESIAN_POINT('Ctrl Pts',(-38.8471820911629,44.8121225802272,-2.68607665579363));
#2698=CARTESIAN_POINT('Ctrl Pts',(-38.711139401961,43.7862556992934,-3.77288656930832));
#2699=CARTESIAN_POINT('Ctrl Pts',(-38.0010271058904,41.4377851653568,-6.25302009243908));
#2700=CARTESIAN_POINT('Ctrl Pts',(-36.4655596516334,39.4199398573394,-8.37161374903392));
#2701=CARTESIAN_POINT('Ctrl Pts',(-35.3845219684878,38.4616022281762,-9.37586127253963));
#2702=CARTESIAN_POINT('Ctrl Pts',(-41.5841099850591,43.2749570485578,-1.14176440341393));
#2703=CARTESIAN_POINT('Ctrl Pts',(-41.3808613942673,42.243295124214,-2.51297672892344));
#2704=CARTESIAN_POINT('Ctrl Pts',(-40.4288104802075,39.8879531747245,-5.61302557123333));
#2705=CARTESIAN_POINT('Ctrl Pts',(-38.49751006626,37.8709032421296,-8.21740377575195));
#2706=CARTESIAN_POINT('Ctrl Pts',(-37.157925545871,36.9135882424266,-9.44623619607574));
#2707=CARTESIAN_POINT('Ctrl Pts',(-42.4333527881175,41.560118716556,0.575291488335123));
#2708=CARTESIAN_POINT('Ctrl Pts',(-42.3265019836928,40.6090342538446,-0.967025358566557));
#2709=CARTESIAN_POINT('Ctrl Pts',(-41.5234808900204,38.4096201222702,-4.50500458895531));
#2710=CARTESIAN_POINT('Ctrl Pts',(-39.5385446430939,36.4917885899741,-7.54104851320805));
#2711=CARTESIAN_POINT('Ctrl Pts',(-38.1110965301528,35.5777349976834,-8.9802364744042));
#2712=CARTESIAN_POINT('Ctrl Pts',(-42.4306564669263,40.5275210684933,1.60788209571019));
#2713=CARTESIAN_POINT('Ctrl Pts',(-42.4348101853354,39.6261133690889,0.0171626261729299));
#2714=CARTESIAN_POINT('Ctrl Pts',(-41.8499836947128,37.5216799891459,-3.69654333843232));
#2715=CARTESIAN_POINT('Ctrl Pts',(-39.9402106343557,35.6633644267644,-6.975923742635));
#2716=CARTESIAN_POINT('Ctrl Pts',(-38.5104960822995,34.7755919209512,-8.54258110583472));
#2717=CARTESIAN_POINT('',(-35.8748893380036,44.129,-4.));
#2718=CARTESIAN_POINT('Ctrl Pts',(-39.9784830257067,44.129,-2.));
#2719=CARTESIAN_POINT('Ctrl Pts',(-39.5324740202517,44.129,-2.50275768660205));
#2720=CARTESIAN_POINT('Ctrl Pts',(-39.031806753502,44.1290000000343,-2.92107202320481));
#2721=CARTESIAN_POINT('Ctrl Pts',(-38.0849085988123,44.1290000000343,-3.48969509910861));
#2722=CARTESIAN_POINT('Ctrl Pts',(-37.6459188961217,44.1289999999902,-3.68453351880618));
#2723=CARTESIAN_POINT('Ctrl Pts',(-36.7587511508978,44.1289999999902,-3.93607731564519));
#2724=CARTESIAN_POINT('Ctrl Pts',(-36.3189429872706,44.129,-4.));
#2725=CARTESIAN_POINT('Ctrl Pts',(-35.8748893380036,44.129,-4.));
#2726=CARTESIAN_POINT('Origin',(-27.4307076051869,45.1015198523243,-3.02748014767564));
#2727=CARTESIAN_POINT('Origin',(-27.4307076051869,40.5053257746118,1.56871393003692));
#2728=CARTESIAN_POINT('Origin',(-40.7349942678109,30.5999443939267,-8.33666745064821));
#2729=CARTESIAN_POINT('',(-40.0735006447063,30.5999443939267,-14.802920321252));
#2730=CARTESIAN_POINT('',(-40.7349942678109,35.1961384716392,-12.9328615283608));
#2731=CARTESIAN_POINT('Origin',(-42.,44.129,-4.));
#2732=CARTESIAN_POINT('',(35.5,44.129,-4.));
#2733=CARTESIAN_POINT('',(-42.,44.129,-4.));
#2734=CARTESIAN_POINT('',(35.5,38.2791726601503,-9.84982733984965));
#2735=CARTESIAN_POINT('',(35.5,44.629,-3.50000000000001));
#2736=CARTESIAN_POINT('',(34.1201917092839,36.129000000018,-11.999999999982));
#2737=CARTESIAN_POINT('Ctrl Pts',(34.1201015688557,36.1291490726349,-11.9998509273651));
#2738=CARTESIAN_POINT('Ctrl Pts',(34.4063584625157,36.3061552705542,-11.8228447294457));
#2739=CARTESIAN_POINT('Ctrl Pts',(35.163752960835,36.9267114948879,-11.2022885051121));
#2740=CARTESIAN_POINT('Ctrl Pts',(35.5,37.7366528708029,-10.3923471291971));
#2741=CARTESIAN_POINT('Ctrl Pts',(35.5,38.2791726601503,-9.84982733984965));
#2742=CARTESIAN_POINT('',(-21.,36.129,-12.));
#2743=CARTESIAN_POINT('Origin',(-42.,44.129,-2.));
#2744=CARTESIAN_POINT('Origin',(35.5,44.129,5.19238815542512));
#2745=CARTESIAN_POINT('Origin',(-27.4307076051869,9.38676952209119,1.56871393003692));
#2746=CARTESIAN_POINT('Ctrl Pts',(33.6526333840797,35.8801398217122,-12.2488601782878));
#2747=CARTESIAN_POINT('Ctrl Pts',(34.136412145859,36.1004541388981,-12.0285458611019));
#2748=CARTESIAN_POINT('Ctrl Pts',(35.1065380288936,36.7888939521236,-11.3401060478764));
#2749=CARTESIAN_POINT('Ctrl Pts',(35.5,37.7366528708029,-10.3923471291971));
#2750=CARTESIAN_POINT('Ctrl Pts',(35.5,38.2791726601503,-9.84982733984965));
#2751=CARTESIAN_POINT('Ctrl Pts',(34.1421160962831,35.3427227726369,-12.7862772273631));
#2752=CARTESIAN_POINT('Ctrl Pts',(34.7398666251618,35.6077568912273,-12.5212809701995));
#2753=CARTESIAN_POINT('Ctrl Pts',(35.9491847544524,36.4396796017208,-11.6893556208233));
#2754=CARTESIAN_POINT('Ctrl Pts',(36.4610384147403,37.6058293774869,-10.5231160908374));
#2755=CARTESIAN_POINT('Ctrl Pts',(36.4723977261112,38.2791726601503,-9.84982733984965));
#2756=CARTESIAN_POINT('Ctrl Pts',(35.1194871716799,33.9982455136375,-13.587967202041));
#2757=CARTESIAN_POINT('Ctrl Pts',(35.9446804869823,34.347372571812,-13.228471372266));
#2758=CARTESIAN_POINT('Ctrl Pts',(37.6313215810133,35.4507955562372,-12.0946841568865));
#2759=CARTESIAN_POINT('Ctrl Pts',(38.3792652483695,37.0376793392428,-10.4768607323216));
#2760=CARTESIAN_POINT('Ctrl Pts',(38.413102105753,37.9645236173516,-9.53517829705096));
#2761=CARTESIAN_POINT('Ctrl Pts',(36.5410759158965,31.0993925498181,-13.8107200023002));
#2762=CARTESIAN_POINT('Ctrl Pts',(37.6913887278187,31.5600203772682,-13.2914397188995));
#2763=CARTESIAN_POINT('Ctrl Pts',(40.0466523145523,33.0238611490838,-11.6565344930201));
#2764=CARTESIAN_POINT('Ctrl Pts',(41.0979932627631,35.1670008456569,-9.34077425326821));
#2765=CARTESIAN_POINT('Ctrl Pts',(41.1483582394006,36.4272134235088,-7.99786810320814));
#2766=CARTESIAN_POINT('Ctrl Pts',(37.0697116679853,28.9919835118648,-12.864119543855));
#2767=CARTESIAN_POINT('Ctrl Pts',(38.3315428179559,29.4911701281855,-12.2598721374937));
#2768=CARTESIAN_POINT('Ctrl Pts',(40.8868559750642,31.0736073490169,-10.3725047626421));
#2769=CARTESIAN_POINT('Ctrl Pts',(41.9730031317588,33.3694778885142,-7.77395941496405));
#2770=CARTESIAN_POINT('Ctrl Pts',(42.,34.7143621216531,-6.28501680135242));
#2771=CARTESIAN_POINT('Ctrl Pts',(37.1506626332092,27.9501072147444,-12.));
#2772=CARTESIAN_POINT('Ctrl Pts',(38.4205818828795,28.4571243610196,-11.3669910235102));
#2773=CARTESIAN_POINT('Ctrl Pts',(40.967162325846,30.0594350151068,-9.40070894004863));
#2774=CARTESIAN_POINT('Ctrl Pts',(42.,32.3509648702337,-6.75368556933621));
#2775=CARTESIAN_POINT('Ctrl Pts',(42.,33.6829785824378,-5.25363326213709));
#2776=CARTESIAN_POINT('Ctrl Pts',(37.1506626332092,27.9501072147444,-12.));
#2777=CARTESIAN_POINT('Ctrl Pts',(37.7136087955421,28.5407783358096,-12.));
#2778=CARTESIAN_POINT('Ctrl Pts',(38.165316949461,29.2300916124597,-12.));
#2779=CARTESIAN_POINT('Ctrl Pts',(38.7037393113772,30.6310434423902,-12.));
#2780=CARTESIAN_POINT('Ctrl Pts',(38.8316275370826,31.313057506875,-12.));
#2781=CARTESIAN_POINT('Ctrl Pts',(38.7969650068527,32.586644517184,-12.));
#2782=CARTESIAN_POINT('Ctrl Pts',(38.6727779606249,33.1663477951556,-12.));
#2783=CARTESIAN_POINT('Ctrl Pts',(38.2163708098846,34.1845443603475,-12.));
#2784=CARTESIAN_POINT('Ctrl Pts',(37.9114829824601,34.6187996813047,-12.));
#2785=CARTESIAN_POINT('Ctrl Pts',(37.2387377804973,35.250263952858,-12.));
#2786=CARTESIAN_POINT('Ctrl Pts',(36.9145269516979,35.472433285106,-12.));
#2787=CARTESIAN_POINT('Ctrl Pts',(36.2583570632326,35.7934789061883,-12.));
#2788=CARTESIAN_POINT('Ctrl Pts',(35.942550856078,35.9021588808676,-11.9999999999999));
#2789=CARTESIAN_POINT('Ctrl Pts',(35.3801610952504,36.032863911211,-11.9999999999999));
#2790=CARTESIAN_POINT('Ctrl Pts',(35.1428391293616,36.0699326847299,-12.));
#2791=CARTESIAN_POINT('Ctrl Pts',(34.6425077405691,36.1193164096201,-12.));
#2792=CARTESIAN_POINT('Ctrl Pts',(34.3819601209578,36.129,-12.));
#2793=CARTESIAN_POINT('Ctrl Pts',(34.1201917092255,36.129,-12.));
#2794=CARTESIAN_POINT('Origin',(35.5,33.6829785824378,-5.25363326213709));
#2795=CARTESIAN_POINT('Origin',(35.5,40.0328059222874,1.09619407771255));
#2796=CARTESIAN_POINT('',(42.,40.0328059222874,1.09619407771255));
#2797=CARTESIAN_POINT('Origin',(0.,11.2578847610456,-12.));
#2798=CARTESIAN_POINT('Ctrl Pts',(20.5962444346051,0.747449297089088,-12.));
#2799=CARTESIAN_POINT('Ctrl Pts',(21.2390820696303,3.78431530465896,-12.));
#2800=CARTESIAN_POINT('Ctrl Pts',(22.2975595241984,6.70303378913364,-12.));
#2801=CARTESIAN_POINT('Ctrl Pts',(24.9968808181503,12.2527272111962,-12.));
#2802=CARTESIAN_POINT('Ctrl Pts',(26.610434059301,14.8891953571443,-12.));
#2803=CARTESIAN_POINT('Ctrl Pts',(28.3816143297029,17.4048955339835,-12.));
#2804=CARTESIAN_POINT('Ctrl Pts',(20.596244434605,0.74744929708879,-12.));
#2805=CARTESIAN_POINT('Ctrl Pts',(21.1613210092013,3.25858291925855,-12.));
#2806=CARTESIAN_POINT('Ctrl Pts',(22.1812150361504,6.23367544055001,-12.));
#2807=CARTESIAN_POINT('Ctrl Pts',(23.1891990427459,8.53653600988499,-12.));
#2808=CARTESIAN_POINT('Ctrl Pts',(23.9609794192036,10.1290227406152,-12.));
#2809=CARTESIAN_POINT('Ctrl Pts',(25.7823829788857,13.6031890424414,-12.));
#2810=CARTESIAN_POINT('Ctrl Pts',(27.1765033738634,15.6691693254448,-12.));
#2811=CARTESIAN_POINT('Ctrl Pts',(28.3816143297029,17.4048955339835,-12.));
#2812=CARTESIAN_POINT('Ctrl Pts',(23.2376991893209,-0.024335968377986,-13.0220308480762));
#2813=CARTESIAN_POINT('Ctrl Pts',(23.7305191570644,2.20962699280917,-13.0256577669961));
#2814=CARTESIAN_POINT('Ctrl Pts',(24.6202955991267,4.88483264895717,-13.0294974147698));
#2815=CARTESIAN_POINT('Ctrl Pts',(25.4998000600927,6.98170680800799,-13.0300590892466));
#2816=CARTESIAN_POINT('Ctrl Pts',(26.1731079233216,8.43838693218488,-13.02992040609));
#2817=CARTESIAN_POINT('Ctrl Pts',(27.7619659832267,11.6312922977377,-13.0281610197144));
#2818=CARTESIAN_POINT('Ctrl Pts',(28.9771407504936,13.5613937028796,-13.0245260258121));
#2819=CARTESIAN_POINT('Ctrl Pts',(30.026411502146,15.1757567393514,-13.0245925687649));
#2820=CARTESIAN_POINT('Ctrl Pts',(25.931131104753,-0.807123187897357,-13.9013949822045));
#2821=CARTESIAN_POINT('Ctrl Pts',(26.3513326340419,1.14558620901654,-13.9072946395022));
#2822=CARTESIAN_POINT('Ctrl Pts',(27.110116721175,3.51635644960041,-13.91354127667));
#2823=CARTESIAN_POINT('Ctrl Pts',(27.860117567693,5.4041870432096,-13.9144567257116));
#2824=CARTESIAN_POINT('Ctrl Pts',(28.4341922350222,6.72307621516492,-13.9142328347302));
#2825=CARTESIAN_POINT('Ctrl Pts',(29.7887236073948,9.63069552384335,-13.9113756008086));
#2826=CARTESIAN_POINT('Ctrl Pts',(30.8239145013911,11.4232027776042,-13.9054685749033));
#2827=CARTESIAN_POINT('Ctrl Pts',(31.7169786213176,12.9143959904237,-13.9055830002992));
#2828=CARTESIAN_POINT('Ctrl Pts',(28.6621056928974,-1.59671729247019,-14.6333797638468));
#2829=CARTESIAN_POINT('Ctrl Pts',(29.009578553657,0.0722079501577157,-14.6401406898532));
#2830=CARTESIAN_POINT('Ctrl Pts',(29.6370676604223,2.1357231640079,-14.6472997038356));
#2831=CARTESIAN_POINT('Ctrl Pts',(30.2572264759232,3.81261567751434,-14.6483498394428));
#2832=CARTESIAN_POINT('Ctrl Pts',(30.73184906225,4.99248447780608,-14.6480942636236));
#2833=CARTESIAN_POINT('Ctrl Pts',(31.8515979492574,7.61232463014497,-14.644822702974));
#2834=CARTESIAN_POINT('Ctrl Pts',(32.7068249321828,9.2661772521222,-14.6380567942025));
#2835=CARTESIAN_POINT('Ctrl Pts',(33.4441436630441,10.6330821023328,-14.6381915580027));
#2836=CARTESIAN_POINT('Ctrl Pts',(-6.72229188966,-0.613230477908813,-2.));
#2837=CARTESIAN_POINT('Ctrl Pts',(-14.5196674656047,-0.613230477908813,
-2.));
#2838=CARTESIAN_POINT('Ctrl Pts',(-22.3199359682406,-0.613230477908813,
-2.));
#2839=CARTESIAN_POINT('Ctrl Pts',(-30.122001422621,-0.613230477908813,-2.));
#2840=CARTESIAN_POINT('Ctrl Pts',(-6.53642275946386,0.0242097699317266,
-3.55573091030582));
#2841=CARTESIAN_POINT('Ctrl Pts',(-14.3291427413851,-0.0344345494615943,
-3.66799934880835));
#2842=CARTESIAN_POINT('Ctrl Pts',(-22.1243795373289,-0.10654134867216,-3.77351626781233));
#2843=CARTESIAN_POINT('Ctrl Pts',(-29.9207883364588,-0.191915068106068,
-3.87208682305428));
#2844=CARTESIAN_POINT('Ctrl Pts',(-6.16494400842294,1.83408876426107,-6.44544737947539));
#2845=CARTESIAN_POINT('Ctrl Pts',(-13.9484212848866,1.72335717338538,-6.79090880425617));
#2846=CARTESIAN_POINT('Ctrl Pts',(-21.7336217345453,1.57353065713377,-7.12464129202794));
#2847=CARTESIAN_POINT('Ctrl Pts',(-29.518817447454,1.38705548406721,-7.44609581984103));
#2848=CARTESIAN_POINT('Ctrl Pts',(-5.58768910057396,6.51142122758971,-10.171771996769));
#2849=CARTESIAN_POINT('Ctrl Pts',(-13.3637511825872,6.51135190968923,-10.8583267586668));
#2850=CARTESIAN_POINT('Ctrl Pts',(-21.14084806503,6.44360615167357,-11.5407461844319));
#2851=CARTESIAN_POINT('Ctrl Pts',(-28.9173484113378,6.31415062637035,-12.216745759203));
#2852=CARTESIAN_POINT('Ctrl Pts',(-5.30092629707115,10.7317811329204,-11.2457077206656));
#2853=CARTESIAN_POINT('Ctrl Pts',(-13.0860864203714,10.9353642729379,-12.0430746448353));
#2854=CARTESIAN_POINT('Ctrl Pts',(-20.8736017739358,11.0647145559111,-12.8374511335659));
#2855=CARTESIAN_POINT('Ctrl Pts',(-28.6614010677782,11.127368205324,-13.635469674419));
#2856=CARTESIAN_POINT('Ctrl Pts',(-5.19576814403411,13.266829887979,-11.2349501074013));
#2857=CARTESIAN_POINT('Ctrl Pts',(-12.9931437199788,13.5936632878137,-12.0326167504562));
#2858=CARTESIAN_POINT('Ctrl Pts',(-20.7934122226147,13.8411315276235,-12.8305793381017));
#2859=CARTESIAN_POINT('Ctrl Pts',(-28.5954776769951,14.0207553461582,-13.6287257527863));
#2860=CARTESIAN_POINT('Ctrl Pts',(-25.904183298869,13.956084525791,-13.3534080216904));
#2861=CARTESIAN_POINT('Ctrl Pts',(-19.0143477444636,13.7835406578961,-12.6485821550439));
#2862=CARTESIAN_POINT('Ctrl Pts',(-12.1260119414451,13.5570508820621,-11.9439097120261));
#2863=CARTESIAN_POINT('Ctrl Pts',(-5.23993075580132,13.2686801502609,-11.2394679149551));
#2864=CARTESIAN_POINT('Origin',(-42.,44.129,-15.));
#2865=CARTESIAN_POINT('Origin',(42.,44.129,-2.));
#2866=UNCERTAINTY_MEASURE_WITH_UNIT(LENGTH_MEASURE(0.01),#2870,
'DISTANCE_ACCURACY_VALUE',
'Maximum model space distance between geometric entities at asserted c
onnectivities');
#2867=UNCERTAINTY_MEASURE_WITH_UNIT(LENGTH_MEASURE(0.01),#2870,
'DISTANCE_ACCURACY_VALUE',
'Maximum model space distance between geometric entities at asserted c
onnectivities');
#2868=(
GEOMETRIC_REPRESENTATION_CONTEXT(3)
GLOBAL_UNCERTAINTY_ASSIGNED_CONTEXT((#2866))
GLOBAL_UNIT_ASSIGNED_CONTEXT((#2870,#2872,#2873))
REPRESENTATION_CONTEXT('','3D')
);
#2869=(
GEOMETRIC_REPRESENTATION_CONTEXT(3)
GLOBAL_UNCERTAINTY_ASSIGNED_CONTEXT((#2867))
GLOBAL_UNIT_ASSIGNED_CONTEXT((#2870,#2872,#2873))
REPRESENTATION_CONTEXT('','3D')
);
#2870=(
LENGTH_UNIT()
NAMED_UNIT(*)
SI_UNIT(.MILLI.,.METRE.)
);
#2871=(
LENGTH_UNIT()
NAMED_UNIT(*)
SI_UNIT($,.METRE.)
);
#2872=(
NAMED_UNIT(*)
PLANE_ANGLE_UNIT()
SI_UNIT($,.RADIAN.)
);
#2873=(
NAMED_UNIT(*)
SI_UNIT($,.STERADIAN.)
SOLID_ANGLE_UNIT()
);
#2874=SHAPE_DEFINITION_REPRESENTATION(#2875,#2876);
#2875=PRODUCT_DEFINITION_SHAPE('',$,#2878);
#2876=SHAPE_REPRESENTATION('',(#1089),#2868);
#2877=PRODUCT_DEFINITION_CONTEXT('part definition',#2882,'design');
#2878=PRODUCT_DEFINITION('palm_cover_2','palm_cover_2',#2879,#2877);
#2879=PRODUCT_DEFINITION_FORMATION('',$,#2884);
#2880=PRODUCT_RELATED_PRODUCT_CATEGORY('palm_cover_2','palm_cover_2',(#2884));
#2881=APPLICATION_PROTOCOL_DEFINITION('international standard',
'automotive_design',2009,#2882);
#2882=APPLICATION_CONTEXT(
'Core Data for Automotive Mechanical Design Process');
#2883=PRODUCT_CONTEXT('part definition',#2882,'mechanical');
#2884=PRODUCT('palm_cover_2','palm_cover_2',$,(#2883));
#2885=PRESENTATION_STYLE_ASSIGNMENT((#2886));
#2886=SURFACE_STYLE_USAGE(.BOTH.,#2887);
#2887=SURFACE_SIDE_STYLE('',(#2888));
#2888=SURFACE_STYLE_FILL_AREA(#2889);
#2889=FILL_AREA_STYLE('Steel - Satin',(#2890));
#2890=FILL_AREA_STYLE_COLOUR('Steel - Satin',#2891);
#2891=COLOUR_RGB('Steel - Satin',0.627450980392157,0.627450980392157,0.627450980392157);
ENDSEC;
END-ISO-10303-21;
