# Supplementary material for: An open-source anthropomorphic robot hand system: HRI hand
Source: HardwareX. 2020 Feb 24;7:e00100. doi: 10.1016/j.ohx.2020.e00100 (PMC9041201; doi:10.1016/j.ohx.2020.e00100)
Supplement: Supplementary data 3 [file mmc3.zip › Hardware/stp files/FR12_S102.step]

ISO-10303-21;
HEADER;
/* Generated by software containing ST-Developer
 * from STEP Tools, Inc. (www.steptools.com) 
 */

FILE_DESCRIPTION(
/* description */ (''),
/* implementation_level */ '2;1');

FILE_NAME(
/* name */ 
'D:/[\X2\ACBDD76CB300\X0\] \X2\BB38C11CC791C5C5B958\X0\/[\X2\B17CBB38\X0\]
 \X2\B0B4AC00\X0\ \X2\C800C790C778AC83\X0\/2019-\X2\B17CBB38\X0\/Hardw
areX/cad_files/stp/FR12_S102.step',
/* time_stamp */ '2019-09-03T16:21:02+09:00',
/* author */ (''),
/* organization */ (''),
/* preprocessor_version */ 'ST-DEVELOPER v18',
/* originating_system */ 'Autodesk Translation Framework v8.6.0.1094',
/* authorisation */ '');

FILE_SCHEMA (('AUTOMOTIVE_DESIGN { 1 0 10303 214 3 1 1 }'));
ENDSEC;

DATA;
#10=MECHANICAL_DESIGN_GEOMETRIC_PRESENTATION_REPRESENTATION('',(#13),#2586);
#11=SHAPE_REPRESENTATION_RELATIONSHIP('SRR','None',#2593,#12);
#12=ADVANCED_BREP_SHAPE_REPRESENTATION('',(#14),#2585);
#13=STYLED_ITEM('',(#2603),#14);
#14=MANIFOLD_SOLID_BREP('Body1',#1470);
#15=CONICAL_SURFACE('',#1492,1.99999999914,0.785398163397448);
#16=CONICAL_SURFACE('',#1500,1.99999999914,0.785398163397448);
#17=CONICAL_SURFACE('',#1625,1.99999999914,0.785398163397448);
#18=CONICAL_SURFACE('',#1632,1.99999999914,0.785398163397448);
#19=CONICAL_SURFACE('',#1651,1.1625,0.785398163397448);
#20=CONICAL_SURFACE('',#1654,1.1625,0.785398163397448);
#21=CONICAL_SURFACE('',#1657,1.1625,0.785398163397448);
#22=CONICAL_SURFACE('',#1660,1.1625,0.785398163397448);
#23=CONICAL_SURFACE('',#1671,1.1875,0.785398163397448);
#24=CONICAL_SURFACE('',#1674,1.1875,0.785398163397448);
#25=CONICAL_SURFACE('',#1677,1.1875,0.785398163397448);
#26=CONICAL_SURFACE('',#1680,1.1875,0.785398163397448);
#27=CYLINDRICAL_SURFACE('',#1489,1.3);
#28=CYLINDRICAL_SURFACE('',#1504,1.3);
#29=CYLINDRICAL_SURFACE('',#1505,1.5);
#30=CYLINDRICAL_SURFACE('',#1507,1.5);
#31=CYLINDRICAL_SURFACE('',#1512,0.5);
#32=CYLINDRICAL_SURFACE('',#1517,2.);
#33=CYLINDRICAL_SURFACE('',#1603,0.5);
#34=CYLINDRICAL_SURFACE('',#1608,2.);
#35=CYLINDRICAL_SURFACE('',#1612,1.5);
#36=CYLINDRICAL_SURFACE('',#1621,1.3);
#37=CYLINDRICAL_SURFACE('',#1635,1.3);
#38=CYLINDRICAL_SURFACE('',#1636,1.5);
#39=CYLINDRICAL_SURFACE('',#1640,4.);
#40=CYLINDRICAL_SURFACE('',#1641,1.);
#41=CYLINDRICAL_SURFACE('',#1642,1.);
#42=CYLINDRICAL_SURFACE('',#1643,1.);
#43=CYLINDRICAL_SURFACE('',#1644,1.);
#44=CYLINDRICAL_SURFACE('',#1645,1.);
#45=CYLINDRICAL_SURFACE('',#1646,1.);
#46=CYLINDRICAL_SURFACE('',#1647,1.);
#47=CYLINDRICAL_SURFACE('',#1648,1.);
#48=CYLINDRICAL_SURFACE('',#1649,1.025);
#49=CYLINDRICAL_SURFACE('',#1652,1.025);
#50=CYLINDRICAL_SURFACE('',#1655,1.025);
#51=CYLINDRICAL_SURFACE('',#1658,1.025);
#52=CYLINDRICAL_SURFACE('',#1661,1.);
#53=CYLINDRICAL_SURFACE('',#1662,1.);
#54=CYLINDRICAL_SURFACE('',#1663,1.);
#55=CYLINDRICAL_SURFACE('',#1664,1.);
#56=CYLINDRICAL_SURFACE('',#1665,1.);
#57=CYLINDRICAL_SURFACE('',#1666,1.);
#58=CYLINDRICAL_SURFACE('',#1667,1.);
#59=CYLINDRICAL_SURFACE('',#1668,1.);
#60=CYLINDRICAL_SURFACE('',#1669,1.025);
#61=CYLINDRICAL_SURFACE('',#1672,1.025);
#62=CYLINDRICAL_SURFACE('',#1675,1.025);
#63=CYLINDRICAL_SURFACE('',#1678,1.025);
#64=FACE_BOUND('',#190,.T.);
#65=FACE_BOUND('',#191,.T.);
#66=FACE_BOUND('',#195,.T.);
#67=FACE_BOUND('',#196,.T.);
#68=FACE_BOUND('',#209,.T.);
#69=FACE_BOUND('',#210,.T.);
#70=FACE_BOUND('',#211,.T.);
#71=FACE_BOUND('',#212,.T.);
#72=FACE_BOUND('',#213,.T.);
#73=FACE_BOUND('',#214,.T.);
#74=FACE_BOUND('',#215,.T.);
#75=FACE_BOUND('',#216,.T.);
#76=FACE_BOUND('',#217,.T.);
#77=FACE_BOUND('',#218,.T.);
#78=FACE_BOUND('',#219,.T.);
#79=FACE_BOUND('',#220,.T.);
#80=FACE_BOUND('',#221,.T.);
#81=FACE_BOUND('',#222,.T.);
#82=FACE_BOUND('',#223,.T.);
#83=FACE_BOUND('',#224,.T.);
#84=FACE_BOUND('',#225,.T.);
#85=FACE_BOUND('',#226,.T.);
#86=FACE_BOUND('',#227,.T.);
#87=FACE_BOUND('',#228,.T.);
#88=FACE_BOUND('',#229,.T.);
#89=FACE_BOUND('',#230,.T.);
#90=FACE_BOUND('',#231,.T.);
#91=FACE_BOUND('',#232,.T.);
#92=FACE_BOUND('',#233,.T.);
#93=FACE_BOUND('',#236,.T.);
#94=FACE_BOUND('',#237,.T.);
#95=FACE_BOUND('',#238,.T.);
#96=FACE_BOUND('',#239,.T.);
#97=FACE_BOUND('',#240,.T.);
#98=FACE_BOUND('',#241,.T.);
#99=FACE_BOUND('',#242,.T.);
#100=FACE_BOUND('',#243,.T.);
#101=FACE_BOUND('',#244,.T.);
#102=FACE_BOUND('',#245,.T.);
#103=FACE_BOUND('',#246,.T.);
#104=FACE_BOUND('',#247,.T.);
#105=FACE_BOUND('',#248,.T.);
#106=FACE_BOUND('',#249,.T.);
#107=FACE_BOUND('',#250,.T.);
#108=FACE_BOUND('',#251,.T.);
#109=FACE_BOUND('',#252,.T.);
#110=FACE_BOUND('',#253,.T.);
#111=FACE_BOUND('',#254,.T.);
#112=FACE_BOUND('',#255,.T.);
#113=FACE_BOUND('',#256,.T.);
#114=FACE_BOUND('',#257,.T.);
#115=FACE_BOUND('',#258,.T.);
#116=FACE_BOUND('',#259,.T.);
#117=FACE_BOUND('',#260,.T.);
#118=FACE_BOUND('',#268,.T.);
#119=FACE_BOUND('',#269,.T.);
#120=FACE_BOUND('',#273,.T.);
#121=FACE_BOUND('',#274,.T.);
#122=FACE_OUTER_BOUND('',#189,.T.);
#123=FACE_OUTER_BOUND('',#192,.T.);
#124=FACE_OUTER_BOUND('',#193,.T.);
#125=FACE_OUTER_BOUND('',#194,.T.);
#126=FACE_OUTER_BOUND('',#197,.T.);
#127=FACE_OUTER_BOUND('',#198,.T.);
#128=FACE_OUTER_BOUND('',#199,.T.);
#129=FACE_OUTER_BOUND('',#200,.T.);
#130=FACE_OUTER_BOUND('',#201,.T.);
#131=FACE_OUTER_BOUND('',#202,.T.);
#132=FACE_OUTER_BOUND('',#203,.T.);
#133=FACE_OUTER_BOUND('',#204,.T.);
#134=FACE_OUTER_BOUND('',#205,.T.);
#135=FACE_OUTER_BOUND('',#206,.T.);
#136=FACE_OUTER_BOUND('',#207,.T.);
#137=FACE_OUTER_BOUND('',#208,.T.);
#138=FACE_OUTER_BOUND('',#234,.T.);
#139=FACE_OUTER_BOUND('',#235,.T.);
#140=FACE_OUTER_BOUND('',#261,.T.);
#141=FACE_OUTER_BOUND('',#262,.T.);
#142=FACE_OUTER_BOUND('',#263,.T.);
#143=FACE_OUTER_BOUND('',#264,.T.);
#144=FACE_OUTER_BOUND('',#265,.T.);
#145=FACE_OUTER_BOUND('',#266,.T.);
#146=FACE_OUTER_BOUND('',#267,.T.);
#147=FACE_OUTER_BOUND('',#270,.T.);
#148=FACE_OUTER_BOUND('',#271,.T.);
#149=FACE_OUTER_BOUND('',#272,.T.);
#150=FACE_OUTER_BOUND('',#275,.T.);
#151=FACE_OUTER_BOUND('',#276,.T.);
#152=FACE_OUTER_BOUND('',#277,.T.);
#153=FACE_OUTER_BOUND('',#278,.T.);
#154=FACE_OUTER_BOUND('',#279,.T.);
#155=FACE_OUTER_BOUND('',#280,.T.);
#156=FACE_OUTER_BOUND('',#281,.T.);
#157=FACE_OUTER_BOUND('',#282,.T.);
#158=FACE_OUTER_BOUND('',#283,.T.);
#159=FACE_OUTER_BOUND('',#284,.T.);
#160=FACE_OUTER_BOUND('',#285,.T.);
#161=FACE_OUTER_BOUND('',#286,.T.);
#162=FACE_OUTER_BOUND('',#287,.T.);
#163=FACE_OUTER_BOUND('',#288,.T.);
#164=FACE_OUTER_BOUND('',#289,.T.);
#165=FACE_OUTER_BOUND('',#290,.T.);
#166=FACE_OUTER_BOUND('',#291,.T.);
#167=FACE_OUTER_BOUND('',#292,.T.);
#168=FACE_OUTER_BOUND('',#293,.T.);
#169=FACE_OUTER_BOUND('',#294,.T.);
#170=FACE_OUTER_BOUND('',#295,.T.);
#171=FACE_OUTER_BOUND('',#296,.T.);
#172=FACE_OUTER_BOUND('',#297,.T.);
#173=FACE_OUTER_BOUND('',#298,.T.);
#174=FACE_OUTER_BOUND('',#299,.T.);
#175=FACE_OUTER_BOUND('',#300,.T.);
#176=FACE_OUTER_BOUND('',#301,.T.);
#177=FACE_OUTER_BOUND('',#302,.T.);
#178=FACE_OUTER_BOUND('',#303,.T.);
#179=FACE_OUTER_BOUND('',#304,.T.);
#180=FACE_OUTER_BOUND('',#305,.T.);
#181=FACE_OUTER_BOUND('',#306,.T.);
#182=FACE_OUTER_BOUND('',#307,.T.);
#183=FACE_OUTER_BOUND('',#308,.T.);
#184=FACE_OUTER_BOUND('',#309,.T.);
#185=FACE_OUTER_BOUND('',#310,.T.);
#186=FACE_OUTER_BOUND('',#311,.T.);
#187=FACE_OUTER_BOUND('',#312,.T.);
#188=FACE_OUTER_BOUND('',#313,.T.);
#189=EDGE_LOOP('',(#963,#964,#965,#966,#967,#968));
#190=EDGE_LOOP('',(#969));
#191=EDGE_LOOP('',(#970));
#192=EDGE_LOOP('',(#971,#972,#973,#974,#975));
#193=EDGE_LOOP('',(#976,#977,#978,#979,#980,#981));
#194=EDGE_LOOP('',(#982,#983,#984,#985,#986,#987));
#195=EDGE_LOOP('',(#988,#989));
#196=EDGE_LOOP('',(#990,#991));
#197=EDGE_LOOP('',(#992,#993,#994,#995,#996,#997,#998));
#198=EDGE_LOOP('',(#999,#1000,#1001,#1002,#1003,#1004));
#199=EDGE_LOOP('',(#1005,#1006,#1007,#1008));
#200=EDGE_LOOP('',(#1009,#1010,#1011,#1012));
#201=EDGE_LOOP('',(#1013,#1014,#1015,#1016));
#202=EDGE_LOOP('',(#1017,#1018,#1019,#1020));
#203=EDGE_LOOP('',(#1021,#1022,#1023,#1024));
#204=EDGE_LOOP('',(#1025,#1026,#1027,#1028));
#205=EDGE_LOOP('',(#1029,#1030,#1031,#1032));
#206=EDGE_LOOP('',(#1033,#1034,#1035,#1036));
#207=EDGE_LOOP('',(#1037,#1038,#1039,#1040));
#208=EDGE_LOOP('',(#1041,#1042,#1043,#1044));
#209=EDGE_LOOP('',(#1045));
#210=EDGE_LOOP('',(#1046,#1047));
#211=EDGE_LOOP('',(#1048,#1049));
#212=EDGE_LOOP('',(#1050,#1051));
#213=EDGE_LOOP('',(#1052,#1053));
#214=EDGE_LOOP('',(#1054,#1055));
#215=EDGE_LOOP('',(#1056,#1057));
#216=EDGE_LOOP('',(#1058,#1059));
#217=EDGE_LOOP('',(#1060,#1061));
#218=EDGE_LOOP('',(#1062));
#219=EDGE_LOOP('',(#1063));
#220=EDGE_LOOP('',(#1064));
#221=EDGE_LOOP('',(#1065));
#222=EDGE_LOOP('',(#1066,#1067));
#223=EDGE_LOOP('',(#1068,#1069));
#224=EDGE_LOOP('',(#1070,#1071));
#225=EDGE_LOOP('',(#1072,#1073));
#226=EDGE_LOOP('',(#1074,#1075));
#227=EDGE_LOOP('',(#1076,#1077));
#228=EDGE_LOOP('',(#1078,#1079));
#229=EDGE_LOOP('',(#1080,#1081));
#230=EDGE_LOOP('',(#1082));
#231=EDGE_LOOP('',(#1083));
#232=EDGE_LOOP('',(#1084));
#233=EDGE_LOOP('',(#1085));
#234=EDGE_LOOP('',(#1086,#1087,#1088,#1089));
#235=EDGE_LOOP('',(#1090,#1091,#1092,#1093));
#236=EDGE_LOOP('',(#1094));
#237=EDGE_LOOP('',(#1095,#1096));
#238=EDGE_LOOP('',(#1097,#1098));
#239=EDGE_LOOP('',(#1099,#1100));
#240=EDGE_LOOP('',(#1101,#1102));
#241=EDGE_LOOP('',(#1103,#1104));
#242=EDGE_LOOP('',(#1105,#1106));
#243=EDGE_LOOP('',(#1107,#1108));
#244=EDGE_LOOP('',(#1109,#1110));
#245=EDGE_LOOP('',(#1111));
#246=EDGE_LOOP('',(#1112));
#247=EDGE_LOOP('',(#1113));
#248=EDGE_LOOP('',(#1114));
#249=EDGE_LOOP('',(#1115,#1116));
#250=EDGE_LOOP('',(#1117,#1118));
#251=EDGE_LOOP('',(#1119,#1120));
#252=EDGE_LOOP('',(#1121,#1122));
#253=EDGE_LOOP('',(#1123,#1124));
#254=EDGE_LOOP('',(#1125,#1126));
#255=EDGE_LOOP('',(#1127,#1128));
#256=EDGE_LOOP('',(#1129,#1130));
#257=EDGE_LOOP('',(#1131));
#258=EDGE_LOOP('',(#1132));
#259=EDGE_LOOP('',(#1133));
#260=EDGE_LOOP('',(#1134));
#261=EDGE_LOOP('',(#1135,#1136,#1137,#1138));
#262=EDGE_LOOP('',(#1139,#1140,#1141,#1142));
#263=EDGE_LOOP('',(#1143,#1144,#1145,#1146));
#264=EDGE_LOOP('',(#1147,#1148,#1149,#1150));
#265=EDGE_LOOP('',(#1151,#1152,#1153,#1154));
#266=EDGE_LOOP('',(#1155,#1156,#1157,#1158));
#267=EDGE_LOOP('',(#1159,#1160,#1161,#1162,#1163,#1164));
#268=EDGE_LOOP('',(#1165,#1166));
#269=EDGE_LOOP('',(#1167,#1168));
#270=EDGE_LOOP('',(#1169,#1170,#1171,#1172,#1173,#1174,#1175));
#271=EDGE_LOOP('',(#1176,#1177,#1178,#1179,#1180,#1181,#1182));
#272=EDGE_LOOP('',(#1183,#1184,#1185,#1186,#1187,#1188));
#273=EDGE_LOOP('',(#1189,#1190));
#274=EDGE_LOOP('',(#1191,#1192));
#275=EDGE_LOOP('',(#1193,#1194,#1195,#1196,#1197,#1198));
#276=EDGE_LOOP('',(#1199,#1200,#1201,#1202,#1203,#1204));
#277=EDGE_LOOP('',(#1205,#1206,#1207,#1208));
#278=EDGE_LOOP('',(#1209,#1210,#1211,#1212));
#279=EDGE_LOOP('',(#1213,#1214,#1215,#1216));
#280=EDGE_LOOP('',(#1217,#1218,#1219,#1220));
#281=EDGE_LOOP('',(#1221,#1222,#1223,#1224));
#282=EDGE_LOOP('',(#1225,#1226,#1227,#1228,#1229,#1230));
#283=EDGE_LOOP('',(#1231,#1232,#1233,#1234,#1235,#1236));
#284=EDGE_LOOP('',(#1237,#1238,#1239,#1240,#1241,#1242));
#285=EDGE_LOOP('',(#1243,#1244,#1245,#1246,#1247,#1248));
#286=EDGE_LOOP('',(#1249,#1250,#1251,#1252,#1253,#1254));
#287=EDGE_LOOP('',(#1255,#1256,#1257,#1258,#1259,#1260));
#288=EDGE_LOOP('',(#1261,#1262,#1263,#1264,#1265,#1266));
#289=EDGE_LOOP('',(#1267,#1268,#1269,#1270,#1271,#1272));
#290=EDGE_LOOP('',(#1273,#1274,#1275,#1276));
#291=EDGE_LOOP('',(#1277,#1278,#1279,#1280));
#292=EDGE_LOOP('',(#1281,#1282,#1283,#1284));
#293=EDGE_LOOP('',(#1285,#1286,#1287,#1288));
#294=EDGE_LOOP('',(#1289,#1290,#1291,#1292));
#295=EDGE_LOOP('',(#1293,#1294,#1295,#1296));
#296=EDGE_LOOP('',(#1297,#1298,#1299,#1300));
#297=EDGE_LOOP('',(#1301,#1302,#1303,#1304));
#298=EDGE_LOOP('',(#1305,#1306,#1307,#1308,#1309,#1310));
#299=EDGE_LOOP('',(#1311,#1312,#1313,#1314,#1315,#1316));
#300=EDGE_LOOP('',(#1317,#1318,#1319,#1320,#1321,#1322));
#301=EDGE_LOOP('',(#1323,#1324,#1325,#1326,#1327,#1328));
#302=EDGE_LOOP('',(#1329,#1330,#1331,#1332,#1333,#1334));
#303=EDGE_LOOP('',(#1335,#1336,#1337,#1338,#1339,#1340));
#304=EDGE_LOOP('',(#1341,#1342,#1343,#1344,#1345,#1346));
#305=EDGE_LOOP('',(#1347,#1348,#1349,#1350,#1351,#1352));
#306=EDGE_LOOP('',(#1353,#1354,#1355,#1356));
#307=EDGE_LOOP('',(#1357,#1358,#1359,#1360));
#308=EDGE_LOOP('',(#1361,#1362,#1363,#1364));
#309=EDGE_LOOP('',(#1365,#1366,#1367,#1368));
#310=EDGE_LOOP('',(#1369,#1370,#1371,#1372));
#311=EDGE_LOOP('',(#1373,#1374,#1375,#1376));
#312=EDGE_LOOP('',(#1377,#1378,#1379,#1380));
#313=EDGE_LOOP('',(#1381,#1382,#1383,#1384));
#314=LINE('',#2164,#395);
#315=LINE('',#2168,#396);
#316=LINE('',#2170,#397);
#317=LINE('',#2171,#398);
#318=LINE('',#2180,#399);
#319=LINE('',#2184,#400);
#320=LINE('',#2193,#401);
#321=LINE('',#2195,#402);
#322=LINE('',#2197,#403);
#323=LINE('',#2200,#404);
#324=LINE('',#2209,#405);
#325=LINE('',#2214,#406);
#326=LINE('',#2216,#407);
#327=LINE('',#2217,#408);
#328=LINE('',#2219,#409);
#329=LINE('',#2221,#410);
#330=LINE('',#2223,#411);
#331=LINE('',#2229,#412);
#332=LINE('',#2233,#413);
#333=LINE('',#2236,#414);
#334=LINE('',#2238,#415);
#335=LINE('',#2241,#416);
#336=LINE('',#2244,#417);
#337=LINE('',#2246,#418);
#338=LINE('',#2247,#419);
#339=LINE('',#2332,#420);
#340=LINE('',#2333,#421);
#341=LINE('',#2336,#422);
#342=LINE('',#2337,#423);
#343=LINE('',#2425,#424);
#344=LINE('',#2428,#425);
#345=LINE('',#2432,#426);
#346=LINE('',#2435,#427);
#347=LINE('',#2436,#428);
#348=LINE('',#2440,#429);
#349=LINE('',#2441,#430);
#350=LINE('',#2442,#431);
#351=LINE('',#2448,#432);
#352=LINE('',#2453,#433);
#353=LINE('',#2454,#434);
#354=LINE('',#2465,#435);
#355=LINE('',#2473,#436);
#356=LINE('',#2481,#437);
#357=LINE('',#2482,#438);
#358=LINE('',#2491,#439);
#359=LINE('',#2494,#440);
#360=LINE('',#2496,#441);
#361=LINE('',#2497,#442);
#362=LINE('',#2502,#443);
#363=LINE('',#2504,#444);
#364=LINE('',#2506,#445);
#365=LINE('',#2508,#446);
#366=LINE('',#2510,#447);
#367=LINE('',#2512,#448);
#368=LINE('',#2514,#449);
#369=LINE('',#2516,#450);
#370=LINE('',#2518,#451);
#371=LINE('',#2521,#452);
#372=LINE('',#2524,#453);
#373=LINE('',#2527,#454);
#374=LINE('',#2530,#455);
#375=LINE('',#2533,#456);
#376=LINE('',#2536,#457);
#377=LINE('',#2539,#458);
#378=LINE('',#2542,#459);
#379=LINE('',#2544,#460);
#380=LINE('',#2546,#461);
#381=LINE('',#2548,#462);
#382=LINE('',#2550,#463);
#383=LINE('',#2552,#464);
#384=LINE('',#2554,#465);
#385=LINE('',#2556,#466);
#386=LINE('',#2558,#467);
#387=LINE('',#2561,#468);
#388=LINE('',#2564,#469);
#389=LINE('',#2567,#470);
#390=LINE('',#2570,#471);
#391=LINE('',#2573,#472);
#392=LINE('',#2576,#473);
#393=LINE('',#2579,#474);
#394=LINE('',#2582,#475);
#395=VECTOR('',#1687,25.);
#396=VECTOR('',#1690,8.);
#397=VECTOR('',#1691,28.);
#398=VECTOR('',#1692,8.);
#399=VECTOR('',#1701,1.3);
#400=VECTOR('',#1706,1.99999999914);
#401=VECTOR('',#1715,8.);
#402=VECTOR('',#1716,28.);
#403=VECTOR('',#1717,8.);
#404=VECTOR('',#1720,25.);
#405=VECTOR('',#1729,1.99999999914);
#406=VECTOR('',#1736,1.3);
#407=VECTOR('',#1739,1.5);
#408=VECTOR('',#1740,1.5);
#409=VECTOR('',#1743,1.5);
#410=VECTOR('',#1746,1.5);
#411=VECTOR('',#1749,1.5);
#412=VECTOR('',#1756,1.5);
#413=VECTOR('',#1761,28.);
#414=VECTOR('',#1764,1.5);
#415=VECTOR('',#1767,1.5);
#416=VECTOR('',#1772,28.);
#417=VECTOR('',#1775,33.);
#418=VECTOR('',#1776,28.);
#419=VECTOR('',#1777,33.);
#420=VECTOR('',#1862,33.);
#421=VECTOR('',#1863,1.5);
#422=VECTOR('',#1866,33.);
#423=VECTOR('',#1867,28.);
#424=VECTOR('',#1956,28.);
#425=VECTOR('',#1959,1.5);
#426=VECTOR('',#1964,28.);
#427=VECTOR('',#1969,1.5);
#428=VECTOR('',#1970,1.5);
#429=VECTOR('',#1973,1.5);
#430=VECTOR('',#1974,8.);
#431=VECTOR('',#1975,8.);
#432=VECTOR('',#1982,1.5);
#433=VECTOR('',#1987,8.);
#434=VECTOR('',#1988,25.);
#435=VECTOR('',#1999,1.3);
#436=VECTOR('',#2008,1.99999999914);
#437=VECTOR('',#2017,25.);
#438=VECTOR('',#2018,8.);
#439=VECTOR('',#2027,1.99999999914);
#440=VECTOR('',#2032,1.3);
#441=VECTOR('',#2035,1.5);
#442=VECTOR('',#2036,1.5);
#443=VECTOR('',#2045,4.);
#444=VECTOR('',#2048,1.);
#445=VECTOR('',#2051,1.);
#446=VECTOR('',#2054,1.);
#447=VECTOR('',#2057,1.);
#448=VECTOR('',#2060,1.);
#449=VECTOR('',#2063,1.);
#450=VECTOR('',#2066,1.);
#451=VECTOR('',#2069,1.);
#452=VECTOR('',#2072,1.025);
#453=VECTOR('',#2077,1.1625);
#454=VECTOR('',#2080,1.025);
#455=VECTOR('',#2085,1.1625);
#456=VECTOR('',#2088,1.025);
#457=VECTOR('',#2093,1.1625);
#458=VECTOR('',#2096,1.025);
#459=VECTOR('',#2101,1.1625);
#460=VECTOR('',#2104,1.);
#461=VECTOR('',#2107,1.);
#462=VECTOR('',#2110,1.);
#463=VECTOR('',#2113,1.);
#464=VECTOR('',#2116,1.);
#465=VECTOR('',#2119,1.);
#466=VECTOR('',#2122,1.);
#467=VECTOR('',#2125,1.);
#468=VECTOR('',#2128,1.025);
#469=VECTOR('',#2133,1.1875);
#470=VECTOR('',#2136,1.025);
#471=VECTOR('',#2141,1.1875);
#472=VECTOR('',#2144,1.025);
#473=VECTOR('',#2149,1.1875);
#474=VECTOR('',#2152,1.025);
#475=VECTOR('',#2157,1.1875);
#476=CIRCLE('',#1485,1.5);
#477=CIRCLE('',#1486,1.5);
#478=CIRCLE('',#1487,1.3);
#479=CIRCLE('',#1488,1.3);
#480=CIRCLE('',#1490,1.3);
#481=CIRCLE('',#1491,1.3);
#482=CIRCLE('',#1493,2.7);
#483=CIRCLE('',#1494,2.7);
#484=CIRCLE('',#1496,1.5);
#485=CIRCLE('',#1497,1.5);
#486=CIRCLE('',#1498,2.7);
#487=CIRCLE('',#1499,2.7);
#488=CIRCLE('',#1501,1.3);
#489=CIRCLE('',#1502,1.3);
#490=CIRCLE('',#1503,1.3);
#491=CIRCLE('',#1510,0.5);
#492=CIRCLE('',#1511,2.);
#493=CIRCLE('',#1513,0.5);
#494=CIRCLE('',#1515,2.);
#495=CIRCLE('',#1519,4.);
#496=CIRCLE('',#1520,1.);
#497=CIRCLE('',#1521,1.);
#498=CIRCLE('',#1522,1.);
#499=CIRCLE('',#1523,1.);
#500=CIRCLE('',#1524,1.);
#501=CIRCLE('',#1525,1.);
#502=CIRCLE('',#1526,1.);
#503=CIRCLE('',#1527,1.);
#504=CIRCLE('',#1528,1.);
#505=CIRCLE('',#1529,1.);
#506=CIRCLE('',#1530,1.);
#507=CIRCLE('',#1531,1.);
#508=CIRCLE('',#1532,1.);
#509=CIRCLE('',#1533,1.);
#510=CIRCLE('',#1534,1.);
#511=CIRCLE('',#1535,1.);
#512=CIRCLE('',#1536,1.3);
#513=CIRCLE('',#1537,1.3);
#514=CIRCLE('',#1538,1.3);
#515=CIRCLE('',#1539,1.3);
#516=CIRCLE('',#1540,1.);
#517=CIRCLE('',#1541,1.);
#518=CIRCLE('',#1542,1.);
#519=CIRCLE('',#1543,1.);
#520=CIRCLE('',#1544,1.);
#521=CIRCLE('',#1545,1.);
#522=CIRCLE('',#1546,1.);
#523=CIRCLE('',#1547,1.);
#524=CIRCLE('',#1548,1.);
#525=CIRCLE('',#1549,1.);
#526=CIRCLE('',#1550,1.);
#527=CIRCLE('',#1551,1.);
#528=CIRCLE('',#1552,1.);
#529=CIRCLE('',#1553,1.);
#530=CIRCLE('',#1554,1.);
#531=CIRCLE('',#1555,1.);
#532=CIRCLE('',#1556,1.35);
#533=CIRCLE('',#1557,1.35);
#534=CIRCLE('',#1558,1.35);
#535=CIRCLE('',#1559,1.35);
#536=CIRCLE('',#1562,4.);
#537=CIRCLE('',#1563,1.);
#538=CIRCLE('',#1564,1.);
#539=CIRCLE('',#1565,1.);
#540=CIRCLE('',#1566,1.);
#541=CIRCLE('',#1567,1.);
#542=CIRCLE('',#1568,1.);
#543=CIRCLE('',#1569,1.);
#544=CIRCLE('',#1570,1.);
#545=CIRCLE('',#1571,1.);
#546=CIRCLE('',#1572,1.);
#547=CIRCLE('',#1573,1.);
#548=CIRCLE('',#1574,1.);
#549=CIRCLE('',#1575,1.);
#550=CIRCLE('',#1576,1.);
#551=CIRCLE('',#1577,1.);
#552=CIRCLE('',#1578,1.);
#553=CIRCLE('',#1579,1.025);
#554=CIRCLE('',#1580,1.025);
#555=CIRCLE('',#1581,1.025);
#556=CIRCLE('',#1582,1.025);
#557=CIRCLE('',#1583,1.);
#558=CIRCLE('',#1584,1.);
#559=CIRCLE('',#1585,1.);
#560=CIRCLE('',#1586,1.);
#561=CIRCLE('',#1587,1.);
#562=CIRCLE('',#1588,1.);
#563=CIRCLE('',#1589,1.);
#564=CIRCLE('',#1590,1.);
#565=CIRCLE('',#1591,1.);
#566=CIRCLE('',#1592,1.);
#567=CIRCLE('',#1593,1.);
#568=CIRCLE('',#1594,1.);
#569=CIRCLE('',#1595,1.);
#570=CIRCLE('',#1596,1.);
#571=CIRCLE('',#1597,1.);
#572=CIRCLE('',#1598,1.);
#573=CIRCLE('',#1599,1.025);
#574=CIRCLE('',#1600,1.025);
#575=CIRCLE('',#1601,1.025);
#576=CIRCLE('',#1602,1.025);
#577=CIRCLE('',#1604,0.5);
#578=CIRCLE('',#1605,0.5);
#579=CIRCLE('',#1607,2.);
#580=CIRCLE('',#1609,2.);
#581=CIRCLE('',#1613,1.5);
#582=CIRCLE('',#1614,1.5);
#583=CIRCLE('',#1616,1.5);
#584=CIRCLE('',#1617,1.3);
#585=CIRCLE('',#1618,1.3);
#586=CIRCLE('',#1619,1.3);
#587=CIRCLE('',#1620,1.3);
#588=CIRCLE('',#1622,1.3);
#589=CIRCLE('',#1623,1.3);
#590=CIRCLE('',#1624,1.3);
#591=CIRCLE('',#1626,2.7);
#592=CIRCLE('',#1627,2.7);
#593=CIRCLE('',#1629,1.5);
#594=CIRCLE('',#1630,2.7);
#595=CIRCLE('',#1631,2.7);
#596=CIRCLE('',#1633,1.3);
#597=CIRCLE('',#1634,1.3);
#598=CIRCLE('',#1650,1.025);
#599=CIRCLE('',#1653,1.025);
#600=CIRCLE('',#1656,1.025);
#601=CIRCLE('',#1659,1.025);
#602=CIRCLE('',#1670,1.025);
#603=CIRCLE('',#1673,1.025);
#604=CIRCLE('',#1676,1.025);
#605=CIRCLE('',#1679,1.025);
#606=VERTEX_POINT('',#2160);
#607=VERTEX_POINT('',#2161);
#608=VERTEX_POINT('',#2163);
#609=VERTEX_POINT('',#2165);
#610=VERTEX_POINT('',#2167);
#611=VERTEX_POINT('',#2169);
#612=VERTEX_POINT('',#2172);
#613=VERTEX_POINT('',#2174);
#614=VERTEX_POINT('',#2177);
#615=VERTEX_POINT('',#2178);
#616=VERTEX_POINT('',#2183);
#617=VERTEX_POINT('',#2185);
#618=VERTEX_POINT('',#2189);
#619=VERTEX_POINT('',#2190);
#620=VERTEX_POINT('',#2192);
#621=VERTEX_POINT('',#2194);
#622=VERTEX_POINT('',#2196);
#623=VERTEX_POINT('',#2198);
#624=VERTEX_POINT('',#2201);
#625=VERTEX_POINT('',#2202);
#626=VERTEX_POINT('',#2206);
#627=VERTEX_POINT('',#2207);
#628=VERTEX_POINT('',#2210);
#629=VERTEX_POINT('',#2225);
#630=VERTEX_POINT('',#2227);
#631=VERTEX_POINT('',#2231);
#632=VERTEX_POINT('',#2235);
#633=VERTEX_POINT('',#2243);
#634=VERTEX_POINT('',#2245);
#635=VERTEX_POINT('',#2248);
#636=VERTEX_POINT('',#2250);
#637=VERTEX_POINT('',#2251);
#638=VERTEX_POINT('',#2254);
#639=VERTEX_POINT('',#2255);
#640=VERTEX_POINT('',#2258);
#641=VERTEX_POINT('',#2259);
#642=VERTEX_POINT('',#2262);
#643=VERTEX_POINT('',#2263);
#644=VERTEX_POINT('',#2266);
#645=VERTEX_POINT('',#2267);
#646=VERTEX_POINT('',#2270);
#647=VERTEX_POINT('',#2271);
#648=VERTEX_POINT('',#2274);
#649=VERTEX_POINT('',#2275);
#650=VERTEX_POINT('',#2278);
#651=VERTEX_POINT('',#2279);
#652=VERTEX_POINT('',#2282);
#653=VERTEX_POINT('',#2284);
#654=VERTEX_POINT('',#2286);
#655=VERTEX_POINT('',#2288);
#656=VERTEX_POINT('',#2290);
#657=VERTEX_POINT('',#2291);
#658=VERTEX_POINT('',#2294);
#659=VERTEX_POINT('',#2295);
#660=VERTEX_POINT('',#2298);
#661=VERTEX_POINT('',#2299);
#662=VERTEX_POINT('',#2302);
#663=VERTEX_POINT('',#2303);
#664=VERTEX_POINT('',#2306);
#665=VERTEX_POINT('',#2307);
#666=VERTEX_POINT('',#2310);
#667=VERTEX_POINT('',#2311);
#668=VERTEX_POINT('',#2314);
#669=VERTEX_POINT('',#2315);
#670=VERTEX_POINT('',#2318);
#671=VERTEX_POINT('',#2319);
#672=VERTEX_POINT('',#2322);
#673=VERTEX_POINT('',#2324);
#674=VERTEX_POINT('',#2326);
#675=VERTEX_POINT('',#2328);
#676=VERTEX_POINT('',#2331);
#677=VERTEX_POINT('',#2335);
#678=VERTEX_POINT('',#2338);
#679=VERTEX_POINT('',#2340);
#680=VERTEX_POINT('',#2341);
#681=VERTEX_POINT('',#2344);
#682=VERTEX_POINT('',#2345);
#683=VERTEX_POINT('',#2348);
#684=VERTEX_POINT('',#2349);
#685=VERTEX_POINT('',#2352);
#686=VERTEX_POINT('',#2353);
#687=VERTEX_POINT('',#2356);
#688=VERTEX_POINT('',#2357);
#689=VERTEX_POINT('',#2360);
#690=VERTEX_POINT('',#2361);
#691=VERTEX_POINT('',#2364);
#692=VERTEX_POINT('',#2365);
#693=VERTEX_POINT('',#2368);
#694=VERTEX_POINT('',#2369);
#695=VERTEX_POINT('',#2372);
#696=VERTEX_POINT('',#2374);
#697=VERTEX_POINT('',#2376);
#698=VERTEX_POINT('',#2378);
#699=VERTEX_POINT('',#2380);
#700=VERTEX_POINT('',#2381);
#701=VERTEX_POINT('',#2384);
#702=VERTEX_POINT('',#2385);
#703=VERTEX_POINT('',#2388);
#704=VERTEX_POINT('',#2389);
#705=VERTEX_POINT('',#2392);
#706=VERTEX_POINT('',#2393);
#707=VERTEX_POINT('',#2396);
#708=VERTEX_POINT('',#2397);
#709=VERTEX_POINT('',#2400);
#710=VERTEX_POINT('',#2401);
#711=VERTEX_POINT('',#2404);
#712=VERTEX_POINT('',#2405);
#713=VERTEX_POINT('',#2408);
#714=VERTEX_POINT('',#2409);
#715=VERTEX_POINT('',#2412);
#716=VERTEX_POINT('',#2414);
#717=VERTEX_POINT('',#2416);
#718=VERTEX_POINT('',#2418);
#719=VERTEX_POINT('',#2421);
#720=VERTEX_POINT('',#2423);
#721=VERTEX_POINT('',#2427);
#722=VERTEX_POINT('',#2431);
#723=VERTEX_POINT('',#2438);
#724=VERTEX_POINT('',#2439);
#725=VERTEX_POINT('',#2444);
#726=VERTEX_POINT('',#2446);
#727=VERTEX_POINT('',#2450);
#728=VERTEX_POINT('',#2451);
#729=VERTEX_POINT('',#2455);
#730=VERTEX_POINT('',#2456);
#731=VERTEX_POINT('',#2459);
#732=VERTEX_POINT('',#2460);
#733=VERTEX_POINT('',#2464);
#734=VERTEX_POINT('',#2466);
#735=VERTEX_POINT('',#2468);
#736=VERTEX_POINT('',#2472);
#737=VERTEX_POINT('',#2474);
#738=VERTEX_POINT('',#2478);
#739=VERTEX_POINT('',#2479);
#740=VERTEX_POINT('',#2483);
#741=VERTEX_POINT('',#2484);
#742=VERTEX_POINT('',#2488);
#743=VERTEX_POINT('',#2489);
#744=VERTEX_POINT('',#2520);
#745=VERTEX_POINT('',#2526);
#746=VERTEX_POINT('',#2532);
#747=VERTEX_POINT('',#2538);
#748=VERTEX_POINT('',#2560);
#749=VERTEX_POINT('',#2566);
#750=VERTEX_POINT('',#2572);
#751=VERTEX_POINT('',#2578);
#752=EDGE_CURVE('',#606,#607,#476,.T.);
#753=EDGE_CURVE('',#607,#608,#314,.T.);
#754=EDGE_CURVE('',#608,#609,#477,.T.);
#755=EDGE_CURVE('',#610,#609,#315,.T.);
#756=EDGE_CURVE('',#611,#610,#316,.T.);
#757=EDGE_CURVE('',#611,#606,#317,.T.);
#758=EDGE_CURVE('',#612,#612,#478,.T.);
#759=EDGE_CURVE('',#613,#613,#479,.T.);
#760=EDGE_CURVE('',#614,#615,#480,.T.);
#761=EDGE_CURVE('',#614,#613,#318,.T.);
#762=EDGE_CURVE('',#615,#614,#481,.T.);
#763=EDGE_CURVE('',#615,#616,#319,.T.);
#764=EDGE_CURVE('',#617,#616,#482,.T.);
#765=EDGE_CURVE('',#616,#617,#483,.T.);
#766=EDGE_CURVE('',#618,#619,#484,.T.);
#767=EDGE_CURVE('',#620,#619,#320,.T.);
#768=EDGE_CURVE('',#620,#621,#321,.T.);
#769=EDGE_CURVE('',#621,#622,#322,.T.);
#770=EDGE_CURVE('',#622,#623,#485,.T.);
#771=EDGE_CURVE('',#618,#623,#323,.T.);
#772=EDGE_CURVE('',#624,#625,#486,.T.);
#773=EDGE_CURVE('',#625,#624,#487,.T.);
#774=EDGE_CURVE('',#626,#627,#488,.T.);
#775=EDGE_CURVE('',#627,#625,#324,.T.);
#776=EDGE_CURVE('',#627,#628,#489,.T.);
#777=EDGE_CURVE('',#628,#626,#490,.T.);
#778=EDGE_CURVE('',#628,#612,#325,.T.);
#779=EDGE_CURVE('',#619,#606,#326,.T.);
#780=EDGE_CURVE('',#618,#607,#327,.T.);
#781=EDGE_CURVE('',#623,#608,#328,.T.);
#782=EDGE_CURVE('',#622,#609,#329,.T.);
#783=EDGE_CURVE('',#610,#621,#330,.T.);
#784=EDGE_CURVE('',#629,#610,#491,.T.);
#785=EDGE_CURVE('',#630,#621,#492,.T.);
#786=EDGE_CURVE('',#629,#630,#331,.T.);
#787=EDGE_CURVE('',#631,#611,#493,.T.);
#788=EDGE_CURVE('',#631,#629,#332,.T.);
#789=EDGE_CURVE('',#631,#632,#333,.T.);
#790=EDGE_CURVE('',#632,#620,#494,.T.);
#791=EDGE_CURVE('',#611,#620,#334,.T.);
#792=EDGE_CURVE('',#632,#630,#335,.T.);
#793=EDGE_CURVE('',#633,#632,#336,.T.);
#794=EDGE_CURVE('',#633,#634,#337,.T.);
#795=EDGE_CURVE('',#634,#630,#338,.T.);
#796=EDGE_CURVE('',#635,#635,#495,.T.);
#797=EDGE_CURVE('',#636,#637,#496,.T.);
#798=EDGE_CURVE('',#637,#636,#497,.T.);
#799=EDGE_CURVE('',#638,#639,#498,.T.);
#800=EDGE_CURVE('',#639,#638,#499,.T.);
#801=EDGE_CURVE('',#640,#641,#500,.T.);
#802=EDGE_CURVE('',#641,#640,#501,.T.);
#803=EDGE_CURVE('',#642,#643,#502,.T.);
#804=EDGE_CURVE('',#643,#642,#503,.T.);
#805=EDGE_CURVE('',#644,#645,#504,.T.);
#806=EDGE_CURVE('',#645,#644,#505,.T.);
#807=EDGE_CURVE('',#646,#647,#506,.T.);
#808=EDGE_CURVE('',#647,#646,#507,.T.);
#809=EDGE_CURVE('',#648,#649,#508,.T.);
#810=EDGE_CURVE('',#649,#648,#509,.T.);
#811=EDGE_CURVE('',#650,#651,#510,.T.);
#812=EDGE_CURVE('',#651,#650,#511,.T.);
#813=EDGE_CURVE('',#652,#652,#512,.T.);
#814=EDGE_CURVE('',#653,#653,#513,.T.);
#815=EDGE_CURVE('',#654,#654,#514,.T.);
#816=EDGE_CURVE('',#655,#655,#515,.T.);
#817=EDGE_CURVE('',#656,#657,#516,.T.);
#818=EDGE_CURVE('',#657,#656,#517,.T.);
#819=EDGE_CURVE('',#658,#659,#518,.T.);
#820=EDGE_CURVE('',#659,#658,#519,.T.);
#821=EDGE_CURVE('',#660,#661,#520,.T.);
#822=EDGE_CURVE('',#661,#660,#521,.T.);
#823=EDGE_CURVE('',#662,#663,#522,.T.);
#824=EDGE_CURVE('',#663,#662,#523,.T.);
#825=EDGE_CURVE('',#664,#665,#524,.T.);
#826=EDGE_CURVE('',#665,#664,#525,.T.);
#827=EDGE_CURVE('',#666,#667,#526,.T.);
#828=EDGE_CURVE('',#667,#666,#527,.T.);
#829=EDGE_CURVE('',#668,#669,#528,.T.);
#830=EDGE_CURVE('',#669,#668,#529,.T.);
#831=EDGE_CURVE('',#670,#671,#530,.T.);
#832=EDGE_CURVE('',#671,#670,#531,.T.);
#833=EDGE_CURVE('',#672,#672,#532,.T.);
#834=EDGE_CURVE('',#673,#673,#533,.T.);
#835=EDGE_CURVE('',#674,#674,#534,.T.);
#836=EDGE_CURVE('',#675,#675,#535,.T.);
#837=EDGE_CURVE('',#676,#631,#339,.T.);
#838=EDGE_CURVE('',#676,#633,#340,.T.);
#839=EDGE_CURVE('',#677,#629,#341,.T.);
#840=EDGE_CURVE('',#676,#677,#342,.T.);
#841=EDGE_CURVE('',#678,#678,#536,.T.);
#842=EDGE_CURVE('',#679,#680,#537,.T.);
#843=EDGE_CURVE('',#680,#679,#538,.T.);
#844=EDGE_CURVE('',#681,#682,#539,.T.);
#845=EDGE_CURVE('',#682,#681,#540,.T.);
#846=EDGE_CURVE('',#683,#684,#541,.T.);
#847=EDGE_CURVE('',#684,#683,#542,.T.);
#848=EDGE_CURVE('',#685,#686,#543,.T.);
#849=EDGE_CURVE('',#686,#685,#544,.T.);
#850=EDGE_CURVE('',#687,#688,#545,.T.);
#851=EDGE_CURVE('',#688,#687,#546,.T.);
#852=EDGE_CURVE('',#689,#690,#547,.T.);
#853=EDGE_CURVE('',#690,#689,#548,.T.);
#854=EDGE_CURVE('',#691,#692,#549,.T.);
#855=EDGE_CURVE('',#692,#691,#550,.T.);
#856=EDGE_CURVE('',#693,#694,#551,.T.);
#857=EDGE_CURVE('',#694,#693,#552,.T.);
#858=EDGE_CURVE('',#695,#695,#553,.T.);
#859=EDGE_CURVE('',#696,#696,#554,.T.);
#860=EDGE_CURVE('',#697,#697,#555,.T.);
#861=EDGE_CURVE('',#698,#698,#556,.T.);
#862=EDGE_CURVE('',#699,#700,#557,.T.);
#863=EDGE_CURVE('',#700,#699,#558,.T.);
#864=EDGE_CURVE('',#701,#702,#559,.T.);
#865=EDGE_CURVE('',#702,#701,#560,.T.);
#866=EDGE_CURVE('',#703,#704,#561,.T.);
#867=EDGE_CURVE('',#704,#703,#562,.T.);
#868=EDGE_CURVE('',#705,#706,#563,.T.);
#869=EDGE_CURVE('',#706,#705,#564,.T.);
#870=EDGE_CURVE('',#707,#708,#565,.T.);
#871=EDGE_CURVE('',#708,#707,#566,.T.);
#872=EDGE_CURVE('',#709,#710,#567,.T.);
#873=EDGE_CURVE('',#710,#709,#568,.T.);
#874=EDGE_CURVE('',#711,#712,#569,.T.);
#875=EDGE_CURVE('',#712,#711,#570,.T.);
#876=EDGE_CURVE('',#713,#714,#571,.T.);
#877=EDGE_CURVE('',#714,#713,#572,.T.);
#878=EDGE_CURVE('',#715,#715,#573,.T.);
#879=EDGE_CURVE('',#716,#716,#574,.T.);
#880=EDGE_CURVE('',#717,#717,#575,.T.);
#881=EDGE_CURVE('',#718,#718,#576,.T.);
#882=EDGE_CURVE('',#719,#676,#577,.T.);
#883=EDGE_CURVE('',#720,#677,#578,.T.);
#884=EDGE_CURVE('',#719,#720,#343,.T.);
#885=EDGE_CURVE('',#719,#721,#344,.T.);
#886=EDGE_CURVE('',#721,#633,#579,.T.);
#887=EDGE_CURVE('',#721,#722,#345,.T.);
#888=EDGE_CURVE('',#722,#634,#580,.T.);
#889=EDGE_CURVE('',#677,#634,#346,.T.);
#890=EDGE_CURVE('',#720,#722,#347,.T.);
#891=EDGE_CURVE('',#723,#724,#348,.T.);
#892=EDGE_CURVE('',#724,#720,#349,.T.);
#893=EDGE_CURVE('',#723,#722,#350,.T.);
#894=EDGE_CURVE('',#724,#725,#581,.T.);
#895=EDGE_CURVE('',#726,#723,#582,.T.);
#896=EDGE_CURVE('',#726,#725,#351,.T.);
#897=EDGE_CURVE('',#727,#728,#583,.T.);
#898=EDGE_CURVE('',#728,#719,#352,.T.);
#899=EDGE_CURVE('',#727,#725,#353,.T.);
#900=EDGE_CURVE('',#729,#730,#584,.T.);
#901=EDGE_CURVE('',#730,#729,#585,.T.);
#902=EDGE_CURVE('',#731,#732,#586,.T.);
#903=EDGE_CURVE('',#732,#731,#587,.T.);
#904=EDGE_CURVE('',#732,#733,#354,.T.);
#905=EDGE_CURVE('',#734,#733,#588,.T.);
#906=EDGE_CURVE('',#735,#734,#589,.T.);
#907=EDGE_CURVE('',#733,#735,#590,.T.);
#908=EDGE_CURVE('',#735,#736,#355,.T.);
#909=EDGE_CURVE('',#737,#736,#591,.T.);
#910=EDGE_CURVE('',#736,#737,#592,.T.);
#911=EDGE_CURVE('',#738,#739,#593,.T.);
#912=EDGE_CURVE('',#739,#726,#356,.T.);
#913=EDGE_CURVE('',#738,#721,#357,.T.);
#914=EDGE_CURVE('',#740,#741,#594,.T.);
#915=EDGE_CURVE('',#741,#740,#595,.T.);
#916=EDGE_CURVE('',#742,#743,#596,.T.);
#917=EDGE_CURVE('',#743,#741,#358,.T.);
#918=EDGE_CURVE('',#743,#742,#597,.T.);
#919=EDGE_CURVE('',#730,#742,#359,.T.);
#920=EDGE_CURVE('',#739,#727,#360,.T.);
#921=EDGE_CURVE('',#738,#728,#361,.T.);
#922=EDGE_CURVE('',#678,#635,#362,.T.);
#923=EDGE_CURVE('',#637,#680,#363,.T.);
#924=EDGE_CURVE('',#639,#682,#364,.T.);
#925=EDGE_CURVE('',#641,#684,#365,.T.);
#926=EDGE_CURVE('',#643,#686,#366,.T.);
#927=EDGE_CURVE('',#645,#688,#367,.T.);
#928=EDGE_CURVE('',#647,#690,#368,.T.);
#929=EDGE_CURVE('',#649,#692,#369,.T.);
#930=EDGE_CURVE('',#651,#694,#370,.T.);
#931=EDGE_CURVE('',#695,#744,#371,.T.);
#932=EDGE_CURVE('',#744,#744,#598,.T.);
#933=EDGE_CURVE('',#744,#652,#372,.T.);
#934=EDGE_CURVE('',#696,#745,#373,.T.);
#935=EDGE_CURVE('',#745,#745,#599,.T.);
#936=EDGE_CURVE('',#745,#653,#374,.T.);
#937=EDGE_CURVE('',#697,#746,#375,.T.);
#938=EDGE_CURVE('',#746,#746,#600,.T.);
#939=EDGE_CURVE('',#746,#654,#376,.T.);
#940=EDGE_CURVE('',#698,#747,#377,.T.);
#941=EDGE_CURVE('',#747,#747,#601,.T.);
#942=EDGE_CURVE('',#747,#655,#378,.T.);
#943=EDGE_CURVE('',#657,#700,#379,.T.);
#944=EDGE_CURVE('',#659,#702,#380,.T.);
#945=EDGE_CURVE('',#661,#704,#381,.T.);
#946=EDGE_CURVE('',#663,#706,#382,.T.);
#947=EDGE_CURVE('',#665,#708,#383,.T.);
#948=EDGE_CURVE('',#667,#710,#384,.T.);
#949=EDGE_CURVE('',#669,#712,#385,.T.);
#950=EDGE_CURVE('',#671,#714,#386,.T.);
#951=EDGE_CURVE('',#715,#748,#387,.T.);
#952=EDGE_CURVE('',#748,#748,#602,.T.);
#953=EDGE_CURVE('',#748,#672,#388,.T.);
#954=EDGE_CURVE('',#716,#749,#389,.T.);
#955=EDGE_CURVE('',#749,#749,#603,.T.);
#956=EDGE_CURVE('',#749,#673,#390,.T.);
#957=EDGE_CURVE('',#717,#750,#391,.T.);
#958=EDGE_CURVE('',#750,#750,#604,.T.);
#959=EDGE_CURVE('',#750,#674,#392,.T.);
#960=EDGE_CURVE('',#718,#751,#393,.T.);
#961=EDGE_CURVE('',#751,#751,#605,.T.);
#962=EDGE_CURVE('',#751,#675,#394,.T.);
#963=ORIENTED_EDGE('',*,*,#752,.T.);
#964=ORIENTED_EDGE('',*,*,#753,.T.);
#965=ORIENTED_EDGE('',*,*,#754,.T.);
#966=ORIENTED_EDGE('',*,*,#755,.F.);
#967=ORIENTED_EDGE('',*,*,#756,.F.);
#968=ORIENTED_EDGE('',*,*,#757,.T.);
#969=ORIENTED_EDGE('',*,*,#758,.F.);
#970=ORIENTED_EDGE('',*,*,#759,.F.);
#971=ORIENTED_EDGE('',*,*,#760,.F.);
#972=ORIENTED_EDGE('',*,*,#761,.T.);
#973=ORIENTED_EDGE('',*,*,#759,.T.);
#974=ORIENTED_EDGE('',*,*,#761,.F.);
#975=ORIENTED_EDGE('',*,*,#762,.F.);
#976=ORIENTED_EDGE('',*,*,#760,.T.);
#977=ORIENTED_EDGE('',*,*,#763,.T.);
#978=ORIENTED_EDGE('',*,*,#764,.F.);
#979=ORIENTED_EDGE('',*,*,#765,.F.);
#980=ORIENTED_EDGE('',*,*,#763,.F.);
#981=ORIENTED_EDGE('',*,*,#762,.T.);
#982=ORIENTED_EDGE('',*,*,#766,.T.);
#983=ORIENTED_EDGE('',*,*,#767,.F.);
#984=ORIENTED_EDGE('',*,*,#768,.T.);
#985=ORIENTED_EDGE('',*,*,#769,.T.);
#986=ORIENTED_EDGE('',*,*,#770,.T.);
#987=ORIENTED_EDGE('',*,*,#771,.F.);
#988=ORIENTED_EDGE('',*,*,#772,.T.);
#989=ORIENTED_EDGE('',*,*,#773,.T.);
#990=ORIENTED_EDGE('',*,*,#764,.T.);
#991=ORIENTED_EDGE('',*,*,#765,.T.);
#992=ORIENTED_EDGE('',*,*,#774,.T.);
#993=ORIENTED_EDGE('',*,*,#775,.T.);
#994=ORIENTED_EDGE('',*,*,#772,.F.);
#995=ORIENTED_EDGE('',*,*,#773,.F.);
#996=ORIENTED_EDGE('',*,*,#775,.F.);
#997=ORIENTED_EDGE('',*,*,#776,.T.);
#998=ORIENTED_EDGE('',*,*,#777,.T.);
#999=ORIENTED_EDGE('',*,*,#774,.F.);
#1000=ORIENTED_EDGE('',*,*,#777,.F.);
#1001=ORIENTED_EDGE('',*,*,#778,.T.);
#1002=ORIENTED_EDGE('',*,*,#758,.T.);
#1003=ORIENTED_EDGE('',*,*,#778,.F.);
#1004=ORIENTED_EDGE('',*,*,#776,.F.);
#1005=ORIENTED_EDGE('',*,*,#752,.F.);
#1006=ORIENTED_EDGE('',*,*,#779,.F.);
#1007=ORIENTED_EDGE('',*,*,#766,.F.);
#1008=ORIENTED_EDGE('',*,*,#780,.T.);
#1009=ORIENTED_EDGE('',*,*,#780,.F.);
#1010=ORIENTED_EDGE('',*,*,#771,.T.);
#1011=ORIENTED_EDGE('',*,*,#781,.T.);
#1012=ORIENTED_EDGE('',*,*,#753,.F.);
#1013=ORIENTED_EDGE('',*,*,#754,.F.);
#1014=ORIENTED_EDGE('',*,*,#781,.F.);
#1015=ORIENTED_EDGE('',*,*,#770,.F.);
#1016=ORIENTED_EDGE('',*,*,#782,.T.);
#1017=ORIENTED_EDGE('',*,*,#782,.F.);
#1018=ORIENTED_EDGE('',*,*,#769,.F.);
#1019=ORIENTED_EDGE('',*,*,#783,.F.);
#1020=ORIENTED_EDGE('',*,*,#755,.T.);
#1021=ORIENTED_EDGE('',*,*,#784,.T.);
#1022=ORIENTED_EDGE('',*,*,#783,.T.);
#1023=ORIENTED_EDGE('',*,*,#785,.F.);
#1024=ORIENTED_EDGE('',*,*,#786,.F.);
#1025=ORIENTED_EDGE('',*,*,#787,.T.);
#1026=ORIENTED_EDGE('',*,*,#756,.T.);
#1027=ORIENTED_EDGE('',*,*,#784,.F.);
#1028=ORIENTED_EDGE('',*,*,#788,.F.);
#1029=ORIENTED_EDGE('',*,*,#787,.F.);
#1030=ORIENTED_EDGE('',*,*,#789,.T.);
#1031=ORIENTED_EDGE('',*,*,#790,.T.);
#1032=ORIENTED_EDGE('',*,*,#791,.F.);
#1033=ORIENTED_EDGE('',*,*,#779,.T.);
#1034=ORIENTED_EDGE('',*,*,#757,.F.);
#1035=ORIENTED_EDGE('',*,*,#791,.T.);
#1036=ORIENTED_EDGE('',*,*,#767,.T.);
#1037=ORIENTED_EDGE('',*,*,#790,.F.);
#1038=ORIENTED_EDGE('',*,*,#792,.T.);
#1039=ORIENTED_EDGE('',*,*,#785,.T.);
#1040=ORIENTED_EDGE('',*,*,#768,.F.);
#1041=ORIENTED_EDGE('',*,*,#793,.F.);
#1042=ORIENTED_EDGE('',*,*,#794,.T.);
#1043=ORIENTED_EDGE('',*,*,#795,.T.);
#1044=ORIENTED_EDGE('',*,*,#792,.F.);
#1045=ORIENTED_EDGE('',*,*,#796,.F.);
#1046=ORIENTED_EDGE('',*,*,#797,.T.);
#1047=ORIENTED_EDGE('',*,*,#798,.T.);
#1048=ORIENTED_EDGE('',*,*,#799,.T.);
#1049=ORIENTED_EDGE('',*,*,#800,.T.);
#1050=ORIENTED_EDGE('',*,*,#801,.T.);
#1051=ORIENTED_EDGE('',*,*,#802,.T.);
#1052=ORIENTED_EDGE('',*,*,#803,.T.);
#1053=ORIENTED_EDGE('',*,*,#804,.T.);
#1054=ORIENTED_EDGE('',*,*,#805,.T.);
#1055=ORIENTED_EDGE('',*,*,#806,.T.);
#1056=ORIENTED_EDGE('',*,*,#807,.T.);
#1057=ORIENTED_EDGE('',*,*,#808,.T.);
#1058=ORIENTED_EDGE('',*,*,#809,.T.);
#1059=ORIENTED_EDGE('',*,*,#810,.T.);
#1060=ORIENTED_EDGE('',*,*,#811,.T.);
#1061=ORIENTED_EDGE('',*,*,#812,.T.);
#1062=ORIENTED_EDGE('',*,*,#813,.F.);
#1063=ORIENTED_EDGE('',*,*,#814,.F.);
#1064=ORIENTED_EDGE('',*,*,#815,.F.);
#1065=ORIENTED_EDGE('',*,*,#816,.F.);
#1066=ORIENTED_EDGE('',*,*,#817,.T.);
#1067=ORIENTED_EDGE('',*,*,#818,.T.);
#1068=ORIENTED_EDGE('',*,*,#819,.T.);
#1069=ORIENTED_EDGE('',*,*,#820,.T.);
#1070=ORIENTED_EDGE('',*,*,#821,.T.);
#1071=ORIENTED_EDGE('',*,*,#822,.T.);
#1072=ORIENTED_EDGE('',*,*,#823,.T.);
#1073=ORIENTED_EDGE('',*,*,#824,.T.);
#1074=ORIENTED_EDGE('',*,*,#825,.T.);
#1075=ORIENTED_EDGE('',*,*,#826,.T.);
#1076=ORIENTED_EDGE('',*,*,#827,.T.);
#1077=ORIENTED_EDGE('',*,*,#828,.T.);
#1078=ORIENTED_EDGE('',*,*,#829,.T.);
#1079=ORIENTED_EDGE('',*,*,#830,.T.);
#1080=ORIENTED_EDGE('',*,*,#831,.T.);
#1081=ORIENTED_EDGE('',*,*,#832,.T.);
#1082=ORIENTED_EDGE('',*,*,#833,.F.);
#1083=ORIENTED_EDGE('',*,*,#834,.F.);
#1084=ORIENTED_EDGE('',*,*,#835,.F.);
#1085=ORIENTED_EDGE('',*,*,#836,.F.);
#1086=ORIENTED_EDGE('',*,*,#837,.F.);
#1087=ORIENTED_EDGE('',*,*,#838,.T.);
#1088=ORIENTED_EDGE('',*,*,#793,.T.);
#1089=ORIENTED_EDGE('',*,*,#789,.F.);
#1090=ORIENTED_EDGE('',*,*,#837,.T.);
#1091=ORIENTED_EDGE('',*,*,#788,.T.);
#1092=ORIENTED_EDGE('',*,*,#839,.F.);
#1093=ORIENTED_EDGE('',*,*,#840,.F.);
#1094=ORIENTED_EDGE('',*,*,#841,.T.);
#1095=ORIENTED_EDGE('',*,*,#842,.F.);
#1096=ORIENTED_EDGE('',*,*,#843,.F.);
#1097=ORIENTED_EDGE('',*,*,#844,.F.);
#1098=ORIENTED_EDGE('',*,*,#845,.F.);
#1099=ORIENTED_EDGE('',*,*,#846,.F.);
#1100=ORIENTED_EDGE('',*,*,#847,.F.);
#1101=ORIENTED_EDGE('',*,*,#848,.F.);
#1102=ORIENTED_EDGE('',*,*,#849,.F.);
#1103=ORIENTED_EDGE('',*,*,#850,.F.);
#1104=ORIENTED_EDGE('',*,*,#851,.F.);
#1105=ORIENTED_EDGE('',*,*,#852,.F.);
#1106=ORIENTED_EDGE('',*,*,#853,.F.);
#1107=ORIENTED_EDGE('',*,*,#854,.F.);
#1108=ORIENTED_EDGE('',*,*,#855,.F.);
#1109=ORIENTED_EDGE('',*,*,#856,.F.);
#1110=ORIENTED_EDGE('',*,*,#857,.F.);
#1111=ORIENTED_EDGE('',*,*,#858,.T.);
#1112=ORIENTED_EDGE('',*,*,#859,.T.);
#1113=ORIENTED_EDGE('',*,*,#860,.T.);
#1114=ORIENTED_EDGE('',*,*,#861,.T.);
#1115=ORIENTED_EDGE('',*,*,#862,.F.);
#1116=ORIENTED_EDGE('',*,*,#863,.F.);
#1117=ORIENTED_EDGE('',*,*,#864,.F.);
#1118=ORIENTED_EDGE('',*,*,#865,.F.);
#1119=ORIENTED_EDGE('',*,*,#866,.F.);
#1120=ORIENTED_EDGE('',*,*,#867,.F.);
#1121=ORIENTED_EDGE('',*,*,#868,.F.);
#1122=ORIENTED_EDGE('',*,*,#869,.F.);
#1123=ORIENTED_EDGE('',*,*,#870,.F.);
#1124=ORIENTED_EDGE('',*,*,#871,.F.);
#1125=ORIENTED_EDGE('',*,*,#872,.F.);
#1126=ORIENTED_EDGE('',*,*,#873,.F.);
#1127=ORIENTED_EDGE('',*,*,#874,.F.);
#1128=ORIENTED_EDGE('',*,*,#875,.F.);
#1129=ORIENTED_EDGE('',*,*,#876,.F.);
#1130=ORIENTED_EDGE('',*,*,#877,.F.);
#1131=ORIENTED_EDGE('',*,*,#878,.T.);
#1132=ORIENTED_EDGE('',*,*,#879,.T.);
#1133=ORIENTED_EDGE('',*,*,#880,.T.);
#1134=ORIENTED_EDGE('',*,*,#881,.T.);
#1135=ORIENTED_EDGE('',*,*,#882,.T.);
#1136=ORIENTED_EDGE('',*,*,#840,.T.);
#1137=ORIENTED_EDGE('',*,*,#883,.F.);
#1138=ORIENTED_EDGE('',*,*,#884,.F.);
#1139=ORIENTED_EDGE('',*,*,#882,.F.);
#1140=ORIENTED_EDGE('',*,*,#885,.T.);
#1141=ORIENTED_EDGE('',*,*,#886,.T.);
#1142=ORIENTED_EDGE('',*,*,#838,.F.);
#1143=ORIENTED_EDGE('',*,*,#886,.F.);
#1144=ORIENTED_EDGE('',*,*,#887,.T.);
#1145=ORIENTED_EDGE('',*,*,#888,.T.);
#1146=ORIENTED_EDGE('',*,*,#794,.F.);
#1147=ORIENTED_EDGE('',*,*,#883,.T.);
#1148=ORIENTED_EDGE('',*,*,#889,.T.);
#1149=ORIENTED_EDGE('',*,*,#888,.F.);
#1150=ORIENTED_EDGE('',*,*,#890,.F.);
#1151=ORIENTED_EDGE('',*,*,#891,.T.);
#1152=ORIENTED_EDGE('',*,*,#892,.T.);
#1153=ORIENTED_EDGE('',*,*,#890,.T.);
#1154=ORIENTED_EDGE('',*,*,#893,.F.);
#1155=ORIENTED_EDGE('',*,*,#894,.F.);
#1156=ORIENTED_EDGE('',*,*,#891,.F.);
#1157=ORIENTED_EDGE('',*,*,#895,.F.);
#1158=ORIENTED_EDGE('',*,*,#896,.T.);
#1159=ORIENTED_EDGE('',*,*,#897,.T.);
#1160=ORIENTED_EDGE('',*,*,#898,.T.);
#1161=ORIENTED_EDGE('',*,*,#884,.T.);
#1162=ORIENTED_EDGE('',*,*,#892,.F.);
#1163=ORIENTED_EDGE('',*,*,#894,.T.);
#1164=ORIENTED_EDGE('',*,*,#899,.F.);
#1165=ORIENTED_EDGE('',*,*,#900,.T.);
#1166=ORIENTED_EDGE('',*,*,#901,.T.);
#1167=ORIENTED_EDGE('',*,*,#902,.T.);
#1168=ORIENTED_EDGE('',*,*,#903,.T.);
#1169=ORIENTED_EDGE('',*,*,#902,.F.);
#1170=ORIENTED_EDGE('',*,*,#903,.F.);
#1171=ORIENTED_EDGE('',*,*,#904,.T.);
#1172=ORIENTED_EDGE('',*,*,#905,.F.);
#1173=ORIENTED_EDGE('',*,*,#906,.F.);
#1174=ORIENTED_EDGE('',*,*,#907,.F.);
#1175=ORIENTED_EDGE('',*,*,#904,.F.);
#1176=ORIENTED_EDGE('',*,*,#905,.T.);
#1177=ORIENTED_EDGE('',*,*,#907,.T.);
#1178=ORIENTED_EDGE('',*,*,#908,.T.);
#1179=ORIENTED_EDGE('',*,*,#909,.F.);
#1180=ORIENTED_EDGE('',*,*,#910,.F.);
#1181=ORIENTED_EDGE('',*,*,#908,.F.);
#1182=ORIENTED_EDGE('',*,*,#906,.T.);
#1183=ORIENTED_EDGE('',*,*,#911,.T.);
#1184=ORIENTED_EDGE('',*,*,#912,.T.);
#1185=ORIENTED_EDGE('',*,*,#895,.T.);
#1186=ORIENTED_EDGE('',*,*,#893,.T.);
#1187=ORIENTED_EDGE('',*,*,#887,.F.);
#1188=ORIENTED_EDGE('',*,*,#913,.F.);
#1189=ORIENTED_EDGE('',*,*,#914,.T.);
#1190=ORIENTED_EDGE('',*,*,#915,.T.);
#1191=ORIENTED_EDGE('',*,*,#909,.T.);
#1192=ORIENTED_EDGE('',*,*,#910,.T.);
#1193=ORIENTED_EDGE('',*,*,#916,.T.);
#1194=ORIENTED_EDGE('',*,*,#917,.T.);
#1195=ORIENTED_EDGE('',*,*,#914,.F.);
#1196=ORIENTED_EDGE('',*,*,#915,.F.);
#1197=ORIENTED_EDGE('',*,*,#917,.F.);
#1198=ORIENTED_EDGE('',*,*,#918,.T.);
#1199=ORIENTED_EDGE('',*,*,#900,.F.);
#1200=ORIENTED_EDGE('',*,*,#901,.F.);
#1201=ORIENTED_EDGE('',*,*,#919,.T.);
#1202=ORIENTED_EDGE('',*,*,#918,.F.);
#1203=ORIENTED_EDGE('',*,*,#916,.F.);
#1204=ORIENTED_EDGE('',*,*,#919,.F.);
#1205=ORIENTED_EDGE('',*,*,#897,.F.);
#1206=ORIENTED_EDGE('',*,*,#920,.F.);
#1207=ORIENTED_EDGE('',*,*,#911,.F.);
#1208=ORIENTED_EDGE('',*,*,#921,.T.);
#1209=ORIENTED_EDGE('',*,*,#921,.F.);
#1210=ORIENTED_EDGE('',*,*,#913,.T.);
#1211=ORIENTED_EDGE('',*,*,#885,.F.);
#1212=ORIENTED_EDGE('',*,*,#898,.F.);
#1213=ORIENTED_EDGE('',*,*,#920,.T.);
#1214=ORIENTED_EDGE('',*,*,#899,.T.);
#1215=ORIENTED_EDGE('',*,*,#896,.F.);
#1216=ORIENTED_EDGE('',*,*,#912,.F.);
#1217=ORIENTED_EDGE('',*,*,#839,.T.);
#1218=ORIENTED_EDGE('',*,*,#786,.T.);
#1219=ORIENTED_EDGE('',*,*,#795,.F.);
#1220=ORIENTED_EDGE('',*,*,#889,.F.);
#1221=ORIENTED_EDGE('',*,*,#841,.F.);
#1222=ORIENTED_EDGE('',*,*,#922,.T.);
#1223=ORIENTED_EDGE('',*,*,#796,.T.);
#1224=ORIENTED_EDGE('',*,*,#922,.F.);
#1225=ORIENTED_EDGE('',*,*,#797,.F.);
#1226=ORIENTED_EDGE('',*,*,#798,.F.);
#1227=ORIENTED_EDGE('',*,*,#923,.T.);
#1228=ORIENTED_EDGE('',*,*,#843,.T.);
#1229=ORIENTED_EDGE('',*,*,#842,.T.);
#1230=ORIENTED_EDGE('',*,*,#923,.F.);
#1231=ORIENTED_EDGE('',*,*,#799,.F.);
#1232=ORIENTED_EDGE('',*,*,#800,.F.);
#1233=ORIENTED_EDGE('',*,*,#924,.T.);
#1234=ORIENTED_EDGE('',*,*,#845,.T.);
#1235=ORIENTED_EDGE('',*,*,#844,.T.);
#1236=ORIENTED_EDGE('',*,*,#924,.F.);
#1237=ORIENTED_EDGE('',*,*,#801,.F.);
#1238=ORIENTED_EDGE('',*,*,#802,.F.);
#1239=ORIENTED_EDGE('',*,*,#925,.T.);
#1240=ORIENTED_EDGE('',*,*,#847,.T.);
#1241=ORIENTED_EDGE('',*,*,#846,.T.);
#1242=ORIENTED_EDGE('',*,*,#925,.F.);
#1243=ORIENTED_EDGE('',*,*,#803,.F.);
#1244=ORIENTED_EDGE('',*,*,#804,.F.);
#1245=ORIENTED_EDGE('',*,*,#926,.T.);
#1246=ORIENTED_EDGE('',*,*,#849,.T.);
#1247=ORIENTED_EDGE('',*,*,#848,.T.);
#1248=ORIENTED_EDGE('',*,*,#926,.F.);
#1249=ORIENTED_EDGE('',*,*,#805,.F.);
#1250=ORIENTED_EDGE('',*,*,#806,.F.);
#1251=ORIENTED_EDGE('',*,*,#927,.T.);
#1252=ORIENTED_EDGE('',*,*,#851,.T.);
#1253=ORIENTED_EDGE('',*,*,#850,.T.);
#1254=ORIENTED_EDGE('',*,*,#927,.F.);
#1255=ORIENTED_EDGE('',*,*,#807,.F.);
#1256=ORIENTED_EDGE('',*,*,#808,.F.);
#1257=ORIENTED_EDGE('',*,*,#928,.T.);
#1258=ORIENTED_EDGE('',*,*,#853,.T.);
#1259=ORIENTED_EDGE('',*,*,#852,.T.);
#1260=ORIENTED_EDGE('',*,*,#928,.F.);
#1261=ORIENTED_EDGE('',*,*,#809,.F.);
#1262=ORIENTED_EDGE('',*,*,#810,.F.);
#1263=ORIENTED_EDGE('',*,*,#929,.T.);
#1264=ORIENTED_EDGE('',*,*,#855,.T.);
#1265=ORIENTED_EDGE('',*,*,#854,.T.);
#1266=ORIENTED_EDGE('',*,*,#929,.F.);
#1267=ORIENTED_EDGE('',*,*,#811,.F.);
#1268=ORIENTED_EDGE('',*,*,#812,.F.);
#1269=ORIENTED_EDGE('',*,*,#930,.T.);
#1270=ORIENTED_EDGE('',*,*,#857,.T.);
#1271=ORIENTED_EDGE('',*,*,#856,.T.);
#1272=ORIENTED_EDGE('',*,*,#930,.F.);
#1273=ORIENTED_EDGE('',*,*,#858,.F.);
#1274=ORIENTED_EDGE('',*,*,#931,.T.);
#1275=ORIENTED_EDGE('',*,*,#932,.T.);
#1276=ORIENTED_EDGE('',*,*,#931,.F.);
#1277=ORIENTED_EDGE('',*,*,#932,.F.);
#1278=ORIENTED_EDGE('',*,*,#933,.T.);
#1279=ORIENTED_EDGE('',*,*,#813,.T.);
#1280=ORIENTED_EDGE('',*,*,#933,.F.);
#1281=ORIENTED_EDGE('',*,*,#859,.F.);
#1282=ORIENTED_EDGE('',*,*,#934,.T.);
#1283=ORIENTED_EDGE('',*,*,#935,.T.);
#1284=ORIENTED_EDGE('',*,*,#934,.F.);
#1285=ORIENTED_EDGE('',*,*,#935,.F.);
#1286=ORIENTED_EDGE('',*,*,#936,.T.);
#1287=ORIENTED_EDGE('',*,*,#814,.T.);
#1288=ORIENTED_EDGE('',*,*,#936,.F.);
#1289=ORIENTED_EDGE('',*,*,#860,.F.);
#1290=ORIENTED_EDGE('',*,*,#937,.T.);
#1291=ORIENTED_EDGE('',*,*,#938,.T.);
#1292=ORIENTED_EDGE('',*,*,#937,.F.);
#1293=ORIENTED_EDGE('',*,*,#938,.F.);
#1294=ORIENTED_EDGE('',*,*,#939,.T.);
#1295=ORIENTED_EDGE('',*,*,#815,.T.);
#1296=ORIENTED_EDGE('',*,*,#939,.F.);
#1297=ORIENTED_EDGE('',*,*,#861,.F.);
#1298=ORIENTED_EDGE('',*,*,#940,.T.);
#1299=ORIENTED_EDGE('',*,*,#941,.T.);
#1300=ORIENTED_EDGE('',*,*,#940,.F.);
#1301=ORIENTED_EDGE('',*,*,#941,.F.);
#1302=ORIENTED_EDGE('',*,*,#942,.T.);
#1303=ORIENTED_EDGE('',*,*,#816,.T.);
#1304=ORIENTED_EDGE('',*,*,#942,.F.);
#1305=ORIENTED_EDGE('',*,*,#817,.F.);
#1306=ORIENTED_EDGE('',*,*,#818,.F.);
#1307=ORIENTED_EDGE('',*,*,#943,.T.);
#1308=ORIENTED_EDGE('',*,*,#863,.T.);
#1309=ORIENTED_EDGE('',*,*,#862,.T.);
#1310=ORIENTED_EDGE('',*,*,#943,.F.);
#1311=ORIENTED_EDGE('',*,*,#819,.F.);
#1312=ORIENTED_EDGE('',*,*,#820,.F.);
#1313=ORIENTED_EDGE('',*,*,#944,.T.);
#1314=ORIENTED_EDGE('',*,*,#865,.T.);
#1315=ORIENTED_EDGE('',*,*,#864,.T.);
#1316=ORIENTED_EDGE('',*,*,#944,.F.);
#1317=ORIENTED_EDGE('',*,*,#821,.F.);
#1318=ORIENTED_EDGE('',*,*,#822,.F.);
#1319=ORIENTED_EDGE('',*,*,#945,.T.);
#1320=ORIENTED_EDGE('',*,*,#867,.T.);
#1321=ORIENTED_EDGE('',*,*,#866,.T.);
#1322=ORIENTED_EDGE('',*,*,#945,.F.);
#1323=ORIENTED_EDGE('',*,*,#823,.F.);
#1324=ORIENTED_EDGE('',*,*,#824,.F.);
#1325=ORIENTED_EDGE('',*,*,#946,.T.);
#1326=ORIENTED_EDGE('',*,*,#869,.T.);
#1327=ORIENTED_EDGE('',*,*,#868,.T.);
#1328=ORIENTED_EDGE('',*,*,#946,.F.);
#1329=ORIENTED_EDGE('',*,*,#825,.F.);
#1330=ORIENTED_EDGE('',*,*,#826,.F.);
#1331=ORIENTED_EDGE('',*,*,#947,.T.);
#1332=ORIENTED_EDGE('',*,*,#871,.T.);
#1333=ORIENTED_EDGE('',*,*,#870,.T.);
#1334=ORIENTED_EDGE('',*,*,#947,.F.);
#1335=ORIENTED_EDGE('',*,*,#827,.F.);
#1336=ORIENTED_EDGE('',*,*,#828,.F.);
#1337=ORIENTED_EDGE('',*,*,#948,.T.);
#1338=ORIENTED_EDGE('',*,*,#873,.T.);
#1339=ORIENTED_EDGE('',*,*,#872,.T.);
#1340=ORIENTED_EDGE('',*,*,#948,.F.);
#1341=ORIENTED_EDGE('',*,*,#829,.F.);
#1342=ORIENTED_EDGE('',*,*,#830,.F.);
#1343=ORIENTED_EDGE('',*,*,#949,.T.);
#1344=ORIENTED_EDGE('',*,*,#875,.T.);
#1345=ORIENTED_EDGE('',*,*,#874,.T.);
#1346=ORIENTED_EDGE('',*,*,#949,.F.);
#1347=ORIENTED_EDGE('',*,*,#831,.F.);
#1348=ORIENTED_EDGE('',*,*,#832,.F.);
#1349=ORIENTED_EDGE('',*,*,#950,.T.);
#1350=ORIENTED_EDGE('',*,*,#877,.T.);
#1351=ORIENTED_EDGE('',*,*,#876,.T.);
#1352=ORIENTED_EDGE('',*,*,#950,.F.);
#1353=ORIENTED_EDGE('',*,*,#878,.F.);
#1354=ORIENTED_EDGE('',*,*,#951,.T.);
#1355=ORIENTED_EDGE('',*,*,#952,.T.);
#1356=ORIENTED_EDGE('',*,*,#951,.F.);
#1357=ORIENTED_EDGE('',*,*,#952,.F.);
#1358=ORIENTED_EDGE('',*,*,#953,.T.);
#1359=ORIENTED_EDGE('',*,*,#833,.T.);
#1360=ORIENTED_EDGE('',*,*,#953,.F.);
#1361=ORIENTED_EDGE('',*,*,#879,.F.);
#1362=ORIENTED_EDGE('',*,*,#954,.T.);
#1363=ORIENTED_EDGE('',*,*,#955,.T.);
#1364=ORIENTED_EDGE('',*,*,#954,.F.);
#1365=ORIENTED_EDGE('',*,*,#955,.F.);
#1366=ORIENTED_EDGE('',*,*,#956,.T.);
#1367=ORIENTED_EDGE('',*,*,#834,.T.);
#1368=ORIENTED_EDGE('',*,*,#956,.F.);
#1369=ORIENTED_EDGE('',*,*,#880,.F.);
#1370=ORIENTED_EDGE('',*,*,#957,.T.);
#1371=ORIENTED_EDGE('',*,*,#958,.T.);
#1372=ORIENTED_EDGE('',*,*,#957,.F.);
#1373=ORIENTED_EDGE('',*,*,#958,.F.);
#1374=ORIENTED_EDGE('',*,*,#959,.T.);
#1375=ORIENTED_EDGE('',*,*,#835,.T.);
#1376=ORIENTED_EDGE('',*,*,#959,.F.);
#1377=ORIENTED_EDGE('',*,*,#881,.F.);
#1378=ORIENTED_EDGE('',*,*,#960,.T.);
#1379=ORIENTED_EDGE('',*,*,#961,.T.);
#1380=ORIENTED_EDGE('',*,*,#960,.F.);
#1381=ORIENTED_EDGE('',*,*,#961,.F.);
#1382=ORIENTED_EDGE('',*,*,#962,.T.);
#1383=ORIENTED_EDGE('',*,*,#836,.T.);
#1384=ORIENTED_EDGE('',*,*,#962,.F.);
#1385=PLANE('',#1484);
#1386=PLANE('',#1495);
#1387=PLANE('',#1506);
#1388=PLANE('',#1508);
#1389=PLANE('',#1509);
#1390=PLANE('',#1514);
#1391=PLANE('',#1516);
#1392=PLANE('',#1518);
#1393=PLANE('',#1560);
#1394=PLANE('',#1561);
#1395=PLANE('',#1606);
#1396=PLANE('',#1610);
#1397=PLANE('',#1611);
#1398=PLANE('',#1615);
#1399=PLANE('',#1628);
#1400=PLANE('',#1637);
#1401=PLANE('',#1638);
#1402=PLANE('',#1639);
#1403=ADVANCED_FACE('',(#122,#64,#65),#1385,.T.);
#1404=ADVANCED_FACE('',(#123),#27,.F.);
#1405=ADVANCED_FACE('',(#124),#15,.F.);
#1406=ADVANCED_FACE('',(#125,#66,#67),#1386,.F.);
#1407=ADVANCED_FACE('',(#126),#16,.F.);
#1408=ADVANCED_FACE('',(#127),#28,.F.);
#1409=ADVANCED_FACE('',(#128),#29,.T.);
#1410=ADVANCED_FACE('',(#129),#1387,.T.);
#1411=ADVANCED_FACE('',(#130),#30,.T.);
#1412=ADVANCED_FACE('',(#131),#1388,.F.);
#1413=ADVANCED_FACE('',(#132),#1389,.F.);
#1414=ADVANCED_FACE('',(#133),#31,.F.);
#1415=ADVANCED_FACE('',(#134),#1390,.T.);
#1416=ADVANCED_FACE('',(#135),#1391,.T.);
#1417=ADVANCED_FACE('',(#136),#32,.T.);
#1418=ADVANCED_FACE('',(#137,#68,#69,#70,#71,#72,#73,#74,#75,#76,#77,#78,
#79,#80,#81,#82,#83,#84,#85,#86,#87,#88,#89,#90,#91,#92),#1392,.F.);
#1419=ADVANCED_FACE('',(#138),#1393,.T.);
#1420=ADVANCED_FACE('',(#139,#93,#94,#95,#96,#97,#98,#99,#100,#101,#102,
#103,#104,#105,#106,#107,#108,#109,#110,#111,#112,#113,#114,#115,#116,#117),
#1394,.T.);
#1421=ADVANCED_FACE('',(#140),#33,.F.);
#1422=ADVANCED_FACE('',(#141),#1395,.T.);
#1423=ADVANCED_FACE('',(#142),#34,.T.);
#1424=ADVANCED_FACE('',(#143),#1396,.F.);
#1425=ADVANCED_FACE('',(#144),#1397,.F.);
#1426=ADVANCED_FACE('',(#145),#35,.T.);
#1427=ADVANCED_FACE('',(#146,#118,#119),#1398,.T.);
#1428=ADVANCED_FACE('',(#147),#36,.F.);
#1429=ADVANCED_FACE('',(#148),#17,.F.);
#1430=ADVANCED_FACE('',(#149,#120,#121),#1399,.F.);
#1431=ADVANCED_FACE('',(#150),#18,.F.);
#1432=ADVANCED_FACE('',(#151),#37,.F.);
#1433=ADVANCED_FACE('',(#152),#38,.T.);
#1434=ADVANCED_FACE('',(#153),#1400,.T.);
#1435=ADVANCED_FACE('',(#154),#1401,.F.);
#1436=ADVANCED_FACE('',(#155),#1402,.F.);
#1437=ADVANCED_FACE('',(#156),#39,.F.);
#1438=ADVANCED_FACE('',(#157),#40,.F.);
#1439=ADVANCED_FACE('',(#158),#41,.F.);
#1440=ADVANCED_FACE('',(#159),#42,.F.);
#1441=ADVANCED_FACE('',(#160),#43,.F.);
#1442=ADVANCED_FACE('',(#161),#44,.F.);
#1443=ADVANCED_FACE('',(#162),#45,.F.);
#1444=ADVANCED_FACE('',(#163),#46,.F.);
#1445=ADVANCED_FACE('',(#164),#47,.F.);
#1446=ADVANCED_FACE('',(#165),#48,.F.);
#1447=ADVANCED_FACE('',(#166),#19,.F.);
#1448=ADVANCED_FACE('',(#167),#49,.F.);
#1449=ADVANCED_FACE('',(#168),#20,.F.);
#1450=ADVANCED_FACE('',(#169),#50,.F.);
#1451=ADVANCED_FACE('',(#170),#21,.F.);
#1452=ADVANCED_FACE('',(#171),#51,.F.);
#1453=ADVANCED_FACE('',(#172),#22,.F.);
#1454=ADVANCED_FACE('',(#173),#52,.F.);
#1455=ADVANCED_FACE('',(#174),#53,.F.);
#1456=ADVANCED_FACE('',(#175),#54,.F.);
#1457=ADVANCED_FACE('',(#176),#55,.F.);
#1458=ADVANCED_FACE('',(#177),#56,.F.);
#1459=ADVANCED_FACE('',(#178),#57,.F.);
#1460=ADVANCED_FACE('',(#179),#58,.F.);
#1461=ADVANCED_FACE('',(#180),#59,.F.);
#1462=ADVANCED_FACE('',(#181),#60,.F.);
#1463=ADVANCED_FACE('',(#182),#23,.F.);
#1464=ADVANCED_FACE('',(#183),#61,.F.);
#1465=ADVANCED_FACE('',(#184),#24,.F.);
#1466=ADVANCED_FACE('',(#185),#62,.F.);
#1467=ADVANCED_FACE('',(#186),#25,.F.);
#1468=ADVANCED_FACE('',(#187),#63,.F.);
#1469=ADVANCED_FACE('',(#188),#26,.F.);
#1470=CLOSED_SHELL('',(#1403,#1404,#1405,#1406,#1407,#1408,#1409,#1410,
#1411,#1412,#1413,#1414,#1415,#1416,#1417,#1418,#1419,#1420,#1421,#1422,
#1423,#1424,#1425,#1426,#1427,#1428,#1429,#1430,#1431,#1432,#1433,#1434,
#1435,#1436,#1437,#1438,#1439,#1440,#1441,#1442,#1443,#1444,#1445,#1446,
#1447,#1448,#1449,#1450,#1451,#1452,#1453,#1454,#1455,#1456,#1457,#1458,
#1459,#1460,#1461,#1462,#1463,#1464,#1465,#1466,#1467,#1468,#1469));
#1471=DERIVED_UNIT_ELEMENT(#1473,1.);
#1472=DERIVED_UNIT_ELEMENT(#2588,3.);
#1473=(
MASS_UNIT()
NAMED_UNIT(*)
SI_UNIT(.KILO.,.GRAM.)
);
#1474=DERIVED_UNIT((#1471,#1472));
#1475=MEASURE_REPRESENTATION_ITEM('density measure',
POSITIVE_RATIO_MEASURE(7850.),#1474);
#1476=PROPERTY_DEFINITION_REPRESENTATION(#1481,#1478);
#1477=PROPERTY_DEFINITION_REPRESENTATION(#1482,#1479);
#1478=REPRESENTATION('material name',(#1480),#2585);
#1479=REPRESENTATION('density',(#1475),#2585);
#1480=DESCRIPTIVE_REPRESENTATION_ITEM('Steel','Steel');
#1481=PROPERTY_DEFINITION('material property','material name',#2595);
#1482=PROPERTY_DEFINITION('material property','density of part',#2595);
#1483=AXIS2_PLACEMENT_3D('placement',#2158,#1681,#1682);
#1484=AXIS2_PLACEMENT_3D('',#2159,#1683,#1684);
#1485=AXIS2_PLACEMENT_3D('',#2162,#1685,#1686);
#1486=AXIS2_PLACEMENT_3D('',#2166,#1688,#1689);
#1487=AXIS2_PLACEMENT_3D('',#2173,#1693,#1694);
#1488=AXIS2_PLACEMENT_3D('',#2175,#1695,#1696);
#1489=AXIS2_PLACEMENT_3D('',#2176,#1697,#1698);
#1490=AXIS2_PLACEMENT_3D('',#2179,#1699,#1700);
#1491=AXIS2_PLACEMENT_3D('',#2181,#1702,#1703);
#1492=AXIS2_PLACEMENT_3D('',#2182,#1704,#1705);
#1493=AXIS2_PLACEMENT_3D('',#2186,#1707,#1708);
#1494=AXIS2_PLACEMENT_3D('',#2187,#1709,#1710);
#1495=AXIS2_PLACEMENT_3D('',#2188,#1711,#1712);
#1496=AXIS2_PLACEMENT_3D('',#2191,#1713,#1714);
#1497=AXIS2_PLACEMENT_3D('',#2199,#1718,#1719);
#1498=AXIS2_PLACEMENT_3D('',#2203,#1721,#1722);
#1499=AXIS2_PLACEMENT_3D('',#2204,#1723,#1724);
#1500=AXIS2_PLACEMENT_3D('',#2205,#1725,#1726);
#1501=AXIS2_PLACEMENT_3D('',#2208,#1727,#1728);
#1502=AXIS2_PLACEMENT_3D('',#2211,#1730,#1731);
#1503=AXIS2_PLACEMENT_3D('',#2212,#1732,#1733);
#1504=AXIS2_PLACEMENT_3D('',#2213,#1734,#1735);
#1505=AXIS2_PLACEMENT_3D('',#2215,#1737,#1738);
#1506=AXIS2_PLACEMENT_3D('',#2218,#1741,#1742);
#1507=AXIS2_PLACEMENT_3D('',#2220,#1744,#1745);
#1508=AXIS2_PLACEMENT_3D('',#2222,#1747,#1748);
#1509=AXIS2_PLACEMENT_3D('',#2224,#1750,#1751);
#1510=AXIS2_PLACEMENT_3D('',#2226,#1752,#1753);
#1511=AXIS2_PLACEMENT_3D('',#2228,#1754,#1755);
#1512=AXIS2_PLACEMENT_3D('',#2230,#1757,#1758);
#1513=AXIS2_PLACEMENT_3D('',#2232,#1759,#1760);
#1514=AXIS2_PLACEMENT_3D('',#2234,#1762,#1763);
#1515=AXIS2_PLACEMENT_3D('',#2237,#1765,#1766);
#1516=AXIS2_PLACEMENT_3D('',#2239,#1768,#1769);
#1517=AXIS2_PLACEMENT_3D('',#2240,#1770,#1771);
#1518=AXIS2_PLACEMENT_3D('',#2242,#1773,#1774);
#1519=AXIS2_PLACEMENT_3D('',#2249,#1778,#1779);
#1520=AXIS2_PLACEMENT_3D('',#2252,#1780,#1781);
#1521=AXIS2_PLACEMENT_3D('',#2253,#1782,#1783);
#1522=AXIS2_PLACEMENT_3D('',#2256,#1784,#1785);
#1523=AXIS2_PLACEMENT_3D('',#2257,#1786,#1787);
#1524=AXIS2_PLACEMENT_3D('',#2260,#1788,#1789);
#1525=AXIS2_PLACEMENT_3D('',#2261,#1790,#1791);
#1526=AXIS2_PLACEMENT_3D('',#2264,#1792,#1793);
#1527=AXIS2_PLACEMENT_3D('',#2265,#1794,#1795);
#1528=AXIS2_PLACEMENT_3D('',#2268,#1796,#1797);
#1529=AXIS2_PLACEMENT_3D('',#2269,#1798,#1799);
#1530=AXIS2_PLACEMENT_3D('',#2272,#1800,#1801);
#1531=AXIS2_PLACEMENT_3D('',#2273,#1802,#1803);
#1532=AXIS2_PLACEMENT_3D('',#2276,#1804,#1805);
#1533=AXIS2_PLACEMENT_3D('',#2277,#1806,#1807);
#1534=AXIS2_PLACEMENT_3D('',#2280,#1808,#1809);
#1535=AXIS2_PLACEMENT_3D('',#2281,#1810,#1811);
#1536=AXIS2_PLACEMENT_3D('',#2283,#1812,#1813);
#1537=AXIS2_PLACEMENT_3D('',#2285,#1814,#1815);
#1538=AXIS2_PLACEMENT_3D('',#2287,#1816,#1817);
#1539=AXIS2_PLACEMENT_3D('',#2289,#1818,#1819);
#1540=AXIS2_PLACEMENT_3D('',#2292,#1820,#1821);
#1541=AXIS2_PLACEMENT_3D('',#2293,#1822,#1823);
#1542=AXIS2_PLACEMENT_3D('',#2296,#1824,#1825);
#1543=AXIS2_PLACEMENT_3D('',#2297,#1826,#1827);
#1544=AXIS2_PLACEMENT_3D('',#2300,#1828,#1829);
#1545=AXIS2_PLACEMENT_3D('',#2301,#1830,#1831);
#1546=AXIS2_PLACEMENT_3D('',#2304,#1832,#1833);
#1547=AXIS2_PLACEMENT_3D('',#2305,#1834,#1835);
#1548=AXIS2_PLACEMENT_3D('',#2308,#1836,#1837);
#1549=AXIS2_PLACEMENT_3D('',#2309,#1838,#1839);
#1550=AXIS2_PLACEMENT_3D('',#2312,#1840,#1841);
#1551=AXIS2_PLACEMENT_3D('',#2313,#1842,#1843);
#1552=AXIS2_PLACEMENT_3D('',#2316,#1844,#1845);
#1553=AXIS2_PLACEMENT_3D('',#2317,#1846,#1847);
#1554=AXIS2_PLACEMENT_3D('',#2320,#1848,#1849);
#1555=AXIS2_PLACEMENT_3D('',#2321,#1850,#1851);
#1556=AXIS2_PLACEMENT_3D('',#2323,#1852,#1853);
#1557=AXIS2_PLACEMENT_3D('',#2325,#1854,#1855);
#1558=AXIS2_PLACEMENT_3D('',#2327,#1856,#1857);
#1559=AXIS2_PLACEMENT_3D('',#2329,#1858,#1859);
#1560=AXIS2_PLACEMENT_3D('',#2330,#1860,#1861);
#1561=AXIS2_PLACEMENT_3D('',#2334,#1864,#1865);
#1562=AXIS2_PLACEMENT_3D('',#2339,#1868,#1869);
#1563=AXIS2_PLACEMENT_3D('',#2342,#1870,#1871);
#1564=AXIS2_PLACEMENT_3D('',#2343,#1872,#1873);
#1565=AXIS2_PLACEMENT_3D('',#2346,#1874,#1875);
#1566=AXIS2_PLACEMENT_3D('',#2347,#1876,#1877);
#1567=AXIS2_PLACEMENT_3D('',#2350,#1878,#1879);
#1568=AXIS2_PLACEMENT_3D('',#2351,#1880,#1881);
#1569=AXIS2_PLACEMENT_3D('',#2354,#1882,#1883);
#1570=AXIS2_PLACEMENT_3D('',#2355,#1884,#1885);
#1571=AXIS2_PLACEMENT_3D('',#2358,#1886,#1887);
#1572=AXIS2_PLACEMENT_3D('',#2359,#1888,#1889);
#1573=AXIS2_PLACEMENT_3D('',#2362,#1890,#1891);
#1574=AXIS2_PLACEMENT_3D('',#2363,#1892,#1893);
#1575=AXIS2_PLACEMENT_3D('',#2366,#1894,#1895);
#1576=AXIS2_PLACEMENT_3D('',#2367,#1896,#1897);
#1577=AXIS2_PLACEMENT_3D('',#2370,#1898,#1899);
#1578=AXIS2_PLACEMENT_3D('',#2371,#1900,#1901);
#1579=AXIS2_PLACEMENT_3D('',#2373,#1902,#1903);
#1580=AXIS2_PLACEMENT_3D('',#2375,#1904,#1905);
#1581=AXIS2_PLACEMENT_3D('',#2377,#1906,#1907);
#1582=AXIS2_PLACEMENT_3D('',#2379,#1908,#1909);
#1583=AXIS2_PLACEMENT_3D('',#2382,#1910,#1911);
#1584=AXIS2_PLACEMENT_3D('',#2383,#1912,#1913);
#1585=AXIS2_PLACEMENT_3D('',#2386,#1914,#1915);
#1586=AXIS2_PLACEMENT_3D('',#2387,#1916,#1917);
#1587=AXIS2_PLACEMENT_3D('',#2390,#1918,#1919);
#1588=AXIS2_PLACEMENT_3D('',#2391,#1920,#1921);
#1589=AXIS2_PLACEMENT_3D('',#2394,#1922,#1923);
#1590=AXIS2_PLACEMENT_3D('',#2395,#1924,#1925);
#1591=AXIS2_PLACEMENT_3D('',#2398,#1926,#1927);
#1592=AXIS2_PLACEMENT_3D('',#2399,#1928,#1929);
#1593=AXIS2_PLACEMENT_3D('',#2402,#1930,#1931);
#1594=AXIS2_PLACEMENT_3D('',#2403,#1932,#1933);
#1595=AXIS2_PLACEMENT_3D('',#2406,#1934,#1935);
#1596=AXIS2_PLACEMENT_3D('',#2407,#1936,#1937);
#1597=AXIS2_PLACEMENT_3D('',#2410,#1938,#1939);
#1598=AXIS2_PLACEMENT_3D('',#2411,#1940,#1941);
#1599=AXIS2_PLACEMENT_3D('',#2413,#1942,#1943);
#1600=AXIS2_PLACEMENT_3D('',#2415,#1944,#1945);
#1601=AXIS2_PLACEMENT_3D('',#2417,#1946,#1947);
#1602=AXIS2_PLACEMENT_3D('',#2419,#1948,#1949);
#1603=AXIS2_PLACEMENT_3D('',#2420,#1950,#1951);
#1604=AXIS2_PLACEMENT_3D('',#2422,#1952,#1953);
#1605=AXIS2_PLACEMENT_3D('',#2424,#1954,#1955);
#1606=AXIS2_PLACEMENT_3D('',#2426,#1957,#1958);
#1607=AXIS2_PLACEMENT_3D('',#2429,#1960,#1961);
#1608=AXIS2_PLACEMENT_3D('',#2430,#1962,#1963);
#1609=AXIS2_PLACEMENT_3D('',#2433,#1965,#1966);
#1610=AXIS2_PLACEMENT_3D('',#2434,#1967,#1968);
#1611=AXIS2_PLACEMENT_3D('',#2437,#1971,#1972);
#1612=AXIS2_PLACEMENT_3D('',#2443,#1976,#1977);
#1613=AXIS2_PLACEMENT_3D('',#2445,#1978,#1979);
#1614=AXIS2_PLACEMENT_3D('',#2447,#1980,#1981);
#1615=AXIS2_PLACEMENT_3D('',#2449,#1983,#1984);
#1616=AXIS2_PLACEMENT_3D('',#2452,#1985,#1986);
#1617=AXIS2_PLACEMENT_3D('',#2457,#1989,#1990);
#1618=AXIS2_PLACEMENT_3D('',#2458,#1991,#1992);
#1619=AXIS2_PLACEMENT_3D('',#2461,#1993,#1994);
#1620=AXIS2_PLACEMENT_3D('',#2462,#1995,#1996);
#1621=AXIS2_PLACEMENT_3D('',#2463,#1997,#1998);
#1622=AXIS2_PLACEMENT_3D('',#2467,#2000,#2001);
#1623=AXIS2_PLACEMENT_3D('',#2469,#2002,#2003);
#1624=AXIS2_PLACEMENT_3D('',#2470,#2004,#2005);
#1625=AXIS2_PLACEMENT_3D('',#2471,#2006,#2007);
#1626=AXIS2_PLACEMENT_3D('',#2475,#2009,#2010);
#1627=AXIS2_PLACEMENT_3D('',#2476,#2011,#2012);
#1628=AXIS2_PLACEMENT_3D('',#2477,#2013,#2014);
#1629=AXIS2_PLACEMENT_3D('',#2480,#2015,#2016);
#1630=AXIS2_PLACEMENT_3D('',#2485,#2019,#2020);
#1631=AXIS2_PLACEMENT_3D('',#2486,#2021,#2022);
#1632=AXIS2_PLACEMENT_3D('',#2487,#2023,#2024);
#1633=AXIS2_PLACEMENT_3D('',#2490,#2025,#2026);
#1634=AXIS2_PLACEMENT_3D('',#2492,#2028,#2029);
#1635=AXIS2_PLACEMENT_3D('',#2493,#2030,#2031);
#1636=AXIS2_PLACEMENT_3D('',#2495,#2033,#2034);
#1637=AXIS2_PLACEMENT_3D('',#2498,#2037,#2038);
#1638=AXIS2_PLACEMENT_3D('',#2499,#2039,#2040);
#1639=AXIS2_PLACEMENT_3D('',#2500,#2041,#2042);
#1640=AXIS2_PLACEMENT_3D('',#2501,#2043,#2044);
#1641=AXIS2_PLACEMENT_3D('',#2503,#2046,#2047);
#1642=AXIS2_PLACEMENT_3D('',#2505,#2049,#2050);
#1643=AXIS2_PLACEMENT_3D('',#2507,#2052,#2053);
#1644=AXIS2_PLACEMENT_3D('',#2509,#2055,#2056);
#1645=AXIS2_PLACEMENT_3D('',#2511,#2058,#2059);
#1646=AXIS2_PLACEMENT_3D('',#2513,#2061,#2062);
#1647=AXIS2_PLACEMENT_3D('',#2515,#2064,#2065);
#1648=AXIS2_PLACEMENT_3D('',#2517,#2067,#2068);
#1649=AXIS2_PLACEMENT_3D('',#2519,#2070,#2071);
#1650=AXIS2_PLACEMENT_3D('',#2522,#2073,#2074);
#1651=AXIS2_PLACEMENT_3D('',#2523,#2075,#2076);
#1652=AXIS2_PLACEMENT_3D('',#2525,#2078,#2079);
#1653=AXIS2_PLACEMENT_3D('',#2528,#2081,#2082);
#1654=AXIS2_PLACEMENT_3D('',#2529,#2083,#2084);
#1655=AXIS2_PLACEMENT_3D('',#2531,#2086,#2087);
#1656=AXIS2_PLACEMENT_3D('',#2534,#2089,#2090);
#1657=AXIS2_PLACEMENT_3D('',#2535,#2091,#2092);
#1658=AXIS2_PLACEMENT_3D('',#2537,#2094,#2095);
#1659=AXIS2_PLACEMENT_3D('',#2540,#2097,#2098);
#1660=AXIS2_PLACEMENT_3D('',#2541,#2099,#2100);
#1661=AXIS2_PLACEMENT_3D('',#2543,#2102,#2103);
#1662=AXIS2_PLACEMENT_3D('',#2545,#2105,#2106);
#1663=AXIS2_PLACEMENT_3D('',#2547,#2108,#2109);
#1664=AXIS2_PLACEMENT_3D('',#2549,#2111,#2112);
#1665=AXIS2_PLACEMENT_3D('',#2551,#2114,#2115);
#1666=AXIS2_PLACEMENT_3D('',#2553,#2117,#2118);
#1667=AXIS2_PLACEMENT_3D('',#2555,#2120,#2121);
#1668=AXIS2_PLACEMENT_3D('',#2557,#2123,#2124);
#1669=AXIS2_PLACEMENT_3D('',#2559,#2126,#2127);
#1670=AXIS2_PLACEMENT_3D('',#2562,#2129,#2130);
#1671=AXIS2_PLACEMENT_3D('',#2563,#2131,#2132);
#1672=AXIS2_PLACEMENT_3D('',#2565,#2134,#2135);
#1673=AXIS2_PLACEMENT_3D('',#2568,#2137,#2138);
#1674=AXIS2_PLACEMENT_3D('',#2569,#2139,#2140);
#1675=AXIS2_PLACEMENT_3D('',#2571,#2142,#2143);
#1676=AXIS2_PLACEMENT_3D('',#2574,#2145,#2146);
#1677=AXIS2_PLACEMENT_3D('',#2575,#2147,#2148);
#1678=AXIS2_PLACEMENT_3D('',#2577,#2150,#2151);
#1679=AXIS2_PLACEMENT_3D('',#2580,#2153,#2154);
#1680=AXIS2_PLACEMENT_3D('',#2581,#2155,#2156);
#1681=DIRECTION('axis',(0.,0.,1.));
#1682=DIRECTION('refdir',(1.,0.,0.));
#1683=DIRECTION('center_axis',(1.,0.,0.));
#1684=DIRECTION('ref_axis',(0.,0.,-1.));
#1685=DIRECTION('center_axis',(1.,0.,0.));
#1686=DIRECTION('ref_axis',(0.,-1.,0.));
#1687=DIRECTION('',(0.,1.,0.));
#1688=DIRECTION('center_axis',(1.,0.,0.));
#1689=DIRECTION('ref_axis',(0.,0.,-1.));
#1690=DIRECTION('',(0.,0.,-1.));
#1691=DIRECTION('',(0.,1.,0.));
#1692=DIRECTION('',(0.,0.,-1.));
#1693=DIRECTION('center_axis',(1.,0.,0.));
#1694=DIRECTION('ref_axis',(0.,1.,0.));
#1695=DIRECTION('center_axis',(1.,0.,0.));
#1696=DIRECTION('ref_axis',(0.,1.,0.));
#1697=DIRECTION('center_axis',(1.,0.,0.));
#1698=DIRECTION('ref_axis',(0.,1.,0.));
#1699=DIRECTION('center_axis',(1.,0.,0.));
#1700=DIRECTION('ref_axis',(0.,1.,0.));
#1701=DIRECTION('',(1.,0.,0.));
#1702=DIRECTION('center_axis',(1.,0.,0.));
#1703=DIRECTION('ref_axis',(0.,1.,0.));
#1704=DIRECTION('center_axis',(-1.,0.,0.));
#1705=DIRECTION('ref_axis',(0.,0.,-1.));
#1706=DIRECTION('',(-0.707106781186548,8.65956056235493E-17,0.707106781186548));
#1707=DIRECTION('center_axis',(1.,0.,0.));
#1708=DIRECTION('ref_axis',(0.,1.,0.));
#1709=DIRECTION('center_axis',(1.,0.,0.));
#1710=DIRECTION('ref_axis',(0.,1.,0.));
#1711=DIRECTION('center_axis',(1.,0.,0.));
#1712=DIRECTION('ref_axis',(0.,0.,-1.));
#1713=DIRECTION('center_axis',(-1.,0.,0.));
#1714=DIRECTION('ref_axis',(0.,0.,-1.));
#1715=DIRECTION('',(0.,0.,-1.));
#1716=DIRECTION('',(0.,1.,0.));
#1717=DIRECTION('',(0.,0.,-1.));
#1718=DIRECTION('center_axis',(-1.,0.,0.));
#1719=DIRECTION('ref_axis',(0.,1.,0.));
#1720=DIRECTION('',(0.,1.,0.));
#1721=DIRECTION('center_axis',(1.,0.,0.));
#1722=DIRECTION('ref_axis',(0.,-1.,0.));
#1723=DIRECTION('center_axis',(1.,0.,0.));
#1724=DIRECTION('ref_axis',(0.,-1.,0.));
#1725=DIRECTION('center_axis',(-1.,0.,0.));
#1726=DIRECTION('ref_axis',(0.,0.,-1.));
#1727=DIRECTION('center_axis',(1.,0.,0.));
#1728=DIRECTION('ref_axis',(0.,-1.,0.));
#1729=DIRECTION('',(-0.707106781186548,8.65956056235493E-17,0.707106781186548));
#1730=DIRECTION('center_axis',(1.,0.,0.));
#1731=DIRECTION('ref_axis',(0.,-1.,0.));
#1732=DIRECTION('center_axis',(1.,0.,0.));
#1733=DIRECTION('ref_axis',(0.,-1.,0.));
#1734=DIRECTION('center_axis',(1.,0.,0.));
#1735=DIRECTION('ref_axis',(0.,1.,0.));
#1736=DIRECTION('',(1.,0.,0.));
#1737=DIRECTION('center_axis',(1.,0.,0.));
#1738=DIRECTION('ref_axis',(0.,-1.,0.));
#1739=DIRECTION('',(1.,0.,0.));
#1740=DIRECTION('',(1.,0.,0.));
#1741=DIRECTION('center_axis',(0.,0.,-1.));
#1742=DIRECTION('ref_axis',(0.,1.,0.));
#1743=DIRECTION('',(1.,0.,0.));
#1744=DIRECTION('center_axis',(1.,0.,0.));
#1745=DIRECTION('ref_axis',(0.,0.,-1.));
#1746=DIRECTION('',(1.,0.,0.));
#1747=DIRECTION('center_axis',(0.,-1.,0.));
#1748=DIRECTION('ref_axis',(0.,0.,-1.));
#1749=DIRECTION('',(-1.,0.,0.));
#1750=DIRECTION('center_axis',(0.,-1.,0.));
#1751=DIRECTION('ref_axis',(-1.,0.,0.));
#1752=DIRECTION('center_axis',(0.,-1.,0.));
#1753=DIRECTION('ref_axis',(0.,0.,1.));
#1754=DIRECTION('center_axis',(0.,-1.,0.));
#1755=DIRECTION('ref_axis',(0.,0.,1.));
#1756=DIRECTION('',(0.,0.,1.));
#1757=DIRECTION('center_axis',(0.,1.,0.));
#1758=DIRECTION('ref_axis',(1.,0.,0.));
#1759=DIRECTION('center_axis',(0.,-1.,0.));
#1760=DIRECTION('ref_axis',(0.,0.,1.));
#1761=DIRECTION('',(0.,1.,0.));
#1762=DIRECTION('center_axis',(0.,-1.,0.));
#1763=DIRECTION('ref_axis',(-1.,0.,0.));
#1764=DIRECTION('',(0.,0.,1.));
#1765=DIRECTION('center_axis',(0.,-1.,0.));
#1766=DIRECTION('ref_axis',(0.,0.,1.));
#1767=DIRECTION('',(-1.,0.,0.));
#1768=DIRECTION('center_axis',(0.,-1.,0.));
#1769=DIRECTION('ref_axis',(0.,0.,-1.));
#1770=DIRECTION('center_axis',(0.,1.,0.));
#1771=DIRECTION('ref_axis',(1.,0.,0.));
#1772=DIRECTION('',(0.,1.,0.));
#1773=DIRECTION('center_axis',(0.,0.,-1.));
#1774=DIRECTION('ref_axis',(-1.,0.,0.));
#1775=DIRECTION('',(-1.,0.,0.));
#1776=DIRECTION('',(0.,1.,0.));
#1777=DIRECTION('',(-1.,0.,0.));
#1778=DIRECTION('center_axis',(0.,0.,1.));
#1779=DIRECTION('ref_axis',(-1.,0.,0.));
#1780=DIRECTION('center_axis',(0.,0.,-1.));
#1781=DIRECTION('ref_axis',(-1.,0.,0.));
#1782=DIRECTION('center_axis',(0.,0.,-1.));
#1783=DIRECTION('ref_axis',(-1.,0.,0.));
#1784=DIRECTION('center_axis',(0.,0.,-1.));
#1785=DIRECTION('ref_axis',(-0.707106781186598,-0.707106781186498,0.));
#1786=DIRECTION('center_axis',(0.,0.,-1.));
#1787=DIRECTION('ref_axis',(-0.707106781186598,-0.707106781186498,0.));
#1788=DIRECTION('center_axis',(0.,0.,-1.));
#1789=DIRECTION('ref_axis',(0.,-1.,0.));
#1790=DIRECTION('center_axis',(0.,0.,-1.));
#1791=DIRECTION('ref_axis',(0.,-1.,0.));
#1792=DIRECTION('center_axis',(0.,0.,-1.));
#1793=DIRECTION('ref_axis',(0.707106781186548,-0.707106781186548,0.));
#1794=DIRECTION('center_axis',(0.,0.,-1.));
#1795=DIRECTION('ref_axis',(0.707106781186548,-0.707106781186548,0.));
#1796=DIRECTION('center_axis',(0.,0.,-1.));
#1797=DIRECTION('ref_axis',(1.,0.,0.));
#1798=DIRECTION('center_axis',(0.,0.,-1.));
#1799=DIRECTION('ref_axis',(1.,0.,0.));
#1800=DIRECTION('center_axis',(0.,0.,-1.));
#1801=DIRECTION('ref_axis',(0.707106781186548,0.707106781186548,0.));
#1802=DIRECTION('center_axis',(0.,0.,-1.));
#1803=DIRECTION('ref_axis',(0.707106781186548,0.707106781186548,0.));
#1804=DIRECTION('center_axis',(0.,0.,-1.));
#1805=DIRECTION('ref_axis',(0.,1.,0.));
#1806=DIRECTION('center_axis',(0.,0.,-1.));
#1807=DIRECTION('ref_axis',(0.,1.,0.));
#1808=DIRECTION('center_axis',(0.,0.,-1.));
#1809=DIRECTION('ref_axis',(-0.707106781186548,0.707106781186548,0.));
#1810=DIRECTION('center_axis',(0.,0.,-1.));
#1811=DIRECTION('ref_axis',(-0.707106781186548,0.707106781186548,0.));
#1812=DIRECTION('center_axis',(0.,0.,1.));
#1813=DIRECTION('ref_axis',(-1.,0.,0.));
#1814=DIRECTION('center_axis',(0.,0.,1.));
#1815=DIRECTION('ref_axis',(0.,-1.,0.));
#1816=DIRECTION('center_axis',(0.,0.,1.));
#1817=DIRECTION('ref_axis',(1.,0.,0.));
#1818=DIRECTION('center_axis',(0.,0.,1.));
#1819=DIRECTION('ref_axis',(0.,1.,0.));
#1820=DIRECTION('center_axis',(0.,0.,-1.));
#1821=DIRECTION('ref_axis',(-1.,0.,0.));
#1822=DIRECTION('center_axis',(0.,0.,-1.));
#1823=DIRECTION('ref_axis',(-1.,0.,0.));
#1824=DIRECTION('center_axis',(0.,0.,-1.));
#1825=DIRECTION('ref_axis',(0.,-1.,0.));
#1826=DIRECTION('center_axis',(0.,0.,-1.));
#1827=DIRECTION('ref_axis',(0.,-1.,0.));
#1828=DIRECTION('center_axis',(0.,0.,-1.));
#1829=DIRECTION('ref_axis',(1.,0.,0.));
#1830=DIRECTION('center_axis',(0.,0.,-1.));
#1831=DIRECTION('ref_axis',(1.,0.,0.));
#1832=DIRECTION('center_axis',(0.,0.,-1.));
#1833=DIRECTION('ref_axis',(0.,1.,0.));
#1834=DIRECTION('center_axis',(0.,0.,-1.));
#1835=DIRECTION('ref_axis',(0.,1.,0.));
#1836=DIRECTION('center_axis',(0.,0.,-1.));
#1837=DIRECTION('ref_axis',(-1.,0.,0.));
#1838=DIRECTION('center_axis',(0.,0.,-1.));
#1839=DIRECTION('ref_axis',(-1.,0.,0.));
#1840=DIRECTION('center_axis',(0.,0.,-1.));
#1841=DIRECTION('ref_axis',(0.,-1.,0.));
#1842=DIRECTION('center_axis',(0.,0.,-1.));
#1843=DIRECTION('ref_axis',(0.,-1.,0.));
#1844=DIRECTION('center_axis',(0.,0.,-1.));
#1845=DIRECTION('ref_axis',(1.,0.,0.));
#1846=DIRECTION('center_axis',(0.,0.,-1.));
#1847=DIRECTION('ref_axis',(1.,0.,0.));
#1848=DIRECTION('center_axis',(0.,0.,-1.));
#1849=DIRECTION('ref_axis',(0.,1.,0.));
#1850=DIRECTION('center_axis',(0.,0.,-1.));
#1851=DIRECTION('ref_axis',(0.,1.,0.));
#1852=DIRECTION('center_axis',(0.,0.,1.));
#1853=DIRECTION('ref_axis',(-1.,0.,0.));
#1854=DIRECTION('center_axis',(0.,0.,1.));
#1855=DIRECTION('ref_axis',(-1.,0.,0.));
#1856=DIRECTION('center_axis',(0.,0.,1.));
#1857=DIRECTION('ref_axis',(-1.,0.,0.));
#1858=DIRECTION('center_axis',(0.,0.,1.));
#1859=DIRECTION('ref_axis',(-1.,0.,0.));
#1860=DIRECTION('center_axis',(0.,-1.,0.));
#1861=DIRECTION('ref_axis',(-1.,0.,0.));
#1862=DIRECTION('',(-1.,0.,0.));
#1863=DIRECTION('',(0.,0.,1.));
#1864=DIRECTION('center_axis',(0.,0.,-1.));
#1865=DIRECTION('ref_axis',(-1.,0.,0.));
#1866=DIRECTION('',(-1.,0.,0.));
#1867=DIRECTION('',(0.,1.,0.));
#1868=DIRECTION('center_axis',(0.,0.,1.));
#1869=DIRECTION('ref_axis',(-1.,0.,0.));
#1870=DIRECTION('center_axis',(0.,0.,-1.));
#1871=DIRECTION('ref_axis',(-1.,0.,0.));
#1872=DIRECTION('center_axis',(0.,0.,-1.));
#1873=DIRECTION('ref_axis',(-1.,0.,0.));
#1874=DIRECTION('center_axis',(0.,0.,-1.));
#1875=DIRECTION('ref_axis',(-0.707106781186598,-0.707106781186498,0.));
#1876=DIRECTION('center_axis',(0.,0.,-1.));
#1877=DIRECTION('ref_axis',(-0.707106781186598,-0.707106781186498,0.));
#1878=DIRECTION('center_axis',(0.,0.,-1.));
#1879=DIRECTION('ref_axis',(0.,-1.,0.));
#1880=DIRECTION('center_axis',(0.,0.,-1.));
#1881=DIRECTION('ref_axis',(0.,-1.,0.));
#1882=DIRECTION('center_axis',(0.,0.,-1.));
#1883=DIRECTION('ref_axis',(0.707106781186548,-0.707106781186548,0.));
#1884=DIRECTION('center_axis',(0.,0.,-1.));
#1885=DIRECTION('ref_axis',(0.707106781186548,-0.707106781186548,0.));
#1886=DIRECTION('center_axis',(0.,0.,-1.));
#1887=DIRECTION('ref_axis',(1.,0.,0.));
#1888=DIRECTION('center_axis',(0.,0.,-1.));
#1889=DIRECTION('ref_axis',(1.,0.,0.));
#1890=DIRECTION('center_axis',(0.,0.,-1.));
#1891=DIRECTION('ref_axis',(0.707106781186548,0.707106781186548,0.));
#1892=DIRECTION('center_axis',(0.,0.,-1.));
#1893=DIRECTION('ref_axis',(0.707106781186548,0.707106781186548,0.));
#1894=DIRECTION('center_axis',(0.,0.,-1.));
#1895=DIRECTION('ref_axis',(0.,1.,0.));
#1896=DIRECTION('center_axis',(0.,0.,-1.));
#1897=DIRECTION('ref_axis',(0.,1.,0.));
#1898=DIRECTION('center_axis',(0.,0.,-1.));
#1899=DIRECTION('ref_axis',(-0.707106781186548,0.707106781186548,0.));
#1900=DIRECTION('center_axis',(0.,0.,-1.));
#1901=DIRECTION('ref_axis',(-0.707106781186548,0.707106781186548,0.));
#1902=DIRECTION('center_axis',(0.,0.,1.));
#1903=DIRECTION('ref_axis',(-1.,0.,0.));
#1904=DIRECTION('center_axis',(0.,0.,1.));
#1905=DIRECTION('ref_axis',(0.,-1.,0.));
#1906=DIRECTION('center_axis',(0.,0.,1.));
#1907=DIRECTION('ref_axis',(1.,0.,0.));
#1908=DIRECTION('center_axis',(0.,0.,1.));
#1909=DIRECTION('ref_axis',(0.,1.,0.));
#1910=DIRECTION('center_axis',(0.,0.,-1.));
#1911=DIRECTION('ref_axis',(-1.,0.,0.));
#1912=DIRECTION('center_axis',(0.,0.,-1.));
#1913=DIRECTION('ref_axis',(-1.,0.,0.));
#1914=DIRECTION('center_axis',(0.,0.,-1.));
#1915=DIRECTION('ref_axis',(0.,-1.,0.));
#1916=DIRECTION('center_axis',(0.,0.,-1.));
#1917=DIRECTION('ref_axis',(0.,-1.,0.));
#1918=DIRECTION('center_axis',(0.,0.,-1.));
#1919=DIRECTION('ref_axis',(1.,0.,0.));
#1920=DIRECTION('center_axis',(0.,0.,-1.));
#1921=DIRECTION('ref_axis',(1.,0.,0.));
#1922=DIRECTION('center_axis',(0.,0.,-1.));
#1923=DIRECTION('ref_axis',(0.,1.,0.));
#1924=DIRECTION('center_axis',(0.,0.,-1.));
#1925=DIRECTION('ref_axis',(0.,1.,0.));
#1926=DIRECTION('center_axis',(0.,0.,-1.));
#1927=DIRECTION('ref_axis',(-1.,0.,0.));
#1928=DIRECTION('center_axis',(0.,0.,-1.));
#1929=DIRECTION('ref_axis',(-1.,0.,0.));
#1930=DIRECTION('center_axis',(0.,0.,-1.));
#1931=DIRECTION('ref_axis',(0.,-1.,0.));
#1932=DIRECTION('center_axis',(0.,0.,-1.));
#1933=DIRECTION('ref_axis',(0.,-1.,0.));
#1934=DIRECTION('center_axis',(0.,0.,-1.));
#1935=DIRECTION('ref_axis',(1.,0.,0.));
#1936=DIRECTION('center_axis',(0.,0.,-1.));
#1937=DIRECTION('ref_axis',(1.,0.,0.));
#1938=DIRECTION('center_axis',(0.,0.,-1.));
#1939=DIRECTION('ref_axis',(0.,1.,0.));
#1940=DIRECTION('center_axis',(0.,0.,-1.));
#1941=DIRECTION('ref_axis',(0.,1.,0.));
#1942=DIRECTION('center_axis',(0.,0.,1.));
#1943=DIRECTION('ref_axis',(-1.,0.,0.));
#1944=DIRECTION('center_axis',(0.,0.,1.));
#1945=DIRECTION('ref_axis',(-1.,0.,0.));
#1946=DIRECTION('center_axis',(0.,0.,1.));
#1947=DIRECTION('ref_axis',(-1.,0.,0.));
#1948=DIRECTION('center_axis',(0.,0.,1.));
#1949=DIRECTION('ref_axis',(-1.,0.,0.));
#1950=DIRECTION('center_axis',(0.,1.,0.));
#1951=DIRECTION('ref_axis',(1.,0.,0.));
#1952=DIRECTION('center_axis',(0.,-1.,0.));
#1953=DIRECTION('ref_axis',(1.,0.,0.));
#1954=DIRECTION('center_axis',(0.,-1.,0.));
#1955=DIRECTION('ref_axis',(1.,0.,0.));
#1956=DIRECTION('',(0.,1.,0.));
#1957=DIRECTION('center_axis',(0.,-1.,0.));
#1958=DIRECTION('ref_axis',(0.,0.,1.));
#1959=DIRECTION('',(1.,0.,0.));
#1960=DIRECTION('center_axis',(0.,-1.,0.));
#1961=DIRECTION('ref_axis',(1.,0.,0.));
#1962=DIRECTION('center_axis',(0.,1.,0.));
#1963=DIRECTION('ref_axis',(1.,0.,0.));
#1964=DIRECTION('',(0.,1.,0.));
#1965=DIRECTION('center_axis',(0.,-1.,0.));
#1966=DIRECTION('ref_axis',(1.,0.,0.));
#1967=DIRECTION('center_axis',(0.,-1.,0.));
#1968=DIRECTION('ref_axis',(0.,0.,1.));
#1969=DIRECTION('',(0.,0.,1.));
#1970=DIRECTION('',(1.,0.,0.));
#1971=DIRECTION('center_axis',(0.,-1.,0.));
#1972=DIRECTION('ref_axis',(0.,0.,1.));
#1973=DIRECTION('',(-1.,0.,0.));
#1974=DIRECTION('',(0.,0.,1.));
#1975=DIRECTION('',(0.,0.,1.));
#1976=DIRECTION('center_axis',(-1.,0.,0.));
#1977=DIRECTION('ref_axis',(0.,1.,0.));
#1978=DIRECTION('center_axis',(-1.,0.,0.));
#1979=DIRECTION('ref_axis',(0.,1.,0.));
#1980=DIRECTION('center_axis',(1.,0.,0.));
#1981=DIRECTION('ref_axis',(0.,0.,-1.));
#1982=DIRECTION('',(-1.,0.,0.));
#1983=DIRECTION('center_axis',(-1.,0.,0.));
#1984=DIRECTION('ref_axis',(0.,0.,1.));
#1985=DIRECTION('center_axis',(-1.,0.,0.));
#1986=DIRECTION('ref_axis',(0.,0.,-1.));
#1987=DIRECTION('',(0.,0.,1.));
#1988=DIRECTION('',(0.,1.,0.));
#1989=DIRECTION('center_axis',(1.,0.,0.));
#1990=DIRECTION('ref_axis',(0.,1.,0.));
#1991=DIRECTION('center_axis',(1.,0.,0.));
#1992=DIRECTION('ref_axis',(0.,1.,0.));
#1993=DIRECTION('center_axis',(1.,0.,0.));
#1994=DIRECTION('ref_axis',(0.,1.,0.));
#1995=DIRECTION('center_axis',(1.,0.,0.));
#1996=DIRECTION('ref_axis',(0.,1.,0.));
#1997=DIRECTION('center_axis',(1.,0.,0.));
#1998=DIRECTION('ref_axis',(0.,1.,0.));
#1999=DIRECTION('',(1.,0.,0.));
#2000=DIRECTION('center_axis',(-1.,0.,0.));
#2001=DIRECTION('ref_axis',(0.,-1.,0.));
#2002=DIRECTION('center_axis',(-1.,0.,0.));
#2003=DIRECTION('ref_axis',(0.,-1.,0.));
#2004=DIRECTION('center_axis',(-1.,0.,0.));
#2005=DIRECTION('ref_axis',(0.,-1.,0.));
#2006=DIRECTION('center_axis',(1.,0.,0.));
#2007=DIRECTION('ref_axis',(0.,0.,-1.));
#2008=DIRECTION('',(0.707106781186548,-8.65956056235493E-17,0.707106781186548));
#2009=DIRECTION('center_axis',(-1.,0.,0.));
#2010=DIRECTION('ref_axis',(0.,-1.,0.));
#2011=DIRECTION('center_axis',(-1.,0.,0.));
#2012=DIRECTION('ref_axis',(0.,-1.,0.));
#2013=DIRECTION('center_axis',(-1.,0.,0.));
#2014=DIRECTION('ref_axis',(0.,0.,1.));
#2015=DIRECTION('center_axis',(1.,0.,0.));
#2016=DIRECTION('ref_axis',(0.,-1.,0.));
#2017=DIRECTION('',(0.,1.,0.));
#2018=DIRECTION('',(0.,0.,1.));
#2019=DIRECTION('center_axis',(-1.,0.,0.));
#2020=DIRECTION('ref_axis',(0.,1.,0.));
#2021=DIRECTION('center_axis',(-1.,0.,0.));
#2022=DIRECTION('ref_axis',(0.,1.,0.));
#2023=DIRECTION('center_axis',(1.,0.,0.));
#2024=DIRECTION('ref_axis',(0.,0.,-1.));
#2025=DIRECTION('center_axis',(-1.,0.,0.));
#2026=DIRECTION('ref_axis',(0.,1.,0.));
#2027=DIRECTION('',(0.707106781186548,-8.65956056235493E-17,0.707106781186548));
#2028=DIRECTION('center_axis',(-1.,0.,0.));
#2029=DIRECTION('ref_axis',(0.,1.,0.));
#2030=DIRECTION('center_axis',(1.,0.,0.));
#2031=DIRECTION('ref_axis',(0.,1.,0.));
#2032=DIRECTION('',(1.,0.,0.));
#2033=DIRECTION('center_axis',(-1.,0.,0.));
#2034=DIRECTION('ref_axis',(0.,0.,-1.));
#2035=DIRECTION('',(-1.,0.,0.));
#2036=DIRECTION('',(-1.,0.,0.));
#2037=DIRECTION('center_axis',(0.,-1.,0.));
#2038=DIRECTION('ref_axis',(0.,0.,1.));
#2039=DIRECTION('center_axis',(0.,0.,1.));
#2040=DIRECTION('ref_axis',(0.,1.,0.));
#2041=DIRECTION('center_axis',(0.,-1.,0.));
#2042=DIRECTION('ref_axis',(-1.,0.,0.));
#2043=DIRECTION('center_axis',(0.,0.,1.));
#2044=DIRECTION('ref_axis',(-1.,0.,0.));
#2045=DIRECTION('',(0.,0.,1.));
#2046=DIRECTION('center_axis',(0.,0.,-1.));
#2047=DIRECTION('ref_axis',(-1.,0.,0.));
#2048=DIRECTION('',(0.,0.,-1.));
#2049=DIRECTION('center_axis',(0.,0.,-1.));
#2050=DIRECTION('ref_axis',(-0.707106781186548,-0.707106781186548,0.));
#2051=DIRECTION('',(0.,0.,-1.));
#2052=DIRECTION('center_axis',(0.,0.,-1.));
#2053=DIRECTION('ref_axis',(0.,-1.,0.));
#2054=DIRECTION('',(0.,0.,-1.));
#2055=DIRECTION('center_axis',(0.,0.,-1.));
#2056=DIRECTION('ref_axis',(0.707106781186548,-0.707106781186548,0.));
#2057=DIRECTION('',(0.,0.,-1.));
#2058=DIRECTION('center_axis',(0.,0.,-1.));
#2059=DIRECTION('ref_axis',(1.,0.,0.));
#2060=DIRECTION('',(0.,0.,-1.));
#2061=DIRECTION('center_axis',(0.,0.,-1.));
#2062=DIRECTION('ref_axis',(0.707106781186548,0.707106781186548,0.));
#2063=DIRECTION('',(0.,0.,-1.));
#2064=DIRECTION('center_axis',(0.,0.,-1.));
#2065=DIRECTION('ref_axis',(0.,1.,0.));
#2066=DIRECTION('',(0.,0.,-1.));
#2067=DIRECTION('center_axis',(0.,0.,-1.));
#2068=DIRECTION('ref_axis',(-0.707106781186548,0.707106781186548,0.));
#2069=DIRECTION('',(0.,0.,-1.));
#2070=DIRECTION('center_axis',(0.,0.,1.));
#2071=DIRECTION('ref_axis',(-1.,0.,0.));
#2072=DIRECTION('',(0.,0.,1.));
#2073=DIRECTION('center_axis',(0.,0.,1.));
#2074=DIRECTION('ref_axis',(-1.,0.,0.));
#2075=DIRECTION('center_axis',(0.,0.,1.));
#2076=DIRECTION('ref_axis',(-1.,0.,0.));
#2077=DIRECTION('',(0.707106781186547,8.65956056235493E-17,0.707106781186547));
#2078=DIRECTION('center_axis',(0.,0.,1.));
#2079=DIRECTION('ref_axis',(0.,-1.,0.));
#2080=DIRECTION('',(0.,0.,1.));
#2081=DIRECTION('center_axis',(0.,0.,1.));
#2082=DIRECTION('ref_axis',(0.,-1.,0.));
#2083=DIRECTION('center_axis',(0.,0.,1.));
#2084=DIRECTION('ref_axis',(0.,-1.,0.));
#2085=DIRECTION('',(-8.65956056235493E-17,0.707106781186547,0.707106781186547));
#2086=DIRECTION('center_axis',(0.,0.,1.));
#2087=DIRECTION('ref_axis',(1.,0.,0.));
#2088=DIRECTION('',(0.,0.,1.));
#2089=DIRECTION('center_axis',(0.,0.,1.));
#2090=DIRECTION('ref_axis',(1.,0.,0.));
#2091=DIRECTION('center_axis',(0.,0.,1.));
#2092=DIRECTION('ref_axis',(1.,0.,0.));
#2093=DIRECTION('',(-0.707106781186547,-8.65956056235493E-17,0.707106781186547));
#2094=DIRECTION('center_axis',(0.,0.,1.));
#2095=DIRECTION('ref_axis',(0.,1.,0.));
#2096=DIRECTION('',(0.,0.,1.));
#2097=DIRECTION('center_axis',(0.,0.,1.));
#2098=DIRECTION('ref_axis',(0.,1.,0.));
#2099=DIRECTION('center_axis',(0.,0.,1.));
#2100=DIRECTION('ref_axis',(0.,1.,0.));
#2101=DIRECTION('',(8.65956056235493E-17,-0.707106781186547,0.707106781186547));
#2102=DIRECTION('center_axis',(0.,0.,-1.));
#2103=DIRECTION('ref_axis',(-1.,0.,0.));
#2104=DIRECTION('',(0.,0.,-1.));
#2105=DIRECTION('center_axis',(0.,0.,-1.));
#2106=DIRECTION('ref_axis',(0.,-1.,0.));
#2107=DIRECTION('',(0.,0.,-1.));
#2108=DIRECTION('center_axis',(0.,0.,-1.));
#2109=DIRECTION('ref_axis',(1.,0.,0.));
#2110=DIRECTION('',(0.,0.,-1.));
#2111=DIRECTION('center_axis',(0.,0.,-1.));
#2112=DIRECTION('ref_axis',(0.,1.,0.));
#2113=DIRECTION('',(0.,0.,-1.));
#2114=DIRECTION('center_axis',(0.,0.,-1.));
#2115=DIRECTION('ref_axis',(-1.,0.,0.));
#2116=DIRECTION('',(0.,0.,-1.));
#2117=DIRECTION('center_axis',(0.,0.,-1.));
#2118=DIRECTION('ref_axis',(0.,-1.,0.));
#2119=DIRECTION('',(0.,0.,-1.));
#2120=DIRECTION('center_axis',(0.,0.,-1.));
#2121=DIRECTION('ref_axis',(1.,0.,0.));
#2122=DIRECTION('',(0.,0.,-1.));
#2123=DIRECTION('center_axis',(0.,0.,-1.));
#2124=DIRECTION('ref_axis',(0.,1.,0.));
#2125=DIRECTION('',(0.,0.,-1.));
#2126=DIRECTION('center_axis',(0.,0.,1.));
#2127=DIRECTION('ref_axis',(-1.,0.,0.));
#2128=DIRECTION('',(0.,0.,1.));
#2129=DIRECTION('center_axis',(0.,0.,1.));
#2130=DIRECTION('ref_axis',(-1.,0.,0.));
#2131=DIRECTION('center_axis',(0.,0.,1.));
#2132=DIRECTION('ref_axis',(-1.,0.,0.));
#2133=DIRECTION('',(0.707106781186547,8.65956056235493E-17,0.707106781186547));
#2134=DIRECTION('center_axis',(0.,0.,1.));
#2135=DIRECTION('ref_axis',(-1.,0.,0.));
#2136=DIRECTION('',(0.,0.,1.));
#2137=DIRECTION('center_axis',(0.,0.,1.));
#2138=DIRECTION('ref_axis',(-1.,0.,0.));
#2139=DIRECTION('center_axis',(0.,0.,1.));
#2140=DIRECTION('ref_axis',(-1.,0.,0.));
#2141=DIRECTION('',(0.707106781186547,8.65956056235493E-17,0.707106781186547));
#2142=DIRECTION('center_axis',(0.,0.,1.));
#2143=DIRECTION('ref_axis',(-1.,0.,0.));
#2144=DIRECTION('',(0.,0.,1.));
#2145=DIRECTION('center_axis',(0.,0.,1.));
#2146=DIRECTION('ref_axis',(-1.,0.,0.));
#2147=DIRECTION('center_axis',(0.,0.,1.));
#2148=DIRECTION('ref_axis',(-1.,0.,0.));
#2149=DIRECTION('',(0.707106781186547,8.65956056235493E-17,0.707106781186547));
#2150=DIRECTION('center_axis',(0.,0.,1.));
#2151=DIRECTION('ref_axis',(-1.,0.,0.));
#2152=DIRECTION('',(0.,0.,1.));
#2153=DIRECTION('center_axis',(0.,0.,1.));
#2154=DIRECTION('ref_axis',(-1.,0.,0.));
#2155=DIRECTION('center_axis',(0.,0.,1.));
#2156=DIRECTION('ref_axis',(-1.,0.,0.));
#2157=DIRECTION('',(0.707106781186547,8.65956056235493E-17,0.707106781186547));
#2158=CARTESIAN_POINT('',(0.,0.,0.));
#2159=CARTESIAN_POINT('Origin',(-17.,-14.,17.5));
#2160=CARTESIAN_POINT('',(-17.,-14.,9.5));
#2161=CARTESIAN_POINT('',(-17.,-12.5,8.));
#2162=CARTESIAN_POINT('Origin',(-17.,-12.5,9.5));
#2163=CARTESIAN_POINT('',(-17.,12.5,8.));
#2164=CARTESIAN_POINT('',(-17.,-12.5,8.));
#2165=CARTESIAN_POINT('',(-17.,14.,9.5));
#2166=CARTESIAN_POINT('Origin',(-17.,12.5,9.5));
#2167=CARTESIAN_POINT('',(-17.,14.,17.5));
#2168=CARTESIAN_POINT('',(-17.,14.,17.5));
#2169=CARTESIAN_POINT('',(-17.,-14.,17.5));
#2170=CARTESIAN_POINT('',(-17.,-14.,17.5));
#2171=CARTESIAN_POINT('',(-17.,-14.,17.5));
#2172=CARTESIAN_POINT('',(-17.,-12.3,11.));
#2173=CARTESIAN_POINT('Origin',(-17.,-11.,11.));
#2174=CARTESIAN_POINT('',(-17.,9.7,11.));
#2175=CARTESIAN_POINT('Origin',(-17.,11.,11.));
#2176=CARTESIAN_POINT('Origin',(-17.75,11.,11.));
#2177=CARTESIAN_POINT('',(-17.1,9.7,11.));
#2178=CARTESIAN_POINT('',(-17.1,11.,12.3));
#2179=CARTESIAN_POINT('Origin',(-17.1,11.,11.));
#2180=CARTESIAN_POINT('',(-17.75,9.7,11.));
#2181=CARTESIAN_POINT('Origin',(-17.1,11.,11.));
#2182=CARTESIAN_POINT('Origin',(-17.79999999914,11.,11.));
#2183=CARTESIAN_POINT('',(-18.5,11.,13.7));
#2184=CARTESIAN_POINT('',(-17.79999999914,11.,12.99999999914));
#2185=CARTESIAN_POINT('',(-18.5,8.3,11.));
#2186=CARTESIAN_POINT('Origin',(-18.5,11.,11.));
#2187=CARTESIAN_POINT('Origin',(-18.5,11.,11.));
#2188=CARTESIAN_POINT('Origin',(-18.5,-14.,17.5));
#2189=CARTESIAN_POINT('',(-18.5,-12.5,8.));
#2190=CARTESIAN_POINT('',(-18.5,-14.,9.5));
#2191=CARTESIAN_POINT('Origin',(-18.5,-12.5,9.5));
#2192=CARTESIAN_POINT('',(-18.5,-14.,17.5));
#2193=CARTESIAN_POINT('',(-18.5,-14.,17.5));
#2194=CARTESIAN_POINT('',(-18.5,14.,17.5));
#2195=CARTESIAN_POINT('',(-18.5,-14.,17.5));
#2196=CARTESIAN_POINT('',(-18.5,14.,9.5));
#2197=CARTESIAN_POINT('',(-18.5,14.,17.5));
#2198=CARTESIAN_POINT('',(-18.5,12.5,8.));
#2199=CARTESIAN_POINT('Origin',(-18.5,12.5,9.5));
#2200=CARTESIAN_POINT('',(-18.5,-12.5,8.));
#2201=CARTESIAN_POINT('',(-18.5,-8.3,11.));
#2202=CARTESIAN_POINT('',(-18.5,-11.,13.7));
#2203=CARTESIAN_POINT('Origin',(-18.5,-11.,11.));
#2204=CARTESIAN_POINT('Origin',(-18.5,-11.,11.));
#2205=CARTESIAN_POINT('Origin',(-17.79999999914,-11.,11.));
#2206=CARTESIAN_POINT('',(-17.1,-9.7,11.));
#2207=CARTESIAN_POINT('',(-17.1,-11.,12.3));
#2208=CARTESIAN_POINT('Origin',(-17.1,-11.,11.));
#2209=CARTESIAN_POINT('',(-17.79999999914,-11.,12.99999999914));
#2210=CARTESIAN_POINT('',(-17.1,-12.3,11.));
#2211=CARTESIAN_POINT('Origin',(-17.1,-11.,11.));
#2212=CARTESIAN_POINT('Origin',(-17.1,-11.,11.));
#2213=CARTESIAN_POINT('Origin',(-17.75,-11.,11.));
#2214=CARTESIAN_POINT('',(-17.75,-12.3,11.));
#2215=CARTESIAN_POINT('Origin',(-66.73320000155,-12.5,9.5));
#2216=CARTESIAN_POINT('',(-18.5,-14.,9.5));
#2217=CARTESIAN_POINT('',(-18.5,-12.5,8.));
#2218=CARTESIAN_POINT('Origin',(-17.75,0.,8.));
#2219=CARTESIAN_POINT('',(-18.5,12.5,8.));
#2220=CARTESIAN_POINT('Origin',(-66.73320000155,12.5,9.5));
#2221=CARTESIAN_POINT('',(-18.5,14.,9.5));
#2222=CARTESIAN_POINT('Origin',(-17.75,14.,12.75));
#2223=CARTESIAN_POINT('',(-17.,14.,17.5));
#2224=CARTESIAN_POINT('Origin',(-17.38388347648,14.,18.38388347648));
#2225=CARTESIAN_POINT('',(-16.5,14.,18.));
#2226=CARTESIAN_POINT('Origin',(-16.5,14.,17.5));
#2227=CARTESIAN_POINT('',(-16.5,14.,19.5));
#2228=CARTESIAN_POINT('Origin',(-16.5,14.,17.5));
#2229=CARTESIAN_POINT('',(-16.5,14.,18.));
#2230=CARTESIAN_POINT('Origin',(-16.5,-14.,17.5));
#2231=CARTESIAN_POINT('',(-16.5,-14.,18.));
#2232=CARTESIAN_POINT('Origin',(-16.5,-14.,17.5));
#2233=CARTESIAN_POINT('',(-16.5,-14.,18.));
#2234=CARTESIAN_POINT('Origin',(-17.38388347648,-14.,18.38388347648));
#2235=CARTESIAN_POINT('',(-16.5,-14.,19.5));
#2236=CARTESIAN_POINT('',(-16.5,-14.,18.));
#2237=CARTESIAN_POINT('Origin',(-16.5,-14.,17.5));
#2238=CARTESIAN_POINT('',(-17.,-14.,17.5));
#2239=CARTESIAN_POINT('Origin',(-17.75,-14.,12.75));
#2240=CARTESIAN_POINT('Origin',(-16.5,-14.,17.5));
#2241=CARTESIAN_POINT('',(-16.5,-14.,19.5));
#2242=CARTESIAN_POINT('Origin',(16.5,-14.,19.5));
#2243=CARTESIAN_POINT('',(16.5,-14.,19.5));
#2244=CARTESIAN_POINT('',(16.5,-14.,19.5));
#2245=CARTESIAN_POINT('',(16.5,14.,19.5));
#2246=CARTESIAN_POINT('',(16.5,-14.,19.5));
#2247=CARTESIAN_POINT('',(16.5,14.,19.5));
#2248=CARTESIAN_POINT('',(4.,0.,19.5));
#2249=CARTESIAN_POINT('Origin',(0.,0.,19.5));
#2250=CARTESIAN_POINT('',(-1.,8.,19.5));
#2251=CARTESIAN_POINT('',(1.,8.,19.5));
#2252=CARTESIAN_POINT('Origin',(0.,8.,19.5));
#2253=CARTESIAN_POINT('Origin',(0.,8.,19.5));
#2254=CARTESIAN_POINT('',(-6.363961030679,4.949747468306,19.5));
#2255=CARTESIAN_POINT('',(-4.94974746830545,6.36396103067855,19.5));
#2256=CARTESIAN_POINT('Origin',(-5.656854249492,5.656854249492,19.5));
#2257=CARTESIAN_POINT('Origin',(-5.656854249492,5.656854249492,19.5));
#2258=CARTESIAN_POINT('',(-8.,-1.,19.5));
#2259=CARTESIAN_POINT('',(-8.,1.,19.5));
#2260=CARTESIAN_POINT('Origin',(-8.,0.,19.5));
#2261=CARTESIAN_POINT('Origin',(-8.,0.,19.5));
#2262=CARTESIAN_POINT('',(-4.949747468306,-6.363961030679,19.5));
#2263=CARTESIAN_POINT('',(-6.36396103067855,-4.94974746830545,19.5));
#2264=CARTESIAN_POINT('Origin',(-5.656854249492,-5.656854249492,19.5));
#2265=CARTESIAN_POINT('Origin',(-5.656854249492,-5.656854249492,19.5));
#2266=CARTESIAN_POINT('',(1.,-8.,19.5));
#2267=CARTESIAN_POINT('',(-1.,-8.,19.5));
#2268=CARTESIAN_POINT('Origin',(0.,-8.,19.5));
#2269=CARTESIAN_POINT('Origin',(0.,-8.,19.5));
#2270=CARTESIAN_POINT('',(6.363961030679,-4.949747468306,19.5));
#2271=CARTESIAN_POINT('',(4.94974746830545,-6.36396103067855,19.5));
#2272=CARTESIAN_POINT('Origin',(5.656854249492,-5.656854249492,19.5));
#2273=CARTESIAN_POINT('Origin',(5.656854249492,-5.656854249492,19.5));
#2274=CARTESIAN_POINT('',(8.,1.,19.5));
#2275=CARTESIAN_POINT('',(8.,-1.,19.5));
#2276=CARTESIAN_POINT('Origin',(8.,0.,19.5));
#2277=CARTESIAN_POINT('Origin',(8.,0.,19.5));
#2278=CARTESIAN_POINT('',(4.949747468306,6.363961030679,19.5));
#2279=CARTESIAN_POINT('',(6.36396103067855,4.94974746830545,19.5));
#2280=CARTESIAN_POINT('Origin',(5.656854249492,5.656854249492,19.5));
#2281=CARTESIAN_POINT('Origin',(5.656854249492,5.656854249492,19.5));
#2282=CARTESIAN_POINT('',(4.8,8.,19.5));
#2283=CARTESIAN_POINT('Origin',(3.5,8.,19.5));
#2284=CARTESIAN_POINT('',(-8.,4.8,19.5));
#2285=CARTESIAN_POINT('Origin',(-8.,3.5,19.5));
#2286=CARTESIAN_POINT('',(-4.8,-8.,19.5));
#2287=CARTESIAN_POINT('Origin',(-3.5,-8.,19.5));
#2288=CARTESIAN_POINT('',(8.,-4.8,19.5));
#2289=CARTESIAN_POINT('Origin',(8.,-3.5,19.5));
#2290=CARTESIAN_POINT('',(-4.5,8.,19.5));
#2291=CARTESIAN_POINT('',(-2.5,8.,19.5));
#2292=CARTESIAN_POINT('Origin',(-3.5,8.,19.5));
#2293=CARTESIAN_POINT('Origin',(-3.5,8.,19.5));
#2294=CARTESIAN_POINT('',(-8.,-4.5,19.5));
#2295=CARTESIAN_POINT('',(-8.,-2.5,19.5));
#2296=CARTESIAN_POINT('Origin',(-8.,-3.5,19.5));
#2297=CARTESIAN_POINT('Origin',(-8.,-3.5,19.5));
#2298=CARTESIAN_POINT('',(4.5,-8.,19.5));
#2299=CARTESIAN_POINT('',(2.5,-8.,19.5));
#2300=CARTESIAN_POINT('Origin',(3.5,-8.,19.5));
#2301=CARTESIAN_POINT('Origin',(3.5,-8.,19.5));
#2302=CARTESIAN_POINT('',(8.,4.5,19.5));
#2303=CARTESIAN_POINT('',(8.,2.5,19.5));
#2304=CARTESIAN_POINT('Origin',(8.,3.5,19.5));
#2305=CARTESIAN_POINT('Origin',(8.,3.5,19.5));
#2306=CARTESIAN_POINT('',(6.778174593052,7.778174593052,19.5));
#2307=CARTESIAN_POINT('',(8.778174593052,7.778174593052,19.5));
#2308=CARTESIAN_POINT('Origin',(7.778174593052,7.778174593052,19.5));
#2309=CARTESIAN_POINT('Origin',(7.778174593052,7.778174593052,19.5));
#2310=CARTESIAN_POINT('',(-7.778174593052,6.778174593052,19.5));
#2311=CARTESIAN_POINT('',(-7.778174593052,8.778174593052,19.5));
#2312=CARTESIAN_POINT('Origin',(-7.778174593052,7.778174593052,19.5));
#2313=CARTESIAN_POINT('Origin',(-7.778174593052,7.778174593052,19.5));
#2314=CARTESIAN_POINT('',(-6.778174593052,-7.778174593052,19.5));
#2315=CARTESIAN_POINT('',(-8.778174593052,-7.778174593052,19.5));
#2316=CARTESIAN_POINT('Origin',(-7.778174593052,-7.778174593052,19.5));
#2317=CARTESIAN_POINT('Origin',(-7.778174593052,-7.778174593052,19.5));
#2318=CARTESIAN_POINT('',(7.778174593052,-6.778174593052,19.5));
#2319=CARTESIAN_POINT('',(7.778174593052,-8.778174593052,19.5));
#2320=CARTESIAN_POINT('Origin',(7.778174593052,-7.778174593052,19.5));
#2321=CARTESIAN_POINT('Origin',(7.778174593052,-7.778174593052,19.5));
#2322=CARTESIAN_POINT('',(13.35,6.,19.5));
#2323=CARTESIAN_POINT('Origin',(12.,6.,19.5));
#2324=CARTESIAN_POINT('',(-10.65,6.,19.5));
#2325=CARTESIAN_POINT('Origin',(-12.,6.,19.5));
#2326=CARTESIAN_POINT('',(13.35,-6.,19.5));
#2327=CARTESIAN_POINT('Origin',(12.,-6.,19.5));
#2328=CARTESIAN_POINT('',(-10.65,-6.,19.5));
#2329=CARTESIAN_POINT('Origin',(-12.,-6.,19.5));
#2330=CARTESIAN_POINT('Origin',(0.,-14.,18.75));
#2331=CARTESIAN_POINT('',(16.5,-14.,18.));
#2332=CARTESIAN_POINT('',(16.5,-14.,18.));
#2333=CARTESIAN_POINT('',(16.5,-14.,18.));
#2334=CARTESIAN_POINT('Origin',(16.5,-14.,18.));
#2335=CARTESIAN_POINT('',(16.5,14.,18.));
#2336=CARTESIAN_POINT('',(16.5,14.,18.));
#2337=CARTESIAN_POINT('',(16.5,-14.,18.));
#2338=CARTESIAN_POINT('',(4.,0.,18.));
#2339=CARTESIAN_POINT('Origin',(0.,0.,18.));
#2340=CARTESIAN_POINT('',(-1.,8.,18.));
#2341=CARTESIAN_POINT('',(1.,8.,18.));
#2342=CARTESIAN_POINT('Origin',(0.,8.,18.));
#2343=CARTESIAN_POINT('Origin',(0.,8.,18.));
#2344=CARTESIAN_POINT('',(-6.363961030679,4.949747468306,18.));
#2345=CARTESIAN_POINT('',(-4.94974746830545,6.36396103067855,18.));
#2346=CARTESIAN_POINT('Origin',(-5.656854249492,5.656854249492,18.));
#2347=CARTESIAN_POINT('Origin',(-5.656854249492,5.656854249492,18.));
#2348=CARTESIAN_POINT('',(-8.,-1.,18.));
#2349=CARTESIAN_POINT('',(-8.,1.,18.));
#2350=CARTESIAN_POINT('Origin',(-8.,0.,18.));
#2351=CARTESIAN_POINT('Origin',(-8.,0.,18.));
#2352=CARTESIAN_POINT('',(-4.949747468306,-6.363961030679,18.));
#2353=CARTESIAN_POINT('',(-6.36396103067855,-4.94974746830545,18.));
#2354=CARTESIAN_POINT('Origin',(-5.656854249492,-5.656854249492,18.));
#2355=CARTESIAN_POINT('Origin',(-5.656854249492,-5.656854249492,18.));
#2356=CARTESIAN_POINT('',(1.,-8.,18.));
#2357=CARTESIAN_POINT('',(-1.,-8.,18.));
#2358=CARTESIAN_POINT('Origin',(0.,-8.,18.));
#2359=CARTESIAN_POINT('Origin',(0.,-8.,18.));
#2360=CARTESIAN_POINT('',(6.363961030679,-4.949747468306,18.));
#2361=CARTESIAN_POINT('',(4.94974746830545,-6.36396103067855,18.));
#2362=CARTESIAN_POINT('Origin',(5.656854249492,-5.656854249492,18.));
#2363=CARTESIAN_POINT('Origin',(5.656854249492,-5.656854249492,18.));
#2364=CARTESIAN_POINT('',(8.,1.,18.));
#2365=CARTESIAN_POINT('',(8.,-1.,18.));
#2366=CARTESIAN_POINT('Origin',(8.,0.,18.));
#2367=CARTESIAN_POINT('Origin',(8.,0.,18.));
#2368=CARTESIAN_POINT('',(4.949747468306,6.363961030679,18.));
#2369=CARTESIAN_POINT('',(6.36396103067855,4.94974746830545,18.));
#2370=CARTESIAN_POINT('Origin',(5.656854249492,5.656854249492,18.));
#2371=CARTESIAN_POINT('Origin',(5.656854249492,5.656854249492,18.));
#2372=CARTESIAN_POINT('',(4.525,8.,18.));
#2373=CARTESIAN_POINT('Origin',(3.5,8.,18.));
#2374=CARTESIAN_POINT('',(-8.,4.525,18.));
#2375=CARTESIAN_POINT('Origin',(-8.,3.5,18.));
#2376=CARTESIAN_POINT('',(-4.525,-8.,18.));
#2377=CARTESIAN_POINT('Origin',(-3.5,-8.,18.));
#2378=CARTESIAN_POINT('',(8.,-4.525,18.));
#2379=CARTESIAN_POINT('Origin',(8.,-3.5,18.));
#2380=CARTESIAN_POINT('',(-4.5,8.,18.));
#2381=CARTESIAN_POINT('',(-2.5,8.,18.));
#2382=CARTESIAN_POINT('Origin',(-3.5,8.,18.));
#2383=CARTESIAN_POINT('Origin',(-3.5,8.,18.));
#2384=CARTESIAN_POINT('',(-8.,-4.5,18.));
#2385=CARTESIAN_POINT('',(-8.,-2.5,18.));
#2386=CARTESIAN_POINT('Origin',(-8.,-3.5,18.));
#2387=CARTESIAN_POINT('Origin',(-8.,-3.5,18.));
#2388=CARTESIAN_POINT('',(4.5,-8.,18.));
#2389=CARTESIAN_POINT('',(2.5,-8.,18.));
#2390=CARTESIAN_POINT('Origin',(3.5,-8.,18.));
#2391=CARTESIAN_POINT('Origin',(3.5,-8.,18.));
#2392=CARTESIAN_POINT('',(8.,4.5,18.));
#2393=CARTESIAN_POINT('',(8.,2.5,18.));
#2394=CARTESIAN_POINT('Origin',(8.,3.5,18.));
#2395=CARTESIAN_POINT('Origin',(8.,3.5,18.));
#2396=CARTESIAN_POINT('',(6.778174593052,7.778174593052,18.));
#2397=CARTESIAN_POINT('',(8.778174593052,7.778174593052,18.));
#2398=CARTESIAN_POINT('Origin',(7.778174593052,7.778174593052,18.));
#2399=CARTESIAN_POINT('Origin',(7.778174593052,7.778174593052,18.));
#2400=CARTESIAN_POINT('',(-7.778174593052,6.778174593052,18.));
#2401=CARTESIAN_POINT('',(-7.778174593052,8.778174593052,18.));
#2402=CARTESIAN_POINT('Origin',(-7.778174593052,7.778174593052,18.));
#2403=CARTESIAN_POINT('Origin',(-7.778174593052,7.778174593052,18.));
#2404=CARTESIAN_POINT('',(-6.778174593052,-7.778174593052,18.));
#2405=CARTESIAN_POINT('',(-8.778174593052,-7.778174593052,18.));
#2406=CARTESIAN_POINT('Origin',(-7.778174593052,-7.778174593052,18.));
#2407=CARTESIAN_POINT('Origin',(-7.778174593052,-7.778174593052,18.));
#2408=CARTESIAN_POINT('',(7.778174593052,-6.778174593052,18.));
#2409=CARTESIAN_POINT('',(7.778174593052,-8.778174593052,18.));
#2410=CARTESIAN_POINT('Origin',(7.778174593052,-7.778174593052,18.));
#2411=CARTESIAN_POINT('Origin',(7.778174593052,-7.778174593052,18.));
#2412=CARTESIAN_POINT('',(13.025,6.,18.));
#2413=CARTESIAN_POINT('Origin',(12.,6.,18.));
#2414=CARTESIAN_POINT('',(-10.975,6.,18.));
#2415=CARTESIAN_POINT('Origin',(-12.,6.,18.));
#2416=CARTESIAN_POINT('',(13.025,-6.,18.));
#2417=CARTESIAN_POINT('Origin',(12.,-6.,18.));
#2418=CARTESIAN_POINT('',(-10.975,-6.,18.));
#2419=CARTESIAN_POINT('Origin',(-12.,-6.,18.));
#2420=CARTESIAN_POINT('Origin',(16.5,-14.,17.5));
#2421=CARTESIAN_POINT('',(17.,-14.,17.5));
#2422=CARTESIAN_POINT('Origin',(16.5,-14.,17.5));
#2423=CARTESIAN_POINT('',(17.,14.,17.5));
#2424=CARTESIAN_POINT('Origin',(16.5,14.,17.5));
#2425=CARTESIAN_POINT('',(17.,-14.,17.5));
#2426=CARTESIAN_POINT('Origin',(17.38388347648,-14.,18.38388347648));
#2427=CARTESIAN_POINT('',(18.5,-14.,17.5));
#2428=CARTESIAN_POINT('',(17.,-14.,17.5));
#2429=CARTESIAN_POINT('Origin',(16.5,-14.,17.5));
#2430=CARTESIAN_POINT('Origin',(16.5,-14.,17.5));
#2431=CARTESIAN_POINT('',(18.5,14.,17.5));
#2432=CARTESIAN_POINT('',(18.5,-14.,17.5));
#2433=CARTESIAN_POINT('Origin',(16.5,14.,17.5));
#2434=CARTESIAN_POINT('Origin',(17.38388347648,14.,18.38388347648));
#2435=CARTESIAN_POINT('',(16.5,14.,18.));
#2436=CARTESIAN_POINT('',(17.,14.,17.5));
#2437=CARTESIAN_POINT('Origin',(17.75,14.,12.75));
#2438=CARTESIAN_POINT('',(18.5,14.,9.5));
#2439=CARTESIAN_POINT('',(17.,14.,9.5));
#2440=CARTESIAN_POINT('',(18.5,14.,9.5));
#2441=CARTESIAN_POINT('',(17.,14.,9.5));
#2442=CARTESIAN_POINT('',(18.5,14.,9.5));
#2443=CARTESIAN_POINT('Origin',(66.73320000155,12.5,9.5));
#2444=CARTESIAN_POINT('',(17.,12.5,8.));
#2445=CARTESIAN_POINT('Origin',(17.,12.5,9.5));
#2446=CARTESIAN_POINT('',(18.5,12.5,8.));
#2447=CARTESIAN_POINT('Origin',(18.5,12.5,9.5));
#2448=CARTESIAN_POINT('',(18.5,12.5,8.));
#2449=CARTESIAN_POINT('Origin',(17.,-14.,8.));
#2450=CARTESIAN_POINT('',(17.,-12.5,8.));
#2451=CARTESIAN_POINT('',(17.,-14.,9.5));
#2452=CARTESIAN_POINT('Origin',(17.,-12.5,9.5));
#2453=CARTESIAN_POINT('',(17.,-14.,9.5));
#2454=CARTESIAN_POINT('',(17.,-12.5,8.));
#2455=CARTESIAN_POINT('',(17.,-9.7,11.));
#2456=CARTESIAN_POINT('',(17.,-12.3,11.));
#2457=CARTESIAN_POINT('Origin',(17.,-11.,11.));
#2458=CARTESIAN_POINT('Origin',(17.,-11.,11.));
#2459=CARTESIAN_POINT('',(17.,12.3,11.));
#2460=CARTESIAN_POINT('',(17.,9.7,11.));
#2461=CARTESIAN_POINT('Origin',(17.,11.,11.));
#2462=CARTESIAN_POINT('Origin',(17.,11.,11.));
#2463=CARTESIAN_POINT('Origin',(17.75,11.,11.));
#2464=CARTESIAN_POINT('',(17.1,9.7,11.));
#2465=CARTESIAN_POINT('',(17.75,9.7,11.));
#2466=CARTESIAN_POINT('',(17.1,12.3,11.));
#2467=CARTESIAN_POINT('Origin',(17.1,11.,11.));
#2468=CARTESIAN_POINT('',(17.1,11.,12.3));
#2469=CARTESIAN_POINT('Origin',(17.1,11.,11.));
#2470=CARTESIAN_POINT('Origin',(17.1,11.,11.));
#2471=CARTESIAN_POINT('Origin',(17.79999999914,11.,11.));
#2472=CARTESIAN_POINT('',(18.5,11.,13.7));
#2473=CARTESIAN_POINT('',(17.79999999914,11.,12.99999999914));
#2474=CARTESIAN_POINT('',(18.5,13.7,11.));
#2475=CARTESIAN_POINT('Origin',(18.5,11.,11.));
#2476=CARTESIAN_POINT('Origin',(18.5,11.,11.));
#2477=CARTESIAN_POINT('Origin',(18.5,-14.,8.));
#2478=CARTESIAN_POINT('',(18.5,-14.,9.5));
#2479=CARTESIAN_POINT('',(18.5,-12.5,8.));
#2480=CARTESIAN_POINT('Origin',(18.5,-12.5,9.5));
#2481=CARTESIAN_POINT('',(18.5,-12.5,8.));
#2482=CARTESIAN_POINT('',(18.5,-14.,9.5));
#2483=CARTESIAN_POINT('',(18.5,-13.7,11.));
#2484=CARTESIAN_POINT('',(18.5,-11.,13.7));
#2485=CARTESIAN_POINT('Origin',(18.5,-11.,11.));
#2486=CARTESIAN_POINT('Origin',(18.5,-11.,11.));
#2487=CARTESIAN_POINT('Origin',(17.79999999914,-11.,11.));
#2488=CARTESIAN_POINT('',(17.1,-12.3,11.));
#2489=CARTESIAN_POINT('',(17.1,-11.,12.3));
#2490=CARTESIAN_POINT('Origin',(17.1,-11.,11.));
#2491=CARTESIAN_POINT('',(17.79999999914,-11.,12.99999999914));
#2492=CARTESIAN_POINT('Origin',(17.1,-11.,11.));
#2493=CARTESIAN_POINT('Origin',(17.75,-11.,11.));
#2494=CARTESIAN_POINT('',(17.75,-12.3,11.));
#2495=CARTESIAN_POINT('Origin',(66.73320000155,-12.5,9.5));
#2496=CARTESIAN_POINT('',(18.5,-12.5,8.));
#2497=CARTESIAN_POINT('',(18.5,-14.,9.5));
#2498=CARTESIAN_POINT('Origin',(17.75,-14.,12.75));
#2499=CARTESIAN_POINT('Origin',(17.75,0.,8.));
#2500=CARTESIAN_POINT('Origin',(0.,14.,18.75));
#2501=CARTESIAN_POINT('Origin',(0.,0.,18.75));
#2502=CARTESIAN_POINT('',(4.,4.89858719658941E-16,18.75));
#2503=CARTESIAN_POINT('Origin',(0.,8.,19.5));
#2504=CARTESIAN_POINT('',(1.,8.,19.5));
#2505=CARTESIAN_POINT('Origin',(-5.656854249492,5.656854249492,19.5));
#2506=CARTESIAN_POINT('',(-4.94974746830545,6.36396103067855,19.5));
#2507=CARTESIAN_POINT('Origin',(-8.,0.,19.5));
#2508=CARTESIAN_POINT('',(-8.,1.,19.5));
#2509=CARTESIAN_POINT('Origin',(-5.656854249492,-5.656854249492,19.5));
#2510=CARTESIAN_POINT('',(-6.36396103067855,-4.94974746830545,19.5));
#2511=CARTESIAN_POINT('Origin',(0.,-8.,19.5));
#2512=CARTESIAN_POINT('',(-1.,-8.,19.5));
#2513=CARTESIAN_POINT('Origin',(5.656854249492,-5.656854249492,19.5));
#2514=CARTESIAN_POINT('',(4.94974746830545,-6.36396103067855,19.5));
#2515=CARTESIAN_POINT('Origin',(8.,0.,19.5));
#2516=CARTESIAN_POINT('',(8.,-1.,19.5));
#2517=CARTESIAN_POINT('Origin',(5.656854249492,5.656854249492,19.5));
#2518=CARTESIAN_POINT('',(6.36396103067855,4.94974746830545,19.5));
#2519=CARTESIAN_POINT('Origin',(3.5,8.,6.2175));
#2520=CARTESIAN_POINT('',(4.525,8.,19.225));
#2521=CARTESIAN_POINT('',(4.525,8.,6.2175));
#2522=CARTESIAN_POINT('Origin',(3.5,8.,19.225));
#2523=CARTESIAN_POINT('Origin',(3.5,8.,19.3625));
#2524=CARTESIAN_POINT('',(4.6625,8.,19.3625));
#2525=CARTESIAN_POINT('Origin',(-8.,3.5,6.2175));
#2526=CARTESIAN_POINT('',(-8.,4.525,19.225));
#2527=CARTESIAN_POINT('',(-8.,4.525,6.2175));
#2528=CARTESIAN_POINT('Origin',(-8.,3.5,19.225));
#2529=CARTESIAN_POINT('Origin',(-8.,3.5,19.3625));
#2530=CARTESIAN_POINT('',(-8.,4.6625,19.3625));
#2531=CARTESIAN_POINT('Origin',(-3.5,-8.,6.2175));
#2532=CARTESIAN_POINT('',(-4.525,-8.,19.225));
#2533=CARTESIAN_POINT('',(-4.525,-8.,6.2175));
#2534=CARTESIAN_POINT('Origin',(-3.5,-8.,19.225));
#2535=CARTESIAN_POINT('Origin',(-3.5,-8.,19.3625));
#2536=CARTESIAN_POINT('',(-4.6625,-8.,19.3625));
#2537=CARTESIAN_POINT('Origin',(8.,-3.5,6.2175));
#2538=CARTESIAN_POINT('',(8.,-4.525,19.225));
#2539=CARTESIAN_POINT('',(8.,-4.525,6.2175));
#2540=CARTESIAN_POINT('Origin',(8.,-3.5,19.225));
#2541=CARTESIAN_POINT('Origin',(8.,-3.5,19.3625));
#2542=CARTESIAN_POINT('',(8.,-4.6625,19.3625));
#2543=CARTESIAN_POINT('Origin',(-3.5,8.,19.5));
#2544=CARTESIAN_POINT('',(-2.5,8.,19.5));
#2545=CARTESIAN_POINT('Origin',(-8.,-3.5,19.5));
#2546=CARTESIAN_POINT('',(-8.,-2.5,19.5));
#2547=CARTESIAN_POINT('Origin',(3.5,-8.,19.5));
#2548=CARTESIAN_POINT('',(2.5,-8.,19.5));
#2549=CARTESIAN_POINT('Origin',(8.,3.5,19.5));
#2550=CARTESIAN_POINT('',(8.,2.5,19.5));
#2551=CARTESIAN_POINT('Origin',(7.778174593052,7.778174593052,19.5));
#2552=CARTESIAN_POINT('',(8.778174593052,7.778174593052,19.5));
#2553=CARTESIAN_POINT('Origin',(-7.778174593052,7.778174593052,19.5));
#2554=CARTESIAN_POINT('',(-7.778174593052,8.778174593052,19.5));
#2555=CARTESIAN_POINT('Origin',(-7.778174593052,-7.778174593052,19.5));
#2556=CARTESIAN_POINT('',(-8.778174593052,-7.778174593052,19.5));
#2557=CARTESIAN_POINT('Origin',(7.778174593052,-7.778174593052,19.5));
#2558=CARTESIAN_POINT('',(7.778174593052,-8.778174593052,19.5));
#2559=CARTESIAN_POINT('Origin',(12.,6.,6.2175));
#2560=CARTESIAN_POINT('',(13.025,6.,19.175));
#2561=CARTESIAN_POINT('',(13.025,6.,6.2175));
#2562=CARTESIAN_POINT('Origin',(12.,6.,19.175));
#2563=CARTESIAN_POINT('Origin',(12.,6.,19.3375));
#2564=CARTESIAN_POINT('',(13.1875,6.,19.3375));
#2565=CARTESIAN_POINT('Origin',(-12.,6.,6.2175));
#2566=CARTESIAN_POINT('',(-10.975,6.,19.175));
#2567=CARTESIAN_POINT('',(-10.975,6.,6.2175));
#2568=CARTESIAN_POINT('Origin',(-12.,6.,19.175));
#2569=CARTESIAN_POINT('Origin',(-12.,6.,19.3375));
#2570=CARTESIAN_POINT('',(-10.8125,6.,19.3375));
#2571=CARTESIAN_POINT('Origin',(12.,-6.,6.2175));
#2572=CARTESIAN_POINT('',(13.025,-6.,19.175));
#2573=CARTESIAN_POINT('',(13.025,-6.,6.2175));
#2574=CARTESIAN_POINT('Origin',(12.,-6.,19.175));
#2575=CARTESIAN_POINT('Origin',(12.,-6.,19.3375));
#2576=CARTESIAN_POINT('',(13.1875,-6.,19.3375));
#2577=CARTESIAN_POINT('Origin',(-12.,-6.,6.2175));
#2578=CARTESIAN_POINT('',(-10.975,-6.,19.175));
#2579=CARTESIAN_POINT('',(-10.975,-6.,6.2175));
#2580=CARTESIAN_POINT('Origin',(-12.,-6.,19.175));
#2581=CARTESIAN_POINT('Origin',(-12.,-6.,19.3375));
#2582=CARTESIAN_POINT('',(-10.8125,-6.,19.3375));
#2583=UNCERTAINTY_MEASURE_WITH_UNIT(LENGTH_MEASURE(0.01),#2587,
'DISTANCE_ACCURACY_VALUE',
'Maximum model space distance between geometric entities at asserted c
onnectivities');
#2584=UNCERTAINTY_MEASURE_WITH_UNIT(LENGTH_MEASURE(0.01),#2587,
'DISTANCE_ACCURACY_VALUE',
'Maximum model space distance between geometric entities at asserted c
onnectivities');
#2585=(
GEOMETRIC_REPRESENTATION_CONTEXT(3)
GLOBAL_UNCERTAINTY_ASSIGNED_CONTEXT((#2583))
GLOBAL_UNIT_ASSIGNED_CONTEXT((#2587,#2589,#2590))
REPRESENTATION_CONTEXT('','3D')
);
#2586=(
GEOMETRIC_REPRESENTATION_CONTEXT(3)
GLOBAL_UNCERTAINTY_ASSIGNED_CONTEXT((#2584))
GLOBAL_UNIT_ASSIGNED_CONTEXT((#2587,#2589,#2590))
REPRESENTATION_CONTEXT('','3D')
);
#2587=(
LENGTH_UNIT()
NAMED_UNIT(*)
SI_UNIT(.MILLI.,.METRE.)
);
#2588=(
LENGTH_UNIT()
NAMED_UNIT(*)
SI_UNIT($,.METRE.)
);
#2589=(
NAMED_UNIT(*)
PLANE_ANGLE_UNIT()
SI_UNIT($,.RADIAN.)
);
#2590=(
NAMED_UNIT(*)
SI_UNIT($,.STERADIAN.)
SOLID_ANGLE_UNIT()
);
#2591=SHAPE_DEFINITION_REPRESENTATION(#2592,#2593);
#2592=PRODUCT_DEFINITION_SHAPE('',$,#2595);
#2593=SHAPE_REPRESENTATION('',(#1483),#2585);
#2594=PRODUCT_DEFINITION_CONTEXT('part definition',#2599,'design');
#2595=PRODUCT_DEFINITION('FR12_S102','FR12_S102 v1',#2596,#2594);
#2596=PRODUCT_DEFINITION_FORMATION('',$,#2601);
#2597=PRODUCT_RELATED_PRODUCT_CATEGORY('FR12_S102 v1','FR12_S102 v1',(#2601));
#2598=APPLICATION_PROTOCOL_DEFINITION('international standard',
'automotive_design',2009,#2599);
#2599=APPLICATION_CONTEXT(
'Core Data for Automotive Mechanical Design Process');
#2600=PRODUCT_CONTEXT('part definition',#2599,'mechanical');
#2601=PRODUCT('FR12_S102','FR12_S102 v1',$,(#2600));
#2602=PRESENTATION_STYLE_ASSIGNMENT((#2604));
#2603=PRESENTATION_STYLE_ASSIGNMENT((#2605));
#2604=SURFACE_STYLE_USAGE(.BOTH.,#2606);
#2605=SURFACE_STYLE_USAGE(.BOTH.,#2607);
#2606=SURFACE_SIDE_STYLE('',(#2608));
#2607=SURFACE_SIDE_STYLE('',(#2609));
#2608=SURFACE_STYLE_FILL_AREA(#2610);
#2609=SURFACE_STYLE_FILL_AREA(#2611);
#2610=FILL_AREA_STYLE('Steel - Satin',(#2612));
#2611=FILL_AREA_STYLE('Aluminum - Anodized Glossy (Grey)',(#2613));
#2612=FILL_AREA_STYLE_COLOUR('Steel - Satin',#2614);
#2613=FILL_AREA_STYLE_COLOUR('Aluminum - Anodized Glossy (Grey)',#2615);
#2614=COLOUR_RGB('Steel - Satin',0.627450980392157,0.627450980392157,0.627450980392157);
#2615=COLOUR_RGB('Aluminum - Anodized Glossy (Grey)',0.537254901960784,
0.537254901960784,0.537254901960784);
ENDSEC;
END-ISO-10303-21;
