# Supplementary material for: An open-source anthropomorphic robot hand system: HRI hand
Source: HardwareX. 2020 Feb 24;7:e00100. doi: 10.1016/j.ohx.2020.e00100 (PMC9041201; doi:10.1016/j.ohx.2020.e00100)
Supplement: Supplementary data 3 [file mmc3.zip › Hardware/stp files/ISO 9409-1-50-4-M6.step]

ISO-10303-21;
HEADER;
/* Generated by software containing ST-Developer
 * from STEP Tools, Inc. (www.steptools.com) 
 */

FILE_DESCRIPTION(
/* description */ (''),
/* implementation_level */ '2;1');

FILE_NAME(
/* name */ 
'D:/[\X2\ACBDD76CB300\X0\] \X2\BB38C11CC791C5C5B958\X0\/[\X2\B17CBB38\X0\]
 \X2\B0B4AC00\X0\ \X2\C800C790C778AC83\X0\/2019-\X2\B17CBB38\X0\/Hardw
areX/cad_files/stp/ISO 9409-1-50-4-M6.step',
/* time_stamp */ '2019-09-03T16:13:08+09:00',
/* author */ (''),
/* organization */ (''),
/* preprocessor_version */ 'ST-DEVELOPER v18',
/* originating_system */ 'Autodesk Translation Framework v8.6.0.1094',
/* authorisation */ '');

FILE_SCHEMA (('AUTOMOTIVE_DESIGN { 1 0 10303 214 3 1 1 }'));
ENDSEC;

DATA;
#10=MECHANICAL_DESIGN_GEOMETRIC_PRESENTATION_REPRESENTATION('',(#31,#32),
#2733);
#11=ITEM_DEFINED_TRANSFORMATION($,$,#1549,#1615);
#12=ITEM_DEFINED_TRANSFORMATION($,$,#1549,#1616);
#13=ITEM_DEFINED_TRANSFORMATION($,$,#1548,#1706);
#14=ITEM_DEFINED_TRANSFORMATION($,$,#1617,#1707);
#15=(
REPRESENTATION_RELATIONSHIP($,$,#2752,#2751)
REPRESENTATION_RELATIONSHIP_WITH_TRANSFORMATION(#11)
SHAPE_REPRESENTATION_RELATIONSHIP()
);
#16=(
REPRESENTATION_RELATIONSHIP($,$,#2752,#2751)
REPRESENTATION_RELATIONSHIP_WITH_TRANSFORMATION(#12)
SHAPE_REPRESENTATION_RELATIONSHIP()
);
#17=(
REPRESENTATION_RELATIONSHIP($,$,#2751,#2750)
REPRESENTATION_RELATIONSHIP_WITH_TRANSFORMATION(#13)
SHAPE_REPRESENTATION_RELATIONSHIP()
);
#18=(
REPRESENTATION_RELATIONSHIP($,$,#2753,#2750)
REPRESENTATION_RELATIONSHIP_WITH_TRANSFORMATION(#14)
SHAPE_REPRESENTATION_RELATIONSHIP()
);
#19=CONTEXT_DEPENDENT_SHAPE_REPRESENTATION(#15,#2745);
#20=CONTEXT_DEPENDENT_SHAPE_REPRESENTATION(#16,#2746);
#21=CONTEXT_DEPENDENT_SHAPE_REPRESENTATION(#17,#2748);
#22=CONTEXT_DEPENDENT_SHAPE_REPRESENTATION(#18,#2749);
#23=NEXT_ASSEMBLY_USAGE_OCCURRENCE('try02:1','try02:1','try02:1',#2756,
#2757,'try02:1');
#24=NEXT_ASSEMBLY_USAGE_OCCURRENCE('try02:2','try02:2','try02:2',#2756,
#2757,'try02:2');
#25=NEXT_ASSEMBLY_USAGE_OCCURRENCE('hand_mount_side:1',
'hand_mount_side:1','hand_mount_side:1',#2755,#2756,'hand_mount_side:1');
#26=NEXT_ASSEMBLY_USAGE_OCCURRENCE('ISO 9409-1-50-4-M6_bottom:1',
'ISO 9409-1-50-4-M6_bottom:1','ISO 9409-1-50-4-M6_bottom:1',#2755,#2758,
'ISO 9409-1-50-4-M6_bottom:1');
#27=SHAPE_REPRESENTATION_RELATIONSHIP('SRR','None',#2752,#29);
#28=SHAPE_REPRESENTATION_RELATIONSHIP('SRR','None',#2753,#30);
#29=ADVANCED_BREP_SHAPE_REPRESENTATION('',(#33),#2731);
#30=ADVANCED_BREP_SHAPE_REPRESENTATION('',(#34),#2732);
#31=STYLED_ITEM('',(#2775),#33);
#32=STYLED_ITEM('',(#2775),#34);
#33=MANIFOLD_SOLID_BREP('Body1',#1522);
#34=MANIFOLD_SOLID_BREP('Body1',#1523);
#35=B_SPLINE_SURFACE_WITH_KNOTS('',3,3,((#2393,#2394,#2395,#2396,#2397),
(#2398,#2399,#2400,#2401,#2402),(#2403,#2404,#2405,#2406,#2407),(#2408,
#2409,#2410,#2411,#2412),(#2413,#2414,#2415,#2416,#2417),(#2418,#2419,#2420,
#2421,#2422)),.UNSPECIFIED.,.F.,.F.,.F.,(4,1,1,4),(4,1,4),(0.,0.285714285714286,
0.571428571428571,1.),(0.29452565922167,0.508210506022589,0.793123635090481),
 .UNSPECIFIED.);
#36=B_SPLINE_SURFACE_WITH_KNOTS('',3,3,((#2434,#2435,#2436,#2437,#2438),
(#2439,#2440,#2441,#2442,#2443),(#2444,#2445,#2446,#2447,#2448),(#2449,
#2450,#2451,#2452,#2453),(#2454,#2455,#2456,#2457,#2458),(#2459,#2460,#2461,
#2462,#2463)),.UNSPECIFIED.,.F.,.F.,.F.,(4,1,1,4),(4,1,4),(0.,0.285714285714286,
0.571428571428571,1.),(0.0388551783369507,0.252475895187032,0.537303517653807),
 .UNSPECIFIED.);
#37=B_SPLINE_CURVE_WITH_KNOTS('',3,(#2225,#2226,#2227,#2228,#2229,#2230,
#2231,#2232,#2233,#2234,#2235,#2236),.UNSPECIFIED.,.F.,.F.,(4,2,2,2,2,4),
(8.03423633241994E-9,0.0188429377855524,0.0373619056599225,0.0816645031359986,
0.165323468750022,0.340924745297158),.UNSPECIFIED.);
#38=B_SPLINE_CURVE_WITH_KNOTS('',3,(#2243,#2244,#2245,#2246,#2247,#2248,
#2249,#2250,#2251,#2252,#2253,#2254,#2255,#2256),.UNSPECIFIED.,.F.,.F.,
(4,2,2,2,2,2,4),(0.,0.158424980732356,0.218139594470468,0.306004955170211,
0.35010441637423,0.366915341762128,0.383964154966306),.UNSPECIFIED.);
#39=B_SPLINE_CURVE_WITH_KNOTS('',3,(#2334,#2335,#2336,#2337,#2338,#2339),
 .UNSPECIFIED.,.F.,.F.,(4,2,4),(6.05352045330318E-8,0.00411793688590832,
0.00823903048285748),.UNSPECIFIED.);
#40=B_SPLINE_CURVE_WITH_KNOTS('',3,(#2342,#2343,#2344,#2345,#2346,#2347,
#2348,#2349,#2350,#2351,#2352,#2353,#2354,#2355,#2356,#2357),
 .UNSPECIFIED.,.F.,.F.,(4,3,3,3,3,4),(0.039958689327901,0.110234495697839,
0.181355195442436,0.252475895187032,0.401961408180596,0.436179603455116),
 .UNSPECIFIED.);
#41=B_SPLINE_CURVE_WITH_KNOTS('',3,(#2367,#2368,#2369,#2370,#2371,#2372),
 .UNSPECIFIED.,.F.,.F.,(4,2,4),(9.32969856500943E-6,0.00409891122956544,
0.00818959116247035),.UNSPECIFIED.);
#42=B_SPLINE_CURVE_WITH_KNOTS('',3,(#2374,#2375,#2376,#2377,#2378,#2379,
#2380,#2381,#2382,#2383,#2384,#2385,#2386,#2387,#2388,#2389,#2390,#2391,
#2392),.UNSPECIFIED.,.F.,.F.,(4,3,3,3,3,3,4),(0.39572802144374,0.500211503822016,
0.508210506022589,0.581804796609473,0.655373299498745,0.729173003751599,
0.791866981096337),.UNSPECIFIED.);
#43=B_SPLINE_CURVE_WITH_KNOTS('',3,(#2423,#2424,#2425,#2426,#2427,#2428,
#2429,#2430,#2431,#2432),.UNSPECIFIED.,.F.,.F.,(4,2,2,2,4),(1.8449654354212E-5,
0.0595683418592229,0.11722524933784,0.167869496274514,0.221183359854551),
 .UNSPECIFIED.);
#44=B_SPLINE_CURVE_WITH_KNOTS('',3,(#2464,#2465,#2466,#2467,#2468,#2469,
#2470,#2471,#2472,#2473),.UNSPECIFIED.,.F.,.F.,(4,2,2,2,4),(0.,0.0454905888371323,
0.0887818124882009,0.134584217504162,0.181810800763283),.UNSPECIFIED.);
#45=FACE_BOUND('',#238,.T.);
#46=FACE_BOUND('',#240,.T.);
#47=FACE_BOUND('',#245,.T.);
#48=FACE_BOUND('',#246,.T.);
#49=FACE_BOUND('',#247,.T.);
#50=FACE_BOUND('',#248,.T.);
#51=FACE_BOUND('',#249,.T.);
#52=FACE_BOUND('',#250,.T.);
#53=FACE_BOUND('',#254,.T.);
#54=FACE_BOUND('',#255,.T.);
#55=FACE_BOUND('',#256,.T.);
#56=FACE_BOUND('',#257,.T.);
#57=FACE_BOUND('',#263,.T.);
#58=FACE_BOUND('',#265,.T.);
#59=FACE_BOUND('',#267,.T.);
#60=FACE_BOUND('',#269,.T.);
#61=FACE_BOUND('',#286,.T.);
#62=FACE_BOUND('',#287,.T.);
#63=FACE_BOUND('',#290,.T.);
#64=FACE_BOUND('',#291,.T.);
#65=FACE_BOUND('',#292,.T.);
#66=FACE_BOUND('',#293,.T.);
#67=FACE_BOUND('',#297,.T.);
#68=FACE_BOUND('',#298,.T.);
#69=FACE_BOUND('',#299,.T.);
#70=FACE_BOUND('',#300,.T.);
#71=FACE_BOUND('',#301,.T.);
#72=FACE_BOUND('',#302,.T.);
#73=FACE_BOUND('',#305,.T.);
#74=FACE_BOUND('',#306,.T.);
#75=FACE_BOUND('',#307,.T.);
#76=FACE_BOUND('',#308,.T.);
#77=FACE_BOUND('',#312,.T.);
#78=FACE_BOUND('',#313,.T.);
#79=FACE_BOUND('',#314,.T.);
#80=FACE_BOUND('',#315,.T.);
#81=FACE_BOUND('',#317,.T.);
#82=FACE_BOUND('',#319,.T.);
#83=FACE_BOUND('',#321,.T.);
#84=FACE_BOUND('',#323,.T.);
#85=PLANE('',#1556);
#86=PLANE('',#1557);
#87=PLANE('',#1558);
#88=PLANE('',#1559);
#89=PLANE('',#1560);
#90=PLANE('',#1562);
#91=PLANE('',#1568);
#92=PLANE('',#1569);
#93=PLANE('',#1574);
#94=PLANE('',#1575);
#95=PLANE('',#1578);
#96=PLANE('',#1593);
#97=PLANE('',#1595);
#98=PLANE('',#1597);
#99=PLANE('',#1599);
#100=PLANE('',#1601);
#101=PLANE('',#1602);
#102=PLANE('',#1604);
#103=PLANE('',#1605);
#104=PLANE('',#1613);
#105=PLANE('',#1614);
#106=PLANE('',#1618);
#107=PLANE('',#1619);
#108=PLANE('',#1628);
#109=PLANE('',#1629);
#110=PLANE('',#1636);
#111=PLANE('',#1641);
#112=PLANE('',#1642);
#113=PLANE('',#1643);
#114=PLANE('',#1648);
#115=PLANE('',#1651);
#116=PLANE('',#1654);
#117=PLANE('',#1657);
#118=PLANE('',#1660);
#119=PLANE('',#1661);
#120=PLANE('',#1662);
#121=PLANE('',#1663);
#122=PLANE('',#1666);
#123=PLANE('',#1669);
#124=PLANE('',#1672);
#125=PLANE('',#1675);
#126=PLANE('',#1678);
#127=PLANE('',#1681);
#128=PLANE('',#1684);
#129=PLANE('',#1687);
#130=PLANE('',#1692);
#131=PLANE('',#1693);
#132=PLANE('',#1694);
#133=PLANE('',#1695);
#134=PLANE('',#1696);
#135=PLANE('',#1697);
#136=PLANE('',#1698);
#137=PLANE('',#1699);
#138=PLANE('',#1700);
#139=PLANE('',#1701);
#140=FACE_OUTER_BOUND('',#231,.T.);
#141=FACE_OUTER_BOUND('',#232,.T.);
#142=FACE_OUTER_BOUND('',#233,.T.);
#143=FACE_OUTER_BOUND('',#234,.T.);
#144=FACE_OUTER_BOUND('',#235,.T.);
#145=FACE_OUTER_BOUND('',#236,.T.);
#146=FACE_OUTER_BOUND('',#237,.T.);
#147=FACE_OUTER_BOUND('',#239,.T.);
#148=FACE_OUTER_BOUND('',#241,.T.);
#149=FACE_OUTER_BOUND('',#242,.T.);
#150=FACE_OUTER_BOUND('',#243,.T.);
#151=FACE_OUTER_BOUND('',#244,.T.);
#152=FACE_OUTER_BOUND('',#251,.T.);
#153=FACE_OUTER_BOUND('',#252,.T.);
#154=FACE_OUTER_BOUND('',#253,.T.);
#155=FACE_OUTER_BOUND('',#258,.T.);
#156=FACE_OUTER_BOUND('',#259,.T.);
#157=FACE_OUTER_BOUND('',#260,.T.);
#158=FACE_OUTER_BOUND('',#261,.T.);
#159=FACE_OUTER_BOUND('',#262,.T.);
#160=FACE_OUTER_BOUND('',#264,.T.);
#161=FACE_OUTER_BOUND('',#266,.T.);
#162=FACE_OUTER_BOUND('',#268,.T.);
#163=FACE_OUTER_BOUND('',#270,.T.);
#164=FACE_OUTER_BOUND('',#271,.T.);
#165=FACE_OUTER_BOUND('',#272,.T.);
#166=FACE_OUTER_BOUND('',#273,.T.);
#167=FACE_OUTER_BOUND('',#274,.T.);
#168=FACE_OUTER_BOUND('',#275,.T.);
#169=FACE_OUTER_BOUND('',#276,.T.);
#170=FACE_OUTER_BOUND('',#277,.T.);
#171=FACE_OUTER_BOUND('',#278,.T.);
#172=FACE_OUTER_BOUND('',#279,.T.);
#173=FACE_OUTER_BOUND('',#280,.T.);
#174=FACE_OUTER_BOUND('',#281,.T.);
#175=FACE_OUTER_BOUND('',#282,.T.);
#176=FACE_OUTER_BOUND('',#283,.T.);
#177=FACE_OUTER_BOUND('',#284,.T.);
#178=FACE_OUTER_BOUND('',#285,.T.);
#179=FACE_OUTER_BOUND('',#288,.T.);
#180=FACE_OUTER_BOUND('',#289,.T.);
#181=FACE_OUTER_BOUND('',#294,.T.);
#182=FACE_OUTER_BOUND('',#295,.T.);
#183=FACE_OUTER_BOUND('',#296,.T.);
#184=FACE_OUTER_BOUND('',#303,.T.);
#185=FACE_OUTER_BOUND('',#304,.T.);
#186=FACE_OUTER_BOUND('',#309,.T.);
#187=FACE_OUTER_BOUND('',#310,.T.);
#188=FACE_OUTER_BOUND('',#311,.T.);
#189=FACE_OUTER_BOUND('',#316,.T.);
#190=FACE_OUTER_BOUND('',#318,.T.);
#191=FACE_OUTER_BOUND('',#320,.T.);
#192=FACE_OUTER_BOUND('',#322,.T.);
#193=FACE_OUTER_BOUND('',#324,.T.);
#194=FACE_OUTER_BOUND('',#325,.T.);
#195=FACE_OUTER_BOUND('',#326,.T.);
#196=FACE_OUTER_BOUND('',#327,.T.);
#197=FACE_OUTER_BOUND('',#328,.T.);
#198=FACE_OUTER_BOUND('',#329,.T.);
#199=FACE_OUTER_BOUND('',#330,.T.);
#200=FACE_OUTER_BOUND('',#331,.T.);
#201=FACE_OUTER_BOUND('',#332,.T.);
#202=FACE_OUTER_BOUND('',#333,.T.);
#203=FACE_OUTER_BOUND('',#334,.T.);
#204=FACE_OUTER_BOUND('',#335,.T.);
#205=FACE_OUTER_BOUND('',#336,.T.);
#206=FACE_OUTER_BOUND('',#337,.T.);
#207=FACE_OUTER_BOUND('',#338,.T.);
#208=FACE_OUTER_BOUND('',#339,.T.);
#209=FACE_OUTER_BOUND('',#340,.T.);
#210=FACE_OUTER_BOUND('',#341,.T.);
#211=FACE_OUTER_BOUND('',#342,.T.);
#212=FACE_OUTER_BOUND('',#343,.T.);
#213=FACE_OUTER_BOUND('',#344,.T.);
#214=FACE_OUTER_BOUND('',#345,.T.);
#215=FACE_OUTER_BOUND('',#346,.T.);
#216=FACE_OUTER_BOUND('',#347,.T.);
#217=FACE_OUTER_BOUND('',#348,.T.);
#218=FACE_OUTER_BOUND('',#349,.T.);
#219=FACE_OUTER_BOUND('',#350,.T.);
#220=FACE_OUTER_BOUND('',#351,.T.);
#221=FACE_OUTER_BOUND('',#352,.T.);
#222=FACE_OUTER_BOUND('',#353,.T.);
#223=FACE_OUTER_BOUND('',#354,.T.);
#224=FACE_OUTER_BOUND('',#355,.T.);
#225=FACE_OUTER_BOUND('',#356,.T.);
#226=FACE_OUTER_BOUND('',#357,.T.);
#227=FACE_OUTER_BOUND('',#358,.T.);
#228=FACE_OUTER_BOUND('',#359,.T.);
#229=FACE_OUTER_BOUND('',#360,.T.);
#230=FACE_OUTER_BOUND('',#361,.T.);
#231=EDGE_LOOP('',(#1003,#1004,#1005,#1006));
#232=EDGE_LOOP('',(#1007,#1008,#1009,#1010));
#233=EDGE_LOOP('',(#1011,#1012,#1013,#1014,#1015,#1016));
#234=EDGE_LOOP('',(#1017,#1018,#1019,#1020,#1021));
#235=EDGE_LOOP('',(#1022,#1023,#1024,#1025,#1026));
#236=EDGE_LOOP('',(#1027,#1028,#1029,#1030));
#237=EDGE_LOOP('',(#1031));
#238=EDGE_LOOP('',(#1032));
#239=EDGE_LOOP('',(#1033));
#240=EDGE_LOOP('',(#1034));
#241=EDGE_LOOP('',(#1035,#1036,#1037,#1038));
#242=EDGE_LOOP('',(#1039,#1040,#1041,#1042));
#243=EDGE_LOOP('',(#1043,#1044,#1045,#1046,#1047));
#244=EDGE_LOOP('',(#1048,#1049,#1050,#1051,#1052,#1053,#1054,#1055));
#245=EDGE_LOOP('',(#1056));
#246=EDGE_LOOP('',(#1057));
#247=EDGE_LOOP('',(#1058));
#248=EDGE_LOOP('',(#1059));
#249=EDGE_LOOP('',(#1060));
#250=EDGE_LOOP('',(#1061));
#251=EDGE_LOOP('',(#1062,#1063,#1064,#1065,#1066));
#252=EDGE_LOOP('',(#1067,#1068,#1069,#1070,#1071,#1072));
#253=EDGE_LOOP('',(#1073,#1074,#1075,#1076,#1077,#1078));
#254=EDGE_LOOP('',(#1079));
#255=EDGE_LOOP('',(#1080));
#256=EDGE_LOOP('',(#1081));
#257=EDGE_LOOP('',(#1082));
#258=EDGE_LOOP('',(#1083,#1084,#1085,#1086));
#259=EDGE_LOOP('',(#1087,#1088,#1089,#1090));
#260=EDGE_LOOP('',(#1091,#1092,#1093,#1094));
#261=EDGE_LOOP('',(#1095,#1096,#1097,#1098));
#262=EDGE_LOOP('',(#1099));
#263=EDGE_LOOP('',(#1100));
#264=EDGE_LOOP('',(#1101));
#265=EDGE_LOOP('',(#1102));
#266=EDGE_LOOP('',(#1103));
#267=EDGE_LOOP('',(#1104));
#268=EDGE_LOOP('',(#1105));
#269=EDGE_LOOP('',(#1106));
#270=EDGE_LOOP('',(#1107,#1108,#1109,#1110,#1111));
#271=EDGE_LOOP('',(#1112,#1113,#1114,#1115,#1116));
#272=EDGE_LOOP('',(#1117,#1118,#1119,#1120));
#273=EDGE_LOOP('',(#1121,#1122,#1123,#1124));
#274=EDGE_LOOP('',(#1125,#1126,#1127,#1128,#1129));
#275=EDGE_LOOP('',(#1130,#1131,#1132,#1133));
#276=EDGE_LOOP('',(#1134,#1135,#1136,#1137,#1138));
#277=EDGE_LOOP('',(#1139,#1140,#1141,#1142));
#278=EDGE_LOOP('',(#1143,#1144,#1145,#1146,#1147));
#279=EDGE_LOOP('',(#1148,#1149,#1150,#1151));
#280=EDGE_LOOP('',(#1152,#1153,#1154,#1155));
#281=EDGE_LOOP('',(#1156,#1157,#1158,#1159));
#282=EDGE_LOOP('',(#1160,#1161,#1162,#1163));
#283=EDGE_LOOP('',(#1164,#1165,#1166,#1167));
#284=EDGE_LOOP('',(#1168,#1169,#1170,#1171,#1172));
#285=EDGE_LOOP('',(#1173,#1174,#1175,#1176,#1177,#1178));
#286=EDGE_LOOP('',(#1179));
#287=EDGE_LOOP('',(#1180));
#288=EDGE_LOOP('',(#1181,#1182,#1183,#1184));
#289=EDGE_LOOP('',(#1185,#1186,#1187,#1188,#1189,#1190,#1191,#1192));
#290=EDGE_LOOP('',(#1193));
#291=EDGE_LOOP('',(#1194));
#292=EDGE_LOOP('',(#1195));
#293=EDGE_LOOP('',(#1196));
#294=EDGE_LOOP('',(#1197,#1198,#1199,#1200));
#295=EDGE_LOOP('',(#1201,#1202,#1203,#1204));
#296=EDGE_LOOP('',(#1205,#1206,#1207,#1208,#1209,#1210,#1211,#1212));
#297=EDGE_LOOP('',(#1213));
#298=EDGE_LOOP('',(#1214));
#299=EDGE_LOOP('',(#1215));
#300=EDGE_LOOP('',(#1216));
#301=EDGE_LOOP('',(#1217,#1218,#1219,#1220));
#302=EDGE_LOOP('',(#1221,#1222,#1223,#1224));
#303=EDGE_LOOP('',(#1225,#1226,#1227,#1228));
#304=EDGE_LOOP('',(#1229,#1230,#1231,#1232));
#305=EDGE_LOOP('',(#1233));
#306=EDGE_LOOP('',(#1234));
#307=EDGE_LOOP('',(#1235));
#308=EDGE_LOOP('',(#1236));
#309=EDGE_LOOP('',(#1237,#1238,#1239,#1240));
#310=EDGE_LOOP('',(#1241,#1242,#1243,#1244));
#311=EDGE_LOOP('',(#1245,#1246,#1247,#1248));
#312=EDGE_LOOP('',(#1249));
#313=EDGE_LOOP('',(#1250));
#314=EDGE_LOOP('',(#1251));
#315=EDGE_LOOP('',(#1252));
#316=EDGE_LOOP('',(#1253));
#317=EDGE_LOOP('',(#1254));
#318=EDGE_LOOP('',(#1255));
#319=EDGE_LOOP('',(#1256));
#320=EDGE_LOOP('',(#1257));
#321=EDGE_LOOP('',(#1258));
#322=EDGE_LOOP('',(#1259));
#323=EDGE_LOOP('',(#1260));
#324=EDGE_LOOP('',(#1261,#1262,#1263,#1264));
#325=EDGE_LOOP('',(#1265,#1266,#1267,#1268));
#326=EDGE_LOOP('',(#1269,#1270,#1271,#1272));
#327=EDGE_LOOP('',(#1273,#1274,#1275,#1276));
#328=EDGE_LOOP('',(#1277,#1278,#1279,#1280));
#329=EDGE_LOOP('',(#1281));
#330=EDGE_LOOP('',(#1282,#1283,#1284,#1285));
#331=EDGE_LOOP('',(#1286));
#332=EDGE_LOOP('',(#1287,#1288,#1289,#1290));
#333=EDGE_LOOP('',(#1291));
#334=EDGE_LOOP('',(#1292,#1293,#1294,#1295));
#335=EDGE_LOOP('',(#1296));
#336=EDGE_LOOP('',(#1297,#1298,#1299,#1300));
#337=EDGE_LOOP('',(#1301));
#338=EDGE_LOOP('',(#1302,#1303,#1304,#1305));
#339=EDGE_LOOP('',(#1306));
#340=EDGE_LOOP('',(#1307,#1308,#1309,#1310));
#341=EDGE_LOOP('',(#1311));
#342=EDGE_LOOP('',(#1312,#1313,#1314,#1315));
#343=EDGE_LOOP('',(#1316));
#344=EDGE_LOOP('',(#1317,#1318,#1319,#1320));
#345=EDGE_LOOP('',(#1321,#1322,#1323,#1324));
#346=EDGE_LOOP('',(#1325,#1326,#1327,#1328));
#347=EDGE_LOOP('',(#1329,#1330,#1331,#1332));
#348=EDGE_LOOP('',(#1333,#1334,#1335,#1336));
#349=EDGE_LOOP('',(#1337,#1338,#1339,#1340,#1341,#1342));
#350=EDGE_LOOP('',(#1343,#1344,#1345,#1346,#1347,#1348));
#351=EDGE_LOOP('',(#1349,#1350,#1351,#1352));
#352=EDGE_LOOP('',(#1353,#1354,#1355,#1356));
#353=EDGE_LOOP('',(#1357,#1358,#1359,#1360,#1361,#1362));
#354=EDGE_LOOP('',(#1363,#1364,#1365,#1366,#1367,#1368));
#355=EDGE_LOOP('',(#1369,#1370,#1371,#1372));
#356=EDGE_LOOP('',(#1373,#1374,#1375,#1376));
#357=EDGE_LOOP('',(#1377,#1378,#1379,#1380));
#358=EDGE_LOOP('',(#1381,#1382,#1383,#1384));
#359=EDGE_LOOP('',(#1385,#1386,#1387,#1388));
#360=EDGE_LOOP('',(#1389,#1390,#1391,#1392));
#361=EDGE_LOOP('',(#1393,#1394,#1395,#1396));
#362=LINE('',#2162,#487);
#363=LINE('',#2168,#488);
#364=LINE('',#2173,#489);
#365=LINE('',#2175,#490);
#366=LINE('',#2177,#491);
#367=LINE('',#2179,#492);
#368=LINE('',#2181,#493);
#369=LINE('',#2182,#494);
#370=LINE('',#2185,#495);
#371=LINE('',#2187,#496);
#372=LINE('',#2189,#497);
#373=LINE('',#2190,#498);
#374=LINE('',#2193,#499);
#375=LINE('',#2195,#500);
#376=LINE('',#2197,#501);
#377=LINE('',#2198,#502);
#378=LINE('',#2200,#503);
#379=LINE('',#2209,#504);
#380=LINE('',#2213,#505);
#381=LINE('',#2217,#506);
#382=LINE('',#2219,#507);
#383=LINE('',#2220,#508);
#384=LINE('',#2223,#509);
#385=LINE('',#2238,#510);
#386=LINE('',#2240,#511);
#387=LINE('',#2242,#512);
#388=LINE('',#2267,#513);
#389=LINE('',#2268,#514);
#390=LINE('',#2275,#515);
#391=LINE('',#2277,#516);
#392=LINE('',#2278,#517);
#393=LINE('',#2282,#518);
#394=LINE('',#2285,#519);
#395=LINE('',#2287,#520);
#396=LINE('',#2300,#521);
#397=LINE('',#2304,#522);
#398=LINE('',#2308,#523);
#399=LINE('',#2312,#524);
#400=LINE('',#2327,#525);
#401=LINE('',#2328,#526);
#402=LINE('',#2329,#527);
#403=LINE('',#2332,#528);
#404=LINE('',#2340,#529);
#405=LINE('',#2360,#530);
#406=LINE('',#2361,#531);
#407=LINE('',#2364,#532);
#408=LINE('',#2366,#533);
#409=LINE('',#2475,#534);
#410=LINE('',#2477,#535);
#411=LINE('',#2479,#536);
#412=LINE('',#2481,#537);
#413=LINE('',#2483,#538);
#414=LINE('',#2485,#539);
#415=LINE('',#2493,#540);
#416=LINE('',#2495,#541);
#417=LINE('',#2497,#542);
#418=LINE('',#2498,#543);
#419=LINE('',#2501,#544);
#420=LINE('',#2505,#545);
#421=LINE('',#2507,#546);
#422=LINE('',#2509,#547);
#423=LINE('',#2512,#548);
#424=LINE('',#2524,#549);
#425=LINE('',#2527,#550);
#426=LINE('',#2529,#551);
#427=LINE('',#2530,#552);
#428=LINE('',#2532,#553);
#429=LINE('',#2536,#554);
#430=LINE('',#2538,#555);
#431=LINE('',#2539,#556);
#432=LINE('',#2550,#557);
#433=LINE('',#2552,#558);
#434=LINE('',#2554,#559);
#435=LINE('',#2555,#560);
#436=LINE('',#2558,#561);
#437=LINE('',#2560,#562);
#438=LINE('',#2562,#563);
#439=LINE('',#2563,#564);
#440=LINE('',#2565,#565);
#441=LINE('',#2576,#566);
#442=LINE('',#2578,#567);
#443=LINE('',#2611,#568);
#444=LINE('',#2613,#569);
#445=LINE('',#2615,#570);
#446=LINE('',#2616,#571);
#447=LINE('',#2618,#572);
#448=LINE('',#2619,#573);
#449=LINE('',#2623,#574);
#450=LINE('',#2625,#575);
#451=LINE('',#2627,#576);
#452=LINE('',#2628,#577);
#453=LINE('',#2630,#578);
#454=LINE('',#2631,#579);
#455=LINE('',#2634,#580);
#456=LINE('',#2639,#581);
#457=LINE('',#2644,#582);
#458=LINE('',#2649,#583);
#459=LINE('',#2654,#584);
#460=LINE('',#2659,#585);
#461=LINE('',#2664,#586);
#462=LINE('',#2669,#587);
#463=LINE('',#2673,#588);
#464=LINE('',#2675,#589);
#465=LINE('',#2677,#590);
#466=LINE('',#2679,#591);
#467=LINE('',#2683,#592);
#468=LINE('',#2685,#593);
#469=LINE('',#2687,#594);
#470=LINE('',#2688,#595);
#471=LINE('',#2690,#596);
#472=LINE('',#2691,#597);
#473=LINE('',#2693,#598);
#474=LINE('',#2694,#599);
#475=LINE('',#2699,#600);
#476=LINE('',#2701,#601);
#477=LINE('',#2703,#602);
#478=LINE('',#2704,#603);
#479=LINE('',#2706,#604);
#480=LINE('',#2707,#605);
#481=LINE('',#2709,#606);
#482=LINE('',#2710,#607);
#483=LINE('',#2715,#608);
#484=LINE('',#2717,#609);
#485=LINE('',#2719,#610);
#486=LINE('',#2721,#611);
#487=VECTOR('',#1718,2.5);
#488=VECTOR('',#1725,2.5);
#489=VECTOR('',#1730,10.);
#490=VECTOR('',#1731,10.);
#491=VECTOR('',#1732,10.);
#492=VECTOR('',#1733,10.);
#493=VECTOR('',#1734,10.);
#494=VECTOR('',#1735,10.);
#495=VECTOR('',#1738,10.);
#496=VECTOR('',#1739,10.);
#497=VECTOR('',#1740,10.);
#498=VECTOR('',#1741,10.);
#499=VECTOR('',#1744,10.);
#500=VECTOR('',#1745,9.99999999999999);
#501=VECTOR('',#1746,10.);
#502=VECTOR('',#1747,10.);
#503=VECTOR('',#1750,10.);
#504=VECTOR('',#1761,1.3);
#505=VECTOR('',#1766,1.3);
#506=VECTOR('',#1771,10.);
#507=VECTOR('',#1772,10.);
#508=VECTOR('',#1773,10.);
#509=VECTOR('',#1776,10.);
#510=VECTOR('',#1777,10.);
#511=VECTOR('',#1778,10.);
#512=VECTOR('',#1779,10.);
#513=VECTOR('',#1790,10.);
#514=VECTOR('',#1791,10.);
#515=VECTOR('',#1798,10.);
#516=VECTOR('',#1799,10.);
#517=VECTOR('',#1800,10.);
#518=VECTOR('',#1803,10.);
#519=VECTOR('',#1806,10.);
#520=VECTOR('',#1807,10.);
#521=VECTOR('',#1822,1.3);
#522=VECTOR('',#1827,1.3);
#523=VECTOR('',#1832,1.3);
#524=VECTOR('',#1837,1.3);
#525=VECTOR('',#1856,10.);
#526=VECTOR('',#1857,10.);
#527=VECTOR('',#1858,10.);
#528=VECTOR('',#1861,2.);
#529=VECTOR('',#1862,10.);
#530=VECTOR('',#1867,10.);
#531=VECTOR('',#1868,10.);
#532=VECTOR('',#1871,2.);
#533=VECTOR('',#1872,10.);
#534=VECTOR('',#1879,10.);
#535=VECTOR('',#1882,2.5);
#536=VECTOR('',#1885,2.5);
#537=VECTOR('',#1888,2.5);
#538=VECTOR('',#1891,2.5);
#539=VECTOR('',#1894,10.);
#540=VECTOR('',#1905,10.);
#541=VECTOR('',#1906,10.);
#542=VECTOR('',#1907,10.);
#543=VECTOR('',#1908,10.);
#544=VECTOR('',#1911,10.);
#545=VECTOR('',#1914,10.);
#546=VECTOR('',#1915,10.);
#547=VECTOR('',#1916,10.);
#548=VECTOR('',#1919,10.);
#549=VECTOR('',#1932,10.);
#550=VECTOR('',#1935,10.);
#551=VECTOR('',#1936,10.);
#552=VECTOR('',#1937,10.);
#553=VECTOR('',#1940,10.);
#554=VECTOR('',#1943,10.);
#555=VECTOR('',#1944,10.);
#556=VECTOR('',#1945,10.);
#557=VECTOR('',#1954,10.);
#558=VECTOR('',#1955,10.);
#559=VECTOR('',#1956,10.);
#560=VECTOR('',#1957,10.);
#561=VECTOR('',#1958,10.);
#562=VECTOR('',#1959,10.);
#563=VECTOR('',#1960,10.);
#564=VECTOR('',#1961,10.);
#565=VECTOR('',#1964,10.);
#566=VECTOR('',#1977,10.);
#567=VECTOR('',#1980,10.);
#568=VECTOR('',#2017,10.);
#569=VECTOR('',#2018,10.);
#570=VECTOR('',#2019,10.);
#571=VECTOR('',#2020,10.);
#572=VECTOR('',#2023,10.);
#573=VECTOR('',#2024,10.);
#574=VECTOR('',#2027,10.);
#575=VECTOR('',#2028,10.);
#576=VECTOR('',#2029,10.);
#577=VECTOR('',#2030,10.);
#578=VECTOR('',#2033,10.);
#579=VECTOR('',#2034,10.);
#580=VECTOR('',#2037,1.05);
#581=VECTOR('',#2044,1.05);
#582=VECTOR('',#2051,1.05);
#583=VECTOR('',#2058,1.05);
#584=VECTOR('',#2065,1.05);
#585=VECTOR('',#2072,1.05);
#586=VECTOR('',#2079,1.05);
#587=VECTOR('',#2086,1.05);
#588=VECTOR('',#2093,5.09999999999996);
#589=VECTOR('',#2096,5.09999999999999);
#590=VECTOR('',#2099,5.1);
#591=VECTOR('',#2102,5.09999999999999);
#592=VECTOR('',#2105,10.);
#593=VECTOR('',#2106,10.);
#594=VECTOR('',#2107,10.);
#595=VECTOR('',#2108,10.);
#596=VECTOR('',#2111,10.);
#597=VECTOR('',#2112,10.);
#598=VECTOR('',#2115,10.);
#599=VECTOR('',#2116,10.);
#600=VECTOR('',#2121,10.);
#601=VECTOR('',#2122,10.);
#602=VECTOR('',#2123,10.);
#603=VECTOR('',#2124,10.);
#604=VECTOR('',#2127,10.);
#605=VECTOR('',#2128,10.);
#606=VECTOR('',#2131,10.);
#607=VECTOR('',#2132,10.);
#608=VECTOR('',#2141,3.25);
#609=VECTOR('',#2144,3.25000000000001);
#610=VECTOR('',#2147,3.25000000000001);
#611=VECTOR('',#2150,3.25);
#612=CIRCLE('',#1551,2.5);
#613=CIRCLE('',#1552,2.5);
#614=CIRCLE('',#1554,2.5);
#615=CIRCLE('',#1555,2.5);
#616=CIRCLE('',#1561,1.3);
#617=CIRCLE('',#1563,1.3);
#618=CIRCLE('',#1565,1.3);
#619=CIRCLE('',#1567,1.3);
#620=CIRCLE('',#1570,2.5);
#621=CIRCLE('',#1571,2.5);
#622=CIRCLE('',#1572,2.5);
#623=CIRCLE('',#1573,2.5);
#624=CIRCLE('',#1576,30.5000179367131);
#625=CIRCLE('',#1577,30.5000179367131);
#626=CIRCLE('',#1579,2.);
#627=CIRCLE('',#1580,2.);
#628=CIRCLE('',#1581,1.3);
#629=CIRCLE('',#1582,1.3);
#630=CIRCLE('',#1583,1.3);
#631=CIRCLE('',#1584,1.3);
#632=CIRCLE('',#1586,1.3);
#633=CIRCLE('',#1588,1.3);
#634=CIRCLE('',#1590,1.3);
#635=CIRCLE('',#1592,1.3);
#636=CIRCLE('',#1594,2.5);
#637=CIRCLE('',#1596,2.5);
#638=CIRCLE('',#1598,2.5);
#639=CIRCLE('',#1600,2.5);
#640=CIRCLE('',#1620,30.4999999999998);
#641=CIRCLE('',#1621,30.4999999999998);
#642=CIRCLE('',#1622,3.25);
#643=CIRCLE('',#1623,3.25000000000001);
#644=CIRCLE('',#1624,3.25000000000001);
#645=CIRCLE('',#1625,3.25);
#646=CIRCLE('',#1627,30.4999999999998);
#647=CIRCLE('',#1630,30.4999999999998);
#648=CIRCLE('',#1631,5.09999999999996);
#649=CIRCLE('',#1632,5.09999999999999);
#650=CIRCLE('',#1633,5.1);
#651=CIRCLE('',#1634,5.09999999999999);
#652=CIRCLE('',#1637,1.05);
#653=CIRCLE('',#1638,1.05);
#654=CIRCLE('',#1639,1.05);
#655=CIRCLE('',#1640,1.05);
#656=CIRCLE('',#1644,1.05);
#657=CIRCLE('',#1645,1.05);
#658=CIRCLE('',#1646,1.05);
#659=CIRCLE('',#1647,1.05);
#660=CIRCLE('',#1649,5.09999999999999);
#661=CIRCLE('',#1650,3.25);
#662=CIRCLE('',#1652,5.09999999999996);
#663=CIRCLE('',#1653,3.25000000000001);
#664=CIRCLE('',#1655,5.09999999999999);
#665=CIRCLE('',#1656,3.25);
#666=CIRCLE('',#1658,5.1);
#667=CIRCLE('',#1659,3.25000000000001);
#668=CIRCLE('',#1665,1.05);
#669=CIRCLE('',#1668,1.05);
#670=CIRCLE('',#1671,1.05);
#671=CIRCLE('',#1674,1.05);
#672=CIRCLE('',#1677,1.05);
#673=CIRCLE('',#1680,1.05);
#674=CIRCLE('',#1683,1.05);
#675=CIRCLE('',#1686,1.05);
#676=VERTEX_POINT('',#2159);
#677=VERTEX_POINT('',#2161);
#678=VERTEX_POINT('',#2165);
#679=VERTEX_POINT('',#2167);
#680=VERTEX_POINT('',#2171);
#681=VERTEX_POINT('',#2172);
#682=VERTEX_POINT('',#2174);
#683=VERTEX_POINT('',#2176);
#684=VERTEX_POINT('',#2178);
#685=VERTEX_POINT('',#2180);
#686=VERTEX_POINT('',#2184);
#687=VERTEX_POINT('',#2186);
#688=VERTEX_POINT('',#2188);
#689=VERTEX_POINT('',#2192);
#690=VERTEX_POINT('',#2194);
#691=VERTEX_POINT('',#2196);
#692=VERTEX_POINT('',#2202);
#693=VERTEX_POINT('',#2205);
#694=VERTEX_POINT('',#2208);
#695=VERTEX_POINT('',#2212);
#696=VERTEX_POINT('',#2216);
#697=VERTEX_POINT('',#2218);
#698=VERTEX_POINT('',#2222);
#699=VERTEX_POINT('',#2224);
#700=VERTEX_POINT('',#2237);
#701=VERTEX_POINT('',#2239);
#702=VERTEX_POINT('',#2241);
#703=VERTEX_POINT('',#2257);
#704=VERTEX_POINT('',#2259);
#705=VERTEX_POINT('',#2261);
#706=VERTEX_POINT('',#2263);
#707=VERTEX_POINT('',#2266);
#708=VERTEX_POINT('',#2270);
#709=VERTEX_POINT('',#2272);
#710=VERTEX_POINT('',#2274);
#711=VERTEX_POINT('',#2276);
#712=VERTEX_POINT('',#2280);
#713=VERTEX_POINT('',#2281);
#714=VERTEX_POINT('',#2283);
#715=VERTEX_POINT('',#2286);
#716=VERTEX_POINT('',#2289);
#717=VERTEX_POINT('',#2291);
#718=VERTEX_POINT('',#2293);
#719=VERTEX_POINT('',#2295);
#720=VERTEX_POINT('',#2298);
#721=VERTEX_POINT('',#2302);
#722=VERTEX_POINT('',#2306);
#723=VERTEX_POINT('',#2310);
#724=VERTEX_POINT('',#2314);
#725=VERTEX_POINT('',#2317);
#726=VERTEX_POINT('',#2320);
#727=VERTEX_POINT('',#2323);
#728=VERTEX_POINT('',#2326);
#729=VERTEX_POINT('',#2331);
#730=VERTEX_POINT('',#2333);
#731=VERTEX_POINT('',#2359);
#732=VERTEX_POINT('',#2363);
#733=VERTEX_POINT('',#2365);
#734=VERTEX_POINT('',#2491);
#735=VERTEX_POINT('',#2492);
#736=VERTEX_POINT('',#2494);
#737=VERTEX_POINT('',#2496);
#738=VERTEX_POINT('',#2500);
#739=VERTEX_POINT('',#2502);
#740=VERTEX_POINT('',#2504);
#741=VERTEX_POINT('',#2506);
#742=VERTEX_POINT('',#2508);
#743=VERTEX_POINT('',#2510);
#744=VERTEX_POINT('',#2513);
#745=VERTEX_POINT('',#2515);
#746=VERTEX_POINT('',#2517);
#747=VERTEX_POINT('',#2519);
#748=VERTEX_POINT('',#2522);
#749=VERTEX_POINT('',#2526);
#750=VERTEX_POINT('',#2528);
#751=VERTEX_POINT('',#2533);
#752=VERTEX_POINT('',#2535);
#753=VERTEX_POINT('',#2537);
#754=VERTEX_POINT('',#2540);
#755=VERTEX_POINT('',#2542);
#756=VERTEX_POINT('',#2544);
#757=VERTEX_POINT('',#2546);
#758=VERTEX_POINT('',#2548);
#759=VERTEX_POINT('',#2549);
#760=VERTEX_POINT('',#2551);
#761=VERTEX_POINT('',#2553);
#762=VERTEX_POINT('',#2556);
#763=VERTEX_POINT('',#2557);
#764=VERTEX_POINT('',#2559);
#765=VERTEX_POINT('',#2561);
#766=VERTEX_POINT('',#2567);
#767=VERTEX_POINT('',#2569);
#768=VERTEX_POINT('',#2571);
#769=VERTEX_POINT('',#2573);
#770=VERTEX_POINT('',#2580);
#771=VERTEX_POINT('',#2582);
#772=VERTEX_POINT('',#2584);
#773=VERTEX_POINT('',#2586);
#774=VERTEX_POINT('',#2589);
#775=VERTEX_POINT('',#2591);
#776=VERTEX_POINT('',#2594);
#777=VERTEX_POINT('',#2596);
#778=VERTEX_POINT('',#2599);
#779=VERTEX_POINT('',#2601);
#780=VERTEX_POINT('',#2604);
#781=VERTEX_POINT('',#2606);
#782=VERTEX_POINT('',#2609);
#783=VERTEX_POINT('',#2610);
#784=VERTEX_POINT('',#2612);
#785=VERTEX_POINT('',#2614);
#786=VERTEX_POINT('',#2621);
#787=VERTEX_POINT('',#2622);
#788=VERTEX_POINT('',#2624);
#789=VERTEX_POINT('',#2626);
#790=VERTEX_POINT('',#2633);
#791=VERTEX_POINT('',#2638);
#792=VERTEX_POINT('',#2643);
#793=VERTEX_POINT('',#2648);
#794=VERTEX_POINT('',#2653);
#795=VERTEX_POINT('',#2658);
#796=VERTEX_POINT('',#2663);
#797=VERTEX_POINT('',#2668);
#798=VERTEX_POINT('',#2681);
#799=VERTEX_POINT('',#2682);
#800=VERTEX_POINT('',#2684);
#801=VERTEX_POINT('',#2686);
#802=VERTEX_POINT('',#2697);
#803=VERTEX_POINT('',#2698);
#804=VERTEX_POINT('',#2700);
#805=VERTEX_POINT('',#2702);
#806=EDGE_CURVE('',#676,#676,#612,.T.);
#807=EDGE_CURVE('',#676,#677,#362,.T.);
#808=EDGE_CURVE('',#677,#677,#613,.T.);
#809=EDGE_CURVE('',#678,#678,#614,.T.);
#810=EDGE_CURVE('',#678,#679,#363,.T.);
#811=EDGE_CURVE('',#679,#679,#615,.T.);
#812=EDGE_CURVE('',#680,#681,#364,.T.);
#813=EDGE_CURVE('',#681,#682,#365,.T.);
#814=EDGE_CURVE('',#682,#683,#366,.T.);
#815=EDGE_CURVE('',#683,#684,#367,.T.);
#816=EDGE_CURVE('',#684,#685,#368,.T.);
#817=EDGE_CURVE('',#685,#680,#369,.T.);
#818=EDGE_CURVE('',#686,#680,#370,.T.);
#819=EDGE_CURVE('',#686,#687,#371,.T.);
#820=EDGE_CURVE('',#687,#688,#372,.T.);
#821=EDGE_CURVE('',#688,#681,#373,.T.);
#822=EDGE_CURVE('',#682,#689,#374,.T.);
#823=EDGE_CURVE('',#689,#690,#375,.T.);
#824=EDGE_CURVE('',#690,#691,#376,.T.);
#825=EDGE_CURVE('',#683,#691,#377,.T.);
#826=EDGE_CURVE('',#688,#689,#378,.T.);
#827=EDGE_CURVE('',#692,#692,#616,.T.);
#828=EDGE_CURVE('',#693,#693,#617,.T.);
#829=EDGE_CURVE('',#693,#694,#379,.T.);
#830=EDGE_CURVE('',#694,#694,#618,.T.);
#831=EDGE_CURVE('',#692,#695,#380,.T.);
#832=EDGE_CURVE('',#695,#695,#619,.T.);
#833=EDGE_CURVE('',#696,#685,#381,.T.);
#834=EDGE_CURVE('',#696,#697,#382,.T.);
#835=EDGE_CURVE('',#697,#686,#383,.T.);
#836=EDGE_CURVE('',#698,#684,#384,.T.);
#837=EDGE_CURVE('',#699,#698,#37,.T.);
#838=EDGE_CURVE('',#699,#700,#385,.T.);
#839=EDGE_CURVE('',#700,#701,#386,.T.);
#840=EDGE_CURVE('',#701,#702,#387,.T.);
#841=EDGE_CURVE('',#702,#696,#38,.F.);
#842=EDGE_CURVE('',#703,#703,#620,.T.);
#843=EDGE_CURVE('',#704,#704,#621,.T.);
#844=EDGE_CURVE('',#705,#705,#622,.T.);
#845=EDGE_CURVE('',#706,#706,#623,.T.);
#846=EDGE_CURVE('',#707,#691,#388,.T.);
#847=EDGE_CURVE('',#707,#698,#389,.T.);
#848=EDGE_CURVE('',#708,#701,#624,.T.);
#849=EDGE_CURVE('',#700,#709,#625,.T.);
#850=EDGE_CURVE('',#710,#709,#390,.T.);
#851=EDGE_CURVE('',#710,#711,#391,.T.);
#852=EDGE_CURVE('',#708,#711,#392,.T.);
#853=EDGE_CURVE('',#712,#713,#393,.T.);
#854=EDGE_CURVE('',#713,#714,#626,.F.);
#855=EDGE_CURVE('',#711,#714,#394,.T.);
#856=EDGE_CURVE('',#715,#710,#395,.T.);
#857=EDGE_CURVE('',#712,#715,#627,.T.);
#858=EDGE_CURVE('',#716,#716,#628,.T.);
#859=EDGE_CURVE('',#717,#717,#629,.T.);
#860=EDGE_CURVE('',#718,#718,#630,.T.);
#861=EDGE_CURVE('',#719,#719,#631,.T.);
#862=EDGE_CURVE('',#720,#720,#632,.T.);
#863=EDGE_CURVE('',#720,#719,#396,.T.);
#864=EDGE_CURVE('',#721,#721,#633,.T.);
#865=EDGE_CURVE('',#721,#718,#397,.T.);
#866=EDGE_CURVE('',#722,#722,#634,.T.);
#867=EDGE_CURVE('',#722,#717,#398,.T.);
#868=EDGE_CURVE('',#723,#723,#635,.T.);
#869=EDGE_CURVE('',#723,#716,#399,.T.);
#870=EDGE_CURVE('',#724,#724,#636,.T.);
#871=EDGE_CURVE('',#725,#725,#637,.T.);
#872=EDGE_CURVE('',#726,#726,#638,.T.);
#873=EDGE_CURVE('',#727,#727,#639,.T.);
#874=EDGE_CURVE('',#728,#690,#400,.T.);
#875=EDGE_CURVE('',#728,#712,#401,.T.);
#876=EDGE_CURVE('',#712,#707,#402,.T.);
#877=EDGE_CURVE('',#729,#714,#403,.T.);
#878=EDGE_CURVE('',#730,#729,#39,.T.);
#879=EDGE_CURVE('',#730,#708,#404,.T.);
#880=EDGE_CURVE('',#702,#730,#40,.T.);
#881=EDGE_CURVE('',#728,#731,#405,.T.);
#882=EDGE_CURVE('',#713,#731,#406,.T.);
#883=EDGE_CURVE('',#715,#732,#407,.T.);
#884=EDGE_CURVE('',#709,#733,#408,.T.);
#885=EDGE_CURVE('',#732,#733,#41,.T.);
#886=EDGE_CURVE('',#733,#699,#42,.T.);
#887=EDGE_CURVE('',#732,#707,#43,.T.);
#888=EDGE_CURVE('',#697,#729,#44,.T.);
#889=EDGE_CURVE('',#697,#713,#409,.T.);
#890=EDGE_CURVE('',#703,#725,#410,.T.);
#891=EDGE_CURVE('',#704,#724,#411,.T.);
#892=EDGE_CURVE('',#705,#726,#412,.T.);
#893=EDGE_CURVE('',#706,#727,#413,.T.);
#894=EDGE_CURVE('',#731,#687,#414,.T.);
#895=EDGE_CURVE('',#734,#735,#415,.T.);
#896=EDGE_CURVE('',#736,#734,#416,.T.);
#897=EDGE_CURVE('',#737,#736,#417,.T.);
#898=EDGE_CURVE('',#735,#737,#418,.T.);
#899=EDGE_CURVE('',#738,#736,#419,.T.);
#900=EDGE_CURVE('',#739,#734,#640,.T.);
#901=EDGE_CURVE('',#739,#740,#420,.T.);
#902=EDGE_CURVE('',#740,#741,#421,.T.);
#903=EDGE_CURVE('',#741,#742,#422,.T.);
#904=EDGE_CURVE('',#743,#742,#641,.T.);
#905=EDGE_CURVE('',#743,#738,#423,.T.);
#906=EDGE_CURVE('',#744,#744,#642,.T.);
#907=EDGE_CURVE('',#745,#745,#643,.T.);
#908=EDGE_CURVE('',#746,#746,#644,.T.);
#909=EDGE_CURVE('',#747,#747,#645,.T.);
#910=EDGE_CURVE('',#748,#735,#646,.T.);
#911=EDGE_CURVE('',#748,#739,#424,.T.);
#912=EDGE_CURVE('',#749,#743,#425,.T.);
#913=EDGE_CURVE('',#750,#749,#426,.T.);
#914=EDGE_CURVE('',#738,#750,#427,.T.);
#915=EDGE_CURVE('',#737,#750,#428,.T.);
#916=EDGE_CURVE('',#749,#751,#647,.T.);
#917=EDGE_CURVE('',#751,#752,#429,.T.);
#918=EDGE_CURVE('',#752,#753,#430,.T.);
#919=EDGE_CURVE('',#753,#748,#431,.T.);
#920=EDGE_CURVE('',#754,#754,#648,.T.);
#921=EDGE_CURVE('',#755,#755,#649,.T.);
#922=EDGE_CURVE('',#756,#756,#650,.T.);
#923=EDGE_CURVE('',#757,#757,#651,.T.);
#924=EDGE_CURVE('',#758,#759,#432,.T.);
#925=EDGE_CURVE('',#759,#760,#433,.T.);
#926=EDGE_CURVE('',#760,#761,#434,.T.);
#927=EDGE_CURVE('',#761,#758,#435,.T.);
#928=EDGE_CURVE('',#762,#763,#436,.T.);
#929=EDGE_CURVE('',#763,#764,#437,.T.);
#930=EDGE_CURVE('',#764,#765,#438,.T.);
#931=EDGE_CURVE('',#765,#762,#439,.T.);
#932=EDGE_CURVE('',#742,#751,#440,.T.);
#933=EDGE_CURVE('',#766,#766,#652,.T.);
#934=EDGE_CURVE('',#767,#767,#653,.T.);
#935=EDGE_CURVE('',#768,#768,#654,.T.);
#936=EDGE_CURVE('',#769,#769,#655,.T.);
#937=EDGE_CURVE('',#740,#753,#441,.T.);
#938=EDGE_CURVE('',#752,#741,#442,.T.);
#939=EDGE_CURVE('',#770,#770,#656,.T.);
#940=EDGE_CURVE('',#771,#771,#657,.T.);
#941=EDGE_CURVE('',#772,#772,#658,.T.);
#942=EDGE_CURVE('',#773,#773,#659,.T.);
#943=EDGE_CURVE('',#774,#774,#660,.T.);
#944=EDGE_CURVE('',#775,#775,#661,.T.);
#945=EDGE_CURVE('',#776,#776,#662,.T.);
#946=EDGE_CURVE('',#777,#777,#663,.T.);
#947=EDGE_CURVE('',#778,#778,#664,.T.);
#948=EDGE_CURVE('',#779,#779,#665,.T.);
#949=EDGE_CURVE('',#780,#780,#666,.T.);
#950=EDGE_CURVE('',#781,#781,#667,.T.);
#951=EDGE_CURVE('',#782,#783,#443,.T.);
#952=EDGE_CURVE('',#782,#784,#444,.T.);
#953=EDGE_CURVE('',#784,#785,#445,.T.);
#954=EDGE_CURVE('',#785,#783,#446,.T.);
#955=EDGE_CURVE('',#762,#783,#447,.T.);
#956=EDGE_CURVE('',#765,#782,#448,.T.);
#957=EDGE_CURVE('',#786,#787,#449,.T.);
#958=EDGE_CURVE('',#786,#788,#450,.T.);
#959=EDGE_CURVE('',#788,#789,#451,.T.);
#960=EDGE_CURVE('',#789,#787,#452,.T.);
#961=EDGE_CURVE('',#760,#787,#453,.T.);
#962=EDGE_CURVE('',#759,#786,#454,.T.);
#963=EDGE_CURVE('',#766,#790,#455,.T.);
#964=EDGE_CURVE('',#790,#790,#668,.T.);
#965=EDGE_CURVE('',#767,#791,#456,.T.);
#966=EDGE_CURVE('',#791,#791,#669,.T.);
#967=EDGE_CURVE('',#768,#792,#457,.T.);
#968=EDGE_CURVE('',#792,#792,#670,.T.);
#969=EDGE_CURVE('',#769,#793,#458,.T.);
#970=EDGE_CURVE('',#793,#793,#671,.T.);
#971=EDGE_CURVE('',#770,#794,#459,.T.);
#972=EDGE_CURVE('',#794,#794,#672,.T.);
#973=EDGE_CURVE('',#771,#795,#460,.T.);
#974=EDGE_CURVE('',#795,#795,#673,.T.);
#975=EDGE_CURVE('',#772,#796,#461,.T.);
#976=EDGE_CURVE('',#796,#796,#674,.T.);
#977=EDGE_CURVE('',#773,#797,#462,.T.);
#978=EDGE_CURVE('',#797,#797,#675,.T.);
#979=EDGE_CURVE('',#754,#776,#463,.T.);
#980=EDGE_CURVE('',#755,#774,#464,.T.);
#981=EDGE_CURVE('',#756,#780,#465,.T.);
#982=EDGE_CURVE('',#757,#778,#466,.T.);
#983=EDGE_CURVE('',#798,#799,#467,.T.);
#984=EDGE_CURVE('',#798,#800,#468,.T.);
#985=EDGE_CURVE('',#801,#800,#469,.T.);
#986=EDGE_CURVE('',#799,#801,#470,.T.);
#987=EDGE_CURVE('',#784,#799,#471,.T.);
#988=EDGE_CURVE('',#764,#798,#472,.T.);
#989=EDGE_CURVE('',#763,#800,#473,.T.);
#990=EDGE_CURVE('',#785,#801,#474,.T.);
#991=EDGE_CURVE('',#802,#803,#475,.T.);
#992=EDGE_CURVE('',#802,#804,#476,.T.);
#993=EDGE_CURVE('',#805,#804,#477,.T.);
#994=EDGE_CURVE('',#803,#805,#478,.T.);
#995=EDGE_CURVE('',#788,#803,#479,.T.);
#996=EDGE_CURVE('',#758,#802,#480,.T.);
#997=EDGE_CURVE('',#761,#804,#481,.T.);
#998=EDGE_CURVE('',#789,#805,#482,.T.);
#999=EDGE_CURVE('',#744,#775,#483,.T.);
#1000=EDGE_CURVE('',#745,#777,#484,.T.);
#1001=EDGE_CURVE('',#746,#781,#485,.T.);
#1002=EDGE_CURVE('',#747,#779,#486,.T.);
#1003=ORIENTED_EDGE('',*,*,#806,.F.);
#1004=ORIENTED_EDGE('',*,*,#807,.T.);
#1005=ORIENTED_EDGE('',*,*,#808,.T.);
#1006=ORIENTED_EDGE('',*,*,#807,.F.);
#1007=ORIENTED_EDGE('',*,*,#809,.F.);
#1008=ORIENTED_EDGE('',*,*,#810,.T.);
#1009=ORIENTED_EDGE('',*,*,#811,.T.);
#1010=ORIENTED_EDGE('',*,*,#810,.F.);
#1011=ORIENTED_EDGE('',*,*,#812,.T.);
#1012=ORIENTED_EDGE('',*,*,#813,.T.);
#1013=ORIENTED_EDGE('',*,*,#814,.T.);
#1014=ORIENTED_EDGE('',*,*,#815,.T.);
#1015=ORIENTED_EDGE('',*,*,#816,.T.);
#1016=ORIENTED_EDGE('',*,*,#817,.T.);
#1017=ORIENTED_EDGE('',*,*,#812,.F.);
#1018=ORIENTED_EDGE('',*,*,#818,.F.);
#1019=ORIENTED_EDGE('',*,*,#819,.T.);
#1020=ORIENTED_EDGE('',*,*,#820,.T.);
#1021=ORIENTED_EDGE('',*,*,#821,.T.);
#1022=ORIENTED_EDGE('',*,*,#814,.F.);
#1023=ORIENTED_EDGE('',*,*,#822,.T.);
#1024=ORIENTED_EDGE('',*,*,#823,.T.);
#1025=ORIENTED_EDGE('',*,*,#824,.T.);
#1026=ORIENTED_EDGE('',*,*,#825,.F.);
#1027=ORIENTED_EDGE('',*,*,#813,.F.);
#1028=ORIENTED_EDGE('',*,*,#821,.F.);
#1029=ORIENTED_EDGE('',*,*,#826,.T.);
#1030=ORIENTED_EDGE('',*,*,#822,.F.);
#1031=ORIENTED_EDGE('',*,*,#811,.F.);
#1032=ORIENTED_EDGE('',*,*,#827,.F.);
#1033=ORIENTED_EDGE('',*,*,#808,.F.);
#1034=ORIENTED_EDGE('',*,*,#828,.F.);
#1035=ORIENTED_EDGE('',*,*,#828,.T.);
#1036=ORIENTED_EDGE('',*,*,#829,.T.);
#1037=ORIENTED_EDGE('',*,*,#830,.F.);
#1038=ORIENTED_EDGE('',*,*,#829,.F.);
#1039=ORIENTED_EDGE('',*,*,#827,.T.);
#1040=ORIENTED_EDGE('',*,*,#831,.T.);
#1041=ORIENTED_EDGE('',*,*,#832,.F.);
#1042=ORIENTED_EDGE('',*,*,#831,.F.);
#1043=ORIENTED_EDGE('',*,*,#833,.F.);
#1044=ORIENTED_EDGE('',*,*,#834,.T.);
#1045=ORIENTED_EDGE('',*,*,#835,.T.);
#1046=ORIENTED_EDGE('',*,*,#818,.T.);
#1047=ORIENTED_EDGE('',*,*,#817,.F.);
#1048=ORIENTED_EDGE('',*,*,#836,.F.);
#1049=ORIENTED_EDGE('',*,*,#837,.F.);
#1050=ORIENTED_EDGE('',*,*,#838,.T.);
#1051=ORIENTED_EDGE('',*,*,#839,.T.);
#1052=ORIENTED_EDGE('',*,*,#840,.T.);
#1053=ORIENTED_EDGE('',*,*,#841,.T.);
#1054=ORIENTED_EDGE('',*,*,#833,.T.);
#1055=ORIENTED_EDGE('',*,*,#816,.F.);
#1056=ORIENTED_EDGE('',*,*,#806,.T.);
#1057=ORIENTED_EDGE('',*,*,#809,.T.);
#1058=ORIENTED_EDGE('',*,*,#842,.T.);
#1059=ORIENTED_EDGE('',*,*,#843,.T.);
#1060=ORIENTED_EDGE('',*,*,#844,.T.);
#1061=ORIENTED_EDGE('',*,*,#845,.T.);
#1062=ORIENTED_EDGE('',*,*,#846,.F.);
#1063=ORIENTED_EDGE('',*,*,#847,.T.);
#1064=ORIENTED_EDGE('',*,*,#836,.T.);
#1065=ORIENTED_EDGE('',*,*,#815,.F.);
#1066=ORIENTED_EDGE('',*,*,#825,.T.);
#1067=ORIENTED_EDGE('',*,*,#848,.T.);
#1068=ORIENTED_EDGE('',*,*,#839,.F.);
#1069=ORIENTED_EDGE('',*,*,#849,.T.);
#1070=ORIENTED_EDGE('',*,*,#850,.F.);
#1071=ORIENTED_EDGE('',*,*,#851,.T.);
#1072=ORIENTED_EDGE('',*,*,#852,.F.);
#1073=ORIENTED_EDGE('',*,*,#853,.T.);
#1074=ORIENTED_EDGE('',*,*,#854,.T.);
#1075=ORIENTED_EDGE('',*,*,#855,.F.);
#1076=ORIENTED_EDGE('',*,*,#851,.F.);
#1077=ORIENTED_EDGE('',*,*,#856,.F.);
#1078=ORIENTED_EDGE('',*,*,#857,.F.);
#1079=ORIENTED_EDGE('',*,*,#858,.T.);
#1080=ORIENTED_EDGE('',*,*,#859,.T.);
#1081=ORIENTED_EDGE('',*,*,#860,.T.);
#1082=ORIENTED_EDGE('',*,*,#861,.T.);
#1083=ORIENTED_EDGE('',*,*,#862,.F.);
#1084=ORIENTED_EDGE('',*,*,#863,.T.);
#1085=ORIENTED_EDGE('',*,*,#861,.F.);
#1086=ORIENTED_EDGE('',*,*,#863,.F.);
#1087=ORIENTED_EDGE('',*,*,#864,.F.);
#1088=ORIENTED_EDGE('',*,*,#865,.T.);
#1089=ORIENTED_EDGE('',*,*,#860,.F.);
#1090=ORIENTED_EDGE('',*,*,#865,.F.);
#1091=ORIENTED_EDGE('',*,*,#866,.F.);
#1092=ORIENTED_EDGE('',*,*,#867,.T.);
#1093=ORIENTED_EDGE('',*,*,#859,.F.);
#1094=ORIENTED_EDGE('',*,*,#867,.F.);
#1095=ORIENTED_EDGE('',*,*,#868,.F.);
#1096=ORIENTED_EDGE('',*,*,#869,.T.);
#1097=ORIENTED_EDGE('',*,*,#858,.F.);
#1098=ORIENTED_EDGE('',*,*,#869,.F.);
#1099=ORIENTED_EDGE('',*,*,#870,.F.);
#1100=ORIENTED_EDGE('',*,*,#866,.T.);
#1101=ORIENTED_EDGE('',*,*,#871,.F.);
#1102=ORIENTED_EDGE('',*,*,#864,.T.);
#1103=ORIENTED_EDGE('',*,*,#872,.F.);
#1104=ORIENTED_EDGE('',*,*,#868,.T.);
#1105=ORIENTED_EDGE('',*,*,#873,.F.);
#1106=ORIENTED_EDGE('',*,*,#862,.T.);
#1107=ORIENTED_EDGE('',*,*,#874,.F.);
#1108=ORIENTED_EDGE('',*,*,#875,.T.);
#1109=ORIENTED_EDGE('',*,*,#876,.T.);
#1110=ORIENTED_EDGE('',*,*,#846,.T.);
#1111=ORIENTED_EDGE('',*,*,#824,.F.);
#1112=ORIENTED_EDGE('',*,*,#877,.F.);
#1113=ORIENTED_EDGE('',*,*,#878,.F.);
#1114=ORIENTED_EDGE('',*,*,#879,.T.);
#1115=ORIENTED_EDGE('',*,*,#852,.T.);
#1116=ORIENTED_EDGE('',*,*,#855,.T.);
#1117=ORIENTED_EDGE('',*,*,#880,.F.);
#1118=ORIENTED_EDGE('',*,*,#840,.F.);
#1119=ORIENTED_EDGE('',*,*,#848,.F.);
#1120=ORIENTED_EDGE('',*,*,#879,.F.);
#1121=ORIENTED_EDGE('',*,*,#853,.F.);
#1122=ORIENTED_EDGE('',*,*,#875,.F.);
#1123=ORIENTED_EDGE('',*,*,#881,.T.);
#1124=ORIENTED_EDGE('',*,*,#882,.F.);
#1125=ORIENTED_EDGE('',*,*,#883,.F.);
#1126=ORIENTED_EDGE('',*,*,#856,.T.);
#1127=ORIENTED_EDGE('',*,*,#850,.T.);
#1128=ORIENTED_EDGE('',*,*,#884,.T.);
#1129=ORIENTED_EDGE('',*,*,#885,.F.);
#1130=ORIENTED_EDGE('',*,*,#886,.F.);
#1131=ORIENTED_EDGE('',*,*,#884,.F.);
#1132=ORIENTED_EDGE('',*,*,#849,.F.);
#1133=ORIENTED_EDGE('',*,*,#838,.F.);
#1134=ORIENTED_EDGE('',*,*,#837,.T.);
#1135=ORIENTED_EDGE('',*,*,#847,.F.);
#1136=ORIENTED_EDGE('',*,*,#887,.F.);
#1137=ORIENTED_EDGE('',*,*,#885,.T.);
#1138=ORIENTED_EDGE('',*,*,#886,.T.);
#1139=ORIENTED_EDGE('',*,*,#857,.T.);
#1140=ORIENTED_EDGE('',*,*,#883,.T.);
#1141=ORIENTED_EDGE('',*,*,#887,.T.);
#1142=ORIENTED_EDGE('',*,*,#876,.F.);
#1143=ORIENTED_EDGE('',*,*,#841,.F.);
#1144=ORIENTED_EDGE('',*,*,#880,.T.);
#1145=ORIENTED_EDGE('',*,*,#878,.T.);
#1146=ORIENTED_EDGE('',*,*,#888,.F.);
#1147=ORIENTED_EDGE('',*,*,#834,.F.);
#1148=ORIENTED_EDGE('',*,*,#854,.F.);
#1149=ORIENTED_EDGE('',*,*,#889,.F.);
#1150=ORIENTED_EDGE('',*,*,#888,.T.);
#1151=ORIENTED_EDGE('',*,*,#877,.T.);
#1152=ORIENTED_EDGE('',*,*,#842,.F.);
#1153=ORIENTED_EDGE('',*,*,#890,.T.);
#1154=ORIENTED_EDGE('',*,*,#871,.T.);
#1155=ORIENTED_EDGE('',*,*,#890,.F.);
#1156=ORIENTED_EDGE('',*,*,#843,.F.);
#1157=ORIENTED_EDGE('',*,*,#891,.T.);
#1158=ORIENTED_EDGE('',*,*,#870,.T.);
#1159=ORIENTED_EDGE('',*,*,#891,.F.);
#1160=ORIENTED_EDGE('',*,*,#844,.F.);
#1161=ORIENTED_EDGE('',*,*,#892,.T.);
#1162=ORIENTED_EDGE('',*,*,#872,.T.);
#1163=ORIENTED_EDGE('',*,*,#892,.F.);
#1164=ORIENTED_EDGE('',*,*,#845,.F.);
#1165=ORIENTED_EDGE('',*,*,#893,.T.);
#1166=ORIENTED_EDGE('',*,*,#873,.T.);
#1167=ORIENTED_EDGE('',*,*,#893,.F.);
#1168=ORIENTED_EDGE('',*,*,#835,.F.);
#1169=ORIENTED_EDGE('',*,*,#889,.T.);
#1170=ORIENTED_EDGE('',*,*,#882,.T.);
#1171=ORIENTED_EDGE('',*,*,#894,.T.);
#1172=ORIENTED_EDGE('',*,*,#819,.F.);
#1173=ORIENTED_EDGE('',*,*,#894,.F.);
#1174=ORIENTED_EDGE('',*,*,#881,.F.);
#1175=ORIENTED_EDGE('',*,*,#874,.T.);
#1176=ORIENTED_EDGE('',*,*,#823,.F.);
#1177=ORIENTED_EDGE('',*,*,#826,.F.);
#1178=ORIENTED_EDGE('',*,*,#820,.F.);
#1179=ORIENTED_EDGE('',*,*,#830,.T.);
#1180=ORIENTED_EDGE('',*,*,#832,.T.);
#1181=ORIENTED_EDGE('',*,*,#895,.F.);
#1182=ORIENTED_EDGE('',*,*,#896,.F.);
#1183=ORIENTED_EDGE('',*,*,#897,.F.);
#1184=ORIENTED_EDGE('',*,*,#898,.F.);
#1185=ORIENTED_EDGE('',*,*,#899,.T.);
#1186=ORIENTED_EDGE('',*,*,#896,.T.);
#1187=ORIENTED_EDGE('',*,*,#900,.F.);
#1188=ORIENTED_EDGE('',*,*,#901,.T.);
#1189=ORIENTED_EDGE('',*,*,#902,.T.);
#1190=ORIENTED_EDGE('',*,*,#903,.T.);
#1191=ORIENTED_EDGE('',*,*,#904,.F.);
#1192=ORIENTED_EDGE('',*,*,#905,.T.);
#1193=ORIENTED_EDGE('',*,*,#906,.F.);
#1194=ORIENTED_EDGE('',*,*,#907,.F.);
#1195=ORIENTED_EDGE('',*,*,#908,.F.);
#1196=ORIENTED_EDGE('',*,*,#909,.F.);
#1197=ORIENTED_EDGE('',*,*,#895,.T.);
#1198=ORIENTED_EDGE('',*,*,#910,.F.);
#1199=ORIENTED_EDGE('',*,*,#911,.T.);
#1200=ORIENTED_EDGE('',*,*,#900,.T.);
#1201=ORIENTED_EDGE('',*,*,#912,.F.);
#1202=ORIENTED_EDGE('',*,*,#913,.F.);
#1203=ORIENTED_EDGE('',*,*,#914,.F.);
#1204=ORIENTED_EDGE('',*,*,#905,.F.);
#1205=ORIENTED_EDGE('',*,*,#915,.T.);
#1206=ORIENTED_EDGE('',*,*,#913,.T.);
#1207=ORIENTED_EDGE('',*,*,#916,.T.);
#1208=ORIENTED_EDGE('',*,*,#917,.T.);
#1209=ORIENTED_EDGE('',*,*,#918,.T.);
#1210=ORIENTED_EDGE('',*,*,#919,.T.);
#1211=ORIENTED_EDGE('',*,*,#910,.T.);
#1212=ORIENTED_EDGE('',*,*,#898,.T.);
#1213=ORIENTED_EDGE('',*,*,#920,.T.);
#1214=ORIENTED_EDGE('',*,*,#921,.T.);
#1215=ORIENTED_EDGE('',*,*,#922,.T.);
#1216=ORIENTED_EDGE('',*,*,#923,.T.);
#1217=ORIENTED_EDGE('',*,*,#924,.T.);
#1218=ORIENTED_EDGE('',*,*,#925,.T.);
#1219=ORIENTED_EDGE('',*,*,#926,.T.);
#1220=ORIENTED_EDGE('',*,*,#927,.T.);
#1221=ORIENTED_EDGE('',*,*,#928,.T.);
#1222=ORIENTED_EDGE('',*,*,#929,.T.);
#1223=ORIENTED_EDGE('',*,*,#930,.T.);
#1224=ORIENTED_EDGE('',*,*,#931,.T.);
#1225=ORIENTED_EDGE('',*,*,#912,.T.);
#1226=ORIENTED_EDGE('',*,*,#904,.T.);
#1227=ORIENTED_EDGE('',*,*,#932,.T.);
#1228=ORIENTED_EDGE('',*,*,#916,.F.);
#1229=ORIENTED_EDGE('',*,*,#915,.F.);
#1230=ORIENTED_EDGE('',*,*,#897,.T.);
#1231=ORIENTED_EDGE('',*,*,#899,.F.);
#1232=ORIENTED_EDGE('',*,*,#914,.T.);
#1233=ORIENTED_EDGE('',*,*,#933,.F.);
#1234=ORIENTED_EDGE('',*,*,#934,.F.);
#1235=ORIENTED_EDGE('',*,*,#935,.F.);
#1236=ORIENTED_EDGE('',*,*,#936,.F.);
#1237=ORIENTED_EDGE('',*,*,#911,.F.);
#1238=ORIENTED_EDGE('',*,*,#919,.F.);
#1239=ORIENTED_EDGE('',*,*,#937,.F.);
#1240=ORIENTED_EDGE('',*,*,#901,.F.);
#1241=ORIENTED_EDGE('',*,*,#932,.F.);
#1242=ORIENTED_EDGE('',*,*,#903,.F.);
#1243=ORIENTED_EDGE('',*,*,#938,.F.);
#1244=ORIENTED_EDGE('',*,*,#917,.F.);
#1245=ORIENTED_EDGE('',*,*,#918,.F.);
#1246=ORIENTED_EDGE('',*,*,#938,.T.);
#1247=ORIENTED_EDGE('',*,*,#902,.F.);
#1248=ORIENTED_EDGE('',*,*,#937,.T.);
#1249=ORIENTED_EDGE('',*,*,#939,.F.);
#1250=ORIENTED_EDGE('',*,*,#940,.F.);
#1251=ORIENTED_EDGE('',*,*,#941,.F.);
#1252=ORIENTED_EDGE('',*,*,#942,.F.);
#1253=ORIENTED_EDGE('',*,*,#943,.F.);
#1254=ORIENTED_EDGE('',*,*,#944,.F.);
#1255=ORIENTED_EDGE('',*,*,#945,.F.);
#1256=ORIENTED_EDGE('',*,*,#946,.F.);
#1257=ORIENTED_EDGE('',*,*,#947,.F.);
#1258=ORIENTED_EDGE('',*,*,#948,.F.);
#1259=ORIENTED_EDGE('',*,*,#949,.F.);
#1260=ORIENTED_EDGE('',*,*,#950,.F.);
#1261=ORIENTED_EDGE('',*,*,#951,.F.);
#1262=ORIENTED_EDGE('',*,*,#952,.T.);
#1263=ORIENTED_EDGE('',*,*,#953,.T.);
#1264=ORIENTED_EDGE('',*,*,#954,.T.);
#1265=ORIENTED_EDGE('',*,*,#951,.T.);
#1266=ORIENTED_EDGE('',*,*,#955,.F.);
#1267=ORIENTED_EDGE('',*,*,#931,.F.);
#1268=ORIENTED_EDGE('',*,*,#956,.T.);
#1269=ORIENTED_EDGE('',*,*,#957,.F.);
#1270=ORIENTED_EDGE('',*,*,#958,.T.);
#1271=ORIENTED_EDGE('',*,*,#959,.T.);
#1272=ORIENTED_EDGE('',*,*,#960,.T.);
#1273=ORIENTED_EDGE('',*,*,#957,.T.);
#1274=ORIENTED_EDGE('',*,*,#961,.F.);
#1275=ORIENTED_EDGE('',*,*,#925,.F.);
#1276=ORIENTED_EDGE('',*,*,#962,.T.);
#1277=ORIENTED_EDGE('',*,*,#933,.T.);
#1278=ORIENTED_EDGE('',*,*,#963,.T.);
#1279=ORIENTED_EDGE('',*,*,#964,.T.);
#1280=ORIENTED_EDGE('',*,*,#963,.F.);
#1281=ORIENTED_EDGE('',*,*,#964,.F.);
#1282=ORIENTED_EDGE('',*,*,#934,.T.);
#1283=ORIENTED_EDGE('',*,*,#965,.T.);
#1284=ORIENTED_EDGE('',*,*,#966,.T.);
#1285=ORIENTED_EDGE('',*,*,#965,.F.);
#1286=ORIENTED_EDGE('',*,*,#966,.F.);
#1287=ORIENTED_EDGE('',*,*,#935,.T.);
#1288=ORIENTED_EDGE('',*,*,#967,.T.);
#1289=ORIENTED_EDGE('',*,*,#968,.T.);
#1290=ORIENTED_EDGE('',*,*,#967,.F.);
#1291=ORIENTED_EDGE('',*,*,#968,.F.);
#1292=ORIENTED_EDGE('',*,*,#936,.T.);
#1293=ORIENTED_EDGE('',*,*,#969,.T.);
#1294=ORIENTED_EDGE('',*,*,#970,.T.);
#1295=ORIENTED_EDGE('',*,*,#969,.F.);
#1296=ORIENTED_EDGE('',*,*,#970,.F.);
#1297=ORIENTED_EDGE('',*,*,#939,.T.);
#1298=ORIENTED_EDGE('',*,*,#971,.T.);
#1299=ORIENTED_EDGE('',*,*,#972,.T.);
#1300=ORIENTED_EDGE('',*,*,#971,.F.);
#1301=ORIENTED_EDGE('',*,*,#972,.F.);
#1302=ORIENTED_EDGE('',*,*,#940,.T.);
#1303=ORIENTED_EDGE('',*,*,#973,.T.);
#1304=ORIENTED_EDGE('',*,*,#974,.T.);
#1305=ORIENTED_EDGE('',*,*,#973,.F.);
#1306=ORIENTED_EDGE('',*,*,#974,.F.);
#1307=ORIENTED_EDGE('',*,*,#941,.T.);
#1308=ORIENTED_EDGE('',*,*,#975,.T.);
#1309=ORIENTED_EDGE('',*,*,#976,.T.);
#1310=ORIENTED_EDGE('',*,*,#975,.F.);
#1311=ORIENTED_EDGE('',*,*,#976,.F.);
#1312=ORIENTED_EDGE('',*,*,#942,.T.);
#1313=ORIENTED_EDGE('',*,*,#977,.T.);
#1314=ORIENTED_EDGE('',*,*,#978,.T.);
#1315=ORIENTED_EDGE('',*,*,#977,.F.);
#1316=ORIENTED_EDGE('',*,*,#978,.F.);
#1317=ORIENTED_EDGE('',*,*,#920,.F.);
#1318=ORIENTED_EDGE('',*,*,#979,.T.);
#1319=ORIENTED_EDGE('',*,*,#945,.T.);
#1320=ORIENTED_EDGE('',*,*,#979,.F.);
#1321=ORIENTED_EDGE('',*,*,#921,.F.);
#1322=ORIENTED_EDGE('',*,*,#980,.T.);
#1323=ORIENTED_EDGE('',*,*,#943,.T.);
#1324=ORIENTED_EDGE('',*,*,#980,.F.);
#1325=ORIENTED_EDGE('',*,*,#922,.F.);
#1326=ORIENTED_EDGE('',*,*,#981,.T.);
#1327=ORIENTED_EDGE('',*,*,#949,.T.);
#1328=ORIENTED_EDGE('',*,*,#981,.F.);
#1329=ORIENTED_EDGE('',*,*,#923,.F.);
#1330=ORIENTED_EDGE('',*,*,#982,.T.);
#1331=ORIENTED_EDGE('',*,*,#947,.T.);
#1332=ORIENTED_EDGE('',*,*,#982,.F.);
#1333=ORIENTED_EDGE('',*,*,#983,.F.);
#1334=ORIENTED_EDGE('',*,*,#984,.T.);
#1335=ORIENTED_EDGE('',*,*,#985,.F.);
#1336=ORIENTED_EDGE('',*,*,#986,.F.);
#1337=ORIENTED_EDGE('',*,*,#983,.T.);
#1338=ORIENTED_EDGE('',*,*,#987,.F.);
#1339=ORIENTED_EDGE('',*,*,#952,.F.);
#1340=ORIENTED_EDGE('',*,*,#956,.F.);
#1341=ORIENTED_EDGE('',*,*,#930,.F.);
#1342=ORIENTED_EDGE('',*,*,#988,.T.);
#1343=ORIENTED_EDGE('',*,*,#985,.T.);
#1344=ORIENTED_EDGE('',*,*,#989,.F.);
#1345=ORIENTED_EDGE('',*,*,#928,.F.);
#1346=ORIENTED_EDGE('',*,*,#955,.T.);
#1347=ORIENTED_EDGE('',*,*,#954,.F.);
#1348=ORIENTED_EDGE('',*,*,#990,.T.);
#1349=ORIENTED_EDGE('',*,*,#986,.T.);
#1350=ORIENTED_EDGE('',*,*,#990,.F.);
#1351=ORIENTED_EDGE('',*,*,#953,.F.);
#1352=ORIENTED_EDGE('',*,*,#987,.T.);
#1353=ORIENTED_EDGE('',*,*,#991,.F.);
#1354=ORIENTED_EDGE('',*,*,#992,.T.);
#1355=ORIENTED_EDGE('',*,*,#993,.F.);
#1356=ORIENTED_EDGE('',*,*,#994,.F.);
#1357=ORIENTED_EDGE('',*,*,#991,.T.);
#1358=ORIENTED_EDGE('',*,*,#995,.F.);
#1359=ORIENTED_EDGE('',*,*,#958,.F.);
#1360=ORIENTED_EDGE('',*,*,#962,.F.);
#1361=ORIENTED_EDGE('',*,*,#924,.F.);
#1362=ORIENTED_EDGE('',*,*,#996,.T.);
#1363=ORIENTED_EDGE('',*,*,#993,.T.);
#1364=ORIENTED_EDGE('',*,*,#997,.F.);
#1365=ORIENTED_EDGE('',*,*,#926,.F.);
#1366=ORIENTED_EDGE('',*,*,#961,.T.);
#1367=ORIENTED_EDGE('',*,*,#960,.F.);
#1368=ORIENTED_EDGE('',*,*,#998,.T.);
#1369=ORIENTED_EDGE('',*,*,#994,.T.);
#1370=ORIENTED_EDGE('',*,*,#998,.F.);
#1371=ORIENTED_EDGE('',*,*,#959,.F.);
#1372=ORIENTED_EDGE('',*,*,#995,.T.);
#1373=ORIENTED_EDGE('',*,*,#927,.F.);
#1374=ORIENTED_EDGE('',*,*,#997,.T.);
#1375=ORIENTED_EDGE('',*,*,#992,.F.);
#1376=ORIENTED_EDGE('',*,*,#996,.F.);
#1377=ORIENTED_EDGE('',*,*,#929,.F.);
#1378=ORIENTED_EDGE('',*,*,#989,.T.);
#1379=ORIENTED_EDGE('',*,*,#984,.F.);
#1380=ORIENTED_EDGE('',*,*,#988,.F.);
#1381=ORIENTED_EDGE('',*,*,#906,.T.);
#1382=ORIENTED_EDGE('',*,*,#999,.T.);
#1383=ORIENTED_EDGE('',*,*,#944,.T.);
#1384=ORIENTED_EDGE('',*,*,#999,.F.);
#1385=ORIENTED_EDGE('',*,*,#907,.T.);
#1386=ORIENTED_EDGE('',*,*,#1000,.T.);
#1387=ORIENTED_EDGE('',*,*,#946,.T.);
#1388=ORIENTED_EDGE('',*,*,#1000,.F.);
#1389=ORIENTED_EDGE('',*,*,#908,.T.);
#1390=ORIENTED_EDGE('',*,*,#1001,.T.);
#1391=ORIENTED_EDGE('',*,*,#950,.T.);
#1392=ORIENTED_EDGE('',*,*,#1001,.F.);
#1393=ORIENTED_EDGE('',*,*,#909,.T.);
#1394=ORIENTED_EDGE('',*,*,#1002,.T.);
#1395=ORIENTED_EDGE('',*,*,#948,.T.);
#1396=ORIENTED_EDGE('',*,*,#1002,.F.);
#1397=CYLINDRICAL_SURFACE('',#1550,2.5);
#1398=CYLINDRICAL_SURFACE('',#1553,2.5);
#1399=CYLINDRICAL_SURFACE('',#1564,1.3);
#1400=CYLINDRICAL_SURFACE('',#1566,1.3);
#1401=CYLINDRICAL_SURFACE('',#1585,1.3);
#1402=CYLINDRICAL_SURFACE('',#1587,1.3);
#1403=CYLINDRICAL_SURFACE('',#1589,1.3);
#1404=CYLINDRICAL_SURFACE('',#1591,1.3);
#1405=CYLINDRICAL_SURFACE('',#1603,30.5000179367131);
#1406=CYLINDRICAL_SURFACE('',#1606,30.5000179367131);
#1407=CYLINDRICAL_SURFACE('',#1607,2.);
#1408=CYLINDRICAL_SURFACE('',#1608,2.);
#1409=CYLINDRICAL_SURFACE('',#1609,2.5);
#1410=CYLINDRICAL_SURFACE('',#1610,2.5);
#1411=CYLINDRICAL_SURFACE('',#1611,2.5);
#1412=CYLINDRICAL_SURFACE('',#1612,2.5);
#1413=CYLINDRICAL_SURFACE('',#1626,30.4999999999998);
#1414=CYLINDRICAL_SURFACE('',#1635,30.4999999999998);
#1415=CYLINDRICAL_SURFACE('',#1664,1.05);
#1416=CYLINDRICAL_SURFACE('',#1667,1.05);
#1417=CYLINDRICAL_SURFACE('',#1670,1.05);
#1418=CYLINDRICAL_SURFACE('',#1673,1.05);
#1419=CYLINDRICAL_SURFACE('',#1676,1.05);
#1420=CYLINDRICAL_SURFACE('',#1679,1.05);
#1421=CYLINDRICAL_SURFACE('',#1682,1.05);
#1422=CYLINDRICAL_SURFACE('',#1685,1.05);
#1423=CYLINDRICAL_SURFACE('',#1688,5.09999999999996);
#1424=CYLINDRICAL_SURFACE('',#1689,5.09999999999999);
#1425=CYLINDRICAL_SURFACE('',#1690,5.1);
#1426=CYLINDRICAL_SURFACE('',#1691,5.09999999999999);
#1427=CYLINDRICAL_SURFACE('',#1702,3.25);
#1428=CYLINDRICAL_SURFACE('',#1703,3.25000000000001);
#1429=CYLINDRICAL_SURFACE('',#1704,3.25000000000001);
#1430=CYLINDRICAL_SURFACE('',#1705,3.25);
#1431=ADVANCED_FACE('',(#140),#1397,.F.);
#1432=ADVANCED_FACE('',(#141),#1398,.F.);
#1433=ADVANCED_FACE('',(#142),#85,.T.);
#1434=ADVANCED_FACE('',(#143),#86,.T.);
#1435=ADVANCED_FACE('',(#144),#87,.T.);
#1436=ADVANCED_FACE('',(#145),#88,.T.);
#1437=ADVANCED_FACE('',(#146,#45),#89,.T.);
#1438=ADVANCED_FACE('',(#147,#46),#90,.T.);
#1439=ADVANCED_FACE('',(#148),#1399,.F.);
#1440=ADVANCED_FACE('',(#149),#1400,.F.);
#1441=ADVANCED_FACE('',(#150),#91,.T.);
#1442=ADVANCED_FACE('',(#151,#47,#48,#49,#50,#51,#52),#92,.T.);
#1443=ADVANCED_FACE('',(#152),#93,.T.);
#1444=ADVANCED_FACE('',(#153),#94,.T.);
#1445=ADVANCED_FACE('',(#154,#53,#54,#55,#56),#95,.T.);
#1446=ADVANCED_FACE('',(#155),#1401,.F.);
#1447=ADVANCED_FACE('',(#156),#1402,.F.);
#1448=ADVANCED_FACE('',(#157),#1403,.F.);
#1449=ADVANCED_FACE('',(#158),#1404,.F.);
#1450=ADVANCED_FACE('',(#159,#57),#96,.T.);
#1451=ADVANCED_FACE('',(#160,#58),#97,.T.);
#1452=ADVANCED_FACE('',(#161,#59),#98,.T.);
#1453=ADVANCED_FACE('',(#162,#60),#99,.T.);
#1454=ADVANCED_FACE('',(#163),#100,.T.);
#1455=ADVANCED_FACE('',(#164),#101,.T.);
#1456=ADVANCED_FACE('',(#165),#1405,.T.);
#1457=ADVANCED_FACE('',(#166),#102,.T.);
#1458=ADVANCED_FACE('',(#167),#103,.T.);
#1459=ADVANCED_FACE('',(#168),#1406,.T.);
#1460=ADVANCED_FACE('',(#169),#35,.T.);
#1461=ADVANCED_FACE('',(#170),#1407,.F.);
#1462=ADVANCED_FACE('',(#171),#36,.T.);
#1463=ADVANCED_FACE('',(#172),#1408,.F.);
#1464=ADVANCED_FACE('',(#173),#1409,.F.);
#1465=ADVANCED_FACE('',(#174),#1410,.F.);
#1466=ADVANCED_FACE('',(#175),#1411,.F.);
#1467=ADVANCED_FACE('',(#176),#1412,.F.);
#1468=ADVANCED_FACE('',(#177),#104,.T.);
#1469=ADVANCED_FACE('',(#178,#61,#62),#105,.T.);
#1470=ADVANCED_FACE('',(#179),#106,.F.);
#1471=ADVANCED_FACE('',(#180,#63,#64,#65,#66),#107,.F.);
#1472=ADVANCED_FACE('',(#181),#1413,.T.);
#1473=ADVANCED_FACE('',(#182),#108,.F.);
#1474=ADVANCED_FACE('',(#183,#67,#68,#69,#70,#71,#72),#109,.T.);
#1475=ADVANCED_FACE('',(#184),#1414,.T.);
#1476=ADVANCED_FACE('',(#185,#73,#74,#75,#76),#110,.F.);
#1477=ADVANCED_FACE('',(#186),#111,.F.);
#1478=ADVANCED_FACE('',(#187),#112,.F.);
#1479=ADVANCED_FACE('',(#188,#77,#78,#79,#80),#113,.F.);
#1480=ADVANCED_FACE('',(#189,#81),#114,.T.);
#1481=ADVANCED_FACE('',(#190,#82),#115,.T.);
#1482=ADVANCED_FACE('',(#191,#83),#116,.T.);
#1483=ADVANCED_FACE('',(#192,#84),#117,.T.);
#1484=ADVANCED_FACE('',(#193),#118,.T.);
#1485=ADVANCED_FACE('',(#194),#119,.T.);
#1486=ADVANCED_FACE('',(#195),#120,.T.);
#1487=ADVANCED_FACE('',(#196),#121,.T.);
#1488=ADVANCED_FACE('',(#197),#1415,.F.);
#1489=ADVANCED_FACE('',(#198),#122,.T.);
#1490=ADVANCED_FACE('',(#199),#1416,.F.);
#1491=ADVANCED_FACE('',(#200),#123,.T.);
#1492=ADVANCED_FACE('',(#201),#1417,.F.);
#1493=ADVANCED_FACE('',(#202),#124,.T.);
#1494=ADVANCED_FACE('',(#203),#1418,.F.);
#1495=ADVANCED_FACE('',(#204),#125,.T.);
#1496=ADVANCED_FACE('',(#205),#1419,.F.);
#1497=ADVANCED_FACE('',(#206),#126,.T.);
#1498=ADVANCED_FACE('',(#207),#1420,.F.);
#1499=ADVANCED_FACE('',(#208),#127,.T.);
#1500=ADVANCED_FACE('',(#209),#1421,.F.);
#1501=ADVANCED_FACE('',(#210),#128,.T.);
#1502=ADVANCED_FACE('',(#211),#1422,.F.);
#1503=ADVANCED_FACE('',(#212),#129,.T.);
#1504=ADVANCED_FACE('',(#213),#1423,.F.);
#1505=ADVANCED_FACE('',(#214),#1424,.F.);
#1506=ADVANCED_FACE('',(#215),#1425,.F.);
#1507=ADVANCED_FACE('',(#216),#1426,.F.);
#1508=ADVANCED_FACE('',(#217),#130,.F.);
#1509=ADVANCED_FACE('',(#218),#131,.T.);
#1510=ADVANCED_FACE('',(#219),#132,.T.);
#1511=ADVANCED_FACE('',(#220),#133,.T.);
#1512=ADVANCED_FACE('',(#221),#134,.F.);
#1513=ADVANCED_FACE('',(#222),#135,.T.);
#1514=ADVANCED_FACE('',(#223),#136,.T.);
#1515=ADVANCED_FACE('',(#224),#137,.T.);
#1516=ADVANCED_FACE('',(#225),#138,.T.);
#1517=ADVANCED_FACE('',(#226),#139,.T.);
#1518=ADVANCED_FACE('',(#227),#1427,.F.);
#1519=ADVANCED_FACE('',(#228),#1428,.F.);
#1520=ADVANCED_FACE('',(#229),#1429,.F.);
#1521=ADVANCED_FACE('',(#230),#1430,.F.);
#1522=CLOSED_SHELL('',(#1431,#1432,#1433,#1434,#1435,#1436,#1437,#1438,
#1439,#1440,#1441,#1442,#1443,#1444,#1445,#1446,#1447,#1448,#1449,#1450,
#1451,#1452,#1453,#1454,#1455,#1456,#1457,#1458,#1459,#1460,#1461,#1462,
#1463,#1464,#1465,#1466,#1467,#1468,#1469));
#1523=CLOSED_SHELL('',(#1470,#1471,#1472,#1473,#1474,#1475,#1476,#1477,
#1478,#1479,#1480,#1481,#1482,#1483,#1484,#1485,#1486,#1487,#1488,#1489,
#1490,#1491,#1492,#1493,#1494,#1495,#1496,#1497,#1498,#1499,#1500,#1501,
#1502,#1503,#1504,#1505,#1506,#1507,#1508,#1509,#1510,#1511,#1512,#1513,
#1514,#1515,#1516,#1517,#1518,#1519,#1520,#1521));
#1524=DERIVED_UNIT_ELEMENT(#1528,1.);
#1525=DERIVED_UNIT_ELEMENT(#2735,3.);
#1526=DERIVED_UNIT_ELEMENT(#1528,1.);
#1527=DERIVED_UNIT_ELEMENT(#2735,3.);
#1528=(
MASS_UNIT()
NAMED_UNIT(*)
SI_UNIT(.KILO.,.GRAM.)
);
#1529=DERIVED_UNIT((#1524,#1525));
#1530=DERIVED_UNIT((#1526,#1527));
#1531=MEASURE_REPRESENTATION_ITEM('density measure',
POSITIVE_RATIO_MEASURE(7850.),#1529);
#1532=MEASURE_REPRESENTATION_ITEM('density measure',
POSITIVE_RATIO_MEASURE(7850.),#1530);
#1533=PROPERTY_DEFINITION_REPRESENTATION(#1543,#1537);
#1534=PROPERTY_DEFINITION_REPRESENTATION(#1544,#1538);
#1535=PROPERTY_DEFINITION_REPRESENTATION(#1545,#1539);
#1536=PROPERTY_DEFINITION_REPRESENTATION(#1546,#1540);
#1537=REPRESENTATION('material name',(#1541),#2731);
#1538=REPRESENTATION('density',(#1531),#2731);
#1539=REPRESENTATION('material name',(#1542),#2732);
#1540=REPRESENTATION('density',(#1532),#2732);
#1541=DESCRIPTIVE_REPRESENTATION_ITEM('Steel','Steel');
#1542=DESCRIPTIVE_REPRESENTATION_ITEM('Steel','Steel');
#1543=PROPERTY_DEFINITION('material property','material name',#2757);
#1544=PROPERTY_DEFINITION('material property','density of part',#2757);
#1545=PROPERTY_DEFINITION('material property','material name',#2758);
#1546=PROPERTY_DEFINITION('material property','density of part',#2758);
#1547=AXIS2_PLACEMENT_3D('placement',#2155,#1708,#1709);
#1548=AXIS2_PLACEMENT_3D('placement',#2156,#1710,#1711);
#1549=AXIS2_PLACEMENT_3D('placement',#2157,#1712,#1713);
#1550=AXIS2_PLACEMENT_3D('',#2158,#1714,#1715);
#1551=AXIS2_PLACEMENT_3D('',#2160,#1716,#1717);
#1552=AXIS2_PLACEMENT_3D('',#2163,#1719,#1720);
#1553=AXIS2_PLACEMENT_3D('',#2164,#1721,#1722);
#1554=AXIS2_PLACEMENT_3D('',#2166,#1723,#1724);
#1555=AXIS2_PLACEMENT_3D('',#2169,#1726,#1727);
#1556=AXIS2_PLACEMENT_3D('',#2170,#1728,#1729);
#1557=AXIS2_PLACEMENT_3D('',#2183,#1736,#1737);
#1558=AXIS2_PLACEMENT_3D('',#2191,#1742,#1743);
#1559=AXIS2_PLACEMENT_3D('',#2199,#1748,#1749);
#1560=AXIS2_PLACEMENT_3D('',#2201,#1751,#1752);
#1561=AXIS2_PLACEMENT_3D('',#2203,#1753,#1754);
#1562=AXIS2_PLACEMENT_3D('',#2204,#1755,#1756);
#1563=AXIS2_PLACEMENT_3D('',#2206,#1757,#1758);
#1564=AXIS2_PLACEMENT_3D('',#2207,#1759,#1760);
#1565=AXIS2_PLACEMENT_3D('',#2210,#1762,#1763);
#1566=AXIS2_PLACEMENT_3D('',#2211,#1764,#1765);
#1567=AXIS2_PLACEMENT_3D('',#2214,#1767,#1768);
#1568=AXIS2_PLACEMENT_3D('',#2215,#1769,#1770);
#1569=AXIS2_PLACEMENT_3D('',#2221,#1774,#1775);
#1570=AXIS2_PLACEMENT_3D('',#2258,#1780,#1781);
#1571=AXIS2_PLACEMENT_3D('',#2260,#1782,#1783);
#1572=AXIS2_PLACEMENT_3D('',#2262,#1784,#1785);
#1573=AXIS2_PLACEMENT_3D('',#2264,#1786,#1787);
#1574=AXIS2_PLACEMENT_3D('',#2265,#1788,#1789);
#1575=AXIS2_PLACEMENT_3D('',#2269,#1792,#1793);
#1576=AXIS2_PLACEMENT_3D('',#2271,#1794,#1795);
#1577=AXIS2_PLACEMENT_3D('',#2273,#1796,#1797);
#1578=AXIS2_PLACEMENT_3D('',#2279,#1801,#1802);
#1579=AXIS2_PLACEMENT_3D('',#2284,#1804,#1805);
#1580=AXIS2_PLACEMENT_3D('',#2288,#1808,#1809);
#1581=AXIS2_PLACEMENT_3D('',#2290,#1810,#1811);
#1582=AXIS2_PLACEMENT_3D('',#2292,#1812,#1813);
#1583=AXIS2_PLACEMENT_3D('',#2294,#1814,#1815);
#1584=AXIS2_PLACEMENT_3D('',#2296,#1816,#1817);
#1585=AXIS2_PLACEMENT_3D('',#2297,#1818,#1819);
#1586=AXIS2_PLACEMENT_3D('',#2299,#1820,#1821);
#1587=AXIS2_PLACEMENT_3D('',#2301,#1823,#1824);
#1588=AXIS2_PLACEMENT_3D('',#2303,#1825,#1826);
#1589=AXIS2_PLACEMENT_3D('',#2305,#1828,#1829);
#1590=AXIS2_PLACEMENT_3D('',#2307,#1830,#1831);
#1591=AXIS2_PLACEMENT_3D('',#2309,#1833,#1834);
#1592=AXIS2_PLACEMENT_3D('',#2311,#1835,#1836);
#1593=AXIS2_PLACEMENT_3D('',#2313,#1838,#1839);
#1594=AXIS2_PLACEMENT_3D('',#2315,#1840,#1841);
#1595=AXIS2_PLACEMENT_3D('',#2316,#1842,#1843);
#1596=AXIS2_PLACEMENT_3D('',#2318,#1844,#1845);
#1597=AXIS2_PLACEMENT_3D('',#2319,#1846,#1847);
#1598=AXIS2_PLACEMENT_3D('',#2321,#1848,#1849);
#1599=AXIS2_PLACEMENT_3D('',#2322,#1850,#1851);
#1600=AXIS2_PLACEMENT_3D('',#2324,#1852,#1853);
#1601=AXIS2_PLACEMENT_3D('',#2325,#1854,#1855);
#1602=AXIS2_PLACEMENT_3D('',#2330,#1859,#1860);
#1603=AXIS2_PLACEMENT_3D('',#2341,#1863,#1864);
#1604=AXIS2_PLACEMENT_3D('',#2358,#1865,#1866);
#1605=AXIS2_PLACEMENT_3D('',#2362,#1869,#1870);
#1606=AXIS2_PLACEMENT_3D('',#2373,#1873,#1874);
#1607=AXIS2_PLACEMENT_3D('',#2433,#1875,#1876);
#1608=AXIS2_PLACEMENT_3D('',#2474,#1877,#1878);
#1609=AXIS2_PLACEMENT_3D('',#2476,#1880,#1881);
#1610=AXIS2_PLACEMENT_3D('',#2478,#1883,#1884);
#1611=AXIS2_PLACEMENT_3D('',#2480,#1886,#1887);
#1612=AXIS2_PLACEMENT_3D('',#2482,#1889,#1890);
#1613=AXIS2_PLACEMENT_3D('',#2484,#1892,#1893);
#1614=AXIS2_PLACEMENT_3D('',#2486,#1895,#1896);
#1615=AXIS2_PLACEMENT_3D('',#2487,#1897,#1898);
#1616=AXIS2_PLACEMENT_3D('',#2488,#1899,#1900);
#1617=AXIS2_PLACEMENT_3D('placement',#2489,#1901,#1902);
#1618=AXIS2_PLACEMENT_3D('',#2490,#1903,#1904);
#1619=AXIS2_PLACEMENT_3D('',#2499,#1909,#1910);
#1620=AXIS2_PLACEMENT_3D('',#2503,#1912,#1913);
#1621=AXIS2_PLACEMENT_3D('',#2511,#1917,#1918);
#1622=AXIS2_PLACEMENT_3D('',#2514,#1920,#1921);
#1623=AXIS2_PLACEMENT_3D('',#2516,#1922,#1923);
#1624=AXIS2_PLACEMENT_3D('',#2518,#1924,#1925);
#1625=AXIS2_PLACEMENT_3D('',#2520,#1926,#1927);
#1626=AXIS2_PLACEMENT_3D('',#2521,#1928,#1929);
#1627=AXIS2_PLACEMENT_3D('',#2523,#1930,#1931);
#1628=AXIS2_PLACEMENT_3D('',#2525,#1933,#1934);
#1629=AXIS2_PLACEMENT_3D('',#2531,#1938,#1939);
#1630=AXIS2_PLACEMENT_3D('',#2534,#1941,#1942);
#1631=AXIS2_PLACEMENT_3D('',#2541,#1946,#1947);
#1632=AXIS2_PLACEMENT_3D('',#2543,#1948,#1949);
#1633=AXIS2_PLACEMENT_3D('',#2545,#1950,#1951);
#1634=AXIS2_PLACEMENT_3D('',#2547,#1952,#1953);
#1635=AXIS2_PLACEMENT_3D('',#2564,#1962,#1963);
#1636=AXIS2_PLACEMENT_3D('',#2566,#1965,#1966);
#1637=AXIS2_PLACEMENT_3D('',#2568,#1967,#1968);
#1638=AXIS2_PLACEMENT_3D('',#2570,#1969,#1970);
#1639=AXIS2_PLACEMENT_3D('',#2572,#1971,#1972);
#1640=AXIS2_PLACEMENT_3D('',#2574,#1973,#1974);
#1641=AXIS2_PLACEMENT_3D('',#2575,#1975,#1976);
#1642=AXIS2_PLACEMENT_3D('',#2577,#1978,#1979);
#1643=AXIS2_PLACEMENT_3D('',#2579,#1981,#1982);
#1644=AXIS2_PLACEMENT_3D('',#2581,#1983,#1984);
#1645=AXIS2_PLACEMENT_3D('',#2583,#1985,#1986);
#1646=AXIS2_PLACEMENT_3D('',#2585,#1987,#1988);
#1647=AXIS2_PLACEMENT_3D('',#2587,#1989,#1990);
#1648=AXIS2_PLACEMENT_3D('',#2588,#1991,#1992);
#1649=AXIS2_PLACEMENT_3D('',#2590,#1993,#1994);
#1650=AXIS2_PLACEMENT_3D('',#2592,#1995,#1996);
#1651=AXIS2_PLACEMENT_3D('',#2593,#1997,#1998);
#1652=AXIS2_PLACEMENT_3D('',#2595,#1999,#2000);
#1653=AXIS2_PLACEMENT_3D('',#2597,#2001,#2002);
#1654=AXIS2_PLACEMENT_3D('',#2598,#2003,#2004);
#1655=AXIS2_PLACEMENT_3D('',#2600,#2005,#2006);
#1656=AXIS2_PLACEMENT_3D('',#2602,#2007,#2008);
#1657=AXIS2_PLACEMENT_3D('',#2603,#2009,#2010);
#1658=AXIS2_PLACEMENT_3D('',#2605,#2011,#2012);
#1659=AXIS2_PLACEMENT_3D('',#2607,#2013,#2014);
#1660=AXIS2_PLACEMENT_3D('',#2608,#2015,#2016);
#1661=AXIS2_PLACEMENT_3D('',#2617,#2021,#2022);
#1662=AXIS2_PLACEMENT_3D('',#2620,#2025,#2026);
#1663=AXIS2_PLACEMENT_3D('',#2629,#2031,#2032);
#1664=AXIS2_PLACEMENT_3D('',#2632,#2035,#2036);
#1665=AXIS2_PLACEMENT_3D('',#2635,#2038,#2039);
#1666=AXIS2_PLACEMENT_3D('',#2636,#2040,#2041);
#1667=AXIS2_PLACEMENT_3D('',#2637,#2042,#2043);
#1668=AXIS2_PLACEMENT_3D('',#2640,#2045,#2046);
#1669=AXIS2_PLACEMENT_3D('',#2641,#2047,#2048);
#1670=AXIS2_PLACEMENT_3D('',#2642,#2049,#2050);
#1671=AXIS2_PLACEMENT_3D('',#2645,#2052,#2053);
#1672=AXIS2_PLACEMENT_3D('',#2646,#2054,#2055);
#1673=AXIS2_PLACEMENT_3D('',#2647,#2056,#2057);
#1674=AXIS2_PLACEMENT_3D('',#2650,#2059,#2060);
#1675=AXIS2_PLACEMENT_3D('',#2651,#2061,#2062);
#1676=AXIS2_PLACEMENT_3D('',#2652,#2063,#2064);
#1677=AXIS2_PLACEMENT_3D('',#2655,#2066,#2067);
#1678=AXIS2_PLACEMENT_3D('',#2656,#2068,#2069);
#1679=AXIS2_PLACEMENT_3D('',#2657,#2070,#2071);
#1680=AXIS2_PLACEMENT_3D('',#2660,#2073,#2074);
#1681=AXIS2_PLACEMENT_3D('',#2661,#2075,#2076);
#1682=AXIS2_PLACEMENT_3D('',#2662,#2077,#2078);
#1683=AXIS2_PLACEMENT_3D('',#2665,#2080,#2081);
#1684=AXIS2_PLACEMENT_3D('',#2666,#2082,#2083);
#1685=AXIS2_PLACEMENT_3D('',#2667,#2084,#2085);
#1686=AXIS2_PLACEMENT_3D('',#2670,#2087,#2088);
#1687=AXIS2_PLACEMENT_3D('',#2671,#2089,#2090);
#1688=AXIS2_PLACEMENT_3D('',#2672,#2091,#2092);
#1689=AXIS2_PLACEMENT_3D('',#2674,#2094,#2095);
#1690=AXIS2_PLACEMENT_3D('',#2676,#2097,#2098);
#1691=AXIS2_PLACEMENT_3D('',#2678,#2100,#2101);
#1692=AXIS2_PLACEMENT_3D('',#2680,#2103,#2104);
#1693=AXIS2_PLACEMENT_3D('',#2689,#2109,#2110);
#1694=AXIS2_PLACEMENT_3D('',#2692,#2113,#2114);
#1695=AXIS2_PLACEMENT_3D('',#2695,#2117,#2118);
#1696=AXIS2_PLACEMENT_3D('',#2696,#2119,#2120);
#1697=AXIS2_PLACEMENT_3D('',#2705,#2125,#2126);
#1698=AXIS2_PLACEMENT_3D('',#2708,#2129,#2130);
#1699=AXIS2_PLACEMENT_3D('',#2711,#2133,#2134);
#1700=AXIS2_PLACEMENT_3D('',#2712,#2135,#2136);
#1701=AXIS2_PLACEMENT_3D('',#2713,#2137,#2138);
#1702=AXIS2_PLACEMENT_3D('',#2714,#2139,#2140);
#1703=AXIS2_PLACEMENT_3D('',#2716,#2142,#2143);
#1704=AXIS2_PLACEMENT_3D('',#2718,#2145,#2146);
#1705=AXIS2_PLACEMENT_3D('',#2720,#2148,#2149);
#1706=AXIS2_PLACEMENT_3D('',#2722,#2151,#2152);
#1707=AXIS2_PLACEMENT_3D('',#2723,#2153,#2154);
#1708=DIRECTION('axis',(0.,0.,1.));
#1709=DIRECTION('refdir',(1.,0.,0.));
#1710=DIRECTION('axis',(0.,0.,1.));
#1711=DIRECTION('refdir',(1.,0.,0.));
#1712=DIRECTION('axis',(0.,0.,1.));
#1713=DIRECTION('refdir',(1.,0.,0.));
#1714=DIRECTION('center_axis',(1.,-2.01858731750029E-15,2.52323414687536E-16));
#1715=DIRECTION('ref_axis',(-2.52323414687536E-16,1.59974439078892E-16,
1.));
#1716=DIRECTION('center_axis',(1.,0.,0.));
#1717=DIRECTION('ref_axis',(0.,1.59974439078892E-16,1.));
#1718=DIRECTION('',(1.,-2.01858731750029E-15,2.52323414687536E-16));
#1719=DIRECTION('center_axis',(1.,-8.54684481176329E-50,-3.46701214582057E-18));
#1720=DIRECTION('ref_axis',(3.46701214582057E-18,1.59974439078892E-16,1.));
#1721=DIRECTION('center_axis',(1.,-2.01858731750029E-15,2.52323414687536E-16));
#1722=DIRECTION('ref_axis',(-2.52323414687536E-16,1.59974439078892E-16,
1.));
#1723=DIRECTION('center_axis',(1.,0.,0.));
#1724=DIRECTION('ref_axis',(0.,1.59974439078892E-16,1.));
#1725=DIRECTION('',(1.,-2.01858731750029E-15,2.52323414687536E-16));
#1726=DIRECTION('center_axis',(1.,-8.54684481176329E-50,-3.46701214582057E-18));
#1727=DIRECTION('ref_axis',(3.46701214582057E-18,1.59974439078892E-16,1.));
#1728=DIRECTION('center_axis',(-0.707106781186547,-1.74315279842105E-32,
-0.707106781186548));
#1729=DIRECTION('ref_axis',(-0.707106781186548,1.74315279842105E-32,0.707106781186547));
#1730=DIRECTION('',(0.577350269189627,-0.577350269189625,-0.577350269189625));
#1731=DIRECTION('',(0.,-1.,2.46519032881566E-32));
#1732=DIRECTION('',(-0.577350269189626,-0.577350269189626,0.577350269189625));
#1733=DIRECTION('',(-0.577350269189626,0.577350269189626,0.577350269189625));
#1734=DIRECTION('',(0.,1.,-2.46519032881566E-32));
#1735=DIRECTION('',(0.577350269189625,0.577350269189628,-0.577350269189624));
#1736=DIRECTION('center_axis',(0.,0.707106781186548,-0.707106781186548));
#1737=DIRECTION('ref_axis',(-1.,0.,0.));
#1738=DIRECTION('',(-0.577350269189624,-0.577350269189627,-0.577350269189627));
#1739=DIRECTION('',(1.,0.,0.));
#1740=DIRECTION('',(0.,-0.707106781186547,-0.707106781186547));
#1741=DIRECTION('',(-1.,0.,0.));
#1742=DIRECTION('center_axis',(0.,-0.707106781186547,-0.707106781186549));
#1743=DIRECTION('ref_axis',(-1.,0.,0.));
#1744=DIRECTION('',(1.,0.,0.));
#1745=DIRECTION('',(0.,-0.707106781186548,0.707106781186547));
#1746=DIRECTION('',(-1.,0.,0.));
#1747=DIRECTION('',(0.577350269189626,-0.577350269189626,0.577350269189625));
#1748=DIRECTION('center_axis',(0.,-2.46519032881566E-32,-1.));
#1749=DIRECTION('ref_axis',(-1.,0.,0.));
#1750=DIRECTION('',(0.,-1.,2.46519032881566E-32));
#1751=DIRECTION('center_axis',(-1.,8.54684481176329E-50,3.46701214582057E-18));
#1752=DIRECTION('ref_axis',(3.46701214582057E-18,-5.53811945395808E-17,
1.));
#1753=DIRECTION('center_axis',(-1.,8.54684481176329E-50,3.46701214582057E-18));
#1754=DIRECTION('ref_axis',(3.46701214582057E-18,-5.53811945395808E-17,
1.));
#1755=DIRECTION('center_axis',(-1.,8.54684481176329E-50,3.46701214582057E-18));
#1756=DIRECTION('ref_axis',(3.46701214582057E-18,-5.53811945395808E-17,
1.));
#1757=DIRECTION('center_axis',(-1.,8.54684481176329E-50,3.46701214582057E-18));
#1758=DIRECTION('ref_axis',(3.46701214582057E-18,-5.53811945395808E-17,
1.));
#1759=DIRECTION('center_axis',(1.,0.,0.));
#1760=DIRECTION('ref_axis',(0.,-5.53811945395808E-17,1.));
#1761=DIRECTION('',(1.,0.,0.));
#1762=DIRECTION('center_axis',(-1.,0.,0.));
#1763=DIRECTION('ref_axis',(0.,-5.53811945395808E-17,1.));
#1764=DIRECTION('center_axis',(1.,0.,0.));
#1765=DIRECTION('ref_axis',(0.,-5.53811945395808E-17,1.));
#1766=DIRECTION('',(1.,0.,0.));
#1767=DIRECTION('center_axis',(-1.,0.,0.));
#1768=DIRECTION('ref_axis',(0.,-5.53811945395808E-17,1.));
#1769=DIRECTION('center_axis',(-0.707106781186549,0.707106781186546,0.));
#1770=DIRECTION('ref_axis',(0.,0.,1.));
#1771=DIRECTION('',(0.,0.,-1.));
#1772=DIRECTION('',(0.707106781186546,0.707106781186549,0.));
#1773=DIRECTION('',(0.,0.,-1.));
#1774=DIRECTION('center_axis',(-1.,0.,0.));
#1775=DIRECTION('ref_axis',(0.,0.,1.));
#1776=DIRECTION('',(0.,0.,-1.));
#1777=DIRECTION('',(0.,8.07434927000145E-17,1.));
#1778=DIRECTION('',(0.,1.,0.));
#1779=DIRECTION('',(0.,-8.07434927000145E-17,-1.));
#1780=DIRECTION('center_axis',(1.,0.,0.));
#1781=DIRECTION('ref_axis',(0.,1.59974439078892E-16,1.));
#1782=DIRECTION('center_axis',(1.,0.,0.));
#1783=DIRECTION('ref_axis',(0.,1.59974439078892E-16,1.));
#1784=DIRECTION('center_axis',(1.,0.,0.));
#1785=DIRECTION('ref_axis',(0.,1.59974439078892E-16,1.));
#1786=DIRECTION('center_axis',(1.,0.,0.));
#1787=DIRECTION('ref_axis',(0.,1.59974439078892E-16,1.));
#1788=DIRECTION('center_axis',(-0.707106781186548,-0.707106781186548,0.));
#1789=DIRECTION('ref_axis',(0.,0.,1.));
#1790=DIRECTION('',(0.,0.,-1.));
#1791=DIRECTION('',(-0.707106781186547,0.707106781186547,0.));
#1792=DIRECTION('center_axis',(0.,0.,1.));
#1793=DIRECTION('ref_axis',(1.,0.,0.));
#1794=DIRECTION('center_axis',(0.,0.,1.));
#1795=DIRECTION('ref_axis',(1.,-2.01268989439108E-33,0.));
#1796=DIRECTION('center_axis',(0.,0.,1.));
#1797=DIRECTION('ref_axis',(1.,-2.01268989439108E-33,0.));
#1798=DIRECTION('',(-1.,0.,0.));
#1799=DIRECTION('',(0.,1.,0.));
#1800=DIRECTION('',(1.,0.,0.));
#1801=DIRECTION('center_axis',(1.,0.,0.));
#1802=DIRECTION('ref_axis',(0.,0.,-1.));
#1803=DIRECTION('',(0.,1.,0.));
#1804=DIRECTION('center_axis',(1.,0.,0.));
#1805=DIRECTION('ref_axis',(0.,-0.499999999999999,-0.866025403784439));
#1806=DIRECTION('',(0.,0.,-1.));
#1807=DIRECTION('',(0.,0.,1.));
#1808=DIRECTION('center_axis',(1.,0.,0.));
#1809=DIRECTION('ref_axis',(0.,0.499999999999999,-0.866025403784439));
#1810=DIRECTION('center_axis',(-1.,0.,0.));
#1811=DIRECTION('ref_axis',(0.,-5.53811935030355E-17,1.));
#1812=DIRECTION('center_axis',(-1.,0.,0.));
#1813=DIRECTION('ref_axis',(0.,-5.53811935030355E-17,1.));
#1814=DIRECTION('center_axis',(-1.,0.,0.));
#1815=DIRECTION('ref_axis',(0.,-5.53811935030355E-17,1.));
#1816=DIRECTION('center_axis',(-1.,0.,0.));
#1817=DIRECTION('ref_axis',(0.,-5.53811935030355E-17,1.));
#1818=DIRECTION('center_axis',(1.,0.,0.));
#1819=DIRECTION('ref_axis',(0.,-5.53811935030355E-17,1.));
#1820=DIRECTION('center_axis',(1.,0.,-3.46701214582057E-18));
#1821=DIRECTION('ref_axis',(3.46701214582057E-18,-5.53811935030355E-17,
1.));
#1822=DIRECTION('',(1.,0.,0.));
#1823=DIRECTION('center_axis',(1.,0.,0.));
#1824=DIRECTION('ref_axis',(0.,-5.53811935030355E-17,1.));
#1825=DIRECTION('center_axis',(1.,0.,-3.46701214582057E-18));
#1826=DIRECTION('ref_axis',(3.46701214582057E-18,-5.53811935030355E-17,
1.));
#1827=DIRECTION('',(1.,0.,0.));
#1828=DIRECTION('center_axis',(1.,0.,0.));
#1829=DIRECTION('ref_axis',(0.,-5.53811935030355E-17,1.));
#1830=DIRECTION('center_axis',(1.,0.,-3.46701214582057E-18));
#1831=DIRECTION('ref_axis',(3.46701214582057E-18,-5.53811935030355E-17,
1.));
#1832=DIRECTION('',(1.,0.,0.));
#1833=DIRECTION('center_axis',(1.,0.,0.));
#1834=DIRECTION('ref_axis',(0.,-5.53811935030355E-17,1.));
#1835=DIRECTION('center_axis',(1.,0.,-3.46701214582057E-18));
#1836=DIRECTION('ref_axis',(3.46701214582057E-18,-5.53811935030355E-17,
1.));
#1837=DIRECTION('',(1.,0.,0.));
#1838=DIRECTION('center_axis',(-1.,0.,3.46701214582057E-18));
#1839=DIRECTION('ref_axis',(3.46701214582057E-18,-5.53811945395809E-17,
1.));
#1840=DIRECTION('center_axis',(1.,0.,-3.46701214582057E-18));
#1841=DIRECTION('ref_axis',(3.46701214582057E-18,1.59974439078892E-16,1.));
#1842=DIRECTION('center_axis',(-1.,0.,3.46701214582057E-18));
#1843=DIRECTION('ref_axis',(3.46701214582057E-18,-5.53811945395809E-17,
1.));
#1844=DIRECTION('center_axis',(1.,0.,-3.46701214582057E-18));
#1845=DIRECTION('ref_axis',(3.46701214582057E-18,1.59974439078892E-16,1.));
#1846=DIRECTION('center_axis',(-1.,0.,3.46701214582057E-18));
#1847=DIRECTION('ref_axis',(3.46701214582057E-18,-5.53811945395809E-17,
1.));
#1848=DIRECTION('center_axis',(1.,0.,-3.46701214582057E-18));
#1849=DIRECTION('ref_axis',(3.46701214582057E-18,1.59974439078892E-16,1.));
#1850=DIRECTION('center_axis',(-1.,0.,3.46701214582057E-18));
#1851=DIRECTION('ref_axis',(3.46701214582057E-18,-5.53811945395809E-17,
1.));
#1852=DIRECTION('center_axis',(1.,0.,-3.46701214582057E-18));
#1853=DIRECTION('ref_axis',(3.46701214582057E-18,1.59974439078892E-16,1.));
#1854=DIRECTION('center_axis',(0.,-1.,0.));
#1855=DIRECTION('ref_axis',(0.,0.,-1.));
#1856=DIRECTION('',(0.,0.,-1.));
#1857=DIRECTION('',(-1.,1.54074395550979E-33,0.));
#1858=DIRECTION('',(-1.,1.54074395550979E-33,0.));
#1859=DIRECTION('center_axis',(0.,1.,0.));
#1860=DIRECTION('ref_axis',(0.,0.,1.));
#1861=DIRECTION('',(1.,0.,-2.22044604925031E-16));
#1862=DIRECTION('',(0.,8.07434927000145E-17,1.));
#1863=DIRECTION('center_axis',(0.,-8.07434927000145E-17,-1.));
#1864=DIRECTION('ref_axis',(1.,-2.01268989439108E-33,1.62511611795159E-49));
#1865=DIRECTION('center_axis',(0.,0.,1.));
#1866=DIRECTION('ref_axis',(1.,0.,0.));
#1867=DIRECTION('',(0.,1.,0.));
#1868=DIRECTION('',(1.,1.07563515063077E-32,-2.22044604925031E-16));
#1869=DIRECTION('center_axis',(0.,-1.,0.));
#1870=DIRECTION('ref_axis',(0.,0.,-1.));
#1871=DIRECTION('',(-1.,0.,0.));
#1872=DIRECTION('',(0.,-8.07434927000145E-17,-1.));
#1873=DIRECTION('center_axis',(0.,-8.07434927000145E-17,-1.));
#1874=DIRECTION('ref_axis',(1.,-2.01268989439108E-33,1.62511611795159E-49));
#1875=DIRECTION('center_axis',(1.,0.,0.));
#1876=DIRECTION('ref_axis',(0.,0.499999999999999,-0.866025403784439));
#1877=DIRECTION('center_axis',(-1.,0.,2.22044604925031E-16));
#1878=DIRECTION('ref_axis',(-1.92296268638356E-16,-0.499999999999999,-0.866025403784439));
#1879=DIRECTION('',(1.,1.07563515063077E-32,-2.22044604925031E-16));
#1880=DIRECTION('center_axis',(1.,-2.01858731750028E-15,0.));
#1881=DIRECTION('ref_axis',(3.22922373848873E-31,1.59974439078892E-16,1.));
#1882=DIRECTION('',(1.,-2.01858731750028E-15,0.));
#1883=DIRECTION('center_axis',(1.,-2.01858731750028E-15,0.));
#1884=DIRECTION('ref_axis',(3.22922373848873E-31,1.59974439078892E-16,1.));
#1885=DIRECTION('',(1.,-2.01858731750028E-15,0.));
#1886=DIRECTION('center_axis',(1.,-2.01858731750028E-15,0.));
#1887=DIRECTION('ref_axis',(3.22922373848873E-31,1.59974439078892E-16,1.));
#1888=DIRECTION('',(1.,-2.01858731750028E-15,0.));
#1889=DIRECTION('center_axis',(1.,-2.01858731750028E-15,0.));
#1890=DIRECTION('ref_axis',(3.22922373848873E-31,1.59974439078892E-16,1.));
#1891=DIRECTION('',(1.,-2.01858731750028E-15,0.));
#1892=DIRECTION('center_axis',(0.,1.,0.));
#1893=DIRECTION('ref_axis',(0.,0.,1.));
#1894=DIRECTION('',(0.,0.,-1.));
#1895=DIRECTION('center_axis',(1.,0.,0.));
#1896=DIRECTION('ref_axis',(0.,0.,-1.));
#1897=DIRECTION('',(-5.42334454048297E-17,-6.93889390390722E-17,1.));
#1898=DIRECTION('',(1.,6.93889390390723E-18,5.42334454048297E-17));
#1899=DIRECTION('',(1.74874438950361E-31,-2.77541106602221E-17,0.999999999999999));
#1900=DIRECTION('',(-1.,1.69065716287831E-13,-1.56847734670897E-29));
#1901=DIRECTION('axis',(0.,0.,1.));
#1902=DIRECTION('refdir',(1.,0.,0.));
#1903=DIRECTION('center_axis',(0.,-1.,0.));
#1904=DIRECTION('ref_axis',(0.,0.,-1.));
#1905=DIRECTION('',(0.,0.,-1.));
#1906=DIRECTION('',(-1.,0.,8.89023972083894E-18));
#1907=DIRECTION('',(0.,0.,1.));
#1908=DIRECTION('',(1.,0.,-8.89023972083894E-18));
#1909=DIRECTION('center_axis',(-8.89023972083894E-18,1.03604439580411E-15,
-1.));
#1910=DIRECTION('ref_axis',(-1.,3.1816267451546E-30,8.89023972083894E-18));
#1911=DIRECTION('',(0.,-1.,-1.03604439580411E-15));
#1912=DIRECTION('center_axis',(-8.89023972083868E-18,1.03604439580411E-15,
-1.));
#1913=DIRECTION('ref_axis',(-1.,3.1816267451546E-30,8.89023972083868E-18));
#1914=DIRECTION('',(-1.,1.77635683939934E-13,8.89023972102298E-18));
#1915=DIRECTION('',(1.77635683939934E-13,1.,1.03604439580411E-15));
#1916=DIRECTION('',(1.,-1.77635683939934E-13,-8.89023972102298E-18));
#1917=DIRECTION('center_axis',(-8.89023972083868E-18,1.03604439580411E-15,
-1.));
#1918=DIRECTION('ref_axis',(-1.,3.1816267451546E-30,8.89023972083868E-18));
#1919=DIRECTION('',(1.,0.,-8.89023972083894E-18));
#1920=DIRECTION('center_axis',(8.89023972083869E-18,-1.03604439580411E-15,
1.));
#1921=DIRECTION('ref_axis',(-1.,3.1816267451546E-30,8.89023972083869E-18));
#1922=DIRECTION('center_axis',(8.89023972083868E-18,-1.03604439580411E-15,
1.));
#1923=DIRECTION('ref_axis',(-1.,3.1816267451546E-30,8.89023972083868E-18));
#1924=DIRECTION('center_axis',(8.89023972083869E-18,-1.03604439580411E-15,
1.));
#1925=DIRECTION('ref_axis',(-1.,3.1816267451546E-30,8.89023972083869E-18));
#1926=DIRECTION('center_axis',(8.89023972083868E-18,-1.03604439580411E-15,
1.));
#1927=DIRECTION('ref_axis',(-1.,3.1816267451546E-30,8.89023972083868E-18));
#1928=DIRECTION('center_axis',(0.,0.,-1.));
#1929=DIRECTION('ref_axis',(-1.,3.1816267451546E-30,0.));
#1930=DIRECTION('center_axis',(-8.89023972083868E-18,1.03604439580411E-15,
-1.));
#1931=DIRECTION('ref_axis',(-1.,3.1816267451546E-30,8.89023972083868E-18));
#1932=DIRECTION('',(0.,0.,1.));
#1933=DIRECTION('center_axis',(0.,1.,0.));
#1934=DIRECTION('ref_axis',(0.,0.,1.));
#1935=DIRECTION('',(0.,0.,1.));
#1936=DIRECTION('',(-1.,0.,8.89023972083894E-18));
#1937=DIRECTION('',(0.,0.,-1.));
#1938=DIRECTION('center_axis',(-8.89023972083894E-18,1.03604439580411E-15,
-1.));
#1939=DIRECTION('ref_axis',(-1.,3.1816267451546E-30,8.89023972083894E-18));
#1940=DIRECTION('',(0.,1.,1.03604439580411E-15));
#1941=DIRECTION('center_axis',(-8.89023972083868E-18,1.03604439580411E-15,
-1.));
#1942=DIRECTION('ref_axis',(-1.,3.1816267451546E-30,8.89023972083868E-18));
#1943=DIRECTION('',(-1.,1.77635683939934E-13,8.89023972102298E-18));
#1944=DIRECTION('',(-1.77635683939934E-13,-1.,-1.03604439580411E-15));
#1945=DIRECTION('',(1.,-1.77635683939934E-13,-8.89023972102298E-18));
#1946=DIRECTION('center_axis',(8.89023972083894E-18,-1.03604439580411E-15,
1.));
#1947=DIRECTION('ref_axis',(-1.,-9.21068304013028E-33,8.89023972083894E-18));
#1948=DIRECTION('center_axis',(8.89023972083894E-18,-1.03604439580411E-15,
1.));
#1949=DIRECTION('ref_axis',(-1.,-9.21068304013028E-33,8.89023972083894E-18));
#1950=DIRECTION('center_axis',(8.89023972083894E-18,-1.03604439580411E-15,
1.));
#1951=DIRECTION('ref_axis',(-1.,-9.21068304013028E-33,8.89023972083894E-18));
#1952=DIRECTION('center_axis',(8.89023972083894E-18,-1.03604439580411E-15,
1.));
#1953=DIRECTION('ref_axis',(-1.,-9.21068304013028E-33,8.89023972083894E-18));
#1954=DIRECTION('',(-1.,0.,8.89023972083894E-18));
#1955=DIRECTION('',(-9.21068304013028E-33,-1.,-1.03604439580411E-15));
#1956=DIRECTION('',(1.,0.,-8.89023972083894E-18));
#1957=DIRECTION('',(9.21068304013028E-33,1.,1.03604439580411E-15));
#1958=DIRECTION('',(-1.,0.,8.89023972083894E-18));
#1959=DIRECTION('',(-9.21068304013028E-33,-1.,-1.03604439580411E-15));
#1960=DIRECTION('',(1.,0.,-8.89023972083894E-18));
#1961=DIRECTION('',(9.21068304013028E-33,1.,1.03604439580411E-15));
#1962=DIRECTION('center_axis',(0.,0.,-1.));
#1963=DIRECTION('ref_axis',(-1.,3.1816267451546E-30,0.));
#1964=DIRECTION('',(0.,0.,-1.));
#1965=DIRECTION('center_axis',(1.,0.,0.));
#1966=DIRECTION('ref_axis',(0.,0.,-1.));
#1967=DIRECTION('center_axis',(-1.,0.,0.));
#1968=DIRECTION('ref_axis',(0.,0.,1.));
#1969=DIRECTION('center_axis',(-1.,0.,0.));
#1970=DIRECTION('ref_axis',(0.,0.,1.));
#1971=DIRECTION('center_axis',(-1.,0.,0.));
#1972=DIRECTION('ref_axis',(0.,0.,1.));
#1973=DIRECTION('center_axis',(-1.,0.,0.));
#1974=DIRECTION('ref_axis',(0.,0.,1.));
#1975=DIRECTION('center_axis',(-1.77635683939934E-13,-1.,0.));
#1976=DIRECTION('ref_axis',(0.,0.,-1.));
#1977=DIRECTION('',(0.,0.,-1.));
#1978=DIRECTION('center_axis',(1.77635683939934E-13,1.,0.));
#1979=DIRECTION('ref_axis',(0.,0.,1.));
#1980=DIRECTION('',(0.,0.,1.));
#1981=DIRECTION('center_axis',(-1.,1.68912503032256E-13,0.));
#1982=DIRECTION('ref_axis',(1.68912503032256E-13,1.,1.03604439580411E-15));
#1983=DIRECTION('center_axis',(1.,-1.68912503032256E-13,0.));
#1984=DIRECTION('ref_axis',(3.13914719384243E-62,1.85844572633144E-49,-1.));
#1985=DIRECTION('center_axis',(1.,-1.68912503032256E-13,0.));
#1986=DIRECTION('ref_axis',(3.13914719384243E-62,1.85844572633144E-49,-1.));
#1987=DIRECTION('center_axis',(1.,-1.68912503032256E-13,0.));
#1988=DIRECTION('ref_axis',(3.13914719384243E-62,1.85844572633144E-49,-1.));
#1989=DIRECTION('center_axis',(1.,-1.68912503032256E-13,0.));
#1990=DIRECTION('ref_axis',(0.,0.,-1.));
#1991=DIRECTION('center_axis',(-8.89023972083894E-18,1.03604439580411E-15,
-1.));
#1992=DIRECTION('ref_axis',(-1.,0.,8.89023972083894E-18));
#1993=DIRECTION('center_axis',(8.89023972083894E-18,-1.03604439580411E-15,
1.));
#1994=DIRECTION('ref_axis',(-1.,0.,8.89023972083894E-18));
#1995=DIRECTION('center_axis',(-8.89023972083894E-18,1.03604439580411E-15,
-1.));
#1996=DIRECTION('ref_axis',(-1.,3.17241606211447E-30,8.89023972083894E-18));
#1997=DIRECTION('center_axis',(-8.89023972083894E-18,1.03604439580411E-15,
-1.));
#1998=DIRECTION('ref_axis',(-1.,0.,8.89023972083894E-18));
#1999=DIRECTION('center_axis',(8.89023972083894E-18,-1.03604439580411E-15,
1.));
#2000=DIRECTION('ref_axis',(-1.,0.,8.89023972083894E-18));
#2001=DIRECTION('center_axis',(-8.89023972083894E-18,1.03604439580411E-15,
-1.));
#2002=DIRECTION('ref_axis',(-1.,3.17241606211447E-30,8.89023972083894E-18));
#2003=DIRECTION('center_axis',(-8.89023972083894E-18,1.03604439580411E-15,
-1.));
#2004=DIRECTION('ref_axis',(-1.,0.,8.89023972083894E-18));
#2005=DIRECTION('center_axis',(8.89023972083894E-18,-1.03604439580411E-15,
1.));
#2006=DIRECTION('ref_axis',(-1.,0.,8.89023972083894E-18));
#2007=DIRECTION('center_axis',(-8.89023972083894E-18,1.03604439580411E-15,
-1.));
#2008=DIRECTION('ref_axis',(-1.,3.17241606211447E-30,8.89023972083894E-18));
#2009=DIRECTION('center_axis',(-8.89023972083894E-18,1.03604439580411E-15,
-1.));
#2010=DIRECTION('ref_axis',(-1.,0.,8.89023972083894E-18));
#2011=DIRECTION('center_axis',(8.89023972083894E-18,-1.03604439580411E-15,
1.));
#2012=DIRECTION('ref_axis',(-1.,0.,8.89023972083894E-18));
#2013=DIRECTION('center_axis',(-8.89023972083894E-18,1.03604439580411E-15,
-1.));
#2014=DIRECTION('ref_axis',(-1.,3.17241606211447E-30,8.89023972083894E-18));
#2015=DIRECTION('center_axis',(0.,0.,1.));
#2016=DIRECTION('ref_axis',(1.,0.,0.));
#2017=DIRECTION('',(9.21068304013028E-33,1.,0.));
#2018=DIRECTION('',(1.,0.,0.));
#2019=DIRECTION('',(0.,1.,0.));
#2020=DIRECTION('',(-1.,0.,0.));
#2021=DIRECTION('center_axis',(1.,-9.21068304013028E-33,0.));
#2022=DIRECTION('ref_axis',(-9.21068304013028E-33,-1.,-1.03604439580411E-15));
#2023=DIRECTION('',(0.,0.,-1.));
#2024=DIRECTION('',(0.,0.,-1.));
#2025=DIRECTION('center_axis',(0.,0.,1.));
#2026=DIRECTION('ref_axis',(1.,0.,0.));
#2027=DIRECTION('',(-9.21068304013028E-33,-1.,0.));
#2028=DIRECTION('',(-1.,0.,0.));
#2029=DIRECTION('',(0.,-1.,0.));
#2030=DIRECTION('',(1.,0.,0.));
#2031=DIRECTION('center_axis',(-1.,9.21068304013028E-33,0.));
#2032=DIRECTION('ref_axis',(9.21068304013028E-33,1.,1.03604439580411E-15));
#2033=DIRECTION('',(0.,0.,-1.));
#2034=DIRECTION('',(0.,0.,-1.));
#2035=DIRECTION('center_axis',(1.,0.,0.));
#2036=DIRECTION('ref_axis',(0.,0.,1.));
#2037=DIRECTION('',(1.,0.,0.));
#2038=DIRECTION('center_axis',(1.,0.,0.));
#2039=DIRECTION('ref_axis',(0.,0.,1.));
#2040=DIRECTION('center_axis',(-1.,0.,0.));
#2041=DIRECTION('ref_axis',(0.,0.,1.));
#2042=DIRECTION('center_axis',(1.,0.,0.));
#2043=DIRECTION('ref_axis',(0.,0.,1.));
#2044=DIRECTION('',(1.,0.,0.));
#2045=DIRECTION('center_axis',(1.,0.,0.));
#2046=DIRECTION('ref_axis',(0.,0.,1.));
#2047=DIRECTION('center_axis',(-1.,0.,0.));
#2048=DIRECTION('ref_axis',(0.,0.,1.));
#2049=DIRECTION('center_axis',(1.,0.,0.));
#2050=DIRECTION('ref_axis',(0.,0.,1.));
#2051=DIRECTION('',(1.,0.,0.));
#2052=DIRECTION('center_axis',(1.,0.,0.));
#2053=DIRECTION('ref_axis',(0.,0.,1.));
#2054=DIRECTION('center_axis',(-1.,0.,0.));
#2055=DIRECTION('ref_axis',(0.,0.,1.));
#2056=DIRECTION('center_axis',(1.,0.,0.));
#2057=DIRECTION('ref_axis',(0.,0.,1.));
#2058=DIRECTION('',(1.,0.,0.));
#2059=DIRECTION('center_axis',(1.,0.,0.));
#2060=DIRECTION('ref_axis',(0.,0.,1.));
#2061=DIRECTION('center_axis',(-1.,0.,0.));
#2062=DIRECTION('ref_axis',(0.,0.,1.));
#2063=DIRECTION('center_axis',(-1.,1.70530256582424E-13,0.));
#2064=DIRECTION('ref_axis',(3.1692122655581E-62,1.85844572633144E-49,-1.));
#2065=DIRECTION('',(-1.,1.70530256582424E-13,0.));
#2066=DIRECTION('center_axis',(-1.,1.68912503032256E-13,-1.14878173263076E-34));
#2067=DIRECTION('ref_axis',(1.14878173263076E-34,-1.94043597896394E-47,
-1.));
#2068=DIRECTION('center_axis',(1.,-1.68912503032256E-13,1.14878173263076E-34));
#2069=DIRECTION('ref_axis',(1.14878173263076E-34,-1.94043597896393E-47,
-1.));
#2070=DIRECTION('center_axis',(-1.,1.70530256582424E-13,0.));
#2071=DIRECTION('ref_axis',(3.1692122655581E-62,1.85844572633144E-49,-1.));
#2072=DIRECTION('',(-1.,1.70530256582424E-13,0.));
#2073=DIRECTION('center_axis',(-1.,1.68912503032256E-13,-1.14878173263076E-34));
#2074=DIRECTION('ref_axis',(1.14878173263076E-34,-1.94043597896394E-47,
-1.));
#2075=DIRECTION('center_axis',(1.,-1.68912503032256E-13,1.14878173263076E-34));
#2076=DIRECTION('ref_axis',(1.14878173263076E-34,-1.94043597896393E-47,
-1.));
#2077=DIRECTION('center_axis',(-1.,1.70530256582424E-13,0.));
#2078=DIRECTION('ref_axis',(3.1692122655581E-62,1.85844572633144E-49,-1.));
#2079=DIRECTION('',(-1.,1.70530256582424E-13,0.));
#2080=DIRECTION('center_axis',(-1.,1.68912503032256E-13,-1.14878173263076E-34));
#2081=DIRECTION('ref_axis',(1.14878173263076E-34,-1.94043597896394E-47,
-1.));
#2082=DIRECTION('center_axis',(1.,-1.68912503032256E-13,1.14878173263076E-34));
#2083=DIRECTION('ref_axis',(1.14878173263076E-34,-1.94043597896393E-47,
-1.));
#2084=DIRECTION('center_axis',(-1.,1.70530256582424E-13,0.));
#2085=DIRECTION('ref_axis',(0.,0.,-1.));
#2086=DIRECTION('',(-1.,1.70530256582424E-13,0.));
#2087=DIRECTION('center_axis',(-1.,1.68912503032256E-13,-1.14878173263076E-34));
#2088=DIRECTION('ref_axis',(1.14878173263076E-34,-1.94043597896394E-47,
-1.));
#2089=DIRECTION('center_axis',(1.,-1.68912503032256E-13,0.));
#2090=DIRECTION('ref_axis',(0.,0.,-1.));
#2091=DIRECTION('center_axis',(0.,0.,1.));
#2092=DIRECTION('ref_axis',(-1.,0.,0.));
#2093=DIRECTION('',(0.,0.,1.));
#2094=DIRECTION('center_axis',(0.,0.,1.));
#2095=DIRECTION('ref_axis',(-1.,0.,0.));
#2096=DIRECTION('',(0.,0.,1.));
#2097=DIRECTION('center_axis',(0.,0.,1.));
#2098=DIRECTION('ref_axis',(-1.,0.,0.));
#2099=DIRECTION('',(0.,0.,1.));
#2100=DIRECTION('center_axis',(0.,0.,1.));
#2101=DIRECTION('ref_axis',(-1.,0.,0.));
#2102=DIRECTION('',(0.,0.,1.));
#2103=DIRECTION('center_axis',(-0.263117405792106,0.,0.964763821237733));
#2104=DIRECTION('ref_axis',(-0.964763821237733,0.,-0.263117405792106));
#2105=DIRECTION('',(0.964763821237733,0.,0.263117405792106));
#2106=DIRECTION('',(0.,1.,0.));
#2107=DIRECTION('',(-0.964763821237733,0.,-0.263117405792106));
#2108=DIRECTION('',(0.,1.,0.));
#2109=DIRECTION('center_axis',(0.,-1.,0.));
#2110=DIRECTION('ref_axis',(-1.,0.,8.89023972083894E-18));
#2111=DIRECTION('',(0.,0.,-1.));
#2112=DIRECTION('',(0.,0.,-1.));
#2113=DIRECTION('center_axis',(0.,1.,0.));
#2114=DIRECTION('ref_axis',(1.,0.,-8.89023972083894E-18));
#2115=DIRECTION('',(0.,0.,-1.));
#2116=DIRECTION('',(0.,0.,-1.));
#2117=DIRECTION('center_axis',(1.,0.,0.));
#2118=DIRECTION('ref_axis',(0.,-1.,0.));
#2119=DIRECTION('center_axis',(0.263118225063787,0.,0.964763597799628));
#2120=DIRECTION('ref_axis',(0.964763597799628,0.,-0.263118225063787));
#2121=DIRECTION('',(-0.964763597799628,0.,0.263118225063787));
#2122=DIRECTION('',(0.,-1.,0.));
#2123=DIRECTION('',(0.964763597799628,0.,-0.263118225063787));
#2124=DIRECTION('',(0.,-1.,0.));
#2125=DIRECTION('center_axis',(0.,1.,0.));
#2126=DIRECTION('ref_axis',(1.,0.,-8.89023972083894E-18));
#2127=DIRECTION('',(0.,0.,-1.));
#2128=DIRECTION('',(0.,0.,-1.));
#2129=DIRECTION('center_axis',(0.,-1.,0.));
#2130=DIRECTION('ref_axis',(-1.,0.,8.89023972083894E-18));
#2131=DIRECTION('',(0.,0.,-1.));
#2132=DIRECTION('',(0.,0.,-1.));
#2133=DIRECTION('center_axis',(-1.,0.,0.));
#2134=DIRECTION('ref_axis',(0.,1.,0.));
#2135=DIRECTION('center_axis',(1.,-9.21068304013028E-33,0.));
#2136=DIRECTION('ref_axis',(-9.21068304013028E-33,-1.,-1.03604439580411E-15));
#2137=DIRECTION('center_axis',(-1.,9.21068304013028E-33,0.));
#2138=DIRECTION('ref_axis',(9.21068304013028E-33,1.,1.03604439580411E-15));
#2139=DIRECTION('center_axis',(0.,0.,-1.));
#2140=DIRECTION('ref_axis',(-1.,3.1816267451546E-30,0.));
#2141=DIRECTION('',(0.,0.,-1.));
#2142=DIRECTION('center_axis',(0.,0.,-1.));
#2143=DIRECTION('ref_axis',(-1.,3.1816267451546E-30,0.));
#2144=DIRECTION('',(0.,0.,-1.));
#2145=DIRECTION('center_axis',(0.,0.,-1.));
#2146=DIRECTION('ref_axis',(-1.,3.1816267451546E-30,0.));
#2147=DIRECTION('',(0.,0.,-1.));
#2148=DIRECTION('center_axis',(0.,0.,-1.));
#2149=DIRECTION('ref_axis',(-1.,3.1816267451546E-30,0.));
#2150=DIRECTION('',(0.,0.,-1.));
#2151=DIRECTION('',(3.46701213457584E-18,-2.49798715585254E-16,-1.));
#2152=DIRECTION('',(1.,-6.07153216591881E-18,3.46701213457584E-18));
#2153=DIRECTION('',(6.93402426915168E-18,-1.38777878078144E-16,-0.999999999999999));
#2154=DIRECTION('',(1.,-1.34441069388203E-17,6.93402426915169E-18));
#2155=CARTESIAN_POINT('',(0.,0.,0.));
#2156=CARTESIAN_POINT('',(0.,0.,0.));
#2157=CARTESIAN_POINT('',(0.,0.,0.));
#2158=CARTESIAN_POINT('Origin',(-28.5999999999999,11.0000000000029,-18.4999999999993));
#2159=CARTESIAN_POINT('',(-28.5999999999999,11.0000000000029,-20.9999999999993));
#2160=CARTESIAN_POINT('Origin',(-28.5999999999999,11.0000000000029,-18.4999999999993));
#2161=CARTESIAN_POINT('',(-20.5999999999999,11.0000000000029,-20.9999999999993));
#2162=CARTESIAN_POINT('',(-28.5999999999999,11.0000000000029,-20.9999999999993));
#2163=CARTESIAN_POINT('Origin',(-20.5999999999999,11.0000000000029,-18.4999999999993));
#2164=CARTESIAN_POINT('Origin',(-28.6,-10.9999999999971,-18.5000000000003));
#2165=CARTESIAN_POINT('',(-28.6,-10.9999999999971,-21.0000000000003));
#2166=CARTESIAN_POINT('Origin',(-28.6,-10.9999999999971,-18.5000000000003));
#2167=CARTESIAN_POINT('',(-20.6,-10.9999999999971,-21.0000000000003));
#2168=CARTESIAN_POINT('',(-28.6,-10.9999999999971,-21.0000000000003));
#2169=CARTESIAN_POINT('Origin',(-20.6,-10.9999999999971,-18.5000000000003));
#2170=CARTESIAN_POINT('Origin',(-28.1,-2.95822839457856E-31,-21.9999999999991));
#2171=CARTESIAN_POINT('',(-28.35,14.25,-21.7499999999991));
#2172=CARTESIAN_POINT('',(-27.6,13.5,-22.4999999999991));
#2173=CARTESIAN_POINT('',(-24.6833333333333,10.5833333333333,-25.4166666666657));
#2174=CARTESIAN_POINT('',(-27.6,-13.5,-22.4999999999991));
#2175=CARTESIAN_POINT('',(-27.6,-3.08148791101935E-31,-22.4999999999991));
#2176=CARTESIAN_POINT('',(-28.35,-14.25,-21.7499999999991));
#2177=CARTESIAN_POINT('',(-24.6833333333333,-10.5833333333333,-25.4166666666657));
#2178=CARTESIAN_POINT('',(-28.6,-14.,-21.4999999999991));
#2179=CARTESIAN_POINT('',(-31.8291666666666,-10.7708333333333,-18.2708333333324));
#2180=CARTESIAN_POINT('',(-28.6,14.,-21.4999999999991));
#2181=CARTESIAN_POINT('',(-28.6,-2.83496887813778E-31,-21.4999999999991));
#2182=CARTESIAN_POINT('',(-31.8291666666666,10.7708333333333,-18.2708333333324));
#2183=CARTESIAN_POINT('Origin',(-21.1,14.25,-21.7499999999991));
#2184=CARTESIAN_POINT('',(-27.6,15.,-20.9999999999991));
#2185=CARTESIAN_POINT('',(-25.7875,16.8125,-19.1874999999991));
#2186=CARTESIAN_POINT('',(-18.6,15.,-20.9999999999991));
#2187=CARTESIAN_POINT('',(-21.1,15.,-20.9999999999991));
#2188=CARTESIAN_POINT('',(-18.6,13.5,-22.4999999999991));
#2189=CARTESIAN_POINT('',(-18.6,17.375,-18.6249999999991));
#2190=CARTESIAN_POINT('',(-21.1,13.5,-22.4999999999991));
#2191=CARTESIAN_POINT('Origin',(-21.1,-14.25,-21.7499999999991));
#2192=CARTESIAN_POINT('',(-18.6,-13.5,-22.4999999999991));
#2193=CARTESIAN_POINT('',(-21.1,-13.5,-22.4999999999991));
#2194=CARTESIAN_POINT('',(-18.6,-15.,-20.9999999999991));
#2195=CARTESIAN_POINT('',(-18.6,-17.375,-18.6249999999991));
#2196=CARTESIAN_POINT('',(-27.6,-15.,-20.9999999999991));
#2197=CARTESIAN_POINT('',(-21.1,-15.,-20.9999999999991));
#2198=CARTESIAN_POINT('',(-25.7875,-16.8125,-19.1874999999991));
#2199=CARTESIAN_POINT('Origin',(-18.6,-3.08148791101935E-31,-22.4999999999991));
#2200=CARTESIAN_POINT('',(-18.6,14.,-22.4999999999991));
#2201=CARTESIAN_POINT('Origin',(-20.6,-10.9999999999971,-18.5000000000002));
#2202=CARTESIAN_POINT('',(-20.6,-10.9999999999971,-19.8000000000002));
#2203=CARTESIAN_POINT('Origin',(-20.6,-10.9999999999971,-18.5000000000002));
#2204=CARTESIAN_POINT('Origin',(-20.6,11.0000000000029,-18.4999999999992));
#2205=CARTESIAN_POINT('',(-20.6,11.0000000000029,-19.7999999999992));
#2206=CARTESIAN_POINT('Origin',(-20.6,11.0000000000029,-18.4999999999992));
#2207=CARTESIAN_POINT('Origin',(-28.6,11.0000000000029,-18.4999999999992));
#2208=CARTESIAN_POINT('',(-18.6,11.0000000000029,-19.7999999999992));
#2209=CARTESIAN_POINT('',(-28.6,11.0000000000029,-19.7999999999992));
#2210=CARTESIAN_POINT('Origin',(-18.6,11.0000000000029,-18.4999999999992));
#2211=CARTESIAN_POINT('Origin',(-28.6,-10.9999999999971,-18.5000000000002));
#2212=CARTESIAN_POINT('',(-18.6,-10.9999999999971,-19.8000000000002));
#2213=CARTESIAN_POINT('',(-28.6,-10.9999999999971,-19.8000000000002));
#2214=CARTESIAN_POINT('Origin',(-18.6,-10.9999999999971,-18.5000000000002));
#2215=CARTESIAN_POINT('Origin',(-28.1,14.5,-4.12499999999905));
#2216=CARTESIAN_POINT('',(-28.6,14.,15.000000000001));
#2217=CARTESIAN_POINT('',(-28.6,14.,-2.49999999999906));
#2218=CARTESIAN_POINT('',(-27.6,15.,15.000000000001));
#2219=CARTESIAN_POINT('',(-30.6,12.,15.0000000000009));
#2220=CARTESIAN_POINT('',(-27.6,15.,-2.49999999999906));
#2221=CARTESIAN_POINT('Origin',(-28.6,0.,-9.99999999999906));
#2222=CARTESIAN_POINT('',(-28.6,-14.,15.0000000000009));
#2223=CARTESIAN_POINT('',(-28.6,-14.,-2.49999999999906));
#2224=CARTESIAN_POINT('',(-28.6000000072524,-10.5967728181822,16.9113081031487));
#2225=CARTESIAN_POINT('Ctrl Pts',(-28.6,-10.5967727109731,16.9113081031355));
#2226=CARTESIAN_POINT('Ctrl Pts',(-28.6,-10.596780446727,16.848498336294));
#2227=CARTESIAN_POINT('Ctrl Pts',(-28.6000000000039,-10.6056112085286,16.7868982252846));
#2228=CARTESIAN_POINT('Ctrl Pts',(-28.6000000000039,-10.6401116744834,16.6671960692615));
#2229=CARTESIAN_POINT('Ctrl Pts',(-28.6,-10.6649688158325,16.6108546392697));
#2230=CARTESIAN_POINT('Ctrl Pts',(-28.6,-10.769616889072,16.4293846457434));
#2231=CARTESIAN_POINT('Ctrl Pts',(-28.6,-10.8831816605035,16.3080037844286));
#2232=CARTESIAN_POINT('Ctrl Pts',(-28.6,-11.3173467481935,15.9681207691876));
#2233=CARTESIAN_POINT('Ctrl Pts',(-28.6000000003372,-11.6957847238266,15.7879973661803));
#2234=CARTESIAN_POINT('Ctrl Pts',(-28.6000000003372,-12.5889102034496,15.4091926237936));
#2235=CARTESIAN_POINT('Ctrl Pts',(-28.6,-13.3677751254319,15.1658266240819));
#2236=CARTESIAN_POINT('Ctrl Pts',(-28.6,-14.,15.0000000000009));
#2237=CARTESIAN_POINT('',(-28.6,-10.5967729011445,40.));
#2238=CARTESIAN_POINT('',(-28.6,-10.5967729011445,40.));
#2239=CARTESIAN_POINT('',(-28.6,10.5967255490714,40.));
#2240=CARTESIAN_POINT('',(-28.6,0.,40.));
#2241=CARTESIAN_POINT('',(-28.6000000033658,10.5967255007945,16.9112974944785));
#2242=CARTESIAN_POINT('',(-28.6,10.5967255490714,40.));
#2243=CARTESIAN_POINT('Ctrl Pts',(-28.6,14.,15.0000000000009));
#2244=CARTESIAN_POINT('Ctrl Pts',(-28.6,13.4891207943844,15.1336952052345));
#2245=CARTESIAN_POINT('Ctrl Pts',(-28.6,12.9170888681286,15.3091820827));
#2246=CARTESIAN_POINT('Ctrl Pts',(-28.6,12.2245411833722,15.5663654260705));
#2247=CARTESIAN_POINT('Ctrl Pts',(-28.6,12.025257160847,15.6455258601883));
#2248=CARTESIAN_POINT('Ctrl Pts',(-28.6,11.5638089733296,15.8528511172712));
#2249=CARTESIAN_POINT('Ctrl Pts',(-28.6,11.2274391702812,16.0244609410116));
#2250=CARTESIAN_POINT('Ctrl Pts',(-28.6,10.8487293935729,16.3445749268807));
#2251=CARTESIAN_POINT('Ctrl Pts',(-28.6000000000198,10.7445137422029,16.4613510512187));
#2252=CARTESIAN_POINT('Ctrl Pts',(-28.6000000000198,10.6520227651446,16.6399249595667));
#2253=CARTESIAN_POINT('Ctrl Pts',(-28.6000000000014,10.6317439497162,16.6913858664289));
#2254=CARTESIAN_POINT('Ctrl Pts',(-28.6000000000014,10.6038204424156,16.7996245092494));
#2255=CARTESIAN_POINT('Ctrl Pts',(-28.6,10.5967314998867,16.8550250382058));
#2256=CARTESIAN_POINT('Ctrl Pts',(-28.6,10.5967254314934,16.9112973940297));
#2257=CARTESIAN_POINT('',(-28.6,6.94296811495095,26.2515528255777));
#2258=CARTESIAN_POINT('Origin',(-28.5999999999999,6.94296811495095,28.7515528255777));
#2259=CARTESIAN_POINT('',(-28.6,-7.05545679829456,26.4615527023091));
#2260=CARTESIAN_POINT('Origin',(-28.6,-7.05545679829456,28.9615527023091));
#2261=CARTESIAN_POINT('',(-28.6,7.,33.8553808661458));
#2262=CARTESIAN_POINT('Origin',(-28.5999999999999,7.,36.3553808661458));
#2263=CARTESIAN_POINT('',(-28.6,-7.,33.8553808661458));
#2264=CARTESIAN_POINT('Origin',(-28.6,-7.,36.3553808661458));
#2265=CARTESIAN_POINT('Origin',(-28.1,-14.5,-4.12499999999906));
#2266=CARTESIAN_POINT('',(-27.6,-15.,15.0000000000009));
#2267=CARTESIAN_POINT('',(-27.6,-15.,-2.49999999999906));
#2268=CARTESIAN_POINT('',(-30.6,-12.,15.0000000000009));
#2269=CARTESIAN_POINT('Origin',(-28.6,0.,40.));
#2270=CARTESIAN_POINT('',(-27.0970557664525,14.,40.));
#2271=CARTESIAN_POINT('Origin',(1.88541385123393E-22,-2.36760365623923E-5,
40.));
#2272=CARTESIAN_POINT('',(-27.0970802314251,-14.,40.));
#2273=CARTESIAN_POINT('Origin',(1.88541385123393E-22,-2.36760365623923E-5,
40.));
#2274=CARTESIAN_POINT('',(-23.6,-14.,40.));
#2275=CARTESIAN_POINT('',(30.4999999999998,-14.,40.));
#2276=CARTESIAN_POINT('',(-23.6,14.,40.));
#2277=CARTESIAN_POINT('',(-23.6,0.,40.));
#2278=CARTESIAN_POINT('',(30.4999999999998,14.,40.));
#2279=CARTESIAN_POINT('Origin',(-23.6,0.,40.));
#2280=CARTESIAN_POINT('',(-23.6,-15.,15.0000000000009));
#2281=CARTESIAN_POINT('',(-23.6,15.,15.000000000001));
#2282=CARTESIAN_POINT('',(-23.6,0.,15.0000000000009));
#2283=CARTESIAN_POINT('',(-23.6,14.,16.7320508075699));
#2284=CARTESIAN_POINT('Origin',(-23.6,16.,16.7320508075699));
#2285=CARTESIAN_POINT('',(-23.6,14.,15.0000000000009));
#2286=CARTESIAN_POINT('',(-23.6,-14.,16.7320508075698));
#2287=CARTESIAN_POINT('',(-23.6,-14.,15.0000000000009));
#2288=CARTESIAN_POINT('Origin',(-23.6,-16.,16.7320508075698));
#2289=CARTESIAN_POINT('',(-23.6,7.00000000000003,35.0553808661459));
#2290=CARTESIAN_POINT('Origin',(-23.6,7.00000000000003,36.3553808661459));
#2291=CARTESIAN_POINT('',(-23.6,-7.05545679829456,27.6615527023092));
#2292=CARTESIAN_POINT('Origin',(-23.6,-7.05545679829456,28.9615527023092));
#2293=CARTESIAN_POINT('',(-23.6,6.94296811495095,27.4515528255778));
#2294=CARTESIAN_POINT('Origin',(-23.6,6.94296811495095,28.7515528255778));
#2295=CARTESIAN_POINT('',(-23.6,-7.,35.0553808661459));
#2296=CARTESIAN_POINT('Origin',(-23.6,-7.,36.3553808661459));
#2297=CARTESIAN_POINT('Origin',(-25.6,-7.,36.3553808661459));
#2298=CARTESIAN_POINT('',(-26.1,-7.,35.0553808661459));
#2299=CARTESIAN_POINT('Origin',(-26.1,-7.,36.3553808661459));
#2300=CARTESIAN_POINT('',(-25.6,-7.,35.0553808661459));
#2301=CARTESIAN_POINT('Origin',(-25.6,6.94296811495095,28.7515528255778));
#2302=CARTESIAN_POINT('',(-26.1,6.94296811495095,27.4515528255778));
#2303=CARTESIAN_POINT('Origin',(-26.1,6.94296811495095,28.7515528255778));
#2304=CARTESIAN_POINT('',(-25.6,6.94296811495095,27.4515528255778));
#2305=CARTESIAN_POINT('Origin',(-25.6,-7.05545679829456,28.9615527023092));
#2306=CARTESIAN_POINT('',(-26.1,-7.05545679829456,27.6615527023092));
#2307=CARTESIAN_POINT('Origin',(-26.1,-7.05545679829456,28.9615527023092));
#2308=CARTESIAN_POINT('',(-25.6,-7.05545679829456,27.6615527023092));
#2309=CARTESIAN_POINT('Origin',(-25.6,7.00000000000003,36.3553808661459));
#2310=CARTESIAN_POINT('',(-26.1,7.00000000000003,35.0553808661459));
#2311=CARTESIAN_POINT('Origin',(-26.1,7.00000000000003,36.3553808661459));
#2312=CARTESIAN_POINT('',(-25.6,7.00000000000003,35.0553808661459));
#2313=CARTESIAN_POINT('Origin',(-26.1,-7.05545679829456,28.9615527023091));
#2314=CARTESIAN_POINT('',(-26.1,-7.05545679829457,26.4615527023091));
#2315=CARTESIAN_POINT('Origin',(-26.1,-7.05545679829457,28.9615527023091));
#2316=CARTESIAN_POINT('Origin',(-26.1,6.94296811495095,28.7515528255777));
#2317=CARTESIAN_POINT('',(-26.0999999999999,6.94296811495095,26.2515528255777));
#2318=CARTESIAN_POINT('Origin',(-26.0999999999999,6.94296811495095,28.7515528255777));
#2319=CARTESIAN_POINT('Origin',(-26.1,7.,36.3553808661458));
#2320=CARTESIAN_POINT('',(-26.0999999999999,6.99999999999999,33.8553808661458));
#2321=CARTESIAN_POINT('Origin',(-26.0999999999999,6.99999999999999,36.3553808661458));
#2322=CARTESIAN_POINT('Origin',(-26.1,-7.,36.3553808661458));
#2323=CARTESIAN_POINT('',(-26.1,-7.00000000000001,33.8553808661458));
#2324=CARTESIAN_POINT('Origin',(-26.1,-7.00000000000001,36.3553808661458));
#2325=CARTESIAN_POINT('Origin',(-23.6,-15.,1.75000000000094));
#2326=CARTESIAN_POINT('',(-18.6,-15.,15.0000000000009));
#2327=CARTESIAN_POINT('',(-18.6,-15.,-11.4999999999991));
#2328=CARTESIAN_POINT('',(-18.6,-15.,15.0000000000009));
#2329=CARTESIAN_POINT('',(-18.6,-15.,15.0000000000009));
#2330=CARTESIAN_POINT('Origin',(-23.6,14.,15.0000000000005));
#2331=CARTESIAN_POINT('',(-27.0989961030719,14.,16.7320508089655));
#2332=CARTESIAN_POINT('',(-28.6,14.,16.7320508075699));
#2333=CARTESIAN_POINT('',(-27.0970590019622,13.9999994368413,16.8144095690088));
#2334=CARTESIAN_POINT('Ctrl Pts',(-27.0970646000485,14.,16.8144095711807));
#2335=CARTESIAN_POINT('Ctrl Pts',(-27.0970689343724,14.,16.8006833173766));
#2336=CARTESIAN_POINT('Ctrl Pts',(-27.0972319746357,14.0000000000101,16.7869575857205));
#2337=CARTESIAN_POINT('Ctrl Pts',(-27.0978756331235,14.0000000000101,16.7595018993183));
#2338=CARTESIAN_POINT('Ctrl Pts',(-27.0983564775176,14.,16.7457728834289));
#2339=CARTESIAN_POINT('Ctrl Pts',(-27.0989961031366,14.,16.7320508089685));
#2340=CARTESIAN_POINT('',(-27.0970557664525,14.,40.));
#2341=CARTESIAN_POINT('Origin',(1.88541385123393E-22,-2.36760365623923E-5,
40.));
#2342=CARTESIAN_POINT('Ctrl Pts',(-28.6000000100974,10.5967255218188,16.9112976200366));
#2343=CARTESIAN_POINT('Ctrl Pts',(-28.5241931923379,10.8013236441493,16.9412131218891));
#2344=CARTESIAN_POINT('Ctrl Pts',(-28.4457191022941,11.006369262971,16.9628251837673));
#2345=CARTESIAN_POINT('Ctrl Pts',(-28.3647453328163,11.2112347878603,16.9772641759983));
#2346=CARTESIAN_POINT('Ctrl Pts',(-28.2827980533229,11.4185633157889,16.9918767615256));
#2347=CARTESIAN_POINT('Ctrl Pts',(-28.1982905355185,11.6257071538581,16.9991427636321));
#2348=CARTESIAN_POINT('Ctrl Pts',(-28.1114480172118,11.8320338168688,17.0002338145174));
#2349=CARTESIAN_POINT('Ctrl Pts',(-28.0246054989052,12.0383604798794,17.0013248654026));
#2350=CARTESIAN_POINT('Ctrl Pts',(-27.9354280455561,12.2438697777261,16.9962409650667));
#2351=CARTESIAN_POINT('Ctrl Pts',(-27.8441921662833,12.4479503256597,16.9861537457091));
#2352=CARTESIAN_POINT('Ctrl Pts',(-27.6524274302011,12.8768983746725,16.9649518570076));
#2353=CARTESIAN_POINT('Ctrl Pts',(-27.4515817888664,13.2995467890906,16.9216462994454));
#2354=CARTESIAN_POINT('Ctrl Pts',(-27.2421880978928,13.715452319307,16.8597744985535));
#2355=CARTESIAN_POINT('Ctrl Pts',(-27.1942565354056,13.810655769887,16.8456116454281));
#2356=CARTESIAN_POINT('Ctrl Pts',(-27.1458771896361,13.9055060860068,16.8304759554222));
#2357=CARTESIAN_POINT('Ctrl Pts',(-27.0970566578256,13.9999982747467,16.8144098573884));
#2358=CARTESIAN_POINT('Origin',(-23.6,0.,15.0000000000009));
#2359=CARTESIAN_POINT('',(-18.6,15.,15.000000000001));
#2360=CARTESIAN_POINT('',(-18.6,0.,15.0000000000009));
#2361=CARTESIAN_POINT('',(-28.6,15.,15.000000000001));
#2362=CARTESIAN_POINT('Origin',(-23.6,-14.,15.0000000000005));
#2363=CARTESIAN_POINT('',(-27.099092688145,-14.,16.7320508100083));
#2364=CARTESIAN_POINT('',(-18.6,-14.,16.7320508075698));
#2365=CARTESIAN_POINT('',(-27.0970919935081,-13.9999772343588,16.8138231936838));
#2366=CARTESIAN_POINT('',(-27.0970802314251,-14.,40.));
#2367=CARTESIAN_POINT('Ctrl Pts',(-27.0990926882572,-14.,16.7320508100135));
#2368=CARTESIAN_POINT('Ctrl Pts',(-27.0984619131499,-14.,16.7456681449883));
#2369=CARTESIAN_POINT('Ctrl Pts',(-27.0979880357632,-14.0000000000045,16.7592922941396));
#2370=CARTESIAN_POINT('Ctrl Pts',(-27.0973542697806,-14.0000000000045,16.786552470593));
#2371=CARTESIAN_POINT('Ctrl Pts',(-27.0971944870121,-14.,16.8001875755751));
#2372=CARTESIAN_POINT('Ctrl Pts',(-27.0971919217549,-14.,16.8138231790572));
#2373=CARTESIAN_POINT('Origin',(1.88541385123393E-22,-2.36760365623923E-5,
40.));
#2374=CARTESIAN_POINT('Ctrl Pts',(-27.0970919935081,-13.9999772343588,16.8138231936838));
#2375=CARTESIAN_POINT('Ctrl Pts',(-27.2460139792382,-13.7117367962478,16.8625623740299));
#2376=CARTESIAN_POINT('Ctrl Pts',(-27.3908651210176,-13.4201068955352,16.9027244733175));
#2377=CARTESIAN_POINT('Ctrl Pts',(-27.5316472119927,-13.1247901857385,16.9336322813339));
#2378=CARTESIAN_POINT('Ctrl Pts',(-27.5424251476997,-13.1021814541213,16.9359985082122));
#2379=CARTESIAN_POINT('Ctrl Pts',(-27.5531792101614,-13.0795511066021,16.9383104951106));
#2380=CARTESIAN_POINT('Ctrl Pts',(-27.5639093880225,-13.0568990062488,16.9405679381592));
#2381=CARTESIAN_POINT('Ctrl Pts',(-27.6626316795982,-12.8484898554565,16.9613373935902));
#2382=CARTESIAN_POINT('Ctrl Pts',(-27.7593292187307,-12.638235503145,16.9774898221411));
#2383=CARTESIAN_POINT('Ctrl Pts',(-27.853711533112,-12.4266824373451,16.9879136628641));
#2384=CARTESIAN_POINT('Ctrl Pts',(-27.9480607755992,-12.2152035004817,16.9983338510368));
#2385=CARTESIAN_POINT('Ctrl Pts',(-28.0400963211882,-12.0024269309479,17.0030294653127));
#2386=CARTESIAN_POINT('Ctrl Pts',(-28.1295752649436,-11.7889205520676,17.0008901128194));
#2387=CARTESIAN_POINT('Ctrl Pts',(-28.2193354112924,-11.5747431935698,16.9987440370519));
#2388=CARTESIAN_POINT('Ctrl Pts',(-28.3065227839382,-11.3598316121759,16.9897199669509));
#2389=CARTESIAN_POINT('Ctrl Pts',(-28.3909410862191,-11.1447784233899,16.9726970079217));
#2390=CARTESIAN_POINT('Ctrl Pts',(-28.4626557249736,-10.9620874508154,16.9582357439029));
#2391=CARTESIAN_POINT('Ctrl Pts',(-28.5323728150731,-10.7792946783431,16.9380018718606));
#2392=CARTESIAN_POINT('Ctrl Pts',(-28.6000000217571,-10.596772842423,16.9113081993463));
#2393=CARTESIAN_POINT('Ctrl Pts',(-27.6,-15.,15.0000000000009));
#2394=CARTESIAN_POINT('Ctrl Pts',(-28.0780989336016,-14.5219010663984,15.0000000000009));
#2395=CARTESIAN_POINT('Ctrl Pts',(-29.1887148376253,-13.4112851623746,15.0000000000009));
#2396=CARTESIAN_POINT('Ctrl Pts',(-30.2944517344859,-12.3055482655141,15.0000000000009));
#2397=CARTESIAN_POINT('Ctrl Pts',(-30.899896507595,-11.700103492405,15.0000000000009));
#2398=CARTESIAN_POINT('Ctrl Pts',(-27.45178016801,-14.9393855699623,15.1014089074556));
#2399=CARTESIAN_POINT('Ctrl Pts',(-27.9043820822499,-14.4460104762045,15.0957727634058));
#2400=CARTESIAN_POINT('Ctrl Pts',(-28.9526841912433,-13.3012270093325,15.0640877955596));
#2401=CARTESIAN_POINT('Ctrl Pts',(-29.9976149974146,-12.1783187989278,14.9752396716175));
#2402=CARTESIAN_POINT('Ctrl Pts',(-30.5784578236545,-11.5941767538092,14.9059741901005));
#2403=CARTESIAN_POINT('Ctrl Pts',(-27.177166170983,-14.8399361383576,15.3489583148292));
#2404=CARTESIAN_POINT('Ctrl Pts',(-27.5801676362936,-14.3173808281435,15.3460642375716));
#2405=CARTESIAN_POINT('Ctrl Pts',(-28.502431433526,-13.1027026341576,15.2906768718494));
#2406=CARTESIAN_POINT('Ctrl Pts',(-29.3999300932316,-11.9192466603674,15.0814025183944));
#2407=CARTESIAN_POINT('Ctrl Pts',(-29.8973428283325,-11.3430397677365,14.8992665126171));
#2408=CARTESIAN_POINT('Ctrl Pts',(-26.8108530228734,-14.7556871094815,15.9038698843317));
#2409=CARTESIAN_POINT('Ctrl Pts',(-27.1474111637223,-14.1939710110019,15.9462050959059));
#2410=CARTESIAN_POINT('Ctrl Pts',(-27.8940984290696,-12.8738605764929,15.9700026022243));
#2411=CARTESIAN_POINT('Ctrl Pts',(-28.5530582014318,-11.5455365750145,15.7614138638402));
#2412=CARTESIAN_POINT('Ctrl Pts',(-28.885447581599,-10.88218862107,15.5224663653773));
#2413=CARTESIAN_POINT('Ctrl Pts',(-26.6784332517738,-14.7822785893641,16.3692643026305));
#2414=CARTESIAN_POINT('Ctrl Pts',(-26.9966966205201,-14.2075330331156,16.4677782055826));
#2415=CARTESIAN_POINT('Ctrl Pts',(-27.6973897731668,-12.8438222372104,16.6213912535853));
#2416=CARTESIAN_POINT('Ctrl Pts',(-28.2940068246249,-11.4227561826849,16.5549791348214));
#2417=CARTESIAN_POINT('Ctrl Pts',(-28.5804937187299,-10.6494877436653,16.3871989725048));
#2418=CARTESIAN_POINT('Ctrl Pts',(-26.6528597735843,-14.8282454180214,16.6486722211034));
#2419=CARTESIAN_POINT('Ctrl Pts',(-26.973636806224,-14.2516674966566,16.7810331806132));
#2420=CARTESIAN_POINT('Ctrl Pts',(-27.6825745949079,-12.8760645900409,17.0125688310815));
#2421=CARTESIAN_POINT('Ctrl Pts',(-28.2971123254606,-11.4152191467623,17.0321829037813));
#2422=CARTESIAN_POINT('Ctrl Pts',(-28.6040641158595,-10.5857976295849,16.9096952434684));
#2423=CARTESIAN_POINT('Ctrl Pts',(-27.0990926882572,-14.,16.7320508100135));
#2424=CARTESIAN_POINT('Ctrl Pts',(-27.1082775805076,-13.9999999997577,16.5337650005494));
#2425=CARTESIAN_POINT('Ctrl Pts',(-27.1350710738403,-14.029511588557,16.3382590565691));
#2426=CARTESIAN_POINT('Ctrl Pts',(-27.2133750653285,-14.1406437144279,15.971577471676));
#2427=CARTESIAN_POINT('Ctrl Pts',(-27.2638924119196,-14.2194759528485,15.8028225695959));
#2428=CARTESIAN_POINT('Ctrl Pts',(-27.3706871268088,-14.4063864885628,15.5128622500417));
#2429=CARTESIAN_POINT('Ctrl Pts',(-27.4254810878718,-14.5099154655572,15.3885303807468));
#2430=CARTESIAN_POINT('Ctrl Pts',(-27.5305712275078,-14.7475897779549,15.1637345142187));
#2431=CARTESIAN_POINT('Ctrl Pts',(-27.5763851534006,-14.8750232469781,15.0721553620006));
#2432=CARTESIAN_POINT('Ctrl Pts',(-27.6,-15.,15.0000000000009));
#2433=CARTESIAN_POINT('Origin',(-18.6,-16.,16.7320508075698));
#2434=CARTESIAN_POINT('Ctrl Pts',(-30.8989438958075,11.7010561041925,15.0000000000009));
#2435=CARTESIAN_POINT('Ctrl Pts',(-30.4449760976793,12.1550239023206,15.0000000000009));
#2436=CARTESIAN_POINT('Ctrl Pts',(-29.3494616789592,13.2505383210408,15.000000000001));
#2437=CARTESIAN_POINT('Ctrl Pts',(-28.237274366386,14.362725633614,15.0000000000009));
#2438=CARTESIAN_POINT('Ctrl Pts',(-27.5999999999999,15.,15.0000000000009));
#2439=CARTESIAN_POINT('Ctrl Pts',(-30.5775431353442,11.5950961674396,14.9060795706562));
#2440=CARTESIAN_POINT('Ctrl Pts',(-30.1420293859669,12.0331188523048,14.9580005363858));
#2441=CARTESIAN_POINT('Ctrl Pts',(-29.1033451569356,13.133875389303,15.0555085568972));
#2442=CARTESIAN_POINT('Ctrl Pts',(-28.055066306865,14.2817468590857,15.0938948629538));
#2443=CARTESIAN_POINT('Ctrl Pts',(-27.4517775050054,14.9393829993891,15.1014082935494));
#2444=CARTESIAN_POINT('Ctrl Pts',(-29.8965554928644,11.343945151171,14.8995441773542));
#2445=CARTESIAN_POINT('Ctrl Pts',(-29.5235963397411,11.7760568161303,15.0360596621744));
#2446=CARTESIAN_POINT('Ctrl Pts',(-28.6325070721047,12.9216752167213,15.2731072873974));
#2447=CARTESIAN_POINT('Ctrl Pts',(-27.7143333085607,14.1433975496334,15.345098175952));
#2448=CARTESIAN_POINT('Ctrl Pts',(-27.177158323132,14.8399285653634,15.348958143647));
#2449=CARTESIAN_POINT('Ctrl Pts',(-28.8849137100038,10.8832251530468,15.5228307160813));
#2450=CARTESIAN_POINT('Ctrl Pts',(-28.6356610764532,11.3806710667054,15.70189520068));
#2451=CARTESIAN_POINT('Ctrl Pts',(-27.9951702168576,12.6738834777765,15.9612629217791));
#2452=CARTESIAN_POINT('Ctrl Pts',(-27.2594488302376,14.0069427286546,15.9603009039963));
#2453=CARTESIAN_POINT('Ctrl Pts',(-26.810838326741,14.7556723244199,15.9038753273643));
#2454=CARTESIAN_POINT('Ctrl Pts',(-28.5800273768747,10.6506912720136,16.3874541111515));
#2455=CARTESIAN_POINT('Ctrl Pts',(-28.3651845559483,11.230502703446,16.5131478674895));
#2456=CARTESIAN_POINT('Ctrl Pts',(-27.7919610774154,12.6385766799557,16.6331723767214));
#2457=CARTESIAN_POINT('Ctrl Pts',(-27.102641657514,14.016163587189,16.5005835901866));
#2458=CARTESIAN_POINT('Ctrl Pts',(-26.6784169020153,14.7822607408946,16.369276610797));
#2459=CARTESIAN_POINT('Ctrl Pts',(-28.6035691260299,10.5870877048952,16.909882222433));
#2460=CARTESIAN_POINT('Ctrl Pts',(-28.3733898526468,11.2089710988349,17.0016113232036));
#2461=CARTESIAN_POINT('Ctrl Pts',(-27.7777164511581,12.6694940653581,17.0362397653852));
#2462=CARTESIAN_POINT('Ctrl Pts',(-27.0804192227471,14.0596869453232,16.8251108888047));
#2463=CARTESIAN_POINT('Ctrl Pts',(-26.6528438883054,14.8282266187704,16.6486886601241));
#2464=CARTESIAN_POINT('Ctrl Pts',(-27.5999999999997,15.,15.000000000001));
#2465=CARTESIAN_POINT('Ctrl Pts',(-27.575507595809,14.8704043253977,15.0748220976185));
#2466=CARTESIAN_POINT('Ctrl Pts',(-27.5271884299044,14.73835846253,15.170423261677));
#2467=CARTESIAN_POINT('Ctrl Pts',(-27.4171264141491,14.4931645680379,15.4065333317543));
#2468=CARTESIAN_POINT('Ctrl Pts',(-27.3601175325473,14.3871255556253,15.5375097077695));
#2469=CARTESIAN_POINT('Ctrl Pts',(-27.2545853325677,14.2051370722469,15.8319747107544));
#2470=CARTESIAN_POINT('Ctrl Pts',(-27.2069540677541,14.1313038333248,15.9963698065787));
#2471=CARTESIAN_POINT('Ctrl Pts',(-27.1331350471354,14.027480934254,16.3518923544739));
#2472=CARTESIAN_POINT('Ctrl Pts',(-27.1079150467202,13.9999999998662,16.5407101193949));
#2473=CARTESIAN_POINT('Ctrl Pts',(-27.0989961031366,14.,16.7320508089685));
#2474=CARTESIAN_POINT('Origin',(-28.6,16.,16.7320508075699));
#2475=CARTESIAN_POINT('',(-28.6,15.,15.000000000001));
#2476=CARTESIAN_POINT('Origin',(-28.6,6.94296811495095,28.7515528255777));
#2477=CARTESIAN_POINT('',(-28.6,6.94296811495095,26.2515528255777));
#2478=CARTESIAN_POINT('Origin',(-28.6,-7.05545679829456,28.9615527023091));
#2479=CARTESIAN_POINT('',(-28.6,-7.05545679829456,26.4615527023091));
#2480=CARTESIAN_POINT('Origin',(-28.6,7.,36.3553808661458));
#2481=CARTESIAN_POINT('',(-28.6,7.,33.8553808661458));
#2482=CARTESIAN_POINT('Origin',(-28.6,-7.,36.3553808661458));
#2483=CARTESIAN_POINT('',(-28.6,-7.,33.8553808661458));
#2484=CARTESIAN_POINT('Origin',(-23.6,15.,1.75000000000096));
#2485=CARTESIAN_POINT('',(-18.6,15.,-2.49999999999906));
#2486=CARTESIAN_POINT('Origin',(-18.6,0.,15.0000000000009));
#2487=CARTESIAN_POINT('',(0.0999999999999843,-2.79776809358756E-13,1.77635683940025E-13));
#2488=CARTESIAN_POINT('',(-0.0331656749629829,-0.00235707661488948,2.66453525910038E-13));
#2489=CARTESIAN_POINT('',(0.,0.,0.));
#2490=CARTESIAN_POINT('Origin',(-23.5999999999999,677.749973272205,-202.8));
#2491=CARTESIAN_POINT('',(-26.9927768115838,677.749973272205,-202.8));
#2492=CARTESIAN_POINT('',(-26.9927768115838,677.749973272205,-217.8));
#2493=CARTESIAN_POINT('',(-26.9927768115839,677.749973272205,-202.8));
#2494=CARTESIAN_POINT('',(-23.3999999999999,677.749973272205,-202.8));
#2495=CARTESIAN_POINT('',(-11.7999999999999,677.749973272205,-202.8));
#2496=CARTESIAN_POINT('',(-23.3999999999999,677.749973272205,-217.8));
#2497=CARTESIAN_POINT('',(-23.3999999999999,677.749973272205,-202.8));
#2498=CARTESIAN_POINT('',(-11.7999999999999,677.749973272205,-217.8));
#2499=CARTESIAN_POINT('Origin',(6.03695395006983E-14,691.949973272206,-202.8));
#2500=CARTESIAN_POINT('',(-23.3999999999999,706.149973272206,-202.8));
#2501=CARTESIAN_POINT('',(-23.3999999999999,684.899973272205,-202.8));
#2502=CARTESIAN_POINT('',(27.0439184454383,677.847616195586,-202.8));
#2503=CARTESIAN_POINT('Origin',(5.86368515955783E-14,691.949973272206,-202.8));
#2504=CARTESIAN_POINT('',(23.4668343250346,677.847616195586,-202.8));
#2505=CARTESIAN_POINT('',(13.5479149345821,677.847616195588,-202.8));
#2506=CARTESIAN_POINT('',(23.4668343250394,706.047616195586,-202.8));
#2507=CARTESIAN_POINT('',(23.4668343250359,684.948794733894,-202.8));
#2508=CARTESIAN_POINT('',(27.0463761713998,706.047616195586,-202.8));
#2509=CARTESIAN_POINT('',(11.783417162521,706.047616195588,-202.8));
#2510=CARTESIAN_POINT('',(-26.9927768115838,706.149973272206,-202.8));
#2511=CARTESIAN_POINT('Origin',(5.86368515955783E-14,691.949973272206,-202.8));
#2512=CARTESIAN_POINT('',(-13.548523904839,706.149973272206,-202.8));
#2513=CARTESIAN_POINT('',(-14.4276695296634,709.62764280187,-202.8));
#2514=CARTESIAN_POINT('Origin',(-17.6776695296634,709.62764280187,-202.8));
#2515=CARTESIAN_POINT('',(20.9276695296637,674.272303742542,-202.8));
#2516=CARTESIAN_POINT('Origin',(17.6776695296636,674.272303742542,-202.8));
#2517=CARTESIAN_POINT('',(-14.4276695296637,674.272303742542,-202.8));
#2518=CARTESIAN_POINT('Origin',(-17.6776695296637,674.272303742542,-202.8));
#2519=CARTESIAN_POINT('',(20.9276695296638,709.627642801869,-202.8));
#2520=CARTESIAN_POINT('Origin',(17.6776695296638,709.627642801869,-202.8));
#2521=CARTESIAN_POINT('Origin',(5.86368515955783E-14,691.949973272206,-202.8));
#2522=CARTESIAN_POINT('',(27.0439184454383,677.847616195586,-217.8));
#2523=CARTESIAN_POINT('Origin',(5.86368515955783E-14,691.949973272206,-217.8));
#2524=CARTESIAN_POINT('',(27.0439184454378,677.847616195585,-202.8));
#2525=CARTESIAN_POINT('Origin',(-27.0970478096781,706.149973272206,-202.8));
#2526=CARTESIAN_POINT('',(-26.9927768115838,706.149973272206,-217.8));
#2527=CARTESIAN_POINT('',(-26.9927768115839,706.149973272206,-202.8));
#2528=CARTESIAN_POINT('',(-23.3999999999999,706.149973272206,-217.8));
#2529=CARTESIAN_POINT('',(-13.548523904839,706.149973272206,-217.8));
#2530=CARTESIAN_POINT('',(-23.3999999999999,706.149973272206,-202.8));
#2531=CARTESIAN_POINT('Origin',(6.03695395006983E-14,691.949973272206,-217.8));
#2532=CARTESIAN_POINT('',(-23.3999999999999,684.899973272205,-217.8));
#2533=CARTESIAN_POINT('',(27.0463761713998,706.047616195586,-217.8));
#2534=CARTESIAN_POINT('Origin',(5.86368515955783E-14,691.949973272206,-217.8));
#2535=CARTESIAN_POINT('',(23.4668343250394,706.047616195586,-217.8));
#2536=CARTESIAN_POINT('',(11.783417162521,706.047616195588,-217.8));
#2537=CARTESIAN_POINT('',(23.4668343250346,677.847616195586,-217.8));
#2538=CARTESIAN_POINT('',(23.4668343250359,684.948794733894,-217.8));
#2539=CARTESIAN_POINT('',(13.5479149345821,677.847616195588,-217.8));
#2540=CARTESIAN_POINT('',(22.7776695296636,674.272303742542,-217.8));
#2541=CARTESIAN_POINT('Origin',(17.6776695296636,674.272303742542,-217.8));
#2542=CARTESIAN_POINT('',(-12.5776695296634,709.62764280187,-217.8));
#2543=CARTESIAN_POINT('Origin',(-17.6776695296634,709.62764280187,-217.8));
#2544=CARTESIAN_POINT('',(-12.5776695296637,674.272303742542,-217.8));
#2545=CARTESIAN_POINT('Origin',(-17.6776695296637,674.272303742542,-217.8));
#2546=CARTESIAN_POINT('',(22.7776695296638,709.627642801869,-217.8));
#2547=CARTESIAN_POINT('Origin',(17.6776695296638,709.627642801869,-217.8));
#2548=CARTESIAN_POINT('',(21.7500000000001,701.949973272206,-217.8));
#2549=CARTESIAN_POINT('',(19.2500000000001,701.949973272206,-217.8));
#2550=CARTESIAN_POINT('',(9.62500000000006,701.949973272206,-217.8));
#2551=CARTESIAN_POINT('',(19.2500000000001,681.949973272206,-217.8));
#2552=CARTESIAN_POINT('',(19.2500000000001,686.949973272206,-217.8));
#2553=CARTESIAN_POINT('',(21.7500000000001,681.949973272206,-217.8));
#2554=CARTESIAN_POINT('',(10.8750000000001,681.949973272206,-217.8));
#2555=CARTESIAN_POINT('',(21.7500000000001,696.949973272206,-217.8));
#2556=CARTESIAN_POINT('',(-19.2499999999999,701.949973272206,-217.8));
#2557=CARTESIAN_POINT('',(-21.7499999999999,701.949973272206,-217.8));
#2558=CARTESIAN_POINT('',(-10.8749999999999,701.949973272206,-217.8));
#2559=CARTESIAN_POINT('',(-21.7499999999999,681.949973272206,-217.8));
#2560=CARTESIAN_POINT('',(-21.7499999999999,686.949973272206,-217.8));
#2561=CARTESIAN_POINT('',(-19.2499999999999,681.949973272206,-217.8));
#2562=CARTESIAN_POINT('',(-9.62499999999994,681.949973272206,-217.8));
#2563=CARTESIAN_POINT('',(-19.2499999999999,696.949973272206,-217.8));
#2564=CARTESIAN_POINT('Origin',(5.86368515955783E-14,691.949973272206,-202.8));
#2565=CARTESIAN_POINT('',(27.0463761713998,706.047616195586,-202.8));
#2566=CARTESIAN_POINT('Origin',(-23.3999999999999,705.949973272206,-202.8));
#2567=CARTESIAN_POINT('',(-23.3999999999999,698.949973272206,-207.494619133855));
#2568=CARTESIAN_POINT('Origin',(-23.3999999999999,698.949973272206,-206.444619133855));
#2569=CARTESIAN_POINT('',(-23.3999999999999,684.949973272206,-207.494619133855));
#2570=CARTESIAN_POINT('Origin',(-23.3999999999999,684.949973272206,-206.444619133855));
#2571=CARTESIAN_POINT('',(-23.3999999999999,698.892941387156,-215.098447174423));
#2572=CARTESIAN_POINT('Origin',(-23.3999999999999,698.892941387156,-214.048447174423));
#2573=CARTESIAN_POINT('',(-23.3999999999999,684.894516473911,-214.888447297691));
#2574=CARTESIAN_POINT('Origin',(-23.3999999999999,684.894516473911,-213.838447297691));
#2575=CARTESIAN_POINT('Origin',(27.0958298691666,677.847616195585,-202.8));
#2576=CARTESIAN_POINT('',(23.4668343250346,677.847616195586,-202.8));
#2577=CARTESIAN_POINT('Origin',(23.5668343250394,706.047616195586,-202.8));
#2578=CARTESIAN_POINT('',(23.4668343250394,706.047616195586,-202.8));
#2579=CARTESIAN_POINT('Origin',(23.4668343250346,677.947616195586,-202.8));
#2580=CARTESIAN_POINT('',(23.4668343250382,699.003072993881,-212.788447297691));
#2581=CARTESIAN_POINT('Origin',(23.4668343250382,699.003072993881,-213.838447297691));
#2582=CARTESIAN_POINT('',(23.4668343250358,685.004648080635,-212.998447174423));
#2583=CARTESIAN_POINT('Origin',(23.4668343250359,685.004648080635,-214.048447174423));
#2584=CARTESIAN_POINT('',(23.4668343250382,698.947616195586,-205.394619133854));
#2585=CARTESIAN_POINT('Origin',(23.4668343250382,698.947616195586,-206.444619133854));
#2586=CARTESIAN_POINT('',(23.4668343250358,684.947616195586,-205.394619133854));
#2587=CARTESIAN_POINT('Origin',(23.4668343250358,684.947616195586,-206.444619133854));
#2588=CARTESIAN_POINT('Origin',(-17.6776695296634,709.62764280187,-211.3));
#2589=CARTESIAN_POINT('',(-12.5776695296634,709.62764280187,-211.3));
#2590=CARTESIAN_POINT('Origin',(-17.6776695296634,709.62764280187,-211.3));
#2591=CARTESIAN_POINT('',(-14.4276695296634,709.62764280187,-211.3));
#2592=CARTESIAN_POINT('Origin',(-17.6776695296634,709.62764280187,-211.3));
#2593=CARTESIAN_POINT('Origin',(17.6776695296636,674.272303742542,-211.3));
#2594=CARTESIAN_POINT('',(22.7776695296636,674.272303742542,-211.3));
#2595=CARTESIAN_POINT('Origin',(17.6776695296636,674.272303742542,-211.3));
#2596=CARTESIAN_POINT('',(20.9276695296637,674.272303742542,-211.3));
#2597=CARTESIAN_POINT('Origin',(17.6776695296636,674.272303742542,-211.3));
#2598=CARTESIAN_POINT('Origin',(17.6776695296638,709.627642801869,-211.3));
#2599=CARTESIAN_POINT('',(22.7776695296638,709.627642801869,-211.3));
#2600=CARTESIAN_POINT('Origin',(17.6776695296638,709.627642801869,-211.3));
#2601=CARTESIAN_POINT('',(20.9276695296638,709.627642801869,-211.3));
#2602=CARTESIAN_POINT('Origin',(17.6776695296638,709.627642801869,-211.3));
#2603=CARTESIAN_POINT('Origin',(-17.6776695296637,674.272303742542,-211.3));
#2604=CARTESIAN_POINT('',(-12.5776695296637,674.272303742542,-211.3));
#2605=CARTESIAN_POINT('Origin',(-17.6776695296637,674.272303742542,-211.3));
#2606=CARTESIAN_POINT('',(-14.4276695296637,674.272303742542,-211.3));
#2607=CARTESIAN_POINT('Origin',(-17.6776695296637,674.272303742542,-211.3));
#2608=CARTESIAN_POINT('Origin',(-18.9999999999999,691.949973272206,-223.));
#2609=CARTESIAN_POINT('',(-19.2499999999999,681.949973272206,-223.));
#2610=CARTESIAN_POINT('',(-19.2499999999999,701.949973272206,-223.));
#2611=CARTESIAN_POINT('',(-19.2499999999999,696.949973272206,-223.));
#2612=CARTESIAN_POINT('',(-16.2499999999999,681.949973272206,-223.));
#2613=CARTESIAN_POINT('',(-16.2499999999999,681.949973272206,-223.));
#2614=CARTESIAN_POINT('',(-16.2499999999999,701.949973272206,-223.));
#2615=CARTESIAN_POINT('',(-16.2499999999999,701.949973272206,-223.));
#2616=CARTESIAN_POINT('',(-21.7499999999999,701.949973272206,-223.));
#2617=CARTESIAN_POINT('Origin',(-19.2499999999999,701.949973272206,-217.8));
#2618=CARTESIAN_POINT('',(-19.2499999999999,701.949973272206,-217.8));
#2619=CARTESIAN_POINT('',(-19.2499999999999,681.949973272206,-217.8));
#2620=CARTESIAN_POINT('Origin',(19.0000000000001,691.949973272206,-223.));
#2621=CARTESIAN_POINT('',(19.2500000000001,701.949973272206,-223.));
#2622=CARTESIAN_POINT('',(19.2500000000001,681.949973272206,-223.));
#2623=CARTESIAN_POINT('',(19.2500000000001,686.949973272206,-223.));
#2624=CARTESIAN_POINT('',(16.2500000000001,701.949973272206,-223.));
#2625=CARTESIAN_POINT('',(21.7500000000001,701.949973272206,-223.));
#2626=CARTESIAN_POINT('',(16.2500000000001,681.949973272206,-223.));
#2627=CARTESIAN_POINT('',(16.2500000000001,701.949973272206,-223.));
#2628=CARTESIAN_POINT('',(16.2500000000001,681.949973272206,-223.));
#2629=CARTESIAN_POINT('Origin',(19.2500000000001,681.949973272206,-217.8));
#2630=CARTESIAN_POINT('',(19.2500000000001,681.949973272206,-217.8));
#2631=CARTESIAN_POINT('',(19.2500000000001,701.949973272206,-217.8));
#2632=CARTESIAN_POINT('Origin',(-23.4999999999999,698.949973272206,-206.444619133855));
#2633=CARTESIAN_POINT('',(-18.4999999999999,698.949973272206,-207.494619133855));
#2634=CARTESIAN_POINT('',(-23.4999999999999,698.949973272206,-207.494619133855));
#2635=CARTESIAN_POINT('Origin',(-18.4999999999999,698.949973272206,-206.444619133855));
#2636=CARTESIAN_POINT('Origin',(-18.4999999999999,698.949973272206,-206.444619133855));
#2637=CARTESIAN_POINT('Origin',(-23.4999999999999,684.949973272206,-206.444619133855));
#2638=CARTESIAN_POINT('',(-18.4999999999999,684.949973272206,-207.494619133855));
#2639=CARTESIAN_POINT('',(-23.4999999999999,684.949973272206,-207.494619133855));
#2640=CARTESIAN_POINT('Origin',(-18.4999999999999,684.949973272206,-206.444619133855));
#2641=CARTESIAN_POINT('Origin',(-18.4999999999999,684.949973272206,-206.444619133855));
#2642=CARTESIAN_POINT('Origin',(-23.4999999999999,698.892941387156,-214.048447174423));
#2643=CARTESIAN_POINT('',(-18.4999999999999,698.892941387156,-215.098447174423));
#2644=CARTESIAN_POINT('',(-23.4999999999999,698.892941387156,-215.098447174423));
#2645=CARTESIAN_POINT('Origin',(-18.4999999999999,698.892941387156,-214.048447174423));
#2646=CARTESIAN_POINT('Origin',(-18.4999999999999,698.892941387156,-214.048447174423));
#2647=CARTESIAN_POINT('Origin',(-23.4999999999999,684.894516473911,-213.838447297691));
#2648=CARTESIAN_POINT('',(-18.4999999999999,684.894516473911,-214.888447297691));
#2649=CARTESIAN_POINT('',(-23.4999999999999,684.894516473911,-214.888447297691));
#2650=CARTESIAN_POINT('Origin',(-18.4999999999999,684.894516473911,-213.838447297691));
#2651=CARTESIAN_POINT('Origin',(-18.4999999999999,684.894516473911,-213.838447297691));
#2652=CARTESIAN_POINT('Origin',(23.5668343250382,699.003072993881,-213.838447297691));
#2653=CARTESIAN_POINT('',(18.5668343250382,699.003072993882,-212.788447297691));
#2654=CARTESIAN_POINT('',(23.5668343250382,699.003072993881,-212.788447297691));
#2655=CARTESIAN_POINT('Origin',(18.5668343250382,699.003072993882,-213.838447297691));
#2656=CARTESIAN_POINT('Origin',(18.5668343250382,699.003072993882,-213.838447297691));
#2657=CARTESIAN_POINT('Origin',(23.5668343250358,685.004648080635,-214.048447174423));
#2658=CARTESIAN_POINT('',(18.5668343250358,685.004648080636,-212.998447174423));
#2659=CARTESIAN_POINT('',(23.5668343250358,685.004648080635,-212.998447174423));
#2660=CARTESIAN_POINT('Origin',(18.5668343250358,685.004648080636,-214.048447174423));
#2661=CARTESIAN_POINT('Origin',(18.5668343250358,685.004648080636,-214.048447174423));
#2662=CARTESIAN_POINT('Origin',(23.5668343250382,698.947616195586,-206.444619133854));
#2663=CARTESIAN_POINT('',(18.5668343250382,698.947616195587,-205.394619133854));
#2664=CARTESIAN_POINT('',(23.5668343250382,698.947616195586,-205.394619133854));
#2665=CARTESIAN_POINT('Origin',(18.5668343250382,698.947616195587,-206.444619133854));
#2666=CARTESIAN_POINT('Origin',(18.5668343250382,698.947616195587,-206.444619133854));
#2667=CARTESIAN_POINT('Origin',(23.5668343250358,684.947616195586,-206.444619133854));
#2668=CARTESIAN_POINT('',(18.5668343250358,684.947616195587,-205.394619133854));
#2669=CARTESIAN_POINT('',(23.5668343250358,684.947616195586,-205.394619133854));
#2670=CARTESIAN_POINT('Origin',(18.5668343250358,684.947616195587,-206.444619133854));
#2671=CARTESIAN_POINT('Origin',(18.5668343250358,684.947616195587,-206.444619133854));
#2672=CARTESIAN_POINT('Origin',(17.6776695296636,674.272303742542,-217.8));
#2673=CARTESIAN_POINT('',(22.7776695296636,674.272303742542,-217.8));
#2674=CARTESIAN_POINT('Origin',(-17.6776695296634,709.62764280187,-217.8));
#2675=CARTESIAN_POINT('',(-12.5776695296634,709.62764280187,-217.8));
#2676=CARTESIAN_POINT('Origin',(-17.6776695296637,674.272303742542,-217.8));
#2677=CARTESIAN_POINT('',(-12.5776695296637,674.272303742542,-217.8));
#2678=CARTESIAN_POINT('Origin',(17.6776695296638,709.627642801869,-217.8));
#2679=CARTESIAN_POINT('',(22.7776695296638,709.627642801869,-217.8));
#2680=CARTESIAN_POINT('Origin',(-16.2499999999999,701.949973272206,-224.5));
#2681=CARTESIAN_POINT('',(-21.7499999999999,681.949973272206,-226.));
#2682=CARTESIAN_POINT('',(-16.2499999999999,681.949973272206,-224.5));
#2683=CARTESIAN_POINT('',(-16.7957692307692,681.949973272206,-224.648846153847));
#2684=CARTESIAN_POINT('',(-21.7499999999999,701.949973272206,-226.));
#2685=CARTESIAN_POINT('',(-21.7499999999999,681.949973272206,-226.));
#2686=CARTESIAN_POINT('',(-16.2499999999999,701.949973272206,-224.5));
#2687=CARTESIAN_POINT('',(-17.9592307692307,701.949973272206,-224.966153846154));
#2688=CARTESIAN_POINT('',(-16.2499999999999,701.949973272206,-224.5));
#2689=CARTESIAN_POINT('Origin',(-19.2499999999999,681.949973272206,-217.8));
#2690=CARTESIAN_POINT('',(-16.2499999999999,681.949973272206,-224.));
#2691=CARTESIAN_POINT('',(-21.7499999999999,681.949973272206,-217.8));
#2692=CARTESIAN_POINT('Origin',(-21.7499999999999,701.949973272206,-217.8));
#2693=CARTESIAN_POINT('',(-21.7499999999999,701.949973272206,-217.8));
#2694=CARTESIAN_POINT('',(-16.2499999999999,701.949973272206,-224.));
#2695=CARTESIAN_POINT('Origin',(-16.2499999999999,701.949973272206,-224.));
#2696=CARTESIAN_POINT('Origin',(16.2500000000001,681.949973272206,-224.499994982034));
#2697=CARTESIAN_POINT('',(21.7500000000001,701.949973272206,-226.));
#2698=CARTESIAN_POINT('',(16.2500000000001,701.949973272206,-224.499994982034));
#2699=CARTESIAN_POINT('',(16.7957667700683,701.949973272206,-224.648840962714));
#2700=CARTESIAN_POINT('',(21.7500000000001,681.949973272206,-226.));
#2701=CARTESIAN_POINT('',(21.7500000000001,681.949973272206,-226.));
#2702=CARTESIAN_POINT('',(16.2500000000001,681.949973272206,-224.499994982034));
#2703=CARTESIAN_POINT('',(17.9592277696174,681.949973272206,-224.966149569538));
#2704=CARTESIAN_POINT('',(16.2500000000001,681.949973272206,-224.499994982034));
#2705=CARTESIAN_POINT('Origin',(19.2500000000001,701.949973272206,-217.8));
#2706=CARTESIAN_POINT('',(16.2500000000001,701.949973272206,-224.));
#2707=CARTESIAN_POINT('',(21.7500000000001,701.949973272206,-217.8));
#2708=CARTESIAN_POINT('Origin',(21.7500000000001,681.949973272206,-217.8));
#2709=CARTESIAN_POINT('',(21.7500000000001,681.949973272206,-217.8));
#2710=CARTESIAN_POINT('',(16.2500000000001,681.949973272206,-224.));
#2711=CARTESIAN_POINT('Origin',(16.2500000000001,681.949973272206,-224.));
#2712=CARTESIAN_POINT('Origin',(21.7500000000001,701.949973272206,-217.8));
#2713=CARTESIAN_POINT('Origin',(-21.7499999999999,681.949973272206,-217.8));
#2714=CARTESIAN_POINT('Origin',(-17.6776695296634,709.62764280187,-202.8));
#2715=CARTESIAN_POINT('',(-14.4276695296634,709.62764280187,-202.8));
#2716=CARTESIAN_POINT('Origin',(17.6776695296636,674.272303742542,-202.8));
#2717=CARTESIAN_POINT('',(20.9276695296636,674.272303742542,-202.8));
#2718=CARTESIAN_POINT('Origin',(-17.6776695296637,674.272303742542,-202.8));
#2719=CARTESIAN_POINT('',(-14.4276695296637,674.272303742542,-202.8));
#2720=CARTESIAN_POINT('Origin',(17.6776695296638,709.627642801869,-202.8));
#2721=CARTESIAN_POINT('',(20.9276695296638,709.627642801869,-202.8));
#2722=CARTESIAN_POINT('',(-1.04083408558608E-15,-1.77635683940025E-14,39.9999999999999));
#2723=CARTESIAN_POINT('',(-4.75314232417645E-14,691.949973272205,-202.8));
#2724=UNCERTAINTY_MEASURE_WITH_UNIT(LENGTH_MEASURE(0.01),#2734,
'DISTANCE_ACCURACY_VALUE',
'Maximum model space distance between geometric entities at asserted c
onnectivities');
#2725=UNCERTAINTY_MEASURE_WITH_UNIT(LENGTH_MEASURE(0.01),#2734,
'DISTANCE_ACCURACY_VALUE',
'Maximum model space distance between geometric entities at asserted c
onnectivities');
#2726=UNCERTAINTY_MEASURE_WITH_UNIT(LENGTH_MEASURE(0.01),#2734,
'DISTANCE_ACCURACY_VALUE',
'Maximum model space distance between geometric entities at asserted c
onnectivities');
#2727=UNCERTAINTY_MEASURE_WITH_UNIT(LENGTH_MEASURE(0.01),#2734,
'DISTANCE_ACCURACY_VALUE',
'Maximum model space distance between geometric entities at asserted c
onnectivities');
#2728=UNCERTAINTY_MEASURE_WITH_UNIT(LENGTH_MEASURE(0.01),#2734,
'DISTANCE_ACCURACY_VALUE',
'Maximum model space distance between geometric entities at asserted c
onnectivities');
#2729=(
GEOMETRIC_REPRESENTATION_CONTEXT(3)
GLOBAL_UNCERTAINTY_ASSIGNED_CONTEXT((#2724))
GLOBAL_UNIT_ASSIGNED_CONTEXT((#2734,#2736,#2737))
REPRESENTATION_CONTEXT('','3D')
);
#2730=(
GEOMETRIC_REPRESENTATION_CONTEXT(3)
GLOBAL_UNCERTAINTY_ASSIGNED_CONTEXT((#2725))
GLOBAL_UNIT_ASSIGNED_CONTEXT((#2734,#2736,#2737))
REPRESENTATION_CONTEXT('','3D')
);
#2731=(
GEOMETRIC_REPRESENTATION_CONTEXT(3)
GLOBAL_UNCERTAINTY_ASSIGNED_CONTEXT((#2726))
GLOBAL_UNIT_ASSIGNED_CONTEXT((#2734,#2736,#2737))
REPRESENTATION_CONTEXT('','3D')
);
#2732=(
GEOMETRIC_REPRESENTATION_CONTEXT(3)
GLOBAL_UNCERTAINTY_ASSIGNED_CONTEXT((#2727))
GLOBAL_UNIT_ASSIGNED_CONTEXT((#2734,#2736,#2737))
REPRESENTATION_CONTEXT('','3D')
);
#2733=(
GEOMETRIC_REPRESENTATION_CONTEXT(3)
GLOBAL_UNCERTAINTY_ASSIGNED_CONTEXT((#2728))
GLOBAL_UNIT_ASSIGNED_CONTEXT((#2734,#2736,#2737))
REPRESENTATION_CONTEXT('','3D')
);
#2734=(
LENGTH_UNIT()
NAMED_UNIT(*)
SI_UNIT(.MILLI.,.METRE.)
);
#2735=(
LENGTH_UNIT()
NAMED_UNIT(*)
SI_UNIT($,.METRE.)
);
#2736=(
NAMED_UNIT(*)
PLANE_ANGLE_UNIT()
SI_UNIT($,.RADIAN.)
);
#2737=(
NAMED_UNIT(*)
SI_UNIT($,.STERADIAN.)
SOLID_ANGLE_UNIT()
);
#2738=SHAPE_DEFINITION_REPRESENTATION(#2742,#2750);
#2739=SHAPE_DEFINITION_REPRESENTATION(#2743,#2751);
#2740=SHAPE_DEFINITION_REPRESENTATION(#2744,#2752);
#2741=SHAPE_DEFINITION_REPRESENTATION(#2747,#2753);
#2742=PRODUCT_DEFINITION_SHAPE('',$,#2755);
#2743=PRODUCT_DEFINITION_SHAPE('',$,#2756);
#2744=PRODUCT_DEFINITION_SHAPE('',$,#2757);
#2745=PRODUCT_DEFINITION_SHAPE($,$,#23);
#2746=PRODUCT_DEFINITION_SHAPE($,$,#24);
#2747=PRODUCT_DEFINITION_SHAPE('',$,#2758);
#2748=PRODUCT_DEFINITION_SHAPE($,$,#25);
#2749=PRODUCT_DEFINITION_SHAPE($,$,#26);
#2750=SHAPE_REPRESENTATION('',(#1547,#1706,#1707),#2729);
#2751=SHAPE_REPRESENTATION('',(#1548,#1615,#1616),#2730);
#2752=SHAPE_REPRESENTATION('',(#1549),#2731);
#2753=SHAPE_REPRESENTATION('',(#1617),#2732);
#2754=PRODUCT_DEFINITION_CONTEXT('part definition',#2768,'design');
#2755=PRODUCT_DEFINITION('ISO 9409-1-50-4-M6','ISO 9409-1-50-4-M6 v2',#2759,
#2754);
#2756=PRODUCT_DEFINITION('hand_mount_side','hand_mount_side',#2760,#2754);
#2757=PRODUCT_DEFINITION('try02','try02',#2761,#2754);
#2758=PRODUCT_DEFINITION('ISO 9409-1-50-4-M6_bottom',
'ISO 9409-1-50-4-M6_bottom',#2762,#2754);
#2759=PRODUCT_DEFINITION_FORMATION('',$,#2770);
#2760=PRODUCT_DEFINITION_FORMATION('',$,#2771);
#2761=PRODUCT_DEFINITION_FORMATION('',$,#2772);
#2762=PRODUCT_DEFINITION_FORMATION('',$,#2773);
#2763=PRODUCT_RELATED_PRODUCT_CATEGORY('ISO 9409-1-50-4-M6 v2',
'ISO 9409-1-50-4-M6 v2',(#2770));
#2764=PRODUCT_RELATED_PRODUCT_CATEGORY('hand_mount_side',
'hand_mount_side',(#2771));
#2765=PRODUCT_RELATED_PRODUCT_CATEGORY('try02','try02',(#2772));
#2766=PRODUCT_RELATED_PRODUCT_CATEGORY('ISO 9409-1-50-4-M6_bottom',
'ISO 9409-1-50-4-M6_bottom',(#2773));
#2767=APPLICATION_PROTOCOL_DEFINITION('international standard',
'automotive_design',2009,#2768);
#2768=APPLICATION_CONTEXT(
'Core Data for Automotive Mechanical Design Process');
#2769=PRODUCT_CONTEXT('part definition',#2768,'mechanical');
#2770=PRODUCT('ISO 9409-1-50-4-M6','ISO 9409-1-50-4-M6 v2',$,(#2769));
#2771=PRODUCT('hand_mount_side','hand_mount_side',$,(#2769));
#2772=PRODUCT('try02','try02',$,(#2769));
#2773=PRODUCT('ISO 9409-1-50-4-M6_bottom','ISO 9409-1-50-4-M6_bottom',$,
(#2769));
#2774=PRESENTATION_STYLE_ASSIGNMENT((#2776));
#2775=PRESENTATION_STYLE_ASSIGNMENT((#2777));
#2776=SURFACE_STYLE_USAGE(.BOTH.,#2778);
#2777=SURFACE_STYLE_USAGE(.BOTH.,#2779);
#2778=SURFACE_SIDE_STYLE('',(#2780));
#2779=SURFACE_SIDE_STYLE('',(#2781));
#2780=SURFACE_STYLE_FILL_AREA(#2782);
#2781=SURFACE_STYLE_FILL_AREA(#2783);
#2782=FILL_AREA_STYLE('Steel - Satin',(#2784));
#2783=FILL_AREA_STYLE('Opaque(160,160,160)',(#2785));
#2784=FILL_AREA_STYLE_COLOUR('Steel - Satin',#2786);
#2785=FILL_AREA_STYLE_COLOUR('Opaque(160,160,160)',#2787);
#2786=COLOUR_RGB('Steel - Satin',0.627450980392157,0.627450980392157,0.627450980392157);
#2787=COLOUR_RGB('Opaque(160,160,160)',0.627450980392157,0.627450980392157,
0.627450980392157);
ENDSEC;
END-ISO-10303-21;
