# Supplementary material for: An open-source anthropomorphic robot hand system: HRI hand
Source: HardwareX. 2020 Feb 24;7:e00100. doi: 10.1016/j.ohx.2020.e00100 (PMC9041201; doi:10.1016/j.ohx.2020.e00100)
Supplement: Supplementary data 3 [file mmc3.zip › Hardware/stp files/F03_Thumb_joint .step]

ISO-10303-21;
HEADER;
/* Generated by software containing ST-Developer
 * from STEP Tools, Inc. (www.steptools.com) 
 */

FILE_DESCRIPTION(
/* description */ (''),
/* implementation_level */ '2;1');

FILE_NAME(
/* name */ 
'D:/[\X2\ACBDD76CB300\X0\] \X2\BB38C11CC791C5C5B958\X0\/[\X2\B17CBB38\X0\]
 \X2\B0B4AC00\X0\ \X2\C800C790C778AC83\X0\/2019-\X2\B17CBB38\X0\/Hardw
areX/cad_files/stp/F03_Thumb_joint .step',
/* time_stamp */ '2019-09-03T16:12:47+09:00',
/* author */ (''),
/* organization */ (''),
/* preprocessor_version */ 'ST-DEVELOPER v18',
/* originating_system */ 'Autodesk Translation Framework v8.6.0.1094',
/* authorisation */ '');

FILE_SCHEMA (('AUTOMOTIVE_DESIGN { 1 0 10303 214 3 1 1 }'));
ENDSEC;

DATA;
#10=MECHANICAL_DESIGN_GEOMETRIC_PRESENTATION_REPRESENTATION('',(#13),#1888);
#11=SHAPE_REPRESENTATION_RELATIONSHIP('SRR','None',#1895,#12);
#12=ADVANCED_BREP_SHAPE_REPRESENTATION('',(#14),#1887);
#13=STYLED_ITEM('',(#1904),#14);
#14=MANIFOLD_SOLID_BREP('Body1',#1048);
#15=(
BOUNDED_SURFACE()
B_SPLINE_SURFACE(5,1,((#1558,#1559),(#1560,#1561),(#1562,#1563),(#1564,
#1565),(#1566,#1567),(#1568,#1569),(#1570,#1571),(#1572,#1573),(#1574,#1575),
(#1576,#1577),(#1578,#1579),(#1580,#1581),(#1582,#1583),(#1584,#1585),(#1586,
#1587)),.UNSPECIFIED.,.F.,.F.,.F.)
B_SPLINE_SURFACE_WITH_KNOTS((6,1,1,1,1,1,1,1,1,1,6),(2,2),(-0.990072088871819,
-0.9,-0.8,-0.7,-0.6,-0.5,-0.4,-0.3,-0.2,-0.1,0.),(0.,0.15),
 .UNSPECIFIED.)
GEOMETRIC_REPRESENTATION_ITEM()
RATIONAL_B_SPLINE_SURFACE(((1.,1.),(1.,1.),(1.,1.),(1.,1.),(1.,1.),(1.,
1.),(1.,1.),(1.,1.),(1.,1.),(1.,1.),(1.,1.),(1.,1.),(1.,1.),(1.,1.),(1.,
1.)))
REPRESENTATION_ITEM('')
SURFACE()
);
#16=(
BOUNDED_SURFACE()
B_SPLINE_SURFACE(5,1,((#1624,#1625),(#1626,#1627),(#1628,#1629),(#1630,
#1631),(#1632,#1633),(#1634,#1635),(#1636,#1637),(#1638,#1639),(#1640,#1641),
(#1642,#1643),(#1644,#1645),(#1646,#1647),(#1648,#1649),(#1650,#1651),(#1652,
#1653)),.UNSPECIFIED.,.F.,.F.,.F.)
B_SPLINE_SURFACE_WITH_KNOTS((6,1,1,1,1,1,1,1,1,1,6),(2,2),(0.,0.1,0.2,0.3,
0.4,0.5,0.6,0.7,0.8,0.9,0.990072088871819),(0.,0.15),.UNSPECIFIED.)
GEOMETRIC_REPRESENTATION_ITEM()
RATIONAL_B_SPLINE_SURFACE(((1.,1.),(1.,1.),(1.,1.),(1.,1.),(1.,1.),(1.,
1.),(1.,1.),(1.,1.),(1.,1.),(1.,1.),(1.,1.),(1.,1.),(1.,1.),(1.,1.),(1.,
1.)))
REPRESENTATION_ITEM('')
SURFACE()
);
#17=FACE_BOUND('',#129,.T.);
#18=FACE_BOUND('',#144,.T.);
#19=FACE_BOUND('',#145,.T.);
#20=FACE_BOUND('',#148,.T.);
#21=FACE_BOUND('',#150,.T.);
#22=FACE_BOUND('',#154,.T.);
#23=FACE_BOUND('',#159,.T.);
#24=FACE_BOUND('',#161,.T.);
#25=FACE_BOUND('',#164,.T.);
#26=FACE_BOUND('',#171,.T.);
#27=FACE_BOUND('',#173,.T.);
#28=FACE_BOUND('',#176,.T.);
#29=FACE_BOUND('',#178,.T.);
#30=FACE_BOUND('',#180,.T.);
#31=FACE_BOUND('',#182,.T.);
#32=FACE_BOUND('',#190,.T.);
#33=FACE_BOUND('',#193,.T.);
#34=FACE_BOUND('',#194,.T.);
#35=(
BOUNDED_CURVE()
B_SPLINE_CURVE(5,(#1485,#1486,#1487,#1488,#1489,#1490,#1491,#1492,#1493,
#1494,#1495,#1496,#1497,#1498,#1499),.UNSPECIFIED.,.F.,.F.)
B_SPLINE_CURVE_WITH_KNOTS((6,1,1,1,1,1,1,1,1,1,6),(0.,0.1,0.2,0.3,0.4,0.5,
0.6,0.7,0.8,0.9,0.990072088871819),.UNSPECIFIED.)
CURVE()
GEOMETRIC_REPRESENTATION_ITEM()
RATIONAL_B_SPLINE_CURVE((1.,1.,1.,1.,1.,1.,1.,1.,1.,1.,1.,1.,1.,1.,1.))
REPRESENTATION_ITEM('')
);
#36=(
BOUNDED_CURVE()
B_SPLINE_CURVE(5,(#1590,#1591,#1592,#1593,#1594,#1595,#1596,#1597,#1598,
#1599,#1600,#1601,#1602,#1603,#1604),.UNSPECIFIED.,.F.,.F.)
B_SPLINE_CURVE_WITH_KNOTS((6,1,1,1,1,1,1,1,1,1,6),(0.,0.1,0.2,0.3,0.4,0.5,
0.6,0.7,0.8,0.9,0.990072088871819),.UNSPECIFIED.)
CURVE()
GEOMETRIC_REPRESENTATION_ITEM()
RATIONAL_B_SPLINE_CURVE((1.,1.,1.,1.,1.,1.,1.,1.,1.,1.,1.,1.,1.,1.,1.))
REPRESENTATION_ITEM('')
);
#37=(
BOUNDED_CURVE()
B_SPLINE_CURVE(5,(#1608,#1609,#1610,#1611,#1612,#1613,#1614,#1615,#1616,
#1617,#1618,#1619,#1620,#1621,#1622),.UNSPECIFIED.,.F.,.F.)
B_SPLINE_CURVE_WITH_KNOTS((6,1,1,1,1,1,1,1,1,1,6),(-0.990072088871819,-0.9,
-0.8,-0.7,-0.6,-0.5,-0.4,-0.3,-0.2,-0.1,0.),.UNSPECIFIED.)
CURVE()
GEOMETRIC_REPRESENTATION_ITEM()
RATIONAL_B_SPLINE_CURVE((1.,1.,1.,1.,1.,1.,1.,1.,1.,1.,1.,1.,1.,1.,1.))
REPRESENTATION_ITEM('')
);
#38=(
BOUNDED_CURVE()
B_SPLINE_CURVE(5,(#1656,#1657,#1658,#1659,#1660,#1661,#1662,#1663,#1664,
#1665,#1666,#1667,#1668,#1669,#1670),.UNSPECIFIED.,.F.,.F.)
B_SPLINE_CURVE_WITH_KNOTS((6,1,1,1,1,1,1,1,1,1,6),(0.,0.1,0.2,0.3,0.4,0.5,
0.6,0.7,0.8,0.9,0.990072088871819),.UNSPECIFIED.)
CURVE()
GEOMETRIC_REPRESENTATION_ITEM()
RATIONAL_B_SPLINE_CURVE((1.,1.,1.,1.,1.,1.,1.,1.,1.,1.,1.,1.,1.,1.,1.))
REPRESENTATION_ITEM('')
);
#39=PLANE('',#1065);
#40=PLANE('',#1077);
#41=PLANE('',#1078);
#42=PLANE('',#1087);
#43=PLANE('',#1090);
#44=PLANE('',#1091);
#45=PLANE('',#1092);
#46=PLANE('',#1099);
#47=PLANE('',#1101);
#48=PLANE('',#1103);
#49=PLANE('',#1104);
#50=PLANE('',#1105);
#51=PLANE('',#1108);
#52=PLANE('',#1109);
#53=PLANE('',#1113);
#54=PLANE('',#1114);
#55=PLANE('',#1121);
#56=PLANE('',#1123);
#57=PLANE('',#1130);
#58=PLANE('',#1133);
#59=PLANE('',#1134);
#60=PLANE('',#1136);
#61=PLANE('',#1140);
#62=PLANE('',#1142);
#63=PLANE('',#1145);
#64=PLANE('',#1147);
#65=PLANE('',#1152);
#66=PLANE('',#1153);
#67=PLANE('',#1154);
#68=PLANE('',#1155);
#69=PLANE('',#1158);
#70=PLANE('',#1159);
#71=PLANE('',#1166);
#72=FACE_OUTER_BOUND('',#127,.T.);
#73=FACE_OUTER_BOUND('',#128,.T.);
#74=FACE_OUTER_BOUND('',#130,.T.);
#75=FACE_OUTER_BOUND('',#131,.T.);
#76=FACE_OUTER_BOUND('',#132,.T.);
#77=FACE_OUTER_BOUND('',#133,.T.);
#78=FACE_OUTER_BOUND('',#134,.T.);
#79=FACE_OUTER_BOUND('',#135,.T.);
#80=FACE_OUTER_BOUND('',#136,.T.);
#81=FACE_OUTER_BOUND('',#137,.T.);
#82=FACE_OUTER_BOUND('',#138,.T.);
#83=FACE_OUTER_BOUND('',#139,.T.);
#84=FACE_OUTER_BOUND('',#140,.T.);
#85=FACE_OUTER_BOUND('',#141,.T.);
#86=FACE_OUTER_BOUND('',#142,.T.);
#87=FACE_OUTER_BOUND('',#143,.T.);
#88=FACE_OUTER_BOUND('',#146,.T.);
#89=FACE_OUTER_BOUND('',#147,.T.);
#90=FACE_OUTER_BOUND('',#149,.T.);
#91=FACE_OUTER_BOUND('',#151,.T.);
#92=FACE_OUTER_BOUND('',#152,.T.);
#93=FACE_OUTER_BOUND('',#153,.T.);
#94=FACE_OUTER_BOUND('',#155,.T.);
#95=FACE_OUTER_BOUND('',#156,.T.);
#96=FACE_OUTER_BOUND('',#157,.T.);
#97=FACE_OUTER_BOUND('',#158,.T.);
#98=FACE_OUTER_BOUND('',#160,.T.);
#99=FACE_OUTER_BOUND('',#162,.T.);
#100=FACE_OUTER_BOUND('',#163,.T.);
#101=FACE_OUTER_BOUND('',#165,.T.);
#102=FACE_OUTER_BOUND('',#166,.T.);
#103=FACE_OUTER_BOUND('',#167,.T.);
#104=FACE_OUTER_BOUND('',#168,.T.);
#105=FACE_OUTER_BOUND('',#169,.T.);
#106=FACE_OUTER_BOUND('',#170,.T.);
#107=FACE_OUTER_BOUND('',#172,.T.);
#108=FACE_OUTER_BOUND('',#174,.T.);
#109=FACE_OUTER_BOUND('',#175,.T.);
#110=FACE_OUTER_BOUND('',#177,.T.);
#111=FACE_OUTER_BOUND('',#179,.T.);
#112=FACE_OUTER_BOUND('',#181,.T.);
#113=FACE_OUTER_BOUND('',#183,.T.);
#114=FACE_OUTER_BOUND('',#184,.T.);
#115=FACE_OUTER_BOUND('',#185,.T.);
#116=FACE_OUTER_BOUND('',#186,.T.);
#117=FACE_OUTER_BOUND('',#187,.T.);
#118=FACE_OUTER_BOUND('',#188,.T.);
#119=FACE_OUTER_BOUND('',#189,.T.);
#120=FACE_OUTER_BOUND('',#191,.T.);
#121=FACE_OUTER_BOUND('',#192,.T.);
#122=FACE_OUTER_BOUND('',#195,.T.);
#123=FACE_OUTER_BOUND('',#196,.T.);
#124=FACE_OUTER_BOUND('',#197,.T.);
#125=FACE_OUTER_BOUND('',#198,.T.);
#126=FACE_OUTER_BOUND('',#199,.T.);
#127=EDGE_LOOP('',(#679,#680,#681,#682));
#128=EDGE_LOOP('',(#683,#684,#685,#686,#687,#688,#689));
#129=EDGE_LOOP('',(#690));
#130=EDGE_LOOP('',(#691,#692,#693,#694));
#131=EDGE_LOOP('',(#695,#696,#697,#698));
#132=EDGE_LOOP('',(#699,#700,#701,#702));
#133=EDGE_LOOP('',(#703,#704,#705,#706));
#134=EDGE_LOOP('',(#707,#708,#709,#710,#711,#712,#713,#714));
#135=EDGE_LOOP('',(#715,#716,#717,#718));
#136=EDGE_LOOP('',(#719,#720,#721,#722));
#137=EDGE_LOOP('',(#723,#724,#725,#726));
#138=EDGE_LOOP('',(#727,#728,#729,#730));
#139=EDGE_LOOP('',(#731,#732,#733,#734));
#140=EDGE_LOOP('',(#735,#736,#737,#738));
#141=EDGE_LOOP('',(#739,#740,#741,#742));
#142=EDGE_LOOP('',(#743,#744,#745,#746,#747));
#143=EDGE_LOOP('',(#748,#749,#750,#751,#752,#753,#754,#755,#756,#757,#758,
#759,#760,#761,#762,#763,#764,#765,#766,#767,#768,#769,#770));
#144=EDGE_LOOP('',(#771));
#145=EDGE_LOOP('',(#772));
#146=EDGE_LOOP('',(#773,#774,#775,#776));
#147=EDGE_LOOP('',(#777));
#148=EDGE_LOOP('',(#778));
#149=EDGE_LOOP('',(#779));
#150=EDGE_LOOP('',(#780));
#151=EDGE_LOOP('',(#781,#782,#783,#784));
#152=EDGE_LOOP('',(#785,#786,#787,#788));
#153=EDGE_LOOP('',(#789,#790,#791,#792,#793,#794,#795,#796,#797));
#154=EDGE_LOOP('',(#798));
#155=EDGE_LOOP('',(#799,#800,#801,#802));
#156=EDGE_LOOP('',(#803,#804,#805,#806));
#157=EDGE_LOOP('',(#807,#808,#809,#810));
#158=EDGE_LOOP('',(#811,#812,#813,#814));
#159=EDGE_LOOP('',(#815));
#160=EDGE_LOOP('',(#816,#817,#818,#819));
#161=EDGE_LOOP('',(#820));
#162=EDGE_LOOP('',(#821,#822,#823,#824,#825,#826));
#163=EDGE_LOOP('',(#827));
#164=EDGE_LOOP('',(#828));
#165=EDGE_LOOP('',(#829,#830,#831,#832,#833,#834));
#166=EDGE_LOOP('',(#835,#836,#837,#838,#839));
#167=EDGE_LOOP('',(#840,#841,#842,#843,#844,#845));
#168=EDGE_LOOP('',(#846,#847,#848,#849));
#169=EDGE_LOOP('',(#850,#851,#852,#853,#854,#855));
#170=EDGE_LOOP('',(#856,#857,#858,#859));
#171=EDGE_LOOP('',(#860,#861));
#172=EDGE_LOOP('',(#862,#863,#864,#865,#866,#867,#868,#869,#870));
#173=EDGE_LOOP('',(#871));
#174=EDGE_LOOP('',(#872,#873,#874,#875));
#175=EDGE_LOOP('',(#876));
#176=EDGE_LOOP('',(#877));
#177=EDGE_LOOP('',(#878));
#178=EDGE_LOOP('',(#879));
#179=EDGE_LOOP('',(#880,#881,#882,#883,#884,#885,#886,#887));
#180=EDGE_LOOP('',(#888));
#181=EDGE_LOOP('',(#889,#890,#891,#892,#893,#894,#895,#896));
#182=EDGE_LOOP('',(#897));
#183=EDGE_LOOP('',(#898,#899,#900,#901));
#184=EDGE_LOOP('',(#902,#903,#904,#905));
#185=EDGE_LOOP('',(#906,#907,#908,#909));
#186=EDGE_LOOP('',(#910,#911,#912,#913));
#187=EDGE_LOOP('',(#914,#915,#916,#917));
#188=EDGE_LOOP('',(#918,#919,#920,#921));
#189=EDGE_LOOP('',(#922,#923,#924,#925,#926,#927,#928));
#190=EDGE_LOOP('',(#929));
#191=EDGE_LOOP('',(#930,#931,#932,#933));
#192=EDGE_LOOP('',(#934,#935,#936,#937,#938,#939,#940,#941,#942,#943,#944,
#945,#946,#947,#948,#949,#950));
#193=EDGE_LOOP('',(#951));
#194=EDGE_LOOP('',(#952));
#195=EDGE_LOOP('',(#953,#954,#955,#956));
#196=EDGE_LOOP('',(#957,#958,#959,#960));
#197=EDGE_LOOP('',(#961,#962,#963,#964));
#198=EDGE_LOOP('',(#965,#966,#967,#968));
#199=EDGE_LOOP('',(#969,#970,#971,#972));
#200=CIRCLE('',#1063,17.4797436692323);
#201=CIRCLE('',#1064,17.4797436692323);
#202=CIRCLE('',#1066,2.435);
#203=CIRCLE('',#1067,2.55000000000001);
#204=CIRCLE('',#1068,20.7371197918213);
#205=CIRCLE('',#1069,16.75);
#206=CIRCLE('',#1070,1.50000000000001);
#207=CIRCLE('',#1072,2.55);
#208=CIRCLE('',#1073,2.55);
#209=CIRCLE('',#1075,20.7371197918213);
#210=CIRCLE('',#1076,20.7371197918213);
#211=CIRCLE('',#1080,16.75);
#212=CIRCLE('',#1081,16.7499999999999);
#213=CIRCLE('',#1082,16.7499999999999);
#214=CIRCLE('',#1084,20.7371197918213);
#215=CIRCLE('',#1086,2.55000000000001);
#216=CIRCLE('',#1089,2.435);
#217=CIRCLE('',#1093,2.435);
#218=CIRCLE('',#1094,1.50000000000001);
#219=CIRCLE('',#1095,1.5);
#220=CIRCLE('',#1097,0.800000000000001);
#221=CIRCLE('',#1098,0.800000000000001);
#222=CIRCLE('',#1100,1.10000000000001);
#223=CIRCLE('',#1102,1.10000000000001);
#224=CIRCLE('',#1106,5.);
#225=CIRCLE('',#1107,3.);
#226=CIRCLE('',#1111,3.);
#227=CIRCLE('',#1112,3.);
#228=CIRCLE('',#1115,5.);
#229=CIRCLE('',#1117,2.);
#230=CIRCLE('',#1118,2.);
#231=CIRCLE('',#1119,2.);
#232=CIRCLE('',#1120,2.);
#233=CIRCLE('',#1122,1.10000000000001);
#234=CIRCLE('',#1124,5.);
#235=CIRCLE('',#1125,3.);
#236=CIRCLE('',#1126,5.);
#237=CIRCLE('',#1128,1.10000000000001);
#238=CIRCLE('',#1129,1.10000000000001);
#239=CIRCLE('',#1132,3.);
#240=CIRCLE('',#1135,5.);
#241=CIRCLE('',#1137,3.);
#242=CIRCLE('',#1139,3.);
#243=CIRCLE('',#1141,1.5);
#244=CIRCLE('',#1143,3.);
#245=CIRCLE('',#1144,1.5);
#246=CIRCLE('',#1146,1.5);
#247=CIRCLE('',#1148,1.5);
#248=CIRCLE('',#1156,2.435);
#249=CIRCLE('',#1157,1.50000000000001);
#250=CIRCLE('',#1160,1.50000000000001);
#251=CIRCLE('',#1161,1.5);
#252=LINE('',#1474,#343);
#253=LINE('',#1478,#344);
#254=LINE('',#1483,#345);
#255=LINE('',#1503,#346);
#256=LINE('',#1516,#347);
#257=LINE('',#1519,#348);
#258=LINE('',#1525,#349);
#259=LINE('',#1528,#350);
#260=LINE('',#1530,#351);
#261=LINE('',#1531,#352);
#262=LINE('',#1534,#353);
#263=LINE('',#1536,#354);
#264=LINE('',#1537,#355);
#265=LINE('',#1544,#356);
#266=LINE('',#1545,#357);
#267=LINE('',#1549,#358);
#268=LINE('',#1553,#359);
#269=LINE('',#1556,#360);
#270=LINE('',#1557,#361);
#271=LINE('',#1606,#362);
#272=LINE('',#1623,#363);
#273=LINE('',#1671,#364);
#274=LINE('',#1672,#365);
#275=LINE('',#1678,#366);
#276=LINE('',#1680,#367);
#277=LINE('',#1682,#368);
#278=LINE('',#1683,#369);
#279=LINE('',#1687,#370);
#280=LINE('',#1689,#371);
#281=LINE('',#1691,#372);
#282=LINE('',#1693,#373);
#283=LINE('',#1694,#374);
#284=LINE('',#1696,#375);
#285=LINE('',#1698,#376);
#286=LINE('',#1700,#377);
#287=LINE('',#1701,#378);
#288=LINE('',#1703,#379);
#289=LINE('',#1705,#380);
#290=LINE('',#1707,#381);
#291=LINE('',#1709,#382);
#292=LINE('',#1711,#383);
#293=LINE('',#1712,#384);
#294=LINE('',#1722,#385);
#295=LINE('',#1733,#386);
#296=LINE('',#1735,#387);
#297=LINE('',#1737,#388);
#298=LINE('',#1738,#389);
#299=LINE('',#1742,#390);
#300=LINE('',#1744,#391);
#301=LINE('',#1746,#392);
#302=LINE('',#1747,#393);
#303=LINE('',#1749,#394);
#304=LINE('',#1750,#395);
#305=LINE('',#1751,#396);
#306=LINE('',#1757,#397);
#307=LINE('',#1759,#398);
#308=LINE('',#1760,#399);
#309=LINE('',#1763,#400);
#310=LINE('',#1765,#401);
#311=LINE('',#1766,#402);
#312=LINE('',#1781,#403);
#313=LINE('',#1790,#404);
#314=LINE('',#1794,#405);
#315=LINE('',#1798,#406);
#316=LINE('',#1803,#407);
#317=LINE('',#1805,#408);
#318=LINE('',#1807,#409);
#319=LINE('',#1808,#410);
#320=LINE('',#1811,#411);
#321=LINE('',#1815,#412);
#322=LINE('',#1817,#413);
#323=LINE('',#1819,#414);
#324=LINE('',#1820,#415);
#325=LINE('',#1824,#416);
#326=LINE('',#1829,#417);
#327=LINE('',#1841,#418);
#328=LINE('',#1842,#419);
#329=LINE('',#1847,#420);
#330=LINE('',#1848,#421);
#331=LINE('',#1850,#422);
#332=LINE('',#1851,#423);
#333=LINE('',#1855,#424);
#334=LINE('',#1857,#425);
#335=LINE('',#1859,#426);
#336=LINE('',#1861,#427);
#337=LINE('',#1863,#428);
#338=LINE('',#1865,#429);
#339=LINE('',#1871,#430);
#340=LINE('',#1878,#431);
#341=LINE('',#1880,#432);
#342=LINE('',#1883,#433);
#343=VECTOR('',#1171,10.);
#344=VECTOR('',#1174,10.);
#345=VECTOR('',#1179,10.);
#346=VECTOR('',#1182,10.);
#347=VECTOR('',#1195,10.);
#348=VECTOR('',#1198,10.);
#349=VECTOR('',#1205,10.);
#350=VECTOR('',#1208,10.);
#351=VECTOR('',#1209,10.);
#352=VECTOR('',#1210,10.);
#353=VECTOR('',#1213,10.);
#354=VECTOR('',#1214,10.);
#355=VECTOR('',#1215,10.);
#356=VECTOR('',#1224,10.);
#357=VECTOR('',#1225,10.);
#358=VECTOR('',#1230,10.);
#359=VECTOR('',#1235,10.);
#360=VECTOR('',#1238,10.);
#361=VECTOR('',#1239,10.);
#362=VECTOR('',#1240,10.);
#363=VECTOR('',#1241,10.);
#364=VECTOR('',#1242,10.);
#365=VECTOR('',#1243,10.);
#366=VECTOR('',#1250,10.);
#367=VECTOR('',#1251,10.);
#368=VECTOR('',#1252,10.);
#369=VECTOR('',#1253,10.);
#370=VECTOR('',#1256,10.);
#371=VECTOR('',#1257,10.);
#372=VECTOR('',#1258,10.);
#373=VECTOR('',#1259,10.);
#374=VECTOR('',#1260,10.);
#375=VECTOR('',#1263,10.);
#376=VECTOR('',#1264,10.);
#377=VECTOR('',#1265,10.);
#378=VECTOR('',#1266,10.);
#379=VECTOR('',#1267,10.);
#380=VECTOR('',#1268,10.);
#381=VECTOR('',#1269,10.);
#382=VECTOR('',#1270,10.);
#383=VECTOR('',#1271,10.);
#384=VECTOR('',#1272,10.);
#385=VECTOR('',#1283,0.800000000000001);
#386=VECTOR('',#1296,10.);
#387=VECTOR('',#1297,10.);
#388=VECTOR('',#1298,10.);
#389=VECTOR('',#1299,10.);
#390=VECTOR('',#1302,10.);
#391=VECTOR('',#1303,10.);
#392=VECTOR('',#1304,10.);
#393=VECTOR('',#1305,10.);
#394=VECTOR('',#1308,10.);
#395=VECTOR('',#1309,10.);
#396=VECTOR('',#1310,10.);
#397=VECTOR('',#1317,10.);
#398=VECTOR('',#1318,10.);
#399=VECTOR('',#1319,10.);
#400=VECTOR('',#1322,10.);
#401=VECTOR('',#1323,10.);
#402=VECTOR('',#1324,10.);
#403=VECTOR('',#1345,2.);
#404=VECTOR('',#1356,10.);
#405=VECTOR('',#1359,10.);
#406=VECTOR('',#1364,1.10000000000001);
#407=VECTOR('',#1371,10.);
#408=VECTOR('',#1372,10.);
#409=VECTOR('',#1373,10.);
#410=VECTOR('',#1374,10.);
#411=VECTOR('',#1377,10.);
#412=VECTOR('',#1382,10.);
#413=VECTOR('',#1383,10.);
#414=VECTOR('',#1384,10.);
#415=VECTOR('',#1385,10.);
#416=VECTOR('',#1392,10.);
#417=VECTOR('',#1397,3.);
#418=VECTOR('',#1412,10.);
#419=VECTOR('',#1413,10.);
#420=VECTOR('',#1418,10.);
#421=VECTOR('',#1419,10.);
#422=VECTOR('',#1420,10.);
#423=VECTOR('',#1421,10.);
#424=VECTOR('',#1426,3.);
#425=VECTOR('',#1429,1.5);
#426=VECTOR('',#1432,1.5);
#427=VECTOR('',#1435,10.);
#428=VECTOR('',#1438,10.);
#429=VECTOR('',#1441,10.);
#430=VECTOR('',#1450,10.);
#431=VECTOR('',#1459,1.5);
#432=VECTOR('',#1462,1.50000000000001);
#433=VECTOR('',#1467,1.50000000000001);
#434=VERTEX_POINT('',#1472);
#435=VERTEX_POINT('',#1473);
#436=VERTEX_POINT('',#1475);
#437=VERTEX_POINT('',#1477);
#438=VERTEX_POINT('',#1481);
#439=VERTEX_POINT('',#1482);
#440=VERTEX_POINT('',#1484);
#441=VERTEX_POINT('',#1500);
#442=VERTEX_POINT('',#1502);
#443=VERTEX_POINT('',#1504);
#444=VERTEX_POINT('',#1506);
#445=VERTEX_POINT('',#1509);
#446=VERTEX_POINT('',#1512);
#447=VERTEX_POINT('',#1513);
#448=VERTEX_POINT('',#1515);
#449=VERTEX_POINT('',#1517);
#450=VERTEX_POINT('',#1521);
#451=VERTEX_POINT('',#1523);
#452=VERTEX_POINT('',#1527);
#453=VERTEX_POINT('',#1529);
#454=VERTEX_POINT('',#1533);
#455=VERTEX_POINT('',#1535);
#456=VERTEX_POINT('',#1539);
#457=VERTEX_POINT('',#1542);
#458=VERTEX_POINT('',#1547);
#459=VERTEX_POINT('',#1551);
#460=VERTEX_POINT('',#1555);
#461=VERTEX_POINT('',#1588);
#462=VERTEX_POINT('',#1589);
#463=VERTEX_POINT('',#1605);
#464=VERTEX_POINT('',#1607);
#465=VERTEX_POINT('',#1654);
#466=VERTEX_POINT('',#1655);
#467=VERTEX_POINT('',#1676);
#468=VERTEX_POINT('',#1677);
#469=VERTEX_POINT('',#1679);
#470=VERTEX_POINT('',#1681);
#471=VERTEX_POINT('',#1685);
#472=VERTEX_POINT('',#1686);
#473=VERTEX_POINT('',#1688);
#474=VERTEX_POINT('',#1690);
#475=VERTEX_POINT('',#1692);
#476=VERTEX_POINT('',#1697);
#477=VERTEX_POINT('',#1699);
#478=VERTEX_POINT('',#1702);
#479=VERTEX_POINT('',#1704);
#480=VERTEX_POINT('',#1706);
#481=VERTEX_POINT('',#1708);
#482=VERTEX_POINT('',#1710);
#483=VERTEX_POINT('',#1714);
#484=VERTEX_POINT('',#1716);
#485=VERTEX_POINT('',#1719);
#486=VERTEX_POINT('',#1721);
#487=VERTEX_POINT('',#1725);
#488=VERTEX_POINT('',#1728);
#489=VERTEX_POINT('',#1731);
#490=VERTEX_POINT('',#1732);
#491=VERTEX_POINT('',#1734);
#492=VERTEX_POINT('',#1736);
#493=VERTEX_POINT('',#1740);
#494=VERTEX_POINT('',#1741);
#495=VERTEX_POINT('',#1743);
#496=VERTEX_POINT('',#1745);
#497=VERTEX_POINT('',#1753);
#498=VERTEX_POINT('',#1756);
#499=VERTEX_POINT('',#1758);
#500=VERTEX_POINT('',#1762);
#501=VERTEX_POINT('',#1764);
#502=VERTEX_POINT('',#1774);
#503=VERTEX_POINT('',#1775);
#504=VERTEX_POINT('',#1777);
#505=VERTEX_POINT('',#1780);
#506=VERTEX_POINT('',#1784);
#507=VERTEX_POINT('',#1787);
#508=VERTEX_POINT('',#1789);
#509=VERTEX_POINT('',#1791);
#510=VERTEX_POINT('',#1793);
#511=VERTEX_POINT('',#1797);
#512=VERTEX_POINT('',#1799);
#513=VERTEX_POINT('',#1804);
#514=VERTEX_POINT('',#1806);
#515=VERTEX_POINT('',#1810);
#516=VERTEX_POINT('',#1814);
#517=VERTEX_POINT('',#1816);
#518=VERTEX_POINT('',#1818);
#519=VERTEX_POINT('',#1825);
#520=VERTEX_POINT('',#1828);
#521=VERTEX_POINT('',#1832);
#522=VERTEX_POINT('',#1835);
#523=VERTEX_POINT('',#1837);
#524=VERTEX_POINT('',#1840);
#525=VERTEX_POINT('',#1843);
#526=VERTEX_POINT('',#1846);
#527=VERTEX_POINT('',#1849);
#528=VERTEX_POINT('',#1852);
#529=VERTEX_POINT('',#1868);
#530=VERTEX_POINT('',#1873);
#531=VERTEX_POINT('',#1875);
#532=EDGE_CURVE('',#434,#435,#252,.T.);
#533=EDGE_CURVE('',#436,#435,#200,.T.);
#534=EDGE_CURVE('',#436,#437,#253,.T.);
#535=EDGE_CURVE('',#434,#437,#201,.T.);
#536=EDGE_CURVE('',#438,#439,#254,.T.);
#537=EDGE_CURVE('',#438,#440,#35,.T.);
#538=EDGE_CURVE('',#440,#441,#202,.T.);
#539=EDGE_CURVE('',#441,#442,#255,.T.);
#540=EDGE_CURVE('',#442,#443,#203,.T.);
#541=EDGE_CURVE('',#443,#444,#204,.T.);
#542=EDGE_CURVE('',#444,#439,#205,.T.);
#543=EDGE_CURVE('',#445,#445,#206,.T.);
#544=EDGE_CURVE('',#446,#447,#207,.T.);
#545=EDGE_CURVE('',#446,#448,#256,.T.);
#546=EDGE_CURVE('',#449,#448,#208,.T.);
#547=EDGE_CURVE('',#447,#449,#257,.T.);
#548=EDGE_CURVE('',#447,#450,#209,.T.);
#549=EDGE_CURVE('',#451,#449,#210,.T.);
#550=EDGE_CURVE('',#450,#451,#258,.T.);
#551=EDGE_CURVE('',#452,#434,#259,.T.);
#552=EDGE_CURVE('',#453,#452,#260,.T.);
#553=EDGE_CURVE('',#435,#453,#261,.T.);
#554=EDGE_CURVE('',#454,#446,#262,.T.);
#555=EDGE_CURVE('',#455,#454,#263,.T.);
#556=EDGE_CURVE('',#448,#455,#264,.T.);
#557=EDGE_CURVE('',#453,#456,#211,.T.);
#558=EDGE_CURVE('',#450,#452,#212,.T.);
#559=EDGE_CURVE('',#457,#451,#213,.T.);
#560=EDGE_CURVE('',#457,#439,#265,.T.);
#561=EDGE_CURVE('',#456,#444,#266,.T.);
#562=EDGE_CURVE('',#456,#458,#214,.T.);
#563=EDGE_CURVE('',#458,#443,#267,.T.);
#564=EDGE_CURVE('',#458,#459,#215,.T.);
#565=EDGE_CURVE('',#459,#442,#268,.T.);
#566=EDGE_CURVE('',#459,#460,#269,.T.);
#567=EDGE_CURVE('',#460,#441,#270,.T.);
#568=EDGE_CURVE('',#461,#462,#36,.T.);
#569=EDGE_CURVE('',#463,#461,#271,.T.);
#570=EDGE_CURVE('',#464,#463,#37,.T.);
#571=EDGE_CURVE('',#462,#464,#272,.T.);
#572=EDGE_CURVE('',#465,#466,#38,.T.);
#573=EDGE_CURVE('',#440,#466,#273,.T.);
#574=EDGE_CURVE('',#465,#438,#274,.T.);
#575=EDGE_CURVE('',#460,#466,#216,.T.);
#576=EDGE_CURVE('',#467,#468,#275,.T.);
#577=EDGE_CURVE('',#469,#467,#276,.T.);
#578=EDGE_CURVE('',#470,#469,#277,.T.);
#579=EDGE_CURVE('',#468,#470,#278,.T.);
#580=EDGE_CURVE('',#471,#472,#279,.T.);
#581=EDGE_CURVE('',#473,#472,#280,.T.);
#582=EDGE_CURVE('',#474,#473,#281,.T.);
#583=EDGE_CURVE('',#475,#474,#282,.T.);
#584=EDGE_CURVE('',#475,#471,#283,.T.);
#585=EDGE_CURVE('',#437,#470,#284,.T.);
#586=EDGE_CURVE('',#476,#469,#285,.T.);
#587=EDGE_CURVE('',#476,#477,#286,.T.);
#588=EDGE_CURVE('',#473,#477,#287,.T.);
#589=EDGE_CURVE('',#478,#474,#288,.T.);
#590=EDGE_CURVE('',#478,#479,#289,.T.);
#591=EDGE_CURVE('',#480,#479,#290,.T.);
#592=EDGE_CURVE('',#481,#480,#291,.T.);
#593=EDGE_CURVE('',#482,#481,#292,.T.);
#594=EDGE_CURVE('',#461,#482,#293,.T.);
#595=EDGE_CURVE('',#462,#454,#217,.T.);
#596=EDGE_CURVE('',#483,#483,#218,.T.);
#597=EDGE_CURVE('',#484,#484,#219,.T.);
#598=EDGE_CURVE('',#485,#485,#220,.T.);
#599=EDGE_CURVE('',#485,#486,#294,.T.);
#600=EDGE_CURVE('',#486,#486,#221,.T.);
#601=EDGE_CURVE('',#487,#487,#222,.T.);
#602=EDGE_CURVE('',#488,#488,#223,.T.);
#603=EDGE_CURVE('',#489,#490,#295,.T.);
#604=EDGE_CURVE('',#489,#491,#296,.T.);
#605=EDGE_CURVE('',#492,#491,#297,.T.);
#606=EDGE_CURVE('',#490,#492,#298,.T.);
#607=EDGE_CURVE('',#493,#494,#299,.T.);
#608=EDGE_CURVE('',#493,#495,#300,.T.);
#609=EDGE_CURVE('',#496,#495,#301,.T.);
#610=EDGE_CURVE('',#496,#494,#302,.T.);
#611=EDGE_CURVE('',#490,#465,#303,.T.);
#612=EDGE_CURVE('',#438,#463,#304,.T.);
#613=EDGE_CURVE('',#482,#493,#305,.T.);
#614=EDGE_CURVE('',#494,#489,#224,.T.);
#615=EDGE_CURVE('',#497,#497,#225,.T.);
#616=EDGE_CURVE('',#489,#498,#306,.T.);
#617=EDGE_CURVE('',#498,#499,#307,.T.);
#618=EDGE_CURVE('',#491,#499,#308,.T.);
#619=EDGE_CURVE('',#500,#494,#309,.T.);
#620=EDGE_CURVE('',#501,#496,#310,.T.);
#621=EDGE_CURVE('',#500,#501,#311,.T.);
#622=EDGE_CURVE('',#500,#498,#226,.T.);
#623=EDGE_CURVE('',#499,#501,#227,.T.);
#624=EDGE_CURVE('',#491,#496,#228,.T.);
#625=EDGE_CURVE('',#502,#503,#229,.T.);
#626=EDGE_CURVE('',#504,#502,#230,.T.);
#627=EDGE_CURVE('',#503,#504,#231,.T.);
#628=EDGE_CURVE('',#503,#505,#312,.T.);
#629=EDGE_CURVE('',#505,#505,#232,.T.);
#630=EDGE_CURVE('',#506,#506,#233,.T.);
#631=EDGE_CURVE('',#507,#502,#234,.T.);
#632=EDGE_CURVE('',#507,#508,#313,.T.);
#633=EDGE_CURVE('',#508,#509,#235,.T.);
#634=EDGE_CURVE('',#509,#510,#314,.T.);
#635=EDGE_CURVE('',#504,#510,#236,.T.);
#636=EDGE_CURVE('',#506,#511,#315,.T.);
#637=EDGE_CURVE('',#512,#511,#237,.T.);
#638=EDGE_CURVE('',#511,#512,#238,.T.);
#639=EDGE_CURVE('',#510,#476,#316,.T.);
#640=EDGE_CURVE('',#509,#513,#317,.T.);
#641=EDGE_CURVE('',#514,#513,#318,.T.);
#642=EDGE_CURVE('',#477,#514,#319,.T.);
#643=EDGE_CURVE('',#508,#515,#320,.T.);
#644=EDGE_CURVE('',#513,#515,#239,.T.);
#645=EDGE_CURVE('',#516,#507,#321,.T.);
#646=EDGE_CURVE('',#517,#516,#322,.T.);
#647=EDGE_CURVE('',#518,#517,#323,.T.);
#648=EDGE_CURVE('',#515,#518,#324,.T.);
#649=EDGE_CURVE('',#514,#518,#240,.T.);
#650=EDGE_CURVE('',#467,#516,#325,.T.);
#651=EDGE_CURVE('',#519,#519,#241,.T.);
#652=EDGE_CURVE('',#519,#520,#326,.T.);
#653=EDGE_CURVE('',#520,#520,#242,.T.);
#654=EDGE_CURVE('',#521,#521,#243,.T.);
#655=EDGE_CURVE('',#522,#522,#244,.T.);
#656=EDGE_CURVE('',#523,#523,#245,.T.);
#657=EDGE_CURVE('',#517,#524,#327,.T.);
#658=EDGE_CURVE('',#478,#524,#328,.T.);
#659=EDGE_CURVE('',#525,#525,#246,.T.);
#660=EDGE_CURVE('',#495,#526,#329,.T.);
#661=EDGE_CURVE('',#526,#480,#330,.T.);
#662=EDGE_CURVE('',#527,#479,#331,.T.);
#663=EDGE_CURVE('',#527,#492,#332,.T.);
#664=EDGE_CURVE('',#528,#528,#247,.T.);
#665=EDGE_CURVE('',#497,#522,#333,.T.);
#666=EDGE_CURVE('',#521,#525,#334,.T.);
#667=EDGE_CURVE('',#523,#528,#335,.T.);
#668=EDGE_CURVE('',#527,#524,#336,.T.);
#669=EDGE_CURVE('',#482,#526,#337,.T.);
#670=EDGE_CURVE('',#457,#463,#338,.T.);
#671=EDGE_CURVE('',#455,#464,#248,.T.);
#672=EDGE_CURVE('',#529,#529,#249,.T.);
#673=EDGE_CURVE('',#468,#436,#339,.T.);
#674=EDGE_CURVE('',#530,#530,#250,.T.);
#675=EDGE_CURVE('',#531,#531,#251,.T.);
#676=EDGE_CURVE('',#531,#484,#340,.T.);
#677=EDGE_CURVE('',#529,#483,#341,.T.);
#678=EDGE_CURVE('',#445,#530,#342,.T.);
#679=ORIENTED_EDGE('',*,*,#532,.T.);
#680=ORIENTED_EDGE('',*,*,#533,.F.);
#681=ORIENTED_EDGE('',*,*,#534,.T.);
#682=ORIENTED_EDGE('',*,*,#535,.F.);
#683=ORIENTED_EDGE('',*,*,#536,.F.);
#684=ORIENTED_EDGE('',*,*,#537,.T.);
#685=ORIENTED_EDGE('',*,*,#538,.T.);
#686=ORIENTED_EDGE('',*,*,#539,.T.);
#687=ORIENTED_EDGE('',*,*,#540,.T.);
#688=ORIENTED_EDGE('',*,*,#541,.T.);
#689=ORIENTED_EDGE('',*,*,#542,.T.);
#690=ORIENTED_EDGE('',*,*,#543,.T.);
#691=ORIENTED_EDGE('',*,*,#544,.F.);
#692=ORIENTED_EDGE('',*,*,#545,.T.);
#693=ORIENTED_EDGE('',*,*,#546,.F.);
#694=ORIENTED_EDGE('',*,*,#547,.F.);
#695=ORIENTED_EDGE('',*,*,#548,.F.);
#696=ORIENTED_EDGE('',*,*,#547,.T.);
#697=ORIENTED_EDGE('',*,*,#549,.F.);
#698=ORIENTED_EDGE('',*,*,#550,.F.);
#699=ORIENTED_EDGE('',*,*,#551,.F.);
#700=ORIENTED_EDGE('',*,*,#552,.F.);
#701=ORIENTED_EDGE('',*,*,#553,.F.);
#702=ORIENTED_EDGE('',*,*,#532,.F.);
#703=ORIENTED_EDGE('',*,*,#554,.F.);
#704=ORIENTED_EDGE('',*,*,#555,.F.);
#705=ORIENTED_EDGE('',*,*,#556,.F.);
#706=ORIENTED_EDGE('',*,*,#545,.F.);
#707=ORIENTED_EDGE('',*,*,#557,.F.);
#708=ORIENTED_EDGE('',*,*,#552,.T.);
#709=ORIENTED_EDGE('',*,*,#558,.F.);
#710=ORIENTED_EDGE('',*,*,#550,.T.);
#711=ORIENTED_EDGE('',*,*,#559,.F.);
#712=ORIENTED_EDGE('',*,*,#560,.T.);
#713=ORIENTED_EDGE('',*,*,#542,.F.);
#714=ORIENTED_EDGE('',*,*,#561,.F.);
#715=ORIENTED_EDGE('',*,*,#562,.F.);
#716=ORIENTED_EDGE('',*,*,#561,.T.);
#717=ORIENTED_EDGE('',*,*,#541,.F.);
#718=ORIENTED_EDGE('',*,*,#563,.F.);
#719=ORIENTED_EDGE('',*,*,#564,.F.);
#720=ORIENTED_EDGE('',*,*,#563,.T.);
#721=ORIENTED_EDGE('',*,*,#540,.F.);
#722=ORIENTED_EDGE('',*,*,#565,.F.);
#723=ORIENTED_EDGE('',*,*,#566,.F.);
#724=ORIENTED_EDGE('',*,*,#565,.T.);
#725=ORIENTED_EDGE('',*,*,#539,.F.);
#726=ORIENTED_EDGE('',*,*,#567,.F.);
#727=ORIENTED_EDGE('',*,*,#568,.F.);
#728=ORIENTED_EDGE('',*,*,#569,.F.);
#729=ORIENTED_EDGE('',*,*,#570,.F.);
#730=ORIENTED_EDGE('',*,*,#571,.F.);
#731=ORIENTED_EDGE('',*,*,#572,.T.);
#732=ORIENTED_EDGE('',*,*,#573,.F.);
#733=ORIENTED_EDGE('',*,*,#537,.F.);
#734=ORIENTED_EDGE('',*,*,#574,.F.);
#735=ORIENTED_EDGE('',*,*,#567,.T.);
#736=ORIENTED_EDGE('',*,*,#538,.F.);
#737=ORIENTED_EDGE('',*,*,#573,.T.);
#738=ORIENTED_EDGE('',*,*,#575,.F.);
#739=ORIENTED_EDGE('',*,*,#576,.F.);
#740=ORIENTED_EDGE('',*,*,#577,.F.);
#741=ORIENTED_EDGE('',*,*,#578,.F.);
#742=ORIENTED_EDGE('',*,*,#579,.F.);
#743=ORIENTED_EDGE('',*,*,#580,.T.);
#744=ORIENTED_EDGE('',*,*,#581,.F.);
#745=ORIENTED_EDGE('',*,*,#582,.F.);
#746=ORIENTED_EDGE('',*,*,#583,.F.);
#747=ORIENTED_EDGE('',*,*,#584,.T.);
#748=ORIENTED_EDGE('',*,*,#585,.T.);
#749=ORIENTED_EDGE('',*,*,#578,.T.);
#750=ORIENTED_EDGE('',*,*,#586,.F.);
#751=ORIENTED_EDGE('',*,*,#587,.T.);
#752=ORIENTED_EDGE('',*,*,#588,.F.);
#753=ORIENTED_EDGE('',*,*,#581,.T.);
#754=ORIENTED_EDGE('',*,*,#580,.F.);
#755=ORIENTED_EDGE('',*,*,#584,.F.);
#756=ORIENTED_EDGE('',*,*,#583,.T.);
#757=ORIENTED_EDGE('',*,*,#589,.F.);
#758=ORIENTED_EDGE('',*,*,#590,.T.);
#759=ORIENTED_EDGE('',*,*,#591,.F.);
#760=ORIENTED_EDGE('',*,*,#592,.F.);
#761=ORIENTED_EDGE('',*,*,#593,.F.);
#762=ORIENTED_EDGE('',*,*,#594,.F.);
#763=ORIENTED_EDGE('',*,*,#568,.T.);
#764=ORIENTED_EDGE('',*,*,#595,.T.);
#765=ORIENTED_EDGE('',*,*,#554,.T.);
#766=ORIENTED_EDGE('',*,*,#544,.T.);
#767=ORIENTED_EDGE('',*,*,#548,.T.);
#768=ORIENTED_EDGE('',*,*,#558,.T.);
#769=ORIENTED_EDGE('',*,*,#551,.T.);
#770=ORIENTED_EDGE('',*,*,#535,.T.);
#771=ORIENTED_EDGE('',*,*,#596,.T.);
#772=ORIENTED_EDGE('',*,*,#597,.T.);
#773=ORIENTED_EDGE('',*,*,#598,.F.);
#774=ORIENTED_EDGE('',*,*,#599,.T.);
#775=ORIENTED_EDGE('',*,*,#600,.F.);
#776=ORIENTED_EDGE('',*,*,#599,.F.);
#777=ORIENTED_EDGE('',*,*,#601,.F.);
#778=ORIENTED_EDGE('',*,*,#598,.T.);
#779=ORIENTED_EDGE('',*,*,#602,.F.);
#780=ORIENTED_EDGE('',*,*,#600,.T.);
#781=ORIENTED_EDGE('',*,*,#603,.F.);
#782=ORIENTED_EDGE('',*,*,#604,.T.);
#783=ORIENTED_EDGE('',*,*,#605,.F.);
#784=ORIENTED_EDGE('',*,*,#606,.F.);
#785=ORIENTED_EDGE('',*,*,#607,.F.);
#786=ORIENTED_EDGE('',*,*,#608,.T.);
#787=ORIENTED_EDGE('',*,*,#609,.F.);
#788=ORIENTED_EDGE('',*,*,#610,.T.);
#789=ORIENTED_EDGE('',*,*,#603,.T.);
#790=ORIENTED_EDGE('',*,*,#611,.T.);
#791=ORIENTED_EDGE('',*,*,#574,.T.);
#792=ORIENTED_EDGE('',*,*,#612,.T.);
#793=ORIENTED_EDGE('',*,*,#569,.T.);
#794=ORIENTED_EDGE('',*,*,#594,.T.);
#795=ORIENTED_EDGE('',*,*,#613,.T.);
#796=ORIENTED_EDGE('',*,*,#607,.T.);
#797=ORIENTED_EDGE('',*,*,#614,.T.);
#798=ORIENTED_EDGE('',*,*,#615,.T.);
#799=ORIENTED_EDGE('',*,*,#616,.T.);
#800=ORIENTED_EDGE('',*,*,#617,.T.);
#801=ORIENTED_EDGE('',*,*,#618,.F.);
#802=ORIENTED_EDGE('',*,*,#604,.F.);
#803=ORIENTED_EDGE('',*,*,#619,.T.);
#804=ORIENTED_EDGE('',*,*,#610,.F.);
#805=ORIENTED_EDGE('',*,*,#620,.F.);
#806=ORIENTED_EDGE('',*,*,#621,.F.);
#807=ORIENTED_EDGE('',*,*,#622,.F.);
#808=ORIENTED_EDGE('',*,*,#621,.T.);
#809=ORIENTED_EDGE('',*,*,#623,.F.);
#810=ORIENTED_EDGE('',*,*,#617,.F.);
#811=ORIENTED_EDGE('',*,*,#622,.T.);
#812=ORIENTED_EDGE('',*,*,#616,.F.);
#813=ORIENTED_EDGE('',*,*,#614,.F.);
#814=ORIENTED_EDGE('',*,*,#619,.F.);
#815=ORIENTED_EDGE('',*,*,#601,.T.);
#816=ORIENTED_EDGE('',*,*,#623,.T.);
#817=ORIENTED_EDGE('',*,*,#620,.T.);
#818=ORIENTED_EDGE('',*,*,#624,.F.);
#819=ORIENTED_EDGE('',*,*,#618,.T.);
#820=ORIENTED_EDGE('',*,*,#602,.T.);
#821=ORIENTED_EDGE('',*,*,#625,.F.);
#822=ORIENTED_EDGE('',*,*,#626,.F.);
#823=ORIENTED_EDGE('',*,*,#627,.F.);
#824=ORIENTED_EDGE('',*,*,#628,.T.);
#825=ORIENTED_EDGE('',*,*,#629,.T.);
#826=ORIENTED_EDGE('',*,*,#628,.F.);
#827=ORIENTED_EDGE('',*,*,#629,.F.);
#828=ORIENTED_EDGE('',*,*,#630,.F.);
#829=ORIENTED_EDGE('',*,*,#626,.T.);
#830=ORIENTED_EDGE('',*,*,#631,.F.);
#831=ORIENTED_EDGE('',*,*,#632,.T.);
#832=ORIENTED_EDGE('',*,*,#633,.T.);
#833=ORIENTED_EDGE('',*,*,#634,.T.);
#834=ORIENTED_EDGE('',*,*,#635,.F.);
#835=ORIENTED_EDGE('',*,*,#630,.T.);
#836=ORIENTED_EDGE('',*,*,#636,.T.);
#837=ORIENTED_EDGE('',*,*,#637,.F.);
#838=ORIENTED_EDGE('',*,*,#638,.F.);
#839=ORIENTED_EDGE('',*,*,#636,.F.);
#840=ORIENTED_EDGE('',*,*,#639,.F.);
#841=ORIENTED_EDGE('',*,*,#634,.F.);
#842=ORIENTED_EDGE('',*,*,#640,.T.);
#843=ORIENTED_EDGE('',*,*,#641,.F.);
#844=ORIENTED_EDGE('',*,*,#642,.F.);
#845=ORIENTED_EDGE('',*,*,#587,.F.);
#846=ORIENTED_EDGE('',*,*,#633,.F.);
#847=ORIENTED_EDGE('',*,*,#643,.T.);
#848=ORIENTED_EDGE('',*,*,#644,.F.);
#849=ORIENTED_EDGE('',*,*,#640,.F.);
#850=ORIENTED_EDGE('',*,*,#645,.F.);
#851=ORIENTED_EDGE('',*,*,#646,.F.);
#852=ORIENTED_EDGE('',*,*,#647,.F.);
#853=ORIENTED_EDGE('',*,*,#648,.F.);
#854=ORIENTED_EDGE('',*,*,#643,.F.);
#855=ORIENTED_EDGE('',*,*,#632,.F.);
#856=ORIENTED_EDGE('',*,*,#641,.T.);
#857=ORIENTED_EDGE('',*,*,#644,.T.);
#858=ORIENTED_EDGE('',*,*,#648,.T.);
#859=ORIENTED_EDGE('',*,*,#649,.F.);
#860=ORIENTED_EDGE('',*,*,#637,.T.);
#861=ORIENTED_EDGE('',*,*,#638,.T.);
#862=ORIENTED_EDGE('',*,*,#577,.T.);
#863=ORIENTED_EDGE('',*,*,#650,.T.);
#864=ORIENTED_EDGE('',*,*,#645,.T.);
#865=ORIENTED_EDGE('',*,*,#631,.T.);
#866=ORIENTED_EDGE('',*,*,#625,.T.);
#867=ORIENTED_EDGE('',*,*,#627,.T.);
#868=ORIENTED_EDGE('',*,*,#635,.T.);
#869=ORIENTED_EDGE('',*,*,#639,.T.);
#870=ORIENTED_EDGE('',*,*,#586,.T.);
#871=ORIENTED_EDGE('',*,*,#651,.T.);
#872=ORIENTED_EDGE('',*,*,#651,.F.);
#873=ORIENTED_EDGE('',*,*,#652,.T.);
#874=ORIENTED_EDGE('',*,*,#653,.T.);
#875=ORIENTED_EDGE('',*,*,#652,.F.);
#876=ORIENTED_EDGE('',*,*,#653,.F.);
#877=ORIENTED_EDGE('',*,*,#654,.F.);
#878=ORIENTED_EDGE('',*,*,#655,.F.);
#879=ORIENTED_EDGE('',*,*,#656,.T.);
#880=ORIENTED_EDGE('',*,*,#642,.T.);
#881=ORIENTED_EDGE('',*,*,#649,.T.);
#882=ORIENTED_EDGE('',*,*,#647,.T.);
#883=ORIENTED_EDGE('',*,*,#657,.T.);
#884=ORIENTED_EDGE('',*,*,#658,.F.);
#885=ORIENTED_EDGE('',*,*,#589,.T.);
#886=ORIENTED_EDGE('',*,*,#582,.T.);
#887=ORIENTED_EDGE('',*,*,#588,.T.);
#888=ORIENTED_EDGE('',*,*,#659,.T.);
#889=ORIENTED_EDGE('',*,*,#605,.T.);
#890=ORIENTED_EDGE('',*,*,#624,.T.);
#891=ORIENTED_EDGE('',*,*,#609,.T.);
#892=ORIENTED_EDGE('',*,*,#660,.T.);
#893=ORIENTED_EDGE('',*,*,#661,.T.);
#894=ORIENTED_EDGE('',*,*,#591,.T.);
#895=ORIENTED_EDGE('',*,*,#662,.F.);
#896=ORIENTED_EDGE('',*,*,#663,.T.);
#897=ORIENTED_EDGE('',*,*,#664,.T.);
#898=ORIENTED_EDGE('',*,*,#615,.F.);
#899=ORIENTED_EDGE('',*,*,#665,.T.);
#900=ORIENTED_EDGE('',*,*,#655,.T.);
#901=ORIENTED_EDGE('',*,*,#665,.F.);
#902=ORIENTED_EDGE('',*,*,#654,.T.);
#903=ORIENTED_EDGE('',*,*,#666,.T.);
#904=ORIENTED_EDGE('',*,*,#659,.F.);
#905=ORIENTED_EDGE('',*,*,#666,.F.);
#906=ORIENTED_EDGE('',*,*,#656,.F.);
#907=ORIENTED_EDGE('',*,*,#667,.T.);
#908=ORIENTED_EDGE('',*,*,#664,.F.);
#909=ORIENTED_EDGE('',*,*,#667,.F.);
#910=ORIENTED_EDGE('',*,*,#658,.T.);
#911=ORIENTED_EDGE('',*,*,#668,.F.);
#912=ORIENTED_EDGE('',*,*,#662,.T.);
#913=ORIENTED_EDGE('',*,*,#590,.F.);
#914=ORIENTED_EDGE('',*,*,#608,.F.);
#915=ORIENTED_EDGE('',*,*,#613,.F.);
#916=ORIENTED_EDGE('',*,*,#669,.T.);
#917=ORIENTED_EDGE('',*,*,#660,.F.);
#918=ORIENTED_EDGE('',*,*,#670,.T.);
#919=ORIENTED_EDGE('',*,*,#612,.F.);
#920=ORIENTED_EDGE('',*,*,#536,.T.);
#921=ORIENTED_EDGE('',*,*,#560,.F.);
#922=ORIENTED_EDGE('',*,*,#670,.F.);
#923=ORIENTED_EDGE('',*,*,#559,.T.);
#924=ORIENTED_EDGE('',*,*,#549,.T.);
#925=ORIENTED_EDGE('',*,*,#546,.T.);
#926=ORIENTED_EDGE('',*,*,#556,.T.);
#927=ORIENTED_EDGE('',*,*,#671,.T.);
#928=ORIENTED_EDGE('',*,*,#570,.T.);
#929=ORIENTED_EDGE('',*,*,#672,.T.);
#930=ORIENTED_EDGE('',*,*,#579,.T.);
#931=ORIENTED_EDGE('',*,*,#585,.F.);
#932=ORIENTED_EDGE('',*,*,#534,.F.);
#933=ORIENTED_EDGE('',*,*,#673,.F.);
#934=ORIENTED_EDGE('',*,*,#533,.T.);
#935=ORIENTED_EDGE('',*,*,#553,.T.);
#936=ORIENTED_EDGE('',*,*,#557,.T.);
#937=ORIENTED_EDGE('',*,*,#562,.T.);
#938=ORIENTED_EDGE('',*,*,#564,.T.);
#939=ORIENTED_EDGE('',*,*,#566,.T.);
#940=ORIENTED_EDGE('',*,*,#575,.T.);
#941=ORIENTED_EDGE('',*,*,#572,.F.);
#942=ORIENTED_EDGE('',*,*,#611,.F.);
#943=ORIENTED_EDGE('',*,*,#606,.T.);
#944=ORIENTED_EDGE('',*,*,#663,.F.);
#945=ORIENTED_EDGE('',*,*,#668,.T.);
#946=ORIENTED_EDGE('',*,*,#657,.F.);
#947=ORIENTED_EDGE('',*,*,#646,.T.);
#948=ORIENTED_EDGE('',*,*,#650,.F.);
#949=ORIENTED_EDGE('',*,*,#576,.T.);
#950=ORIENTED_EDGE('',*,*,#673,.T.);
#951=ORIENTED_EDGE('',*,*,#674,.T.);
#952=ORIENTED_EDGE('',*,*,#675,.T.);
#953=ORIENTED_EDGE('',*,*,#675,.F.);
#954=ORIENTED_EDGE('',*,*,#676,.T.);
#955=ORIENTED_EDGE('',*,*,#597,.F.);
#956=ORIENTED_EDGE('',*,*,#676,.F.);
#957=ORIENTED_EDGE('',*,*,#672,.F.);
#958=ORIENTED_EDGE('',*,*,#677,.T.);
#959=ORIENTED_EDGE('',*,*,#596,.F.);
#960=ORIENTED_EDGE('',*,*,#677,.F.);
#961=ORIENTED_EDGE('',*,*,#555,.T.);
#962=ORIENTED_EDGE('',*,*,#595,.F.);
#963=ORIENTED_EDGE('',*,*,#571,.T.);
#964=ORIENTED_EDGE('',*,*,#671,.F.);
#965=ORIENTED_EDGE('',*,*,#543,.F.);
#966=ORIENTED_EDGE('',*,*,#678,.T.);
#967=ORIENTED_EDGE('',*,*,#674,.F.);
#968=ORIENTED_EDGE('',*,*,#678,.F.);
#969=ORIENTED_EDGE('',*,*,#669,.F.);
#970=ORIENTED_EDGE('',*,*,#593,.T.);
#971=ORIENTED_EDGE('',*,*,#592,.T.);
#972=ORIENTED_EDGE('',*,*,#661,.F.);
#973=CYLINDRICAL_SURFACE('',#1062,17.4797436692323);
#974=CYLINDRICAL_SURFACE('',#1071,2.55);
#975=CYLINDRICAL_SURFACE('',#1074,20.7371197918213);
#976=CYLINDRICAL_SURFACE('',#1079,16.75);
#977=CYLINDRICAL_SURFACE('',#1083,20.7371197918213);
#978=CYLINDRICAL_SURFACE('',#1085,2.55000000000001);
#979=CYLINDRICAL_SURFACE('',#1088,2.435);
#980=CYLINDRICAL_SURFACE('',#1096,0.800000000000001);
#981=CYLINDRICAL_SURFACE('',#1110,3.);
#982=CYLINDRICAL_SURFACE('',#1116,2.);
#983=CYLINDRICAL_SURFACE('',#1127,1.10000000000001);
#984=CYLINDRICAL_SURFACE('',#1131,3.);
#985=CYLINDRICAL_SURFACE('',#1138,3.);
#986=CYLINDRICAL_SURFACE('',#1149,3.);
#987=CYLINDRICAL_SURFACE('',#1150,1.5);
#988=CYLINDRICAL_SURFACE('',#1151,1.5);
#989=CYLINDRICAL_SURFACE('',#1162,1.5);
#990=CYLINDRICAL_SURFACE('',#1163,1.50000000000001);
#991=CYLINDRICAL_SURFACE('',#1164,2.435);
#992=CYLINDRICAL_SURFACE('',#1165,1.50000000000001);
#993=ADVANCED_FACE('',(#72),#973,.T.);
#994=ADVANCED_FACE('',(#73,#17),#39,.F.);
#995=ADVANCED_FACE('',(#74),#974,.T.);
#996=ADVANCED_FACE('',(#75),#975,.T.);
#997=ADVANCED_FACE('',(#76),#40,.T.);
#998=ADVANCED_FACE('',(#77),#41,.T.);
#999=ADVANCED_FACE('',(#78),#976,.T.);
#1000=ADVANCED_FACE('',(#79),#977,.T.);
#1001=ADVANCED_FACE('',(#80),#978,.T.);
#1002=ADVANCED_FACE('',(#81),#42,.T.);
#1003=ADVANCED_FACE('',(#82),#15,.T.);
#1004=ADVANCED_FACE('',(#83),#16,.T.);
#1005=ADVANCED_FACE('',(#84),#979,.T.);
#1006=ADVANCED_FACE('',(#85),#43,.T.);
#1007=ADVANCED_FACE('',(#86),#44,.F.);
#1008=ADVANCED_FACE('',(#87,#18,#19),#45,.T.);
#1009=ADVANCED_FACE('',(#88),#980,.F.);
#1010=ADVANCED_FACE('',(#89,#20),#46,.T.);
#1011=ADVANCED_FACE('',(#90,#21),#47,.F.);
#1012=ADVANCED_FACE('',(#91),#48,.F.);
#1013=ADVANCED_FACE('',(#92),#49,.F.);
#1014=ADVANCED_FACE('',(#93,#22),#50,.T.);
#1015=ADVANCED_FACE('',(#94),#51,.T.);
#1016=ADVANCED_FACE('',(#95),#52,.T.);
#1017=ADVANCED_FACE('',(#96),#981,.T.);
#1018=ADVANCED_FACE('',(#97,#23),#53,.T.);
#1019=ADVANCED_FACE('',(#98,#24),#54,.F.);
#1020=ADVANCED_FACE('',(#99),#982,.F.);
#1021=ADVANCED_FACE('',(#100,#25),#55,.T.);
#1022=ADVANCED_FACE('',(#101),#56,.T.);
#1023=ADVANCED_FACE('',(#102),#983,.F.);
#1024=ADVANCED_FACE('',(#103),#57,.F.);
#1025=ADVANCED_FACE('',(#104),#984,.T.);
#1026=ADVANCED_FACE('',(#105),#58,.F.);
#1027=ADVANCED_FACE('',(#106,#26),#59,.F.);
#1028=ADVANCED_FACE('',(#107,#27),#60,.T.);
#1029=ADVANCED_FACE('',(#108),#985,.F.);
#1030=ADVANCED_FACE('',(#109,#28),#61,.T.);
#1031=ADVANCED_FACE('',(#110,#29),#62,.T.);
#1032=ADVANCED_FACE('',(#111,#30),#63,.F.);
#1033=ADVANCED_FACE('',(#112,#31),#64,.T.);
#1034=ADVANCED_FACE('',(#113),#986,.F.);
#1035=ADVANCED_FACE('',(#114),#987,.F.);
#1036=ADVANCED_FACE('',(#115),#988,.F.);
#1037=ADVANCED_FACE('',(#116),#65,.F.);
#1038=ADVANCED_FACE('',(#117),#66,.T.);
#1039=ADVANCED_FACE('',(#118),#67,.F.);
#1040=ADVANCED_FACE('',(#119,#32),#68,.F.);
#1041=ADVANCED_FACE('',(#120),#69,.F.);
#1042=ADVANCED_FACE('',(#121,#33,#34),#70,.T.);
#1043=ADVANCED_FACE('',(#122),#989,.F.);
#1044=ADVANCED_FACE('',(#123),#990,.F.);
#1045=ADVANCED_FACE('',(#124),#991,.T.);
#1046=ADVANCED_FACE('',(#125),#992,.F.);
#1047=ADVANCED_FACE('',(#126),#71,.F.);
#1048=CLOSED_SHELL('',(#993,#994,#995,#996,#997,#998,#999,#1000,#1001,#1002,
#1003,#1004,#1005,#1006,#1007,#1008,#1009,#1010,#1011,#1012,#1013,#1014,
#1015,#1016,#1017,#1018,#1019,#1020,#1021,#1022,#1023,#1024,#1025,#1026,
#1027,#1028,#1029,#1030,#1031,#1032,#1033,#1034,#1035,#1036,#1037,#1038,
#1039,#1040,#1041,#1042,#1043,#1044,#1045,#1046,#1047));
#1049=DERIVED_UNIT_ELEMENT(#1051,1.);
#1050=DERIVED_UNIT_ELEMENT(#1890,3.);
#1051=(
MASS_UNIT()
NAMED_UNIT(*)
SI_UNIT(.KILO.,.GRAM.)
);
#1052=DERIVED_UNIT((#1049,#1050));
#1053=MEASURE_REPRESENTATION_ITEM('density measure',
POSITIVE_RATIO_MEASURE(7850.),#1052);
#1054=PROPERTY_DEFINITION_REPRESENTATION(#1059,#1056);
#1055=PROPERTY_DEFINITION_REPRESENTATION(#1060,#1057);
#1056=REPRESENTATION('material name',(#1058),#1887);
#1057=REPRESENTATION('density',(#1053),#1887);
#1058=DESCRIPTIVE_REPRESENTATION_ITEM('Steel','Steel');
#1059=PROPERTY_DEFINITION('material property','material name',#1897);
#1060=PROPERTY_DEFINITION('material property','density of part',#1897);
#1061=AXIS2_PLACEMENT_3D('placement',#1470,#1167,#1168);
#1062=AXIS2_PLACEMENT_3D('',#1471,#1169,#1170);
#1063=AXIS2_PLACEMENT_3D('',#1476,#1172,#1173);
#1064=AXIS2_PLACEMENT_3D('',#1479,#1175,#1176);
#1065=AXIS2_PLACEMENT_3D('',#1480,#1177,#1178);
#1066=AXIS2_PLACEMENT_3D('',#1501,#1180,#1181);
#1067=AXIS2_PLACEMENT_3D('',#1505,#1183,#1184);
#1068=AXIS2_PLACEMENT_3D('',#1507,#1185,#1186);
#1069=AXIS2_PLACEMENT_3D('',#1508,#1187,#1188);
#1070=AXIS2_PLACEMENT_3D('',#1510,#1189,#1190);
#1071=AXIS2_PLACEMENT_3D('',#1511,#1191,#1192);
#1072=AXIS2_PLACEMENT_3D('',#1514,#1193,#1194);
#1073=AXIS2_PLACEMENT_3D('',#1518,#1196,#1197);
#1074=AXIS2_PLACEMENT_3D('',#1520,#1199,#1200);
#1075=AXIS2_PLACEMENT_3D('',#1522,#1201,#1202);
#1076=AXIS2_PLACEMENT_3D('',#1524,#1203,#1204);
#1077=AXIS2_PLACEMENT_3D('',#1526,#1206,#1207);
#1078=AXIS2_PLACEMENT_3D('',#1532,#1211,#1212);
#1079=AXIS2_PLACEMENT_3D('',#1538,#1216,#1217);
#1080=AXIS2_PLACEMENT_3D('',#1540,#1218,#1219);
#1081=AXIS2_PLACEMENT_3D('',#1541,#1220,#1221);
#1082=AXIS2_PLACEMENT_3D('',#1543,#1222,#1223);
#1083=AXIS2_PLACEMENT_3D('',#1546,#1226,#1227);
#1084=AXIS2_PLACEMENT_3D('',#1548,#1228,#1229);
#1085=AXIS2_PLACEMENT_3D('',#1550,#1231,#1232);
#1086=AXIS2_PLACEMENT_3D('',#1552,#1233,#1234);
#1087=AXIS2_PLACEMENT_3D('',#1554,#1236,#1237);
#1088=AXIS2_PLACEMENT_3D('',#1673,#1244,#1245);
#1089=AXIS2_PLACEMENT_3D('',#1674,#1246,#1247);
#1090=AXIS2_PLACEMENT_3D('',#1675,#1248,#1249);
#1091=AXIS2_PLACEMENT_3D('',#1684,#1254,#1255);
#1092=AXIS2_PLACEMENT_3D('',#1695,#1261,#1262);
#1093=AXIS2_PLACEMENT_3D('',#1713,#1273,#1274);
#1094=AXIS2_PLACEMENT_3D('',#1715,#1275,#1276);
#1095=AXIS2_PLACEMENT_3D('',#1717,#1277,#1278);
#1096=AXIS2_PLACEMENT_3D('',#1718,#1279,#1280);
#1097=AXIS2_PLACEMENT_3D('',#1720,#1281,#1282);
#1098=AXIS2_PLACEMENT_3D('',#1723,#1284,#1285);
#1099=AXIS2_PLACEMENT_3D('',#1724,#1286,#1287);
#1100=AXIS2_PLACEMENT_3D('',#1726,#1288,#1289);
#1101=AXIS2_PLACEMENT_3D('',#1727,#1290,#1291);
#1102=AXIS2_PLACEMENT_3D('',#1729,#1292,#1293);
#1103=AXIS2_PLACEMENT_3D('',#1730,#1294,#1295);
#1104=AXIS2_PLACEMENT_3D('',#1739,#1300,#1301);
#1105=AXIS2_PLACEMENT_3D('',#1748,#1306,#1307);
#1106=AXIS2_PLACEMENT_3D('',#1752,#1311,#1312);
#1107=AXIS2_PLACEMENT_3D('',#1754,#1313,#1314);
#1108=AXIS2_PLACEMENT_3D('',#1755,#1315,#1316);
#1109=AXIS2_PLACEMENT_3D('',#1761,#1320,#1321);
#1110=AXIS2_PLACEMENT_3D('',#1767,#1325,#1326);
#1111=AXIS2_PLACEMENT_3D('',#1768,#1327,#1328);
#1112=AXIS2_PLACEMENT_3D('',#1769,#1329,#1330);
#1113=AXIS2_PLACEMENT_3D('',#1770,#1331,#1332);
#1114=AXIS2_PLACEMENT_3D('',#1771,#1333,#1334);
#1115=AXIS2_PLACEMENT_3D('',#1772,#1335,#1336);
#1116=AXIS2_PLACEMENT_3D('',#1773,#1337,#1338);
#1117=AXIS2_PLACEMENT_3D('',#1776,#1339,#1340);
#1118=AXIS2_PLACEMENT_3D('',#1778,#1341,#1342);
#1119=AXIS2_PLACEMENT_3D('',#1779,#1343,#1344);
#1120=AXIS2_PLACEMENT_3D('',#1782,#1346,#1347);
#1121=AXIS2_PLACEMENT_3D('',#1783,#1348,#1349);
#1122=AXIS2_PLACEMENT_3D('',#1785,#1350,#1351);
#1123=AXIS2_PLACEMENT_3D('',#1786,#1352,#1353);
#1124=AXIS2_PLACEMENT_3D('',#1788,#1354,#1355);
#1125=AXIS2_PLACEMENT_3D('',#1792,#1357,#1358);
#1126=AXIS2_PLACEMENT_3D('',#1795,#1360,#1361);
#1127=AXIS2_PLACEMENT_3D('',#1796,#1362,#1363);
#1128=AXIS2_PLACEMENT_3D('',#1800,#1365,#1366);
#1129=AXIS2_PLACEMENT_3D('',#1801,#1367,#1368);
#1130=AXIS2_PLACEMENT_3D('',#1802,#1369,#1370);
#1131=AXIS2_PLACEMENT_3D('',#1809,#1375,#1376);
#1132=AXIS2_PLACEMENT_3D('',#1812,#1378,#1379);
#1133=AXIS2_PLACEMENT_3D('',#1813,#1380,#1381);
#1134=AXIS2_PLACEMENT_3D('',#1821,#1386,#1387);
#1135=AXIS2_PLACEMENT_3D('',#1822,#1388,#1389);
#1136=AXIS2_PLACEMENT_3D('',#1823,#1390,#1391);
#1137=AXIS2_PLACEMENT_3D('',#1826,#1393,#1394);
#1138=AXIS2_PLACEMENT_3D('',#1827,#1395,#1396);
#1139=AXIS2_PLACEMENT_3D('',#1830,#1398,#1399);
#1140=AXIS2_PLACEMENT_3D('',#1831,#1400,#1401);
#1141=AXIS2_PLACEMENT_3D('',#1833,#1402,#1403);
#1142=AXIS2_PLACEMENT_3D('',#1834,#1404,#1405);
#1143=AXIS2_PLACEMENT_3D('',#1836,#1406,#1407);
#1144=AXIS2_PLACEMENT_3D('',#1838,#1408,#1409);
#1145=AXIS2_PLACEMENT_3D('',#1839,#1410,#1411);
#1146=AXIS2_PLACEMENT_3D('',#1844,#1414,#1415);
#1147=AXIS2_PLACEMENT_3D('',#1845,#1416,#1417);
#1148=AXIS2_PLACEMENT_3D('',#1853,#1422,#1423);
#1149=AXIS2_PLACEMENT_3D('',#1854,#1424,#1425);
#1150=AXIS2_PLACEMENT_3D('',#1856,#1427,#1428);
#1151=AXIS2_PLACEMENT_3D('',#1858,#1430,#1431);
#1152=AXIS2_PLACEMENT_3D('',#1860,#1433,#1434);
#1153=AXIS2_PLACEMENT_3D('',#1862,#1436,#1437);
#1154=AXIS2_PLACEMENT_3D('',#1864,#1439,#1440);
#1155=AXIS2_PLACEMENT_3D('',#1866,#1442,#1443);
#1156=AXIS2_PLACEMENT_3D('',#1867,#1444,#1445);
#1157=AXIS2_PLACEMENT_3D('',#1869,#1446,#1447);
#1158=AXIS2_PLACEMENT_3D('',#1870,#1448,#1449);
#1159=AXIS2_PLACEMENT_3D('',#1872,#1451,#1452);
#1160=AXIS2_PLACEMENT_3D('',#1874,#1453,#1454);
#1161=AXIS2_PLACEMENT_3D('',#1876,#1455,#1456);
#1162=AXIS2_PLACEMENT_3D('',#1877,#1457,#1458);
#1163=AXIS2_PLACEMENT_3D('',#1879,#1460,#1461);
#1164=AXIS2_PLACEMENT_3D('',#1881,#1463,#1464);
#1165=AXIS2_PLACEMENT_3D('',#1882,#1465,#1466);
#1166=AXIS2_PLACEMENT_3D('',#1884,#1468,#1469);
#1167=DIRECTION('axis',(0.,0.,1.));
#1168=DIRECTION('refdir',(1.,0.,0.));
#1169=DIRECTION('center_axis',(1.85037170770859E-16,1.,0.));
#1170=DIRECTION('ref_axis',(0.0083344304189992,-1.5421794247182E-18,-0.99996526803164));
#1171=DIRECTION('',(-1.85037170770859E-16,-1.,0.));
#1172=DIRECTION('center_axis',(5.33944226717277E-20,-1.,-4.10291895311184E-20));
#1173=DIRECTION('ref_axis',(0.0083344304189992,-1.5421794247182E-18,-0.99996526803164));
#1174=DIRECTION('',(1.85037170770859E-16,1.,0.));
#1175=DIRECTION('center_axis',(0.,1.,0.));
#1176=DIRECTION('ref_axis',(0.0083344304189992,-1.5421794247182E-18,-0.99996526803164));
#1177=DIRECTION('center_axis',(-2.21991115845874E-16,-1.,-1.87918164646567E-17));
#1178=DIRECTION('ref_axis',(1.,-2.21991115845874E-16,1.37526925770092E-23));
#1179=DIRECTION('',(0.,1.87918164646567E-17,-1.));
#1180=DIRECTION('center_axis',(2.21991115845874E-16,1.,1.87918164646567E-17));
#1181=DIRECTION('ref_axis',(1.,-2.21991115845874E-16,1.37526925770092E-23));
#1182=DIRECTION('',(0.192384433645366,-9.99217545687673E-16,-0.981319636861992));
#1183=DIRECTION('center_axis',(2.99470892024054E-15,1.,-6.20935108677824E-16));
#1184=DIRECTION('ref_axis',(0.854580543462563,-2.88168329913855E-15,-0.519318875774057));
#1185=DIRECTION('center_axis',(2.00918342359263E-15,1.,-2.55802041242843E-16));
#1186=DIRECTION('ref_axis',(0.596722170893325,-1.40419210801676E-15,-0.80244791155835));
#1187=DIRECTION('center_axis',(2.38950529192879E-15,1.,-1.08959967982608E-15));
#1188=DIRECTION('ref_axis',(0.0327693784533951,-1.16731710232385E-15,-0.999462939701007));
#1189=DIRECTION('center_axis',(-2.21991115845875E-16,-1.,-1.87918164646568E-17));
#1190=DIRECTION('ref_axis',(1.,-2.21991115845875E-16,1.37526925770092E-23));
#1191=DIRECTION('center_axis',(-2.96059473233375E-15,-1.,0.));
#1192=DIRECTION('ref_axis',(0.981319636861992,-2.90528974762928E-15,0.192384433645368));
#1193=DIRECTION('center_axis',(1.57115293158255E-15,1.,-2.85823640442603E-16));
#1194=DIRECTION('ref_axis',(0.981319636861992,-1.48681520508624E-15,0.192384433645368));
#1195=DIRECTION('',(-2.96059473233375E-15,-1.,0.));
#1196=DIRECTION('center_axis',(-1.57115293158255E-15,-1.,2.85823640442603E-16));
#1197=DIRECTION('ref_axis',(0.981319636861992,-1.48681520508624E-15,0.192384433645368));
#1198=DIRECTION('',(-2.96059473233375E-15,-1.,0.));
#1199=DIRECTION('center_axis',(-2.96059473233375E-15,-1.,0.));
#1200=DIRECTION('ref_axis',(0.85458054346256,-2.53006665533017E-15,-0.519318875774061));
#1201=DIRECTION('center_axis',(2.00983954794634E-15,1.,-2.09013819975491E-16));
#1202=DIRECTION('ref_axis',(0.85458054346256,-1.82611459516745E-15,-0.519318875774061));
#1203=DIRECTION('center_axis',(-2.00983954794634E-15,-1.,2.09013819975491E-16));
#1204=DIRECTION('ref_axis',(0.85458054346256,-1.82611459516745E-15,-0.519318875774061));
#1205=DIRECTION('',(-2.96059473233375E-15,-1.,0.));
#1206=DIRECTION('center_axis',(0.0327693784534416,-9.70168492311104E-17,
-0.999462939701005));
#1207=DIRECTION('ref_axis',(0.999462939701005,-1.990706682828E-15,0.0327693784534416));
#1208=DIRECTION('',(-0.999462939701005,1.990706682828E-15,-0.0327693784534416));
#1209=DIRECTION('',(2.22044604925031E-15,1.,0.));
#1210=DIRECTION('',(0.999462939701007,-2.26998520252634E-15,0.0327693784533939));
#1211=DIRECTION('center_axis',(0.98131963686199,-2.90528974762928E-15,0.192384433645378));
#1212=DIRECTION('ref_axis',(-0.192384433645378,-1.84272964587344E-15,0.98131963686199));
#1213=DIRECTION('',(0.192384433645378,1.84272964587344E-15,-0.98131963686199));
#1214=DIRECTION('',(0.,1.,0.));
#1215=DIRECTION('',(-0.192384433645378,-1.84272964587344E-15,0.98131963686199));
#1216=DIRECTION('center_axis',(2.22044604925031E-15,1.,0.));
#1217=DIRECTION('ref_axis',(0.0327693784533951,-7.27626369232295E-17,-0.999462939701007));
#1218=DIRECTION('center_axis',(-2.38950529192879E-15,-1.,1.08959967982608E-15));
#1219=DIRECTION('ref_axis',(0.0327693784533951,-1.16731710232385E-15,-0.999462939701007));
#1220=DIRECTION('center_axis',(1.94896152138619E-15,1.,-1.35578214959777E-16));
#1221=DIRECTION('ref_axis',(0.596722170893325,-1.27178300547641E-15,-0.80244791155835));
#1222=DIRECTION('center_axis',(-1.94896152138619E-15,-1.,1.35578214959777E-16));
#1223=DIRECTION('ref_axis',(0.596722170893325,-1.27178300547641E-15,-0.80244791155835));
#1224=DIRECTION('',(-2.22044604925031E-15,-1.,3.1720657846433E-16));
#1225=DIRECTION('',(2.22044604925031E-15,1.,0.));
#1226=DIRECTION('center_axis',(2.22044604925031E-15,1.,0.));
#1227=DIRECTION('ref_axis',(0.596722170893325,-1.32498938686015E-15,-0.80244791155835));
#1228=DIRECTION('center_axis',(-2.00918342359263E-15,-1.,2.55802041242843E-16));
#1229=DIRECTION('ref_axis',(0.596722170893325,-1.40419210801676E-15,-0.80244791155835));
#1230=DIRECTION('',(2.22044604925031E-15,1.,0.));
#1231=DIRECTION('center_axis',(2.22044604925031E-15,1.,0.));
#1232=DIRECTION('ref_axis',(0.854580543462563,-1.89754999149763E-15,-0.519318875774057));
#1233=DIRECTION('center_axis',(-2.99470892024054E-15,-1.,6.20935108677824E-16));
#1234=DIRECTION('ref_axis',(0.854580543462563,-2.88168329913855E-15,-0.519318875774057));
#1235=DIRECTION('',(2.22044604925031E-15,1.,0.));
#1236=DIRECTION('center_axis',(0.981319636861992,-2.17896731072196E-15,
0.192384433645366));
#1237=DIRECTION('ref_axis',(0.192384433645366,-9.99217545687674E-16,-0.981319636861992));
#1238=DIRECTION('',(-0.192384433645366,9.99217545687673E-16,0.981319636861992));
#1239=DIRECTION('',(0.,1.,0.));
#1240=DIRECTION('',(0.,1.,0.));
#1241=DIRECTION('',(-1.48029736616688E-15,-1.,0.));
#1242=DIRECTION('',(-2.96059473233375E-15,-1.,0.));
#1243=DIRECTION('',(0.,1.,0.));
#1244=DIRECTION('center_axis',(0.,1.,0.));
#1245=DIRECTION('ref_axis',(1.,0.,1.37526925770092E-23));
#1246=DIRECTION('center_axis',(-2.21991115845874E-16,-1.,-1.87918164646567E-17));
#1247=DIRECTION('ref_axis',(1.,-2.21991115845874E-16,1.37526925770092E-23));
#1248=DIRECTION('center_axis',(0.00206382349001785,-2.2571021901156E-16,
-0.999997870314033));
#1249=DIRECTION('ref_axis',(-0.999997870314033,1.99792688850436E-15,-0.00206382349001785));
#1250=DIRECTION('',(0.999997870314033,-1.99792688850436E-15,0.00206382349001785));
#1251=DIRECTION('',(2.66488238198141E-15,-1.,6.02128651742943E-16));
#1252=DIRECTION('',(-0.999997870314033,1.99792688850436E-15,-0.00206382349001785));
#1253=DIRECTION('',(-2.5095602905771E-15,1.,-2.24587150841971E-17));
#1254=DIRECTION('center_axis',(-3.8557773691565E-6,-0.999999999992567,-6.16739834146421E-17));
#1255=DIRECTION('ref_axis',(-0.999999999992567,3.8557773691565E-6,1.2788544449799E-15));
#1256=DIRECTION('',(-0.965925826282369,3.72439494127507E-6,0.258819045100727));
#1257=DIRECTION('',(-1.31581988103722E-15,6.16790569236198E-17,-1.));
#1258=DIRECTION('',(-0.999999999992567,3.8557773691565E-6,-2.31710242751528E-21));
#1259=DIRECTION('',(0.,0.,1.));
#1260=DIRECTION('',(0.000366094580441957,0.,-0.999999932987377));
#1261=DIRECTION('center_axis',(0.,1.,0.));
#1262=DIRECTION('ref_axis',(1.,0.,0.));
#1263=DIRECTION('',(-0.999965268031641,0.,-0.00833443041899881));
#1264=DIRECTION('',(1.,4.32986979603812E-15,-4.57160380304921E-24));
#1265=DIRECTION('',(8.15361697616118E-9,0.,1.));
#1266=DIRECTION('',(-1.,0.,-4.93038051070039E-32));
#1267=DIRECTION('',(-1.,0.,-4.93038051070039E-32));
#1268=DIRECTION('',(0.,0.,1.));
#1269=DIRECTION('',(1.,0.,4.93038051070039E-32));
#1270=DIRECTION('',(0.,0.,-1.));
#1271=DIRECTION('',(0.000366094580441957,0.,-0.999999932987377));
#1272=DIRECTION('',(-1.,0.,0.));
#1273=DIRECTION('center_axis',(3.06028444719101E-16,1.,9.58188905792769E-17));
#1274=DIRECTION('ref_axis',(0.736792070966636,-2.90264342444664E-16,0.676119400816672));
#1275=DIRECTION('center_axis',(-2.22044510268545E-16,-1.,-1.87507872751256E-17));
#1276=DIRECTION('ref_axis',(-1.,2.22044510268545E-16,-1.37526917881483E-23));
#1277=DIRECTION('center_axis',(0.,-1.,0.));
#1278=DIRECTION('ref_axis',(1.,-2.31296463463574E-16,2.53475454600642E-10));
#1279=DIRECTION('center_axis',(-8.15362127022061E-9,6.34413156928661E-16,
-1.));
#1280=DIRECTION('ref_axis',(1.,-1.99840144597281E-15,-8.15362127022061E-9));
#1281=DIRECTION('center_axis',(-8.15362065249286E-9,4.04126066738009E-16,
-1.));
#1282=DIRECTION('ref_axis',(1.,-1.99840144597281E-15,-8.15362127022061E-9));
#1283=DIRECTION('',(-8.15362127022061E-9,6.34413156928661E-16,-1.));
#1284=DIRECTION('center_axis',(8.15362065249286E-9,-4.04126066738009E-16,
1.));
#1285=DIRECTION('ref_axis',(1.,-1.99840144597281E-15,-8.15362127022061E-9));
#1286=DIRECTION('center_axis',(8.15362065249286E-9,-4.04126066738009E-16,
1.));
#1287=DIRECTION('ref_axis',(1.,-1.99840149205795E-15,-8.15362065249286E-9));
#1288=DIRECTION('center_axis',(-4.07681029849085E-9,2.0206303931977E-16,
-1.));
#1289=DIRECTION('ref_axis',(1.,-1.99840149123418E-15,-4.07681029849085E-9));
#1290=DIRECTION('center_axis',(8.15362065249286E-9,-4.04126066738009E-16,
1.));
#1291=DIRECTION('ref_axis',(1.,-1.99840149205795E-15,-8.15362065249286E-9));
#1292=DIRECTION('center_axis',(4.07681029849085E-9,-2.0206303931977E-16,
1.));
#1293=DIRECTION('ref_axis',(1.,-1.99840149123418E-15,-4.07681029849085E-9));
#1294=DIRECTION('center_axis',(0.330540062262344,0.943791961843078,-1.34754868218899E-9));
#1295=DIRECTION('ref_axis',(0.943791961843078,-0.330540062262344,-3.84766085646467E-9));
#1296=DIRECTION('',(0.943791961843078,-0.330540062262344,0.));
#1297=DIRECTION('',(3.18597161223378E-9,-2.54361171790927E-9,-1.));
#1298=DIRECTION('',(-0.943791961843078,0.330540062262344,-1.39387681144249E-32));
#1299=DIRECTION('',(0.,2.22044604925031E-16,-1.));
#1300=DIRECTION('center_axis',(0.237649198403442,-0.971351048024452,-9.68850808444865E-10));
#1301=DIRECTION('ref_axis',(-0.971351048024452,-0.237649198403442,3.96001390801585E-9));
#1302=DIRECTION('',(-0.971351048024452,-0.237649198403442,0.));
#1303=DIRECTION('',(0.,2.22044604925031E-16,-1.));
#1304=DIRECTION('',(0.971351048024452,0.237649198403442,7.13253231590701E-32));
#1305=DIRECTION('',(-3.61631627401837E-9,-1.88218827372107E-9,1.));
#1306=DIRECTION('center_axis',(0.,0.,1.));
#1307=DIRECTION('ref_axis',(1.,0.,0.));
#1308=DIRECTION('',(1.,5.55111490413791E-15,-4.4619322724852E-16));
#1309=DIRECTION('',(0.,1.,0.));
#1310=DIRECTION('',(-1.,-4.14525531476374E-16,-1.30855745632905E-16));
#1311=DIRECTION('center_axis',(4.46193227248521E-16,-2.02063020655965E-16,
1.));
#1312=DIRECTION('ref_axis',(1.,-1.99840143832913E-15,-4.46193227248521E-16));
#1313=DIRECTION('center_axis',(0.,0.,-1.));
#1314=DIRECTION('ref_axis',(1.,-1.99840143832913E-15,-5.75211076723654E-31));
#1315=DIRECTION('center_axis',(-0.330540068576826,-0.943791959631585,1.34754888256853E-9));
#1316=DIRECTION('ref_axis',(-0.943791959631585,0.330540068576826,3.84766084744884E-9));
#1317=DIRECTION('',(-0.943791959631585,0.330540068576826,3.84766084744884E-9));
#1318=DIRECTION('',(-4.07681000069715E-9,1.8503717077086E-16,-1.));
#1319=DIRECTION('',(-0.943791959631585,0.330540068576826,3.84766084744884E-9));
#1320=DIRECTION('center_axis',(-0.237649190087408,0.97135105005904,9.68850774541973E-10));
#1321=DIRECTION('ref_axis',(0.97135105005904,0.237649190087408,-3.9600129944815E-9));
#1322=DIRECTION('',(0.97135105005904,0.237649190087408,-3.9600129944815E-9));
#1323=DIRECTION('',(0.97135105005904,0.237649190087408,-3.9600129944815E-9));
#1324=DIRECTION('',(-4.07681000069715E-9,1.8503717077086E-16,-1.));
#1325=DIRECTION('center_axis',(-4.07681000069715E-9,1.8503717077086E-16,
-1.));
#1326=DIRECTION('ref_axis',(-0.237649190087405,0.97135105005904,9.68850774541962E-10));
#1327=DIRECTION('center_axis',(4.07681029849085E-9,-2.02063039046354E-16,
1.));
#1328=DIRECTION('ref_axis',(-0.237649190087405,0.97135105005904,9.68850861850488E-10));
#1329=DIRECTION('center_axis',(-4.07681029849085E-9,2.02063039046354E-16,
-1.));
#1330=DIRECTION('ref_axis',(-0.237649190087405,0.97135105005904,9.68850861850488E-10));
#1331=DIRECTION('center_axis',(4.07681029849085E-9,-2.0206303931977E-16,
1.));
#1332=DIRECTION('ref_axis',(1.,-1.99840149123418E-15,-4.07681029849085E-9));
#1333=DIRECTION('center_axis',(4.07681029849085E-9,-2.0206303931977E-16,
1.));
#1334=DIRECTION('ref_axis',(1.,-1.99840149123418E-15,-4.07681029849085E-9));
#1335=DIRECTION('center_axis',(-4.46193227248521E-16,2.02063020655965E-16,
-1.));
#1336=DIRECTION('ref_axis',(1.,-1.99840143832913E-15,-4.46193227248521E-16));
#1337=DIRECTION('center_axis',(8.15362196532471E-9,6.728625568151E-16,1.));
#1338=DIRECTION('ref_axis',(-1.,1.99840149205795E-15,8.15362196532471E-9));
#1339=DIRECTION('center_axis',(4.57160119591055E-24,6.02128651742943E-16,
1.));
#1340=DIRECTION('ref_axis',(-1.,1.99840148657168E-15,4.13590306276514E-24));
#1341=DIRECTION('center_axis',(4.07681029849085E-9,8.44154811085396E-16,
1.));
#1342=DIRECTION('ref_axis',(-1.,1.99840148931482E-15,4.07681029849085E-9));
#1343=DIRECTION('center_axis',(4.57160119591055E-24,6.02128651742943E-16,
1.));
#1344=DIRECTION('ref_axis',(-1.,1.99840148657168E-15,4.13590306276514E-24));
#1345=DIRECTION('',(8.15362196532471E-9,6.72862556815101E-16,1.));
#1346=DIRECTION('center_axis',(4.46193231820123E-16,4.00065631086979E-16,
1.));
#1347=DIRECTION('ref_axis',(-1.,1.99840148657168E-15,4.46193232039622E-16));
#1348=DIRECTION('center_axis',(-4.46193231820123E-16,-4.00065631086979E-16,
-1.));
#1349=DIRECTION('ref_axis',(-1.,0.,4.46193231820123E-16));
#1350=DIRECTION('center_axis',(-4.46193231820123E-16,-4.00065631086979E-16,
-1.));
#1351=DIRECTION('ref_axis',(-1.,1.99840148640024E-15,4.46193231569628E-16));
#1352=DIRECTION('center_axis',(-4.07681029849085E-9,-8.44154811085396E-16,
-1.));
#1353=DIRECTION('ref_axis',(-1.,1.99840149123418E-15,4.07681029849085E-9));
#1354=DIRECTION('center_axis',(-4.46193231820123E-16,-4.0006563108698E-16,
-1.));
#1355=DIRECTION('ref_axis',(-4.66293669742951E-15,-1.,4.00065631086982E-16));
#1356=DIRECTION('',(-0.943791959631585,0.330540068576825,3.84766050163192E-9));
#1357=DIRECTION('center_axis',(-4.07681029849085E-9,-8.44154811085396E-16,
-1.));
#1358=DIRECTION('ref_axis',(-1.,1.9984014890405E-15,4.07681029849085E-9));
#1359=DIRECTION('',(0.97135105005904,0.237649190087408,-3.9600141649433E-9));
#1360=DIRECTION('center_axis',(-4.46193231820123E-16,-4.0006563108698E-16,
-1.));
#1361=DIRECTION('ref_axis',(-4.66293669742951E-15,-1.,4.00065631086982E-16));
#1362=DIRECTION('center_axis',(8.15362111161733E-9,6.93889390390723E-16,
1.));
#1363=DIRECTION('ref_axis',(-1.,1.99840149205795E-15,8.15362111161733E-9));
#1364=DIRECTION('',(8.15362111161733E-9,6.93889390390723E-16,1.));
#1365=DIRECTION('center_axis',(-4.07681029849085E-9,-8.44154811085396E-16,
-1.));
#1366=DIRECTION('ref_axis',(-1.99840148517503E-15,-1.,8.44154819232499E-16));
#1367=DIRECTION('center_axis',(-4.07681029849085E-9,-8.44154811085396E-16,
-1.));
#1368=DIRECTION('ref_axis',(-1.99840148517503E-15,-1.,8.44154819232499E-16));
#1369=DIRECTION('center_axis',(0.237649190087408,-0.97135105005904,-1.93770047066765E-9));
#1370=DIRECTION('ref_axis',(0.97135105005904,0.237649190087408,-7.92002813517459E-9));
#1371=DIRECTION('',(0.97135105005904,0.237649190087408,-1.43095390855763E-16));
#1372=DIRECTION('',(8.1536200013943E-9,7.40148683083438E-16,1.));
#1373=DIRECTION('',(-0.97135105005904,-0.237649190087408,3.9600141649433E-9));
#1374=DIRECTION('',(-0.97135105005904,-0.237649190087408,-7.13253224393587E-32));
#1375=DIRECTION('center_axis',(8.1536200013943E-9,7.40148683083438E-16,
1.));
#1376=DIRECTION('ref_axis',(-1.,1.99840149205795E-15,8.1536200013943E-9));
#1377=DIRECTION('',(8.1536200013943E-9,7.40148683083438E-16,1.));
#1378=DIRECTION('center_axis',(4.07681029849085E-9,8.44154811085396E-16,
1.));
#1379=DIRECTION('ref_axis',(-1.,1.9984014890405E-15,4.07681029849085E-9));
#1380=DIRECTION('center_axis',(0.330540068576825,0.943791959631585,-2.69509881295662E-9));
#1381=DIRECTION('ref_axis',(-0.943791959631585,0.330540068576825,7.69532111307617E-9));
#1382=DIRECTION('',(-0.943791959631585,0.330540068576825,-1.99027641524543E-16));
#1383=DIRECTION('',(-8.15362211486001E-9,4.10291890957604E-20,-1.));
#1384=DIRECTION('',(0.943791959631585,-0.330540068576825,1.3938767382734E-32));
#1385=DIRECTION('',(0.943791959631585,-0.330540068576825,-3.84766050163192E-9));
#1386=DIRECTION('center_axis',(-4.07681029849085E-9,-8.44154811085396E-16,
-1.));
#1387=DIRECTION('ref_axis',(-1.,1.99840149123418E-15,4.07681029849085E-9));
#1388=DIRECTION('center_axis',(-4.93038051070039E-32,-9.86076138872811E-32,
1.));
#1389=DIRECTION('ref_axis',(-4.66293669742951E-15,-1.,4.03717463500071E-16));
#1390=DIRECTION('center_axis',(-4.57160119591055E-24,-6.02128651742943E-16,
-1.));
#1391=DIRECTION('ref_axis',(1.64473511371297E-12,-1.,6.02128651742943E-16));
#1392=DIRECTION('',(-1.,-4.39491817334752E-15,-1.30855745632903E-16));
#1393=DIRECTION('center_axis',(4.57160119591055E-24,6.02128651742943E-16,
1.));
#1394=DIRECTION('ref_axis',(-1.,1.99840143832913E-15,-7.39557098644699E-31));
#1395=DIRECTION('center_axis',(0.,3.70074341541719E-16,1.));
#1396=DIRECTION('ref_axis',(-1.,1.99840143832913E-15,-7.39557098644699E-31));
#1397=DIRECTION('',(0.,3.70074341541719E-16,1.));
#1398=DIRECTION('center_axis',(4.46193231820123E-16,4.00065631086979E-16,
1.));
#1399=DIRECTION('ref_axis',(-1.,1.99840143832913E-15,4.46193231820123E-16));
#1400=DIRECTION('center_axis',(-4.46193231820123E-16,-4.00065631086979E-16,
-1.));
#1401=DIRECTION('ref_axis',(-1.,1.99840143832913E-15,4.46193231820123E-16));
#1402=DIRECTION('center_axis',(-4.46193231820123E-16,-4.00065631086979E-16,
-1.));
#1403=DIRECTION('ref_axis',(-1.,1.99840143832913E-15,-7.39557098644699E-31));
#1404=DIRECTION('center_axis',(4.46193227248521E-16,-2.02063020655965E-16,
1.));
#1405=DIRECTION('ref_axis',(1.,-1.99840143832913E-15,-4.46193227248521E-16));
#1406=DIRECTION('center_axis',(-4.46193227248521E-16,2.02063020655965E-16,
-1.));
#1407=DIRECTION('ref_axis',(1.,-1.99840143832913E-15,-5.75211076723654E-31));
#1408=DIRECTION('center_axis',(-4.46193227248521E-16,2.02063020655965E-16,
-1.));
#1409=DIRECTION('ref_axis',(1.,-1.99840143832913E-15,-3.28692043842088E-31));
#1410=DIRECTION('center_axis',(4.93038051070039E-32,9.86076138872811E-32,
-1.));
#1411=DIRECTION('ref_axis',(1.,-1.3853852365553E-32,4.93038051070039E-32));
#1412=DIRECTION('',(1.,5.33944226717277E-20,4.93038051070039E-32));
#1413=DIRECTION('',(3.99680288865056E-15,-1.,-9.86076138872809E-32));
#1414=DIRECTION('center_axis',(4.93038051070039E-32,9.86076138872811E-32,
-1.));
#1415=DIRECTION('ref_axis',(-1.,1.99840143832913E-15,-7.39557098644699E-31));
#1416=DIRECTION('center_axis',(4.93038051070039E-32,9.86076138872811E-32,
-1.));
#1417=DIRECTION('ref_axis',(1.,-1.3853852365553E-32,4.93038051070039E-32));
#1418=DIRECTION('',(1.,5.3290705241969E-15,-4.46193227248526E-16));
#1419=DIRECTION('',(0.999999999992567,-3.8557773691565E-6,2.31710242751528E-21));
#1420=DIRECTION('',(-3.99680288865056E-15,1.,9.86076138872809E-32));
#1421=DIRECTION('',(-1.,-5.33944226717277E-20,-4.93038051070039E-32));
#1422=DIRECTION('center_axis',(-4.93038051070039E-32,-9.86076138872811E-32,
1.));
#1423=DIRECTION('ref_axis',(1.,-1.99840143832913E-15,-3.28692043842088E-31));
#1424=DIRECTION('center_axis',(0.,2.77555756156289E-16,-1.));
#1425=DIRECTION('ref_axis',(1.,-1.99840143832913E-15,-5.75211076723654E-31));
#1426=DIRECTION('',(0.,2.77555756156289E-16,-1.));
#1427=DIRECTION('center_axis',(0.,3.70074341541719E-16,1.));
#1428=DIRECTION('ref_axis',(-1.,1.99840143832913E-15,-7.39557098644699E-31));
#1429=DIRECTION('',(0.,3.70074341541719E-16,1.));
#1430=DIRECTION('center_axis',(0.,1.85037170770859E-16,-1.));
#1431=DIRECTION('ref_axis',(1.,-1.99840143832913E-15,-3.28692043842088E-31));
#1432=DIRECTION('',(0.,1.85037170770859E-16,-1.));
#1433=DIRECTION('center_axis',(1.,3.99680288865056E-15,0.));
#1434=DIRECTION('ref_axis',(3.99680288865056E-15,-1.,-9.86076131526265E-32));
#1435=DIRECTION('',(-1.63985583236966E-34,4.10291895311184E-20,-1.));
#1436=DIRECTION('center_axis',(0.,1.,0.));
#1437=DIRECTION('ref_axis',(1.,0.,0.));
#1438=DIRECTION('',(-1.31581988103722E-15,6.16790569236198E-17,-1.));
#1439=DIRECTION('center_axis',(-1.,0.,0.));
#1440=DIRECTION('ref_axis',(0.,0.,1.));
#1441=DIRECTION('',(0.,-1.87507872751252E-17,1.));
#1442=DIRECTION('center_axis',(2.98148810023035E-16,1.,1.87507872751252E-17));
#1443=DIRECTION('ref_axis',(-1.,2.98148810023035E-16,-1.37526917867213E-23));
#1444=DIRECTION('center_axis',(-3.06028444719101E-16,-1.,-9.58188905792769E-17));
#1445=DIRECTION('ref_axis',(0.736792070966636,-2.90264342444664E-16,0.676119400816672));
#1446=DIRECTION('center_axis',(2.22044510268545E-16,1.,1.87507872751256E-17));
#1447=DIRECTION('ref_axis',(-1.,2.22044510268545E-16,-1.37526917881483E-23));
#1448=DIRECTION('center_axis',(-0.00833443041899881,1.54217942471813E-18,
0.999965268031641));
#1449=DIRECTION('ref_axis',(0.999965268031641,-2.22140816391747E-16,0.00833443041899881));
#1450=DIRECTION('',(0.999965268031641,5.30506132530339E-20,0.00833443041899881));
#1451=DIRECTION('center_axis',(5.33944226717277E-20,-1.,-4.10291895311184E-20));
#1452=DIRECTION('ref_axis',(1.,5.33944226717277E-20,9.1727341886688E-24));
#1453=DIRECTION('center_axis',(2.21991115845875E-16,1.,1.87918164646568E-17));
#1454=DIRECTION('ref_axis',(1.,-2.21991115845875E-16,1.37526925770092E-23));
#1455=DIRECTION('center_axis',(-5.33944226717277E-20,1.,4.10291895311184E-20));
#1456=DIRECTION('ref_axis',(1.,-2.31296463463574E-16,2.53475454600642E-10));
#1457=DIRECTION('center_axis',(2.31296463463574E-16,1.,0.));
#1458=DIRECTION('ref_axis',(1.,-2.31296463463574E-16,2.53475454600642E-10));
#1459=DIRECTION('',(2.31296463463574E-16,1.,0.));
#1460=DIRECTION('center_axis',(0.,-1.,0.));
#1461=DIRECTION('ref_axis',(-1.,0.,-1.37526917881483E-23));
#1462=DIRECTION('',(0.,1.,0.));
#1463=DIRECTION('center_axis',(0.,-1.,0.));
#1464=DIRECTION('ref_axis',(0.736792070966636,0.,0.676119400816672));
#1465=DIRECTION('center_axis',(0.,1.,0.));
#1466=DIRECTION('ref_axis',(1.,0.,1.37526925770092E-23));
#1467=DIRECTION('',(0.,-1.,0.));
#1468=DIRECTION('center_axis',(-3.8557773691565E-6,-0.999999999992567,-6.16739834146421E-17));
#1469=DIRECTION('ref_axis',(-0.999999999992567,3.8557773691565E-6,1.2788544449799E-15));
#1470=CARTESIAN_POINT('',(0.,0.,0.));
#1471=CARTESIAN_POINT('Origin',(-0.106094404422385,-2.22044604925031E-15,
12.7292105424554));
#1472=CARTESIAN_POINT('',(0.893490614569633,9.99999999999999,-4.72192891982256));
#1473=CARTESIAN_POINT('',(0.893490614569583,-9.99200722162641E-15,-4.72192891982259));
#1474=CARTESIAN_POINT('',(0.893490614568495,-3.33066907387547E-15,-4.72192891982262));
#1475=CARTESIAN_POINT('',(0.0395790871462998,-1.11022302462516E-15,-4.74992610600762));
#1476=CARTESIAN_POINT('Origin',(-0.106094404422385,0.,12.7292105424554));
#1477=CARTESIAN_POINT('',(0.0395893029307759,10.,-4.7499260208729));
#1478=CARTESIAN_POINT('',(0.0395790871462998,-1.11022302462516E-15,-4.74992610600762));
#1479=CARTESIAN_POINT('Origin',(-0.106094404422384,10.,12.7292105424554));
#1480=CARTESIAN_POINT('Origin',(12.0461184008579,1.5,1.06703543792112));
#1481=CARTESIAN_POINT('',(8.07861840086059,1.5,16.0670354379211));
#1482=CARTESIAN_POINT('',(8.07861840086048,1.49999999999997,-2.88077100523418));
#1483=CARTESIAN_POINT('',(8.0786184008605,1.5,8.56703543792112));
#1484=CARTESIAN_POINT('',(15.943680244876,1.49999999999996,7.05145182172104));
#1485=CARTESIAN_POINT('Ctrl Pts',(8.0786184008605,1.49999999999998,16.0670354379211));
#1486=CARTESIAN_POINT('Ctrl Pts',(8.33614964344911,1.49999999999998,15.9826077343028));
#1487=CARTESIAN_POINT('Ctrl Pts',(8.84245658488518,1.49999999999998,15.8050820409358));
#1488=CARTESIAN_POINT('Ctrl Pts',(9.57565088782298,1.49999999999998,15.5127831594179));
#1489=CARTESIAN_POINT('Ctrl Pts',(10.499842310795,1.49999999999998,15.0701703315722));
#1490=CARTESIAN_POINT('Ctrl Pts',(11.56008720658,1.49999999999997,14.4228349271035));
#1491=CARTESIAN_POINT('Ctrl Pts',(12.5170352173431,1.49999999999997,13.6732084969749));
#1492=CARTESIAN_POINT('Ctrl Pts',(13.362547376921,1.49999999999997,12.8132313286761));
#1493=CARTESIAN_POINT('Ctrl Pts',(14.0927176580943,1.49999999999997,11.8390354301543));
#1494=CARTESIAN_POINT('Ctrl Pts',(14.7127333835535,1.49999999999997,10.7557576122487));
#1495=CARTESIAN_POINT('Ctrl Pts',(15.2208738865894,1.49999999999996,9.59539437887845));
#1496=CARTESIAN_POINT('Ctrl Pts',(15.5545112027262,1.49999999999996,8.60167841435013));
#1497=CARTESIAN_POINT('Ctrl Pts',(15.7658793749947,1.49999999999996,7.82633512969078));
#1498=CARTESIAN_POINT('Ctrl Pts',(15.8888729283944,1.49999999999996,7.30292900000858));
#1499=CARTESIAN_POINT('Ctrl Pts',(15.943680244876,1.49999999999996,7.05145182172104));
#1500=CARTESIAN_POINT('',(15.9873815814704,1.49999999999996,6.82853888149674));
#1501=CARTESIAN_POINT('Origin',(13.5786184008554,1.5,6.47204913450099));
#1502=CARTESIAN_POINT('',(16.097457568406,1.49999999999996,6.26706035914408));
#1503=CARTESIAN_POINT('',(16.097457568406,1.49999999999996,6.26706035914408));
#1504=CARTESIAN_POINT('',(15.7742728802375,1.49999999999996,4.45221692012454));
#1505=CARTESIAN_POINT('Origin',(13.595092494408,1.49999999999997,5.77648005334839));
#1506=CARTESIAN_POINT('',(10.4270329189452,1.49999999999997,-1.4190638114771));
#1507=CARTESIAN_POINT('Origin',(-1.94726622130533,1.5,15.2213946572052));
#1508=CARTESIAN_POINT('Origin',(0.431936556482025,1.50000000000001,12.0219387071252));
#1509=CARTESIAN_POINT('',(12.0786184008554,1.5,6.47204913450099));
#1510=CARTESIAN_POINT('Origin',(13.5786184008554,1.5,6.47204913450099));
#1511=CARTESIAN_POINT('Origin',(13.595092494408,9.99999999999997,5.77648005334838));
#1512=CARTESIAN_POINT('',(16.097457568406,9.99999999999996,6.26706035914408));
#1513=CARTESIAN_POINT('',(15.7742728802375,9.99999999999996,4.45221692012454));
#1514=CARTESIAN_POINT('Origin',(13.595092494408,9.99999999999997,5.77648005334838));
#1515=CARTESIAN_POINT('',(16.097457568406,8.49999999999996,6.26706035914408));
#1516=CARTESIAN_POINT('',(16.097457568406,9.99999999999996,6.26706035914408));
#1517=CARTESIAN_POINT('',(15.7742728802375,8.49999999999996,4.45221692012454));
#1518=CARTESIAN_POINT('Origin',(13.595092494408,8.49999999999997,5.77648005334838));
#1519=CARTESIAN_POINT('',(15.7742728802375,9.99999999999996,4.45221692012454));
#1520=CARTESIAN_POINT('Origin',(-1.94726622130532,10.,15.2213946572052));
#1521=CARTESIAN_POINT('',(10.4270329189452,9.99999999999997,-1.41906381147709));
#1522=CARTESIAN_POINT('Origin',(-1.94726622130532,10.,15.2213946572052));
#1523=CARTESIAN_POINT('',(10.4270329189452,8.49999999999997,-1.41906381147709));
#1524=CARTESIAN_POINT('Origin',(-1.94726622130532,8.5,15.2213946572052));
#1525=CARTESIAN_POINT('',(10.4270329189452,9.99999999999997,-1.41906381147709));
#1526=CARTESIAN_POINT('Origin',(0.893490614569634,9.99999999999999,-4.72192891982259));
#1527=CARTESIAN_POINT('',(0.980823645576416,9.99999999999999,-4.71906553286659));
#1528=CARTESIAN_POINT('',(0.980823645576416,9.99999999999999,-4.71906553286659));
#1529=CARTESIAN_POINT('',(0.980823645576387,-9.99200722162641E-15,-4.71906553286659));
#1530=CARTESIAN_POINT('',(0.980823645576387,-9.99200722162641E-15,-4.71906553286659));
#1531=CARTESIAN_POINT('',(0.0395790871463042,-7.7715611723761E-15,-4.74992610600762));
#1532=CARTESIAN_POINT('Origin',(16.0974575684061,9.99999999999996,6.26706035914408));
#1533=CARTESIAN_POINT('',(15.9873815814705,9.99999999999996,6.82853888149674));
#1534=CARTESIAN_POINT('',(15.9873815814705,9.99999999999996,6.82853888149674));
#1535=CARTESIAN_POINT('',(15.9873815814705,8.49999999999996,6.82853888149674));
#1536=CARTESIAN_POINT('',(15.9873815814707,10.,6.82853888149544));
#1537=CARTESIAN_POINT('',(15.9873815814705,8.49999999999996,6.82853888149674));
#1538=CARTESIAN_POINT('Origin',(0.431936556482022,9.99200722162641E-15,
12.0219387071252));
#1539=CARTESIAN_POINT('',(10.4270329189452,-2.88657986402541E-14,-1.4190638114771));
#1540=CARTESIAN_POINT('Origin',(0.431936556482022,9.99200722162641E-15,
12.0219387071252));
#1541=CARTESIAN_POINT('Origin',(0.431936556482039,9.99999999999999,12.0219387071252));
#1542=CARTESIAN_POINT('',(8.07861840086049,8.49999999999998,-2.88077100523418));
#1543=CARTESIAN_POINT('Origin',(0.431936556482034,8.49999999999999,12.0219387071252));
#1544=CARTESIAN_POINT('',(8.07861840086049,8.49999999999998,-2.88077100523418));
#1545=CARTESIAN_POINT('',(10.4270329189452,-2.88657986402541E-14,-1.4190638114771));
#1546=CARTESIAN_POINT('Origin',(-1.94726622130534,0.,15.2213946572052));
#1547=CARTESIAN_POINT('',(15.7742728802375,-3.77475828372553E-14,4.45221692012454));
#1548=CARTESIAN_POINT('Origin',(-1.94726622130534,0.,15.2213946572052));
#1549=CARTESIAN_POINT('',(15.7742728802375,-3.77475828372553E-14,4.45221692012454));
#1550=CARTESIAN_POINT('Origin',(13.595092494408,-3.10862446895044E-14,5.77648005334839));
#1551=CARTESIAN_POINT('',(16.097457568406,-3.77475828372553E-14,6.26706035914408));
#1552=CARTESIAN_POINT('Origin',(13.595092494408,-3.10862446895044E-14,5.77648005334839));
#1553=CARTESIAN_POINT('',(16.097457568406,-3.77475828372553E-14,6.26706035914408));
#1554=CARTESIAN_POINT('Origin',(15.9873815814704,-3.66373598126302E-14,
6.82853888149674));
#1555=CARTESIAN_POINT('',(15.9873815814704,-3.77475828372553E-14,6.82853888149674));
#1556=CARTESIAN_POINT('',(16.097457568406,-3.77475828372553E-14,6.26706035914408));
#1557=CARTESIAN_POINT('',(15.9873815814704,-3.33066907387547E-15,6.8285388814969));
#1558=CARTESIAN_POINT('Ctrl Pts',(15.943680244876,9.99999999999996,7.05145182172104));
#1559=CARTESIAN_POINT('Ctrl Pts',(15.943680244876,8.49999999999996,7.05145182172104));
#1560=CARTESIAN_POINT('Ctrl Pts',(15.8888729283944,9.99999999999996,7.30292900000858));
#1561=CARTESIAN_POINT('Ctrl Pts',(15.8888729283944,8.49999999999996,7.30292900000858));
#1562=CARTESIAN_POINT('Ctrl Pts',(15.7658793749947,9.99999999999996,7.82633512969078));
#1563=CARTESIAN_POINT('Ctrl Pts',(15.7658793749947,8.49999999999996,7.82633512969078));
#1564=CARTESIAN_POINT('Ctrl Pts',(15.5545112027262,9.99999999999996,8.60167841435013));
#1565=CARTESIAN_POINT('Ctrl Pts',(15.5545112027262,8.49999999999996,8.60167841435013));
#1566=CARTESIAN_POINT('Ctrl Pts',(15.2208738865894,9.99999999999997,9.59539437887844));
#1567=CARTESIAN_POINT('Ctrl Pts',(15.2208738865894,8.49999999999997,9.59539437887844));
#1568=CARTESIAN_POINT('Ctrl Pts',(14.7127333835536,9.99999999999997,10.7557576122487));
#1569=CARTESIAN_POINT('Ctrl Pts',(14.7127333835536,8.49999999999996,10.7557576122487));
#1570=CARTESIAN_POINT('Ctrl Pts',(14.0927176580943,9.99999999999997,11.8390354301543));
#1571=CARTESIAN_POINT('Ctrl Pts',(14.0927176580943,8.49999999999997,11.8390354301543));
#1572=CARTESIAN_POINT('Ctrl Pts',(13.362547376921,9.99999999999997,12.8132313286761));
#1573=CARTESIAN_POINT('Ctrl Pts',(13.362547376921,8.49999999999997,12.8132313286761));
#1574=CARTESIAN_POINT('Ctrl Pts',(12.5170352173432,9.99999999999997,13.6732084969749));
#1575=CARTESIAN_POINT('Ctrl Pts',(12.5170352173431,8.49999999999997,13.6732084969749));
#1576=CARTESIAN_POINT('Ctrl Pts',(11.56008720658,9.99999999999998,14.4228349271035));
#1577=CARTESIAN_POINT('Ctrl Pts',(11.56008720658,8.49999999999998,14.4228349271035));
#1578=CARTESIAN_POINT('Ctrl Pts',(10.499842310795,9.99999999999998,15.0701703315722));
#1579=CARTESIAN_POINT('Ctrl Pts',(10.499842310795,8.49999999999998,15.0701703315722));
#1580=CARTESIAN_POINT('Ctrl Pts',(9.57565088782299,9.99999999999998,15.5127831594179));
#1581=CARTESIAN_POINT('Ctrl Pts',(9.57565088782299,8.49999999999998,15.5127831594179));
#1582=CARTESIAN_POINT('Ctrl Pts',(8.84245658488519,9.99999999999998,15.8050820409357));
#1583=CARTESIAN_POINT('Ctrl Pts',(8.84245658488519,8.49999999999998,15.8050820409357));
#1584=CARTESIAN_POINT('Ctrl Pts',(8.33614964344913,9.99999999999998,15.9826077343028));
#1585=CARTESIAN_POINT('Ctrl Pts',(8.33614964344913,8.49999999999998,15.9826077343028));
#1586=CARTESIAN_POINT('Ctrl Pts',(8.07861840086052,9.99999999999998,16.0670354379211));
#1587=CARTESIAN_POINT('Ctrl Pts',(8.07861840086052,8.49999999999998,16.0670354379211));
#1588=CARTESIAN_POINT('',(8.0786184008605,10.,16.0670354379211));
#1589=CARTESIAN_POINT('',(15.943680244876,9.99999999999996,7.05145182172104));
#1590=CARTESIAN_POINT('Ctrl Pts',(8.07861840086052,9.99999999999998,16.0670354379211));
#1591=CARTESIAN_POINT('Ctrl Pts',(8.33614964344913,9.99999999999998,15.9826077343028));
#1592=CARTESIAN_POINT('Ctrl Pts',(8.84245658488519,9.99999999999998,15.8050820409357));
#1593=CARTESIAN_POINT('Ctrl Pts',(9.57565088782299,9.99999999999998,15.5127831594179));
#1594=CARTESIAN_POINT('Ctrl Pts',(10.499842310795,9.99999999999998,15.0701703315722));
#1595=CARTESIAN_POINT('Ctrl Pts',(11.56008720658,9.99999999999998,14.4228349271035));
#1596=CARTESIAN_POINT('Ctrl Pts',(12.5170352173432,9.99999999999997,13.6732084969749));
#1597=CARTESIAN_POINT('Ctrl Pts',(13.362547376921,9.99999999999997,12.8132313286761));
#1598=CARTESIAN_POINT('Ctrl Pts',(14.0927176580943,9.99999999999997,11.8390354301543));
#1599=CARTESIAN_POINT('Ctrl Pts',(14.7127333835536,9.99999999999997,10.7557576122487));
#1600=CARTESIAN_POINT('Ctrl Pts',(15.2208738865894,9.99999999999997,9.59539437887844));
#1601=CARTESIAN_POINT('Ctrl Pts',(15.5545112027262,9.99999999999996,8.60167841435013));
#1602=CARTESIAN_POINT('Ctrl Pts',(15.7658793749947,9.99999999999996,7.82633512969078));
#1603=CARTESIAN_POINT('Ctrl Pts',(15.8888729283944,9.99999999999996,7.30292900000858));
#1604=CARTESIAN_POINT('Ctrl Pts',(15.943680244876,9.99999999999996,7.05145182172104));
#1605=CARTESIAN_POINT('',(8.07861840086069,8.5,16.0670354379211));
#1606=CARTESIAN_POINT('',(8.07861840086049,8.,16.0670354379211));
#1607=CARTESIAN_POINT('',(15.943680244876,8.49999999999996,7.05145182172104));
#1608=CARTESIAN_POINT('Ctrl Pts',(15.943680244876,8.49999999999996,7.05145182172104));
#1609=CARTESIAN_POINT('Ctrl Pts',(15.8888729283944,8.49999999999996,7.30292900000858));
#1610=CARTESIAN_POINT('Ctrl Pts',(15.7658793749947,8.49999999999996,7.82633512969078));
#1611=CARTESIAN_POINT('Ctrl Pts',(15.5545112027262,8.49999999999996,8.60167841435013));
#1612=CARTESIAN_POINT('Ctrl Pts',(15.2208738865894,8.49999999999997,9.59539437887844));
#1613=CARTESIAN_POINT('Ctrl Pts',(14.7127333835536,8.49999999999996,10.7557576122487));
#1614=CARTESIAN_POINT('Ctrl Pts',(14.0927176580943,8.49999999999997,11.8390354301543));
#1615=CARTESIAN_POINT('Ctrl Pts',(13.362547376921,8.49999999999997,12.8132313286761));
#1616=CARTESIAN_POINT('Ctrl Pts',(12.5170352173431,8.49999999999997,13.6732084969749));
#1617=CARTESIAN_POINT('Ctrl Pts',(11.56008720658,8.49999999999998,14.4228349271035));
#1618=CARTESIAN_POINT('Ctrl Pts',(10.499842310795,8.49999999999998,15.0701703315722));
#1619=CARTESIAN_POINT('Ctrl Pts',(9.57565088782299,8.49999999999998,15.5127831594179));
#1620=CARTESIAN_POINT('Ctrl Pts',(8.84245658488519,8.49999999999998,15.8050820409357));
#1621=CARTESIAN_POINT('Ctrl Pts',(8.33614964344913,8.49999999999998,15.9826077343028));
#1622=CARTESIAN_POINT('Ctrl Pts',(8.07861840086052,8.49999999999998,16.0670354379211));
#1623=CARTESIAN_POINT('',(15.943680244876,9.99999999999996,7.05145182172104));
#1624=CARTESIAN_POINT('Ctrl Pts',(8.0786184008605,-1.99840144432528E-14,
16.0670354379211));
#1625=CARTESIAN_POINT('Ctrl Pts',(8.0786184008605,1.49999999999998,16.0670354379211));
#1626=CARTESIAN_POINT('Ctrl Pts',(8.33614964344911,-1.99840144432528E-14,
15.9826077343028));
#1627=CARTESIAN_POINT('Ctrl Pts',(8.33614964344911,1.49999999999998,15.9826077343028));
#1628=CARTESIAN_POINT('Ctrl Pts',(8.84245658488517,-2.1094237467878E-14,
15.8050820409358));
#1629=CARTESIAN_POINT('Ctrl Pts',(8.84245658488518,1.49999999999998,15.8050820409358));
#1630=CARTESIAN_POINT('Ctrl Pts',(9.57565088782297,-2.22044604925031E-14,
15.5127831594179));
#1631=CARTESIAN_POINT('Ctrl Pts',(9.57565088782298,1.49999999999998,15.5127831594179));
#1632=CARTESIAN_POINT('Ctrl Pts',(10.499842310795,-2.44249065417534E-14,
15.0701703315722));
#1633=CARTESIAN_POINT('Ctrl Pts',(10.499842310795,1.49999999999998,15.0701703315722));
#1634=CARTESIAN_POINT('Ctrl Pts',(11.56008720658,-2.66453525910038E-14,
14.4228349271035));
#1635=CARTESIAN_POINT('Ctrl Pts',(11.56008720658,1.49999999999997,14.4228349271035));
#1636=CARTESIAN_POINT('Ctrl Pts',(12.5170352173431,-2.88657986402541E-14,
13.6732084969749));
#1637=CARTESIAN_POINT('Ctrl Pts',(12.5170352173431,1.49999999999997,13.6732084969749));
#1638=CARTESIAN_POINT('Ctrl Pts',(13.362547376921,-3.10862446895044E-14,
12.8132313286761));
#1639=CARTESIAN_POINT('Ctrl Pts',(13.362547376921,1.49999999999997,12.8132313286761));
#1640=CARTESIAN_POINT('Ctrl Pts',(14.0927176580943,-3.21964677141295E-14,
11.8390354301543));
#1641=CARTESIAN_POINT('Ctrl Pts',(14.0927176580943,1.49999999999997,11.8390354301543));
#1642=CARTESIAN_POINT('Ctrl Pts',(14.7127333835535,-3.44169137633799E-14,
10.7557576122487));
#1643=CARTESIAN_POINT('Ctrl Pts',(14.7127333835535,1.49999999999997,10.7557576122487));
#1644=CARTESIAN_POINT('Ctrl Pts',(15.2208738865894,-3.55050923969631E-14,
9.59539437887845));
#1645=CARTESIAN_POINT('Ctrl Pts',(15.2208738865894,1.49999999999996,9.59539437887845));
#1646=CARTESIAN_POINT('Ctrl Pts',(15.5545112027262,-3.65823856192474E-14,
8.60167841435013));
#1647=CARTESIAN_POINT('Ctrl Pts',(15.5545112027262,1.49999999999996,8.60167841435013));
#1648=CARTESIAN_POINT('Ctrl Pts',(15.7658793749947,-3.66346588321651E-14,
7.82633512969078));
#1649=CARTESIAN_POINT('Ctrl Pts',(15.7658793749947,1.49999999999996,7.82633512969078));
#1650=CARTESIAN_POINT('Ctrl Pts',(15.8888729283944,-3.66371827180935E-14,
7.30292900000858));
#1651=CARTESIAN_POINT('Ctrl Pts',(15.8888729283944,1.49999999999996,7.30292900000858));
#1652=CARTESIAN_POINT('Ctrl Pts',(15.943680244876,-3.72955435254192E-14,
7.05145182172104));
#1653=CARTESIAN_POINT('Ctrl Pts',(15.943680244876,1.49999999999996,7.05145182172104));
#1654=CARTESIAN_POINT('',(8.0786184008605,0.,16.0670354379211));
#1655=CARTESIAN_POINT('',(15.943680244876,-3.66373598126302E-14,7.05145182172104));
#1656=CARTESIAN_POINT('Ctrl Pts',(8.0786184008605,-1.99840144432528E-14,
16.0670354379211));
#1657=CARTESIAN_POINT('Ctrl Pts',(8.33614964344911,-1.99840144432528E-14,
15.9826077343028));
#1658=CARTESIAN_POINT('Ctrl Pts',(8.84245658488517,-2.1094237467878E-14,
15.8050820409358));
#1659=CARTESIAN_POINT('Ctrl Pts',(9.57565088782297,-2.22044604925031E-14,
15.5127831594179));
#1660=CARTESIAN_POINT('Ctrl Pts',(10.499842310795,-2.44249065417534E-14,
15.0701703315722));
#1661=CARTESIAN_POINT('Ctrl Pts',(11.56008720658,-2.66453525910038E-14,
14.4228349271035));
#1662=CARTESIAN_POINT('Ctrl Pts',(12.5170352173431,-2.88657986402541E-14,
13.6732084969749));
#1663=CARTESIAN_POINT('Ctrl Pts',(13.362547376921,-3.10862446895044E-14,
12.8132313286761));
#1664=CARTESIAN_POINT('Ctrl Pts',(14.0927176580943,-3.21964677141295E-14,
11.8390354301543));
#1665=CARTESIAN_POINT('Ctrl Pts',(14.7127333835535,-3.44169137633799E-14,
10.7557576122487));
#1666=CARTESIAN_POINT('Ctrl Pts',(15.2208738865894,-3.55050923969631E-14,
9.59539437887845));
#1667=CARTESIAN_POINT('Ctrl Pts',(15.5545112027262,-3.65823856192474E-14,
8.60167841435013));
#1668=CARTESIAN_POINT('Ctrl Pts',(15.7658793749947,-3.66346588321651E-14,
7.82633512969078));
#1669=CARTESIAN_POINT('Ctrl Pts',(15.8888729283944,-3.66371827180935E-14,
7.30292900000858));
#1670=CARTESIAN_POINT('Ctrl Pts',(15.943680244876,-3.72955435254192E-14,
7.05145182172104));
#1671=CARTESIAN_POINT('',(15.943680244876,-3.77475828372553E-14,7.05145182172104));
#1672=CARTESIAN_POINT('',(8.07861840086049,8.,16.0670354379211));
#1673=CARTESIAN_POINT('Origin',(13.5786184008554,-3.33066907387547E-15,
6.47204913450099));
#1674=CARTESIAN_POINT('Origin',(13.5786184008554,-3.33066907387547E-15,
6.47204913450099));
#1675=CARTESIAN_POINT('Origin',(-20.6389065495393,3.33066907387547E-14,
-4.92227549176124));
#1676=CARTESIAN_POINT('',(-25.8181515793493,-1.4432899320127E-14,-4.93296456207868));
#1677=CARTESIAN_POINT('',(-20.6389065495395,0.,-4.92227549176124));
#1678=CARTESIAN_POINT('',(-25.8181515793491,4.32986979603811E-14,-4.93296456207868));
#1679=CARTESIAN_POINT('',(-25.8181515793494,9.99999999999998,-4.93296456207869));
#1680=CARTESIAN_POINT('',(-25.8181515793494,20.1211906176951,-4.93296456207869));
#1681=CARTESIAN_POINT('',(-20.6389065495395,10.,-4.92227549176124));
#1682=CARTESIAN_POINT('',(-25.8181515793491,10.,-4.93296456207868));
#1683=CARTESIAN_POINT('',(-20.6389065495395,13.8711906177023,-4.92227549176124));
#1684=CARTESIAN_POINT('Origin',(-21.6300705360218,9.9999988418835,16.0670354379211));
#1685=CARTESIAN_POINT('',(-21.92335857841,10.,-3.24686470876524));
#1686=CARTESIAN_POINT('',(-21.9304292930547,10.,-3.24497011648627));
#1687=CARTESIAN_POINT('',(-25.806969112062,10.0000149470745,-2.20625440255618));
#1688=CARTESIAN_POINT('',(-21.9304292930547,10.,-1.93296456207869));
#1689=CARTESIAN_POINT('',(-21.9304292930547,10.,16.0670354379211));
#1690=CARTESIAN_POINT('',(-21.9236565428626,10.,-1.93296456207869));
#1691=CARTESIAN_POINT('',(-15.0257312226323,9.99997337702144,-1.93296456207869));
#1692=CARTESIAN_POINT('',(-21.9236565428626,10.,-2.43296456207869));
#1693=CARTESIAN_POINT('',(-21.9236565428626,10.,-2.43296456207869));
#1694=CARTESIAN_POINT('',(-21.9292364982638,10.,12.8088754577326));
#1695=CARTESIAN_POINT('Origin',(1.0786184008605,10.,1.06703543792112));
#1696=CARTESIAN_POINT('',(-10.3971779976957,10.,-4.83691355298747));
#1697=CARTESIAN_POINT('',(-30.9213815991395,9.99999999999996,-4.93296456207867));
#1698=CARTESIAN_POINT('',(-18.421381934369,10.,-4.93296456207869));
#1699=CARTESIAN_POINT('',(-30.9213815991395,9.99999999999997,-1.93296456207876));
#1700=CARTESIAN_POINT('',(-30.9213815746785,10.,-1.93296432606693));
#1701=CARTESIAN_POINT('',(-13.2963815991395,10.,-1.93296456207876));
#1702=CARTESIAN_POINT('',(-21.9213815991395,10.,-1.93296456207876));
#1703=CARTESIAN_POINT('',(-13.2963815991395,10.,-1.93296456207876));
#1704=CARTESIAN_POINT('',(-21.9213815991395,10.,13.0670354379212));
#1705=CARTESIAN_POINT('',(-21.9213815991395,10.,3.31703543792118));
#1706=CARTESIAN_POINT('',(-21.9295140565422,10.,13.0670354379213));
#1707=CARTESIAN_POINT('',(-13.2963815991395,10.,13.0670354379212));
#1708=CARTESIAN_POINT('',(-21.9295140565422,10.,13.5670354379213));
#1709=CARTESIAN_POINT('',(-21.9295140565422,10.,13.5670354379213));
#1710=CARTESIAN_POINT('',(-21.9304292930547,10.,16.0670354379211));
#1711=CARTESIAN_POINT('',(-21.9292364982638,10.,12.8088754577326));
#1712=CARTESIAN_POINT('',(-13.4252296556824,10.,16.0670354379211));
#1713=CARTESIAN_POINT('Origin',(13.5786184008554,10.,6.47204913450099));
#1714=CARTESIAN_POINT('',(15.0786184008554,10.,6.47204913450099));
#1715=CARTESIAN_POINT('Origin',(13.5786184008554,10.,6.47204913450099));
#1716=CARTESIAN_POINT('',(-1.5,10.,-3.80213638351279E-10));
#1717=CARTESIAN_POINT('Origin',(2.22044604925031E-15,10.,0.));
#1718=CARTESIAN_POINT('Origin',(-37.1963054981206,5.37630539913209,16.0670357001924));
#1719=CARTESIAN_POINT('',(-37.9963054981205,5.37630539913209,16.0670357067153));
#1720=CARTESIAN_POINT('Origin',(-37.1963054981206,5.37630539913209,16.0670357001924));
#1721=CARTESIAN_POINT('',(-37.9963055225814,5.37630539913209,13.0670357067153));
#1722=CARTESIAN_POINT('',(-37.9963054981205,5.37630539913209,16.0670357067153));
#1723=CARTESIAN_POINT('Origin',(-37.1963055225814,5.37630539913209,13.0670357001924));
#1724=CARTESIAN_POINT('Origin',(-37.1963054981206,5.37630539913202,16.0670357001924));
#1725=CARTESIAN_POINT('',(-38.2963054981206,5.37630539913202,16.0670355735413));
#1726=CARTESIAN_POINT('Origin',(-37.1963054981205,5.37630539913202,16.0670355690568));
#1727=CARTESIAN_POINT('Origin',(-37.1963055225814,5.37630539913202,13.0670357001924));
#1728=CARTESIAN_POINT('',(-38.296305510351,5.37630539913202,13.0670355735413));
#1729=CARTESIAN_POINT('Origin',(-37.196305510351,5.37630539913202,13.0670355690568));
#1730=CARTESIAN_POINT('Origin',(-34.0409921374426,1.0925673276039,16.0670355561931));
#1731=CARTESIAN_POINT('',(-34.0409921041153,1.09256736934765,16.0670355561931));
#1732=CARTESIAN_POINT('',(-30.9213815991395,-2.77555756156289E-14,16.0670354379211));
#1733=CARTESIAN_POINT('',(-26.1577133120756,-1.66835836271413,16.0670354379211));
#1734=CARTESIAN_POINT('',(-34.0409921163457,1.09256736934765,13.0670355561931));
#1735=CARTESIAN_POINT('',(-34.0409922518547,1.09256741894806,14.5670354970571));
#1736=CARTESIAN_POINT('',(-30.9213815991395,-2.66453525910038E-14,13.0670354379211));
#1737=CARTESIAN_POINT('',(-31.8136316949387,0.312488779413244,13.0670354379212));
#1738=CARTESIAN_POINT('',(-30.9213815991395,-2.77555756156289E-14,16.0670354379211));
#1739=CARTESIAN_POINT('Origin',(-30.9213815991395,9.99999999999997,16.0670355434751));
#1740=CARTESIAN_POINT('',(-30.9213815991395,9.99999999999997,16.0670354379211));
#1741=CARTESIAN_POINT('',(-33.2297894168973,9.43522862450794,16.067035552886));
#1742=CARTESIAN_POINT('',(-23.1322780998361,11.9056696409147,16.0670354379211));
#1743=CARTESIAN_POINT('',(-30.9213815991395,9.99999999999997,13.0670354379211));
#1744=CARTESIAN_POINT('',(-30.9213815991395,9.99999999999997,16.0670354379211));
#1745=CARTESIAN_POINT('',(-33.2297894291278,9.43522862450794,13.067035552886));
#1746=CARTESIAN_POINT('',(-29.965258949599,10.2339234457072,13.0670354379212));
#1747=CARTESIAN_POINT('',(-33.2297895730286,9.43522858780527,14.5670354954036));
#1748=CARTESIAN_POINT('Origin',(-13.9213815991395,8.,16.0670354379211));
#1749=CARTESIAN_POINT('',(-30.9213815991395,-2.77555756156289E-14,16.0670354379211));
#1750=CARTESIAN_POINT('',(8.07861840086049,8.,16.0670354379211));
#1751=CARTESIAN_POINT('',(-21.9213815991395,10.,16.0670354379213));
#1752=CARTESIAN_POINT('Origin',(-30.9213815991395,4.99999999999997,16.0670354379211));
#1753=CARTESIAN_POINT('',(-33.9213815991395,4.99999999999998,16.0670354379211));
#1754=CARTESIAN_POINT('Origin',(-30.9213815991395,4.99999999999997,16.0670354379211));
#1755=CARTESIAN_POINT('Origin',(-34.0409921041153,1.09256736934765,16.0670355561931));
#1756=CARTESIAN_POINT('',(-38.1879257160815,2.54492952023726,16.0670355730994));
#1757=CARTESIAN_POINT('',(-34.0409921041153,1.09256736934765,16.0670355561931));
#1758=CARTESIAN_POINT('',(-38.1879257283119,2.54492952023726,13.0670355730994));
#1759=CARTESIAN_POINT('',(-38.1879257160815,2.54492952023726,16.0670355730994));
#1760=CARTESIAN_POINT('',(-34.0409921163457,1.09256736934765,13.0670355561931));
#1761=CARTESIAN_POINT('Origin',(-37.9092530806132,8.29035854930914,16.0670355719633));
#1762=CARTESIAN_POINT('',(-37.9092530806132,8.29035854930914,16.0670355719633));
#1763=CARTESIAN_POINT('',(-37.9092530806132,8.29035854930914,16.0670355719633));
#1764=CARTESIAN_POINT('',(-37.9092530928436,8.29035854930914,13.0670355719633));
#1765=CARTESIAN_POINT('',(-37.9092530928436,8.29035854930914,13.0670355719633));
#1766=CARTESIAN_POINT('',(-37.9092530806132,8.29035854930914,16.0670355719633));
#1767=CARTESIAN_POINT('Origin',(-37.196305510351,5.37630539913202,16.0670355690568));
#1768=CARTESIAN_POINT('Origin',(-37.196305510351,5.37630539913202,16.0670355690568));
#1769=CARTESIAN_POINT('Origin',(-37.1963055225814,5.37630539913202,13.0670355690568));
#1770=CARTESIAN_POINT('Origin',(-36.7130474636242,5.2638979969278,16.0670355670866));
#1771=CARTESIAN_POINT('Origin',(-36.7130474758546,5.2638979969278,13.0670355670866));
#1772=CARTESIAN_POINT('Origin',(-30.9213815991395,4.99999999999997,13.0670354379211));
#1773=CARTESIAN_POINT('Origin',(-37.196305595964,5.37630539913202,-4.93296429980741));
#1774=CARTESIAN_POINT('',(-35.8071751671635,3.93744590224546,-4.93296456207867));
#1775=CARTESIAN_POINT('',(-35.196305595964,5.37630539913202,-4.93296456705948));
#1776=CARTESIAN_POINT('Origin',(-37.196305595964,5.37630539913202,-4.93296456207868));
#1777=CARTESIAN_POINT('',(-35.6451734435963,6.63883818915816,-4.93296456207867));
#1778=CARTESIAN_POINT('Origin',(-37.196305595964,5.37630539913202,-4.93296443094305));
#1779=CARTESIAN_POINT('Origin',(-37.196305595964,5.37630539913202,-4.93296456207868));
#1780=CARTESIAN_POINT('',(-35.1963055837336,5.37630539913202,-3.43296456207867));
#1781=CARTESIAN_POINT('',(-35.196305595964,5.37630539913202,-4.93296431611466));
#1782=CARTESIAN_POINT('Origin',(-37.1963055837336,5.37630539913202,-3.43296456207867));
#1783=CARTESIAN_POINT('Origin',(-37.1963055837336,5.37630539913202,-3.43296456207867));
#1784=CARTESIAN_POINT('',(-36.0963055837336,5.37630539913202,-3.43296456207867));
#1785=CARTESIAN_POINT('Origin',(-37.1963055837336,5.37630539913202,-3.43296456207867));
#1786=CARTESIAN_POINT('Origin',(-37.0038284776961,4.99999999999998,-4.93296443172774));
#1787=CARTESIAN_POINT('',(-34.0409921897283,1.09256736934765,-4.93296456207867));
#1788=CARTESIAN_POINT('Origin',(-30.9213815991395,4.99999999999997,-4.93296456207867));
#1789=CARTESIAN_POINT('',(-38.1879258016945,2.54492952023727,-4.93296429172212));
#1790=CARTESIAN_POINT('',(-34.4102335368,1.22188512728884,-4.93296444230133));
#1791=CARTESIAN_POINT('',(-37.9092531662262,8.29035854930914,-4.93296429399431));
#1792=CARTESIAN_POINT('Origin',(-37.196305595964,5.37630539913202,-4.93296443094305));
#1793=CARTESIAN_POINT('',(-33.2297895025104,9.43522862450794,-4.93296456207867));
#1794=CARTESIAN_POINT('',(-37.8618832033059,8.30194800846688,-4.93296442822962));
#1795=CARTESIAN_POINT('Origin',(-30.9213815991395,4.99999999999997,-4.93296456207867));
#1796=CARTESIAN_POINT('Origin',(-37.196305595964,5.37630539913202,-4.93296429980741));
#1797=CARTESIAN_POINT('',(-36.0963055715031,5.37630539913202,-1.93296443542754));
#1798=CARTESIAN_POINT('',(-36.096305595964,5.37630539913202,-4.9329643087764));
#1799=CARTESIAN_POINT('',(-37.1963055715031,6.47630539913204,-1.93296443094305));
#1800=CARTESIAN_POINT('Origin',(-37.1963055715031,5.37630539913203,-1.93296443094305));
#1801=CARTESIAN_POINT('Origin',(-37.1963055715031,5.37630539913203,-1.93296443094305));
#1802=CARTESIAN_POINT('Origin',(-37.9092531662262,8.29035854930914,-4.93296429399431));
#1803=CARTESIAN_POINT('',(-23.5121345084884,11.8127345104982,-4.93296456207869));
#1804=CARTESIAN_POINT('',(-37.9092531417654,8.29035854930915,-1.93296429399431));
#1805=CARTESIAN_POINT('',(-37.9092531662262,8.29035854930914,-4.93296429399431));
#1806=CARTESIAN_POINT('',(-33.2297895242083,9.43522861321482,-1.93296456207876));
#1807=CARTESIAN_POINT('',(-37.8618831903847,8.3019480056436,-1.93296442822962));
#1808=CARTESIAN_POINT('',(-33.4591947056615,9.37910270943276,-1.93296456207876));
#1809=CARTESIAN_POINT('Origin',(-37.196305595964,5.37630539913202,-4.93296429980741));
#1810=CARTESIAN_POINT('',(-38.1879257772336,2.54492952023727,-1.93296429172211));
#1811=CARTESIAN_POINT('',(-38.1879258016945,2.54492952023727,-4.93296429172212));
#1812=CARTESIAN_POINT('Origin',(-37.1963055715031,5.37630539913203,-1.93296443094305));
#1813=CARTESIAN_POINT('Origin',(-30.9213815991396,-3.44169137633799E-14,
-4.93296435097075));
#1814=CARTESIAN_POINT('',(-30.9213815991395,-3.44169137633799E-14,-4.93296456207867));
#1815=CARTESIAN_POINT('',(-22.8502768073749,-2.82670720399236,-4.93296456207868));
#1816=CARTESIAN_POINT('',(-30.9213815991395,-3.33066907387547E-14,-1.93296456207876));
#1817=CARTESIAN_POINT('',(-30.9213815746788,0.,-1.93296432606686));
#1818=CARTESIAN_POINT('',(-34.0409922088441,1.09256738460933,-1.93296456207876));
#1819=CARTESIAN_POINT('',(-30.2538264416332,-0.233794871002961,-1.93296456207876));
#1820=CARTESIAN_POINT('',(-34.4102335232333,1.22188513110426,-1.93296444230133));
#1821=CARTESIAN_POINT('Origin',(-37.0038284654657,4.99999999999998,-1.93296443172774));
#1822=CARTESIAN_POINT('Origin',(-30.9213815991395,4.99999999999997,-1.93296456207876));
#1823=CARTESIAN_POINT('Origin',(-8.42138226959847,12.4999999999856,-4.93296456207869));
#1824=CARTESIAN_POINT('',(-21.9213815991395,2.22044604925031E-15,-4.93296456207868));
#1825=CARTESIAN_POINT('',(-27.9213815991395,4.99999999999996,-4.93296456207867));
#1826=CARTESIAN_POINT('Origin',(-30.9213815991395,4.99999999999997,-4.93296456207869));
#1827=CARTESIAN_POINT('Origin',(-30.9213815991395,4.99999999999997,-4.93296456207867));
#1828=CARTESIAN_POINT('',(-27.9213815991395,4.99999999999996,-3.43296456207867));
#1829=CARTESIAN_POINT('',(-27.9213815991395,4.99999999999996,-4.93296456207867));
#1830=CARTESIAN_POINT('Origin',(-30.9213815991395,4.99999999999997,-3.43296456207867));
#1831=CARTESIAN_POINT('Origin',(-30.9213815991395,4.99999999999997,-3.43296456207867));
#1832=CARTESIAN_POINT('',(-29.4213815991395,4.99999999999996,-3.43296456207867));
#1833=CARTESIAN_POINT('Origin',(-30.9213815991395,4.99999999999997,-3.43296456207867));
#1834=CARTESIAN_POINT('Origin',(-30.9213815991395,4.99999999999997,14.5670354379211));
#1835=CARTESIAN_POINT('',(-33.9213815991395,4.99999999999998,14.5670354379211));
#1836=CARTESIAN_POINT('Origin',(-30.9213815991395,4.99999999999997,14.5670354379211));
#1837=CARTESIAN_POINT('',(-32.4213815991395,4.99999999999998,14.5670354379211));
#1838=CARTESIAN_POINT('Origin',(-30.9213815991395,4.99999999999997,14.5670354379211));
#1839=CARTESIAN_POINT('Origin',(-27.6713815991395,4.99999999999999,-1.93296456207876));
#1840=CARTESIAN_POINT('',(-21.9213815991395,2.22044604925031E-15,-1.93296456207876));
#1841=CARTESIAN_POINT('',(-13.2963815991395,0.,-1.93296456207876));
#1842=CARTESIAN_POINT('',(-21.9213815991395,7.5,-1.93296456207876));
#1843=CARTESIAN_POINT('',(-29.4213815991395,4.99999999999996,-1.93296456207876));
#1844=CARTESIAN_POINT('Origin',(-30.9213815991395,4.99999999999997,-1.93296456207876));
#1845=CARTESIAN_POINT('Origin',(-27.6713815991395,4.99999999999999,13.0670354379212));
#1846=CARTESIAN_POINT('',(-21.9304292930547,10.,13.0670354379213));
#1847=CARTESIAN_POINT('',(-30.9213815991395,9.99999999999997,13.0670354379211));
#1848=CARTESIAN_POINT('',(-15.0257310549942,9.99997337702079,13.0670354379213));
#1849=CARTESIAN_POINT('',(-21.9213815991395,2.22044604925031E-15,13.0670354379212));
#1850=CARTESIAN_POINT('',(-21.9213815991395,7.5,13.0670354379212));
#1851=CARTESIAN_POINT('',(-13.2963815991395,0.,13.0670354379212));
#1852=CARTESIAN_POINT('',(-32.4213815991395,4.99999999999998,13.0670354379212));
#1853=CARTESIAN_POINT('Origin',(-30.9213815991395,4.99999999999997,13.0670354379212));
#1854=CARTESIAN_POINT('Origin',(-30.9213815991395,4.99999999999997,16.0670354379211));
#1855=CARTESIAN_POINT('',(-33.9213815991395,4.99999999999998,16.0670354379211));
#1856=CARTESIAN_POINT('Origin',(-30.9213815991395,4.99999999999997,-4.93296456207867));
#1857=CARTESIAN_POINT('',(-29.4213815991395,4.99999999999996,-4.93296456207867));
#1858=CARTESIAN_POINT('Origin',(-30.9213815991395,4.99999999999997,16.0670354379211));
#1859=CARTESIAN_POINT('',(-32.4213815991395,4.99999999999998,16.0670354379211));
#1860=CARTESIAN_POINT('Origin',(-21.9213815991395,10.,5.56703543792124));
#1861=CARTESIAN_POINT('',(-21.9213815991395,0.,3.31703543792118));
#1862=CARTESIAN_POINT('Origin',(1.0786184008605,10.,1.06703543792112));
#1863=CARTESIAN_POINT('',(-21.9304292930547,10.,16.0670354379211));
#1864=CARTESIAN_POINT('Origin',(8.0786184008605,8.,16.0670354379211));
#1865=CARTESIAN_POINT('',(8.0786184008605,8.5,8.56703543792112));
#1866=CARTESIAN_POINT('Origin',(12.046118400858,8.49999999999999,1.06703543792112));
#1867=CARTESIAN_POINT('Origin',(13.5786184008554,8.49999999999999,6.47204913450099));
#1868=CARTESIAN_POINT('',(15.0786184008554,8.49999999999999,6.47204913450099));
#1869=CARTESIAN_POINT('Origin',(13.5786184008554,8.49999999999999,6.47204913450099));
#1870=CARTESIAN_POINT('Origin',(-21.9213815991395,3.33066907387547E-15,
-4.93296456207869));
#1871=CARTESIAN_POINT('',(-10.3971779976957,0.,-4.83691355298747));
#1872=CARTESIAN_POINT('Origin',(1.0786184008605,0.,1.06703543792112));
#1873=CARTESIAN_POINT('',(12.0786184008554,-3.33066907387547E-15,6.47204913450099));
#1874=CARTESIAN_POINT('Origin',(13.5786184008554,-3.33066907387547E-15,
6.47204913450099));
#1875=CARTESIAN_POINT('',(-1.5,-1.11022302462516E-15,-3.80213638351279E-10));
#1876=CARTESIAN_POINT('Origin',(0.,0.,0.));
#1877=CARTESIAN_POINT('Origin',(0.,-1.11022302462516E-15,0.));
#1878=CARTESIAN_POINT('',(-1.5,-7.63278329429794E-16,-3.80212998203944E-10));
#1879=CARTESIAN_POINT('Origin',(13.5786184008554,10.,6.47204913450099));
#1880=CARTESIAN_POINT('',(15.0786184008554,10.,6.47204913450099));
#1881=CARTESIAN_POINT('Origin',(13.5786184008554,10.,6.47204913450099));
#1882=CARTESIAN_POINT('Origin',(13.5786184008554,-3.33066907387547E-15,
6.47204913450099));
#1883=CARTESIAN_POINT('',(12.0786184008554,-3.33066907387547E-15,6.47204913450099));
#1884=CARTESIAN_POINT('Origin',(-21.6300705360218,9.9999988418835,16.0670354379211));
#1885=UNCERTAINTY_MEASURE_WITH_UNIT(LENGTH_MEASURE(0.01),#1889,
'DISTANCE_ACCURACY_VALUE',
'Maximum model space distance between geometric entities at asserted c
onnectivities');
#1886=UNCERTAINTY_MEASURE_WITH_UNIT(LENGTH_MEASURE(0.01),#1889,
'DISTANCE_ACCURACY_VALUE',
'Maximum model space distance between geometric entities at asserted c
onnectivities');
#1887=(
GEOMETRIC_REPRESENTATION_CONTEXT(3)
GLOBAL_UNCERTAINTY_ASSIGNED_CONTEXT((#1885))
GLOBAL_UNIT_ASSIGNED_CONTEXT((#1889,#1891,#1892))
REPRESENTATION_CONTEXT('','3D')
);
#1888=(
GEOMETRIC_REPRESENTATION_CONTEXT(3)
GLOBAL_UNCERTAINTY_ASSIGNED_CONTEXT((#1886))
GLOBAL_UNIT_ASSIGNED_CONTEXT((#1889,#1891,#1892))
REPRESENTATION_CONTEXT('','3D')
);
#1889=(
LENGTH_UNIT()
NAMED_UNIT(*)
SI_UNIT(.MILLI.,.METRE.)
);
#1890=(
LENGTH_UNIT()
NAMED_UNIT(*)
SI_UNIT($,.METRE.)
);
#1891=(
NAMED_UNIT(*)
PLANE_ANGLE_UNIT()
SI_UNIT($,.RADIAN.)
);
#1892=(
NAMED_UNIT(*)
SI_UNIT($,.STERADIAN.)
SOLID_ANGLE_UNIT()
);
#1893=SHAPE_DEFINITION_REPRESENTATION(#1894,#1895);
#1894=PRODUCT_DEFINITION_SHAPE('',$,#1897);
#1895=SHAPE_REPRESENTATION('',(#1061),#1887);
#1896=PRODUCT_DEFINITION_CONTEXT('part definition',#1901,'design');
#1897=PRODUCT_DEFINITION('F03_Thumb_joint','F03_Thumb_joint v3',#1898,#1896);
#1898=PRODUCT_DEFINITION_FORMATION('',$,#1903);
#1899=PRODUCT_RELATED_PRODUCT_CATEGORY('F03_Thumb_joint v3',
'F03_Thumb_joint v3',(#1903));
#1900=APPLICATION_PROTOCOL_DEFINITION('international standard',
'automotive_design',2009,#1901);
#1901=APPLICATION_CONTEXT(
'Core Data for Automotive Mechanical Design Process');
#1902=PRODUCT_CONTEXT('part definition',#1901,'mechanical');
#1903=PRODUCT('F03_Thumb_joint','F03_Thumb_joint v3',$,(#1902));
#1904=PRESENTATION_STYLE_ASSIGNMENT((#1905));
#1905=SURFACE_STYLE_USAGE(.BOTH.,#1906);
#1906=SURFACE_SIDE_STYLE('',(#1907));
#1907=SURFACE_STYLE_FILL_AREA(#1908);
#1908=FILL_AREA_STYLE('ABS (White)',(#1909));
#1909=FILL_AREA_STYLE_COLOUR('ABS (White)',#1910);
#1910=COLOUR_RGB('ABS (White)',0.964705882352941,0.964705882352941,0.952941176470588);
ENDSEC;
END-ISO-10303-21;
