# Supplementary material for: An open-source anthropomorphic robot hand system: HRI hand
Source: HardwareX. 2020 Feb 24;7:e00100. doi: 10.1016/j.ohx.2020.e00100 (PMC9041201; doi:10.1016/j.ohx.2020.e00100)
Supplement: Supplementary data 3 [file mmc3.zip › Hardware/stp files/F04_DP_AL_Finger .step]

ISO-10303-21;
HEADER;
/* Generated by software containing ST-Developer
 * from STEP Tools, Inc. (www.steptools.com) 
 */

FILE_DESCRIPTION(
/* description */ (''),
/* implementation_level */ '2;1');

FILE_NAME(
/* name */ 
'D:/[\X2\ACBDD76CB300\X0\] \X2\BB38C11CC791C5C5B958\X0\/[\X2\B17CBB38\X0\]
 \X2\B0B4AC00\X0\ \X2\C800C790C778AC83\X0\/2019-\X2\B17CBB38\X0\/Hardw
areX/cad_files/stp/F04_DP_AL_Finger .step',
/* time_stamp */ '2019-09-03T16:03:05+09:00',
/* author */ (''),
/* organization */ (''),
/* preprocessor_version */ 'ST-DEVELOPER v18',
/* originating_system */ 'Autodesk Translation Framework v8.6.0.1094',
/* authorisation */ '');

FILE_SCHEMA (('AUTOMOTIVE_DESIGN { 1 0 10303 214 3 1 1 }'));
ENDSEC;

DATA;
#10=MECHANICAL_DESIGN_GEOMETRIC_PRESENTATION_REPRESENTATION('',(#13),#2336);
#11=SHAPE_REPRESENTATION_RELATIONSHIP('SRR','None',#2343,#12);
#12=ADVANCED_BREP_SHAPE_REPRESENTATION('',(#14),#2335);
#13=STYLED_ITEM('',(#2352),#14);
#14=MANIFOLD_SOLID_BREP('Body4',#804);
#15=FACE_BOUND('',#196,.T.);
#16=FACE_BOUND('',#197,.T.);
#17=FACE_BOUND('',#199,.T.);
#18=FACE_BOUND('',#200,.T.);
#19=FACE_BOUND('',#208,.T.);
#20=FACE_BOUND('',#209,.T.);
#21=FACE_BOUND('',#212,.T.);
#22=FACE_BOUND('',#213,.T.);
#23=PLANE('',#827);
#24=PLANE('',#828);
#25=PLANE('',#837);
#26=PLANE('',#838);
#27=PLANE('',#839);
#28=PLANE('',#852);
#29=PLANE('',#853);
#30=PLANE('',#855);
#31=PLANE('',#857);
#32=PLANE('',#862);
#33=PLANE('',#863);
#34=PLANE('',#864);
#35=PLANE('',#865);
#36=(
BOUNDED_SURFACE()
B_SPLINE_SURFACE(5,1,((#1386,#1387),(#1388,#1389),(#1390,#1391),(#1392,
#1393),(#1394,#1395),(#1396,#1397),(#1398,#1399),(#1400,#1401),(#1402,#1403),
(#1404,#1405),(#1406,#1407),(#1408,#1409),(#1410,#1411),(#1412,#1413),(#1414,
#1415),(#1416,#1417),(#1418,#1419),(#1420,#1421),(#1422,#1423),(#1424,#1425),
(#1426,#1427),(#1428,#1429),(#1430,#1431),(#1432,#1433),(#1434,#1435),(#1436,
#1437),(#1438,#1439),(#1440,#1441),(#1442,#1443),(#1444,#1445)),
 .UNSPECIFIED.,.F.,.F.,.F.)
B_SPLINE_SURFACE_WITH_KNOTS((6,1,1,1,1,1,1,1,1,1,1,1,1,1,1,1,1,1,1,1,1,
1,1,1,1,6),(2,2),(0.,0.04,0.08,0.12,0.16,0.2,0.24,0.28,0.32,0.36,0.4,0.44,
0.48,0.52,0.56,0.6,0.64,0.68,0.72,0.76,0.8,0.84,0.88,0.92,0.96,1.),(-0.675,
0.675),.UNSPECIFIED.)
GEOMETRIC_REPRESENTATION_ITEM()
RATIONAL_B_SPLINE_SURFACE(((1.,1.),(1.,1.),(1.,1.),(1.,1.),(1.,1.),(1.,
1.),(1.,1.),(1.,1.),(1.,1.),(1.,1.),(1.,1.),(1.,1.),(1.,1.),(1.,1.),(1.,
1.),(1.,1.),(1.,1.),(1.,1.),(1.,1.),(1.,1.),(1.,1.),(1.,1.),(1.,1.),(1.,
1.),(1.,1.),(1.,1.),(1.,1.),(1.,1.),(1.,1.),(1.,1.)))
REPRESENTATION_ITEM('')
SURFACE()
);
#37=(
BOUNDED_SURFACE()
B_SPLINE_SURFACE(5,1,((#1666,#1667),(#1668,#1669),(#1670,#1671),(#1672,
#1673),(#1674,#1675),(#1676,#1677),(#1678,#1679),(#1680,#1681),(#1682,#1683),
(#1684,#1685),(#1686,#1687),(#1688,#1689),(#1690,#1691),(#1692,#1693),(#1694,
#1695),(#1696,#1697),(#1698,#1699),(#1700,#1701),(#1702,#1703),(#1704,#1705),
(#1706,#1707),(#1708,#1709),(#1710,#1711),(#1712,#1713),(#1714,#1715),(#1716,
#1717),(#1718,#1719),(#1720,#1721),(#1722,#1723),(#1724,#1725)),
 .UNSPECIFIED.,.F.,.F.,.F.)
B_SPLINE_SURFACE_WITH_KNOTS((6,1,1,1,1,1,1,1,1,1,1,1,1,1,1,1,1,1,1,1,1,
1,1,1,1,6),(2,2),(0.,0.04,0.08,0.12,0.16,0.2,0.24,0.28,0.32,0.36,0.4,0.44,
0.48,0.52,0.56,0.6,0.64,0.68,0.72,0.76,0.8,0.84,0.88,0.92,0.96,1.),(-0.675,
0.675),.UNSPECIFIED.)
GEOMETRIC_REPRESENTATION_ITEM()
RATIONAL_B_SPLINE_SURFACE(((1.,1.),(1.,1.),(1.,1.),(1.,1.),(1.,1.),(1.,
1.),(1.,1.),(1.,1.),(1.,1.),(1.,1.),(1.,1.),(1.,1.),(1.,1.),(1.,1.),(1.,
1.),(1.,1.),(1.,1.),(1.,1.),(1.,1.),(1.,1.),(1.,1.),(1.,1.),(1.,1.),(1.,
1.),(1.,1.),(1.,1.),(1.,1.),(1.,1.),(1.,1.),(1.,1.)))
REPRESENTATION_ITEM('')
SURFACE()
);
#38=LINE('',#1090,#71);
#39=LINE('',#1094,#72);
#40=LINE('',#1299,#73);
#41=LINE('',#1300,#74);
#42=LINE('',#1459,#75);
#43=LINE('',#1491,#76);
#44=LINE('',#1583,#77);
#45=LINE('',#1922,#78);
#46=LINE('',#1924,#79);
#47=LINE('',#2025,#80);
#48=LINE('',#2026,#81);
#49=LINE('',#2089,#82);
#50=LINE('',#2186,#83);
#51=LINE('',#2192,#84);
#52=LINE('',#2198,#85);
#53=LINE('',#2204,#86);
#54=LINE('',#2208,#87);
#55=LINE('',#2210,#88);
#56=LINE('',#2212,#89);
#57=LINE('',#2214,#90);
#58=LINE('',#2216,#91);
#59=LINE('',#2218,#92);
#60=LINE('',#2219,#93);
#61=LINE('',#2223,#94);
#62=LINE('',#2225,#95);
#63=LINE('',#2250,#96);
#64=LINE('',#2251,#97);
#65=LINE('',#2255,#98);
#66=LINE('',#2260,#99);
#67=LINE('',#2282,#100);
#68=LINE('',#2326,#101);
#69=LINE('',#2328,#102);
#70=LINE('',#2331,#103);
#71=VECTOR('',#872,10.);
#72=VECTOR('',#875,10.);
#73=VECTOR('',#886,10.);
#74=VECTOR('',#887,10.);
#75=VECTOR('',#890,10.);
#76=VECTOR('',#891,10.);
#77=VECTOR('',#894,10.);
#78=VECTOR('',#905,10.);
#79=VECTOR('',#906,10.);
#80=VECTOR('',#913,10.);
#81=VECTOR('',#914,10.);
#82=VECTOR('',#919,10.);
#83=VECTOR('',#928,1.0999999999993);
#84=VECTOR('',#935,1.0999999999993);
#85=VECTOR('',#942,1.10000000000001);
#86=VECTOR('',#949,1.10000000000001);
#87=VECTOR('',#954,10.);
#88=VECTOR('',#955,10.);
#89=VECTOR('',#956,10.);
#90=VECTOR('',#957,10.);
#91=VECTOR('',#958,10.);
#92=VECTOR('',#959,10.);
#93=VECTOR('',#960,10.);
#94=VECTOR('',#965,10.);
#95=VECTOR('',#966,10.);
#96=VECTOR('',#971,10.);
#97=VECTOR('',#972,10.);
#98=VECTOR('',#977,10.);
#99=VECTOR('',#984,10.);
#100=VECTOR('',#985,10.);
#101=VECTOR('',#986,10.);
#102=VECTOR('',#989,10.);
#103=VECTOR('',#994,10.);
#104=CYLINDRICAL_SURFACE('',#819,1.85);
#105=CYLINDRICAL_SURFACE('',#824,1.85);
#106=CYLINDRICAL_SURFACE('',#832,1.85);
#107=CYLINDRICAL_SURFACE('',#834,1.85);
#108=CYLINDRICAL_SURFACE('',#840,1.0999999999993);
#109=CYLINDRICAL_SURFACE('',#843,1.0999999999993);
#110=CYLINDRICAL_SURFACE('',#846,1.10000000000001);
#111=CYLINDRICAL_SURFACE('',#849,1.10000000000001);
#112=CYLINDRICAL_SURFACE('',#858,2.5);
#113=CYLINDRICAL_SURFACE('',#860,2.5);
#114=FACE_OUTER_BOUND('',#160,.T.);
#115=FACE_OUTER_BOUND('',#161,.T.);
#116=FACE_OUTER_BOUND('',#162,.T.);
#117=FACE_OUTER_BOUND('',#163,.T.);
#118=FACE_OUTER_BOUND('',#164,.T.);
#119=FACE_OUTER_BOUND('',#165,.T.);
#120=FACE_OUTER_BOUND('',#166,.T.);
#121=FACE_OUTER_BOUND('',#167,.T.);
#122=FACE_OUTER_BOUND('',#168,.T.);
#123=FACE_OUTER_BOUND('',#169,.T.);
#124=FACE_OUTER_BOUND('',#170,.T.);
#125=FACE_OUTER_BOUND('',#171,.T.);
#126=FACE_OUTER_BOUND('',#172,.T.);
#127=FACE_OUTER_BOUND('',#173,.T.);
#128=FACE_OUTER_BOUND('',#174,.T.);
#129=FACE_OUTER_BOUND('',#175,.T.);
#130=FACE_OUTER_BOUND('',#176,.T.);
#131=FACE_OUTER_BOUND('',#177,.T.);
#132=FACE_OUTER_BOUND('',#178,.T.);
#133=FACE_OUTER_BOUND('',#179,.T.);
#134=FACE_OUTER_BOUND('',#180,.T.);
#135=FACE_OUTER_BOUND('',#181,.T.);
#136=FACE_OUTER_BOUND('',#182,.T.);
#137=FACE_OUTER_BOUND('',#183,.T.);
#138=FACE_OUTER_BOUND('',#184,.T.);
#139=FACE_OUTER_BOUND('',#185,.T.);
#140=FACE_OUTER_BOUND('',#186,.T.);
#141=FACE_OUTER_BOUND('',#187,.T.);
#142=FACE_OUTER_BOUND('',#188,.T.);
#143=FACE_OUTER_BOUND('',#189,.T.);
#144=FACE_OUTER_BOUND('',#190,.T.);
#145=FACE_OUTER_BOUND('',#191,.T.);
#146=FACE_OUTER_BOUND('',#192,.T.);
#147=FACE_OUTER_BOUND('',#193,.T.);
#148=FACE_OUTER_BOUND('',#194,.T.);
#149=FACE_OUTER_BOUND('',#195,.T.);
#150=FACE_OUTER_BOUND('',#198,.T.);
#151=FACE_OUTER_BOUND('',#201,.T.);
#152=FACE_OUTER_BOUND('',#202,.T.);
#153=FACE_OUTER_BOUND('',#203,.T.);
#154=FACE_OUTER_BOUND('',#204,.T.);
#155=FACE_OUTER_BOUND('',#205,.T.);
#156=FACE_OUTER_BOUND('',#206,.T.);
#157=FACE_OUTER_BOUND('',#207,.T.);
#158=FACE_OUTER_BOUND('',#210,.T.);
#159=FACE_OUTER_BOUND('',#211,.T.);
#160=EDGE_LOOP('',(#497,#498,#499,#500,#501));
#161=EDGE_LOOP('',(#502,#503,#504,#505,#506));
#162=EDGE_LOOP('',(#507,#508,#509,#510));
#163=EDGE_LOOP('',(#511,#512,#513,#514));
#164=EDGE_LOOP('',(#515,#516,#517,#518));
#165=EDGE_LOOP('',(#519,#520,#521,#522));
#166=EDGE_LOOP('',(#523,#524,#525,#526));
#167=EDGE_LOOP('',(#527,#528,#529,#530));
#168=EDGE_LOOP('',(#531,#532,#533,#534,#535));
#169=EDGE_LOOP('',(#536,#537,#538,#539,#540,#541,#542,#543,#544,#545,#546,
#547));
#170=EDGE_LOOP('',(#548,#549,#550,#551));
#171=EDGE_LOOP('',(#552,#553,#554,#555));
#172=EDGE_LOOP('',(#556,#557,#558,#559));
#173=EDGE_LOOP('',(#560,#561,#562,#563,#564,#565,#566));
#174=EDGE_LOOP('',(#567,#568,#569,#570,#571,#572,#573,#574));
#175=EDGE_LOOP('',(#575,#576,#577,#578,#579,#580,#581,#582,#583));
#176=EDGE_LOOP('',(#584,#585,#586,#587,#588));
#177=EDGE_LOOP('',(#589,#590,#591,#592));
#178=EDGE_LOOP('',(#593,#594,#595,#596));
#179=EDGE_LOOP('',(#597,#598,#599,#600,#601));
#180=EDGE_LOOP('',(#602,#603,#604,#605));
#181=EDGE_LOOP('',(#606,#607,#608,#609));
#182=EDGE_LOOP('',(#610,#611,#612,#613));
#183=EDGE_LOOP('',(#614,#615,#616,#617,#618));
#184=EDGE_LOOP('',(#619,#620,#621,#622));
#185=EDGE_LOOP('',(#623,#624,#625,#626));
#186=EDGE_LOOP('',(#627,#628,#629,#630,#631,#632,#633,#634));
#187=EDGE_LOOP('',(#635,#636,#637,#638));
#188=EDGE_LOOP('',(#639,#640,#641,#642,#643,#644));
#189=EDGE_LOOP('',(#645,#646,#647,#648));
#190=EDGE_LOOP('',(#649,#650,#651,#652));
#191=EDGE_LOOP('',(#653,#654,#655,#656));
#192=EDGE_LOOP('',(#657,#658,#659,#660));
#193=EDGE_LOOP('',(#661,#662,#663,#664));
#194=EDGE_LOOP('',(#665,#666,#667,#668,#669,#670,#671,#672));
#195=EDGE_LOOP('',(#673,#674,#675,#676,#677,#678));
#196=EDGE_LOOP('',(#679));
#197=EDGE_LOOP('',(#680));
#198=EDGE_LOOP('',(#681,#682,#683,#684,#685,#686));
#199=EDGE_LOOP('',(#687));
#200=EDGE_LOOP('',(#688));
#201=EDGE_LOOP('',(#689,#690,#691,#692));
#202=EDGE_LOOP('',(#693,#694,#695,#696));
#203=EDGE_LOOP('',(#697,#698,#699,#700));
#204=EDGE_LOOP('',(#701,#702,#703,#704));
#205=EDGE_LOOP('',(#705,#706,#707,#708));
#206=EDGE_LOOP('',(#709,#710,#711,#712));
#207=EDGE_LOOP('',(#713,#714,#715,#716,#717,#718,#719,#720));
#208=EDGE_LOOP('',(#721));
#209=EDGE_LOOP('',(#722));
#210=EDGE_LOOP('',(#723,#724,#725,#726));
#211=EDGE_LOOP('',(#727,#728,#729,#730,#731,#732,#733,#734));
#212=EDGE_LOOP('',(#735));
#213=EDGE_LOOP('',(#736));
#214=CIRCLE('',#818,1.85);
#215=CIRCLE('',#820,1.85);
#216=CIRCLE('',#821,1.85);
#217=CIRCLE('',#822,1.85);
#218=CIRCLE('',#823,1.85);
#219=CIRCLE('',#825,1.85);
#220=CIRCLE('',#826,1.85);
#221=CIRCLE('',#829,1.85);
#222=CIRCLE('',#830,1.85);
#223=CIRCLE('',#831,1.85);
#224=CIRCLE('',#833,1.84999999999999);
#225=CIRCLE('',#835,1.85);
#226=CIRCLE('',#836,1.85);
#227=CIRCLE('',#841,1.0999999999993);
#228=CIRCLE('',#842,1.0999999999993);
#229=CIRCLE('',#844,1.0999999999993);
#230=CIRCLE('',#845,1.0999999999993);
#231=CIRCLE('',#847,1.10000000000001);
#232=CIRCLE('',#848,1.10000000000001);
#233=CIRCLE('',#850,1.10000000000001);
#234=CIRCLE('',#851,1.10000000000001);
#235=CIRCLE('',#854,2.5);
#236=CIRCLE('',#856,2.5);
#237=CIRCLE('',#859,2.5);
#238=CIRCLE('',#861,2.5);
#239=B_SPLINE_CURVE_WITH_KNOTS('',3,(#1020,#1021,#1022,#1023),
 .UNSPECIFIED.,.F.,.F.,(4,4),(1.83117856598566E-10,0.176190463417725),
 .UNSPECIFIED.);
#240=B_SPLINE_CURVE_WITH_KNOTS('',3,(#1027,#1028,#1029,#1030),
 .UNSPECIFIED.,.F.,.F.,(4,4),(-0.176190463417725,0.000751138543424679),
 .UNSPECIFIED.);
#241=B_SPLINE_CURVE_WITH_KNOTS('',3,(#1032,#1033,#1034,#1035,#1036,#1037,
#1038,#1039,#1040,#1041,#1042,#1043,#1044,#1045,#1046,#1047,#1048,#1049,
#1050,#1051,#1052,#1053,#1054,#1055,#1056,#1057,#1058,#1059,#1060,#1061,
#1062,#1063,#1064,#1065,#1066,#1067,#1068,#1069,#1070,#1071,#1072,#1073,
#1074,#1075,#1076,#1077,#1078,#1079,#1080,#1081,#1082,#1083),
 .UNSPECIFIED.,.F.,.F.,(4,3,3,3,3,3,3,3,3,3,3,3,3,3,3,3,3,4),(-0.291436520074275,
-0.29008804464805,-0.26918122539992,-0.247963680682802,-0.226794502426071,
-0.216807236941715,-0.195559020295897,-0.174504112984419,-0.166514811476194,
-0.144537679525505,-0.123506098640444,-0.102178399781818,-0.0808910393044763,
-0.072268705995553,-0.0509001079041861,-0.02967631146691,-0.00906022951067061,
0.),.UNSPECIFIED.);
#242=B_SPLINE_CURVE_WITH_KNOTS('',3,(#1084,#1085,#1086,#1087),
 .UNSPECIFIED.,.F.,.F.,(4,4),(-2.02988803338083E-6,1.83118830099105E-10),
 .UNSPECIFIED.);
#243=B_SPLINE_CURVE_WITH_KNOTS('',3,(#1095,#1096,#1097,#1098),
 .UNSPECIFIED.,.F.,.F.,(4,4),(0.549579108766773,0.549667044393534),
 .UNSPECIFIED.);
#244=B_SPLINE_CURVE_WITH_KNOTS('',3,(#1127,#1128,#1129,#1130,#1131),
 .UNSPECIFIED.,.F.,.F.,(4,1,4),(-0.0258372727152196,-0.0147641558372684,
0.),.UNSPECIFIED.);
#245=B_SPLINE_CURVE_WITH_KNOTS('',3,(#1132,#1133,#1134,#1135,#1136),
 .UNSPECIFIED.,.F.,.F.,(4,1,4),(0.,0.0147641558372684,0.0258372727152196),
 .UNSPECIFIED.);
#246=B_SPLINE_CURVE_WITH_KNOTS('',3,(#1163,#1164,#1165,#1166,#1167),
 .UNSPECIFIED.,.F.,.F.,(4,1,4),(-0.84466838627,-0.362000736972859,-2.79543083578014E-15),
 .UNSPECIFIED.);
#247=B_SPLINE_CURVE_WITH_KNOTS('',3,(#1169,#1170,#1171,#1172,#1173),
 .UNSPECIFIED.,.F.,.F.,(4,1,4),(2.79543083578014E-15,0.362000736972859,
0.844350162035205),.UNSPECIFIED.);
#248=B_SPLINE_CURVE_WITH_KNOTS('',3,(#1174,#1175,#1176,#1177,#1178,#1179,
#1180,#1181,#1182,#1183,#1184,#1185,#1186,#1187,#1188,#1189,#1190,#1191,
#1192,#1193,#1194,#1195,#1196,#1197,#1198,#1199,#1200,#1201,#1202,#1203,
#1204,#1205,#1206,#1207,#1208,#1209,#1210,#1211,#1212,#1213,#1214,#1215,
#1216,#1217,#1218,#1219,#1220,#1221,#1222,#1223,#1224,#1225),
 .UNSPECIFIED.,.F.,.F.,(4,3,3,3,3,3,3,3,3,3,3,3,3,3,3,3,3,4),(-0.00134667482790614,
0.,0.020735661049025,0.0418843297702807,0.0632514481983694,0.0728955145656118,
0.0942288757129027,0.115588993765828,0.136513297936046,0.145164588970613,
0.164946458258641,0.185943792668713,0.207201053724787,0.217433772745051,
0.238648640281601,0.259901584576786,0.280705852688579,0.289703126205824),
 .UNSPECIFIED.);
#249=B_SPLINE_CURVE_WITH_KNOTS('',3,(#1247,#1248,#1249,#1250),
 .UNSPECIFIED.,.F.,.F.,(4,4),(-0.0164817066606312,0.),.UNSPECIFIED.);
#250=B_SPLINE_CURVE_WITH_KNOTS('',3,(#1253,#1254,#1255,#1256),
 .UNSPECIFIED.,.F.,.F.,(4,4),(0.,0.0164817066606312),.UNSPECIFIED.);
#251=B_SPLINE_CURVE_WITH_KNOTS('',3,(#1283,#1284,#1285,#1286,#1287),
 .UNSPECIFIED.,.F.,.F.,(4,1,4),(-0.124284796734113,-0.0710198838480646,
0.),.UNSPECIFIED.);
#252=B_SPLINE_CURVE_WITH_KNOTS('',3,(#1290,#1291,#1292,#1293,#1294),
 .UNSPECIFIED.,.F.,.F.,(4,1,4),(0.,0.0710198838480646,0.124284796734113),
 .UNSPECIFIED.);
#253=B_SPLINE_CURVE_WITH_KNOTS('',3,(#1332,#1333,#1334,#1335,#1336,#1337),
 .UNSPECIFIED.,.F.,.F.,(4,1,1,4),(-0.65755303945252,-0.375744593972868,
-0.187872296986434,0.),.UNSPECIFIED.);
#254=B_SPLINE_CURVE_WITH_KNOTS('',3,(#1340,#1341,#1342,#1343,#1344,#1345),
 .UNSPECIFIED.,.F.,.F.,(4,1,1,4),(0.,0.187872296986434,0.375744593972868,
0.65755303945252),.UNSPECIFIED.);
#255=B_SPLINE_CURVE_WITH_KNOTS('',3,(#1371,#1372,#1373,#1374,#1375),
 .UNSPECIFIED.,.F.,.F.,(4,1,4),(-0.755208807825168,-0.32380986121774,-2.44888500922053E-16),
 .UNSPECIFIED.);
#256=B_SPLINE_CURVE_WITH_KNOTS('',3,(#1377,#1378,#1379,#1380,#1381),
 .UNSPECIFIED.,.F.,.F.,(4,1,4),(2.44888500922053E-16,0.32380986121774,0.755556342841393),
 .UNSPECIFIED.);
#257=B_SPLINE_CURVE_WITH_KNOTS('',3,(#1382,#1383,#1384,#1385),
 .UNSPECIFIED.,.F.,.F.,(4,4),(-0.256481143923534,-0.256446337471054),
 .UNSPECIFIED.);
#258=B_SPLINE_CURVE_WITH_KNOTS('',3,(#1447,#1448,#1449,#1450),
 .UNSPECIFIED.,.F.,.F.,(4,4),(1.13,1.13302674562296),.UNSPECIFIED.);
#259=B_SPLINE_CURVE_WITH_KNOTS('',3,(#1452,#1453,#1454,#1455,#1456,#1457),
 .UNSPECIFIED.,.F.,.F.,(4,2,4),(-0.873282371449024,-0.694710105644265,-0.626223421267259),
 .UNSPECIFIED.);
#260=B_SPLINE_CURVE_WITH_KNOTS('',3,(#1461,#1462,#1463,#1464,#1465,#1466,
#1467,#1468,#1469,#1470,#1471,#1472,#1473),.UNSPECIFIED.,.F.,.F.,(4,3,3,
3,4),(-0.345113049557986,-0.227393229269928,-0.150543789305355,-0.078108287678711,
-0.074064750201198),.UNSPECIFIED.);
#261=B_SPLINE_CURVE_WITH_KNOTS('',3,(#1475,#1476,#1477,#1478),
 .UNSPECIFIED.,.F.,.F.,(4,4),(-0.57,-0.0499999999999999),.UNSPECIFIED.);
#262=B_SPLINE_CURVE_WITH_KNOTS('',3,(#1480,#1481,#1482,#1483,#1484,#1485,
#1486,#1487,#1488,#1489),.UNSPECIFIED.,.F.,.F.,(4,3,3,4),(-0.269850536245934,
-0.19447131498659,-0.109878930363497,0.),.UNSPECIFIED.);
#263=B_SPLINE_CURVE_WITH_KNOTS('',3,(#1493,#1494,#1495,#1496,#1497,#1498,
#1499,#1500,#1501,#1502,#1503,#1504,#1505,#1506,#1507,#1508,#1509,#1510,
#1511,#1512,#1513,#1514,#1515,#1516,#1517,#1518,#1519,#1520),
 .UNSPECIFIED.,.F.,.F.,(4,3,3,3,3,3,3,3,3,4),(-0.687463062522808,-0.624478936393431,
-0.559418359384095,-0.489491064461083,-0.417774247581496,-0.343048333926499,
-0.264024526504179,-0.1734517009416,-0.0610164339139701,0.),
 .UNSPECIFIED.);
#264=B_SPLINE_CURVE_WITH_KNOTS('',3,(#1522,#1523,#1524,#1525),
 .UNSPECIFIED.,.F.,.F.,(4,4),(0.216973254377043,0.220000000000001),
 .UNSPECIFIED.);
#265=B_SPLINE_CURVE_WITH_KNOTS('',3,(#1527,#1528,#1529,#1530,#1531),
 .UNSPECIFIED.,.F.,.F.,(4,1,4),(-8.98890756671E-17,0.431746481623655,0.755556342841397),
 .UNSPECIFIED.);
#266=B_SPLINE_CURVE_WITH_KNOTS('',3,(#1532,#1533,#1534,#1535,#1536,#1537),
 .UNSPECIFIED.,.F.,.F.,(4,2,4),(-1.09351885607647,-0.675,-0.256481143923534),
 .UNSPECIFIED.);
#267=B_SPLINE_CURVE_WITH_KNOTS('',3,(#1563,#1564,#1565,#1566),
 .UNSPECIFIED.,.F.,.F.,(4,4),(-1.15505066864682,-1.13),.UNSPECIFIED.);
#268=B_SPLINE_CURVE_WITH_KNOTS('',3,(#1567,#1568,#1569,#1570,#1571,#1572,
#1573,#1574,#1575,#1576),.UNSPECIFIED.,.F.,.F.,(4,3,3,4),(0.,0.272139001347585,
0.54427800269517,0.952486504716547),.UNSPECIFIED.);
#269=B_SPLINE_CURVE_WITH_KNOTS('',3,(#1579,#1580,#1581,#1582),
 .UNSPECIFIED.,.F.,.F.,(4,4),(0.91,0.935050668646821),.UNSPECIFIED.);
#270=B_SPLINE_CURVE_WITH_KNOTS('',3,(#1605,#1606,#1607,#1608),
 .UNSPECIFIED.,.F.,.F.,(4,4),(0.333772340188383,0.355),.UNSPECIFIED.);
#271=B_SPLINE_CURVE_WITH_KNOTS('',3,(#1609,#1610,#1611,#1612,#1613,#1614,
#1615),.UNSPECIFIED.,.F.,.F.,(4,3,4),(0.,0.163085126165744,0.380531961053403),
 .UNSPECIFIED.);
#272=B_SPLINE_CURVE_WITH_KNOTS('',3,(#1637,#1638,#1639,#1640),
 .UNSPECIFIED.,.F.,.F.,(4,4),(-1.15037049235659,-0.199629507643233),
 .UNSPECIFIED.);
#273=B_SPLINE_CURVE_WITH_KNOTS('',3,(#1642,#1643,#1644,#1645,#1646),
 .UNSPECIFIED.,.F.,.F.,(4,1,4),(-0.140764001795027,-0.0804365724543012,
0.),.UNSPECIFIED.);
#274=B_SPLINE_CURVE_WITH_KNOTS('',3,(#1648,#1649,#1650,#1651),
 .UNSPECIFIED.,.F.,.F.,(4,4),(0.194949331353179,0.22),.UNSPECIFIED.);
#275=B_SPLINE_CURVE_WITH_KNOTS('',3,(#1653,#1654,#1655,#1656,#1657,#1658,
#1659),.UNSPECIFIED.,.F.,.F.,(4,3,4),(0.0504460184920786,0.184797023728734,
0.431202379348177),.UNSPECIFIED.);
#276=B_SPLINE_CURVE_WITH_KNOTS('',3,(#1660,#1661,#1662,#1663,#1664,#1665),
 .UNSPECIFIED.,.F.,.F.,(4,2,4),(0.355,1.045,1.265),.UNSPECIFIED.);
#277=B_SPLINE_CURVE_WITH_KNOTS('',3,(#1727,#1728,#1729,#1730,#1731,#1732),
 .UNSPECIFIED.,.F.,.F.,(4,2,4),(-1.14107051747603,-0.675,-0.208929482523965),
 .UNSPECIFIED.);
#278=B_SPLINE_CURVE_WITH_KNOTS('',3,(#1734,#1735,#1736,#1737),
 .UNSPECIFIED.,.F.,.F.,(4,4),(0.00248207747464348,0.00255223104202926),
 .UNSPECIFIED.);
#279=B_SPLINE_CURVE_WITH_KNOTS('',3,(#1739,#1740,#1741,#1742),
 .UNSPECIFIED.,.F.,.F.,(4,4),(-0.176192493305769,-0.176190463234615),
 .UNSPECIFIED.);
#280=B_SPLINE_CURVE_WITH_KNOTS('',3,(#1743,#1744,#1745,#1746),
 .UNSPECIFIED.,.F.,.F.,(4,4),(9.59797029436829E-16,0.176190463234615),
 .UNSPECIFIED.);
#281=B_SPLINE_CURVE_WITH_KNOTS('',3,(#1776,#1777,#1778,#1779,#1780),
 .UNSPECIFIED.,.F.,.F.,(4,1,4),(-0.755556342841397,-0.431746481623655,-0.00034753502912967),
 .UNSPECIFIED.);
#282=B_SPLINE_CURVE_WITH_KNOTS('',3,(#1782,#1783,#1784,#1785,#1786,#1787,
#1788,#1789,#1790,#1791,#1792,#1793,#1794,#1795,#1796,#1797,#1798,#1799,
#1800,#1801,#1802,#1803,#1804,#1805,#1806,#1807,#1808,#1809,#1810,#1811,
#1812,#1813,#1814,#1815,#1816,#1817,#1818,#1819,#1820,#1821,#1822,#1823,
#1824,#1825,#1826,#1827,#1828,#1829,#1830,#1831,#1832,#1833),
 .UNSPECIFIED.,.F.,.F.,(4,3,3,3,3,3,3,3,3,3,3,3,3,3,3,3,3,4),(-0.291049782074189,
-0.289703107333453,-0.268796294247785,-0.247579610657539,-0.22641106317548,
-0.216807597517645,-0.19555985950006,-0.174504993478328,-0.166279981320139,
-0.144538527818977,-0.123508794826102,-0.10218229137956,-0.0808947702338339,
-0.0722693487523772,-0.0509011109829546,-0.0296768116697973,-0.00905941599339998,
0.),.UNSPECIFIED.);
#283=B_SPLINE_CURVE_WITH_KNOTS('',3,(#1834,#1835,#1836,#1837),
 .UNSPECIFIED.,.F.,.F.,(4,4),(-1.09355362594423,-1.09351885607647),
 .UNSPECIFIED.);
#284=B_SPLINE_CURVE_WITH_KNOTS('',3,(#1864,#1865,#1866,#1867,#1868),
 .UNSPECIFIED.,.F.,.F.,(4,1,4),(0.000318222620968902,0.362001136874366,
0.844668386269994),.UNSPECIFIED.);
#285=B_SPLINE_CURVE_WITH_KNOTS('',3,(#1871,#1872,#1873,#1874,#1875),
 .UNSPECIFIED.,.F.,.F.,(4,1,4),(-0.844668386269994,-0.362001136874366,-6.99827644408001E-7),
 .UNSPECIFIED.);
#286=B_SPLINE_CURVE_WITH_KNOTS('',3,(#1909,#1910,#1911,#1912,#1913,#1914),
 .UNSPECIFIED.,.F.,.F.,(4,1,1,4),(-0.0258372729134698,-0.0147641559505542,
-0.00738207797527709,0.),.UNSPECIFIED.);
#287=B_SPLINE_CURVE_WITH_KNOTS('',3,(#1915,#1916,#1917,#1918,#1919,#1920),
 .UNSPECIFIED.,.F.,.F.,(4,1,1,4),(0.,0.00738207797527709,0.0147641559505542,
0.0258372729134698),.UNSPECIFIED.);
#288=B_SPLINE_CURVE_WITH_KNOTS('',3,(#1925,#1926,#1927,#1928,#1929,#1930,
#1931,#1932,#1933,#1934,#1935,#1936,#1937,#1938,#1939,#1940,#1941,#1942,
#1943,#1944,#1945,#1946,#1947,#1948,#1949,#1950,#1951,#1952,#1953,#1954,
#1955,#1956,#1957,#1958,#1959,#1960,#1961,#1962,#1963,#1964,#1965,#1966,
#1967,#1968,#1969,#1970,#1971,#1972,#1973,#1974,#1975,#1976),
 .UNSPECIFIED.,.F.,.F.,(4,3,3,3,3,3,3,3,3,3,3,3,3,3,3,3,3,4),(-0.00134847593763719,
0.,0.0209068430662709,0.0421244060533505,0.0632935835171901,0.0732808354727668,
0.094529065109442,0.115583965155997,0.123573280018849,0.145550420297061,
0.16658199114313,0.187909688636027,0.20919706259786,0.217819421233715,0.239188026537558,
0.260411839160344,0.281027943920386,0.290088154632599),.UNSPECIFIED.);
#289=B_SPLINE_CURVE_WITH_KNOTS('',3,(#2008,#2009,#2010,#2011,#2012,#2013),
 .UNSPECIFIED.,.F.,.F.,(4,1,1,4),(-0.657552685728164,-0.469680489805831,
-0.281808293883499,0.),.UNSPECIFIED.);
#290=B_SPLINE_CURVE_WITH_KNOTS('',3,(#2016,#2017,#2018,#2019,#2020,#2021),
 .UNSPECIFIED.,.F.,.F.,(4,1,1,4),(0.,0.281808293883499,0.469680489805831,
0.657552685728164),.UNSPECIFIED.);
#291=B_SPLINE_CURVE_WITH_KNOTS('',3,(#2054,#2055,#2056,#2057,#2058),
 .UNSPECIFIED.,.F.,.F.,(4,1,4),(0.,0.0804365724543012,0.140764001795027),
 .UNSPECIFIED.);
#292=B_SPLINE_CURVE_WITH_KNOTS('',3,(#2079,#2080,#2081,#2082),
 .UNSPECIFIED.,.F.,.F.,(4,4),(-0.176941601966015,-9.59797029436829E-16),
 .UNSPECIFIED.);
#293=B_SPLINE_CURVE_WITH_KNOTS('',3,(#2085,#2086,#2087,#2088),
 .UNSPECIFIED.,.F.,.F.,(4,4),(-0.220000000000001,-0.194949331353179),
 .UNSPECIFIED.);
#294=B_SPLINE_CURVE_WITH_KNOTS('',3,(#2114,#2115,#2116,#2117,#2118,#2119,
#2120,#2121,#2122,#2123),.UNSPECIFIED.,.F.,.F.,(4,3,3,4),(0.,0.408208502021378,
0.680347503368963,0.952486504716548),.UNSPECIFIED.);
#295=B_SPLINE_CURVE_WITH_KNOTS('',3,(#2149,#2150,#2151,#2152),
 .UNSPECIFIED.,.F.,.F.,(4,4),(-1.06322277208148,-0.286777227918523),
 .UNSPECIFIED.);
#296=B_SPLINE_CURVE_WITH_KNOTS('',3,(#2153,#2154,#2155,#2156),
 .UNSPECIFIED.,.F.,.F.,(4,4),(0.2860000175302,1.0639999824698),
 .UNSPECIFIED.);
#297=B_SPLINE_CURVE_WITH_KNOTS('',3,(#2226,#2227,#2228,#2229,#2230,#2231,
#2232,#2233,#2234,#2235),.UNSPECIFIED.,.F.,.F.,(4,3,3,4),(-0.899065116802321,
-0.602619127497023,-0.346802016279723,0.),.UNSPECIFIED.);
#298=B_SPLINE_CURVE_WITH_KNOTS('',3,(#2240,#2241,#2242,#2243,#2244,#2245,
#2246,#2247,#2248,#2249),.UNSPECIFIED.,.F.,.F.,(4,3,3,4),(-2.03038760352139,
-1.24719348157061,-0.669473490351703,0.),.UNSPECIFIED.);
#299=B_SPLINE_CURVE_WITH_KNOTS('',3,(#2283,#2284,#2285,#2286,#2287,#2288,
#2289,#2290,#2291,#2292),.UNSPECIFIED.,.F.,.F.,(4,3,3,4),(-2.03038760352139,
-1.24719348157061,-0.669473490351703,0.),.UNSPECIFIED.);
#300=B_SPLINE_CURVE_WITH_KNOTS('',3,(#2314,#2315,#2316,#2317,#2318,#2319,
#2320,#2321,#2322,#2323,#2324,#2325),.UNSPECIFIED.,.F.,.F.,(4,2,2,2,2,4),
(-0.899065116802321,-0.7843657600179,-0.674960269250705,-0.434133242613602,
-0.206713563124434,0.),.UNSPECIFIED.);
#301=VERTEX_POINT('',#1018);
#302=VERTEX_POINT('',#1019);
#303=VERTEX_POINT('',#1024);
#304=VERTEX_POINT('',#1026);
#305=VERTEX_POINT('',#1031);
#306=VERTEX_POINT('',#1089);
#307=VERTEX_POINT('',#1091);
#308=VERTEX_POINT('',#1093);
#309=VERTEX_POINT('',#1124);
#310=VERTEX_POINT('',#1125);
#311=VERTEX_POINT('',#1162);
#312=VERTEX_POINT('',#1168);
#313=VERTEX_POINT('',#1246);
#314=VERTEX_POINT('',#1251);
#315=VERTEX_POINT('',#1282);
#316=VERTEX_POINT('',#1288);
#317=VERTEX_POINT('',#1296);
#318=VERTEX_POINT('',#1297);
#319=VERTEX_POINT('',#1331);
#320=VERTEX_POINT('',#1338);
#321=VERTEX_POINT('',#1376);
#322=VERTEX_POINT('',#1446);
#323=VERTEX_POINT('',#1451);
#324=VERTEX_POINT('',#1458);
#325=VERTEX_POINT('',#1460);
#326=VERTEX_POINT('',#1474);
#327=VERTEX_POINT('',#1479);
#328=VERTEX_POINT('',#1490);
#329=VERTEX_POINT('',#1492);
#330=VERTEX_POINT('',#1521);
#331=VERTEX_POINT('',#1526);
#332=VERTEX_POINT('',#1562);
#333=VERTEX_POINT('',#1578);
#334=VERTEX_POINT('',#1604);
#335=VERTEX_POINT('',#1636);
#336=VERTEX_POINT('',#1641);
#337=VERTEX_POINT('',#1647);
#338=VERTEX_POINT('',#1652);
#339=VERTEX_POINT('',#1726);
#340=VERTEX_POINT('',#1733);
#341=VERTEX_POINT('',#1738);
#342=VERTEX_POINT('',#1773);
#343=VERTEX_POINT('',#1775);
#344=VERTEX_POINT('',#1781);
#345=VERTEX_POINT('',#1863);
#346=VERTEX_POINT('',#1869);
#347=VERTEX_POINT('',#1906);
#348=VERTEX_POINT('',#1907);
#349=VERTEX_POINT('',#1923);
#350=VERTEX_POINT('',#2007);
#351=VERTEX_POINT('',#2014);
#352=VERTEX_POINT('',#2023);
#353=VERTEX_POINT('',#2052);
#354=VERTEX_POINT('',#2084);
#355=VERTEX_POINT('',#2183);
#356=VERTEX_POINT('',#2185);
#357=VERTEX_POINT('',#2189);
#358=VERTEX_POINT('',#2191);
#359=VERTEX_POINT('',#2195);
#360=VERTEX_POINT('',#2197);
#361=VERTEX_POINT('',#2201);
#362=VERTEX_POINT('',#2203);
#363=VERTEX_POINT('',#2207);
#364=VERTEX_POINT('',#2209);
#365=VERTEX_POINT('',#2211);
#366=VERTEX_POINT('',#2213);
#367=VERTEX_POINT('',#2215);
#368=VERTEX_POINT('',#2217);
#369=VERTEX_POINT('',#2221);
#370=VERTEX_POINT('',#2224);
#371=VERTEX_POINT('',#2237);
#372=VERTEX_POINT('',#2239);
#373=VERTEX_POINT('',#2254);
#374=VERTEX_POINT('',#2258);
#375=VERTEX_POINT('',#2281);
#376=VERTEX_POINT('',#2313);
#377=EDGE_CURVE('',#301,#302,#239,.T.);
#378=EDGE_CURVE('',#302,#303,#214,.T.);
#379=EDGE_CURVE('',#303,#304,#240,.T.);
#380=EDGE_CURVE('',#304,#305,#241,.T.);
#381=EDGE_CURVE('',#305,#301,#242,.T.);
#382=EDGE_CURVE('',#304,#306,#38,.T.);
#383=EDGE_CURVE('',#306,#307,#215,.T.);
#384=EDGE_CURVE('',#307,#308,#39,.T.);
#385=EDGE_CURVE('',#308,#305,#243,.T.);
#386=EDGE_CURVE('',#309,#310,#216,.T.);
#387=EDGE_CURVE('',#310,#307,#244,.T.);
#388=EDGE_CURVE('',#306,#309,#245,.T.);
#389=EDGE_CURVE('',#311,#310,#246,.T.);
#390=EDGE_CURVE('',#309,#312,#247,.T.);
#391=EDGE_CURVE('',#312,#311,#248,.T.);
#392=EDGE_CURVE('',#302,#313,#249,.T.);
#393=EDGE_CURVE('',#313,#314,#217,.T.);
#394=EDGE_CURVE('',#314,#303,#250,.T.);
#395=EDGE_CURVE('',#313,#315,#251,.T.);
#396=EDGE_CURVE('',#315,#316,#218,.T.);
#397=EDGE_CURVE('',#316,#314,#252,.T.);
#398=EDGE_CURVE('',#317,#318,#219,.T.);
#399=EDGE_CURVE('',#318,#316,#40,.T.);
#400=EDGE_CURVE('',#315,#317,#41,.T.);
#401=EDGE_CURVE('',#317,#319,#253,.T.);
#402=EDGE_CURVE('',#319,#320,#220,.T.);
#403=EDGE_CURVE('',#320,#318,#254,.T.);
#404=EDGE_CURVE('',#312,#320,#255,.T.);
#405=EDGE_CURVE('',#319,#321,#256,.T.);
#406=EDGE_CURVE('',#321,#311,#257,.T.);
#407=EDGE_CURVE('',#322,#319,#258,.T.);
#408=EDGE_CURVE('',#323,#322,#259,.T.);
#409=EDGE_CURVE('',#324,#323,#42,.T.);
#410=EDGE_CURVE('',#324,#325,#260,.T.);
#411=EDGE_CURVE('',#325,#326,#261,.T.);
#412=EDGE_CURVE('',#326,#327,#262,.T.);
#413=EDGE_CURVE('',#328,#327,#43,.T.);
#414=EDGE_CURVE('',#329,#328,#263,.T.);
#415=EDGE_CURVE('',#330,#329,#264,.T.);
#416=EDGE_CURVE('',#331,#330,#265,.T.);
#417=EDGE_CURVE('',#331,#321,#266,.T.);
#418=EDGE_CURVE('',#317,#332,#267,.T.);
#419=EDGE_CURVE('',#322,#332,#268,.T.);
#420=EDGE_CURVE('',#333,#315,#269,.T.);
#421=EDGE_CURVE('',#333,#332,#44,.T.);
#422=EDGE_CURVE('',#334,#313,#270,.F.);
#423=EDGE_CURVE('',#334,#333,#271,.F.);
#424=EDGE_CURVE('',#302,#335,#272,.T.);
#425=EDGE_CURVE('',#336,#335,#273,.T.);
#426=EDGE_CURVE('',#336,#337,#274,.T.);
#427=EDGE_CURVE('',#338,#337,#275,.T.);
#428=EDGE_CURVE('',#338,#334,#276,.F.);
#429=EDGE_CURVE('',#308,#339,#277,.T.);
#430=EDGE_CURVE('',#340,#339,#278,.T.);
#431=EDGE_CURVE('',#340,#341,#279,.T.);
#432=EDGE_CURVE('',#335,#341,#280,.T.);
#433=EDGE_CURVE('',#330,#342,#221,.T.);
#434=EDGE_CURVE('',#342,#343,#281,.T.);
#435=EDGE_CURVE('',#343,#344,#282,.T.);
#436=EDGE_CURVE('',#344,#331,#283,.T.);
#437=EDGE_CURVE('',#343,#345,#284,.T.);
#438=EDGE_CURVE('',#345,#346,#222,.T.);
#439=EDGE_CURVE('',#346,#344,#285,.T.);
#440=EDGE_CURVE('',#347,#348,#223,.T.);
#441=EDGE_CURVE('',#348,#346,#286,.T.);
#442=EDGE_CURVE('',#345,#347,#287,.T.);
#443=EDGE_CURVE('',#339,#348,#45,.T.);
#444=EDGE_CURVE('',#347,#349,#46,.T.);
#445=EDGE_CURVE('',#349,#340,#288,.T.);
#446=EDGE_CURVE('',#330,#350,#289,.T.);
#447=EDGE_CURVE('',#350,#351,#224,.T.);
#448=EDGE_CURVE('',#351,#342,#290,.T.);
#449=EDGE_CURVE('',#336,#352,#225,.T.);
#450=EDGE_CURVE('',#352,#351,#47,.T.);
#451=EDGE_CURVE('',#350,#336,#48,.T.);
#452=EDGE_CURVE('',#335,#353,#226,.T.);
#453=EDGE_CURVE('',#353,#352,#291,.T.);
#454=EDGE_CURVE('',#349,#353,#292,.T.);
#455=EDGE_CURVE('',#354,#350,#293,.T.);
#456=EDGE_CURVE('',#354,#337,#49,.T.);
#457=EDGE_CURVE('',#329,#354,#294,.F.);
#458=EDGE_CURVE('',#310,#346,#295,.T.);
#459=EDGE_CURVE('',#348,#307,#296,.T.);
#460=EDGE_CURVE('',#355,#355,#227,.T.);
#461=EDGE_CURVE('',#355,#356,#50,.T.);
#462=EDGE_CURVE('',#356,#356,#228,.T.);
#463=EDGE_CURVE('',#357,#357,#229,.T.);
#464=EDGE_CURVE('',#357,#358,#51,.T.);
#465=EDGE_CURVE('',#358,#358,#230,.T.);
#466=EDGE_CURVE('',#359,#359,#231,.T.);
#467=EDGE_CURVE('',#359,#360,#52,.T.);
#468=EDGE_CURVE('',#360,#360,#232,.T.);
#469=EDGE_CURVE('',#361,#361,#233,.T.);
#470=EDGE_CURVE('',#361,#362,#53,.T.);
#471=EDGE_CURVE('',#362,#362,#234,.T.);
#472=EDGE_CURVE('',#334,#363,#54,.T.);
#473=EDGE_CURVE('',#338,#364,#55,.T.);
#474=EDGE_CURVE('',#364,#365,#56,.T.);
#475=EDGE_CURVE('',#365,#366,#57,.T.);
#476=EDGE_CURVE('',#366,#367,#58,.T.);
#477=EDGE_CURVE('',#367,#368,#59,.T.);
#478=EDGE_CURVE('',#368,#363,#60,.T.);
#479=EDGE_CURVE('',#368,#369,#235,.T.);
#480=EDGE_CURVE('',#325,#367,#61,.T.);
#481=EDGE_CURVE('',#370,#324,#62,.T.);
#482=EDGE_CURVE('',#369,#370,#297,.T.);
#483=EDGE_CURVE('',#371,#365,#236,.T.);
#484=EDGE_CURVE('',#372,#371,#298,.T.);
#485=EDGE_CURVE('',#327,#372,#63,.T.);
#486=EDGE_CURVE('',#366,#326,#64,.T.);
#487=EDGE_CURVE('',#373,#369,#65,.T.);
#488=EDGE_CURVE('',#373,#363,#237,.T.);
#489=EDGE_CURVE('',#364,#374,#238,.T.);
#490=EDGE_CURVE('',#371,#374,#66,.T.);
#491=EDGE_CURVE('',#370,#375,#67,.T.);
#492=EDGE_CURVE('',#375,#373,#299,.T.);
#493=EDGE_CURVE('',#374,#376,#300,.T.);
#494=EDGE_CURVE('',#376,#372,#68,.T.);
#495=EDGE_CURVE('',#323,#375,#69,.T.);
#496=EDGE_CURVE('',#376,#328,#70,.T.);
#497=ORIENTED_EDGE('',*,*,#377,.T.);
#498=ORIENTED_EDGE('',*,*,#378,.T.);
#499=ORIENTED_EDGE('',*,*,#379,.T.);
#500=ORIENTED_EDGE('',*,*,#380,.T.);
#501=ORIENTED_EDGE('',*,*,#381,.T.);
#502=ORIENTED_EDGE('',*,*,#382,.T.);
#503=ORIENTED_EDGE('',*,*,#383,.T.);
#504=ORIENTED_EDGE('',*,*,#384,.T.);
#505=ORIENTED_EDGE('',*,*,#385,.T.);
#506=ORIENTED_EDGE('',*,*,#380,.F.);
#507=ORIENTED_EDGE('',*,*,#386,.T.);
#508=ORIENTED_EDGE('',*,*,#387,.T.);
#509=ORIENTED_EDGE('',*,*,#383,.F.);
#510=ORIENTED_EDGE('',*,*,#388,.T.);
#511=ORIENTED_EDGE('',*,*,#389,.T.);
#512=ORIENTED_EDGE('',*,*,#386,.F.);
#513=ORIENTED_EDGE('',*,*,#390,.T.);
#514=ORIENTED_EDGE('',*,*,#391,.T.);
#515=ORIENTED_EDGE('',*,*,#378,.F.);
#516=ORIENTED_EDGE('',*,*,#392,.T.);
#517=ORIENTED_EDGE('',*,*,#393,.T.);
#518=ORIENTED_EDGE('',*,*,#394,.T.);
#519=ORIENTED_EDGE('',*,*,#393,.F.);
#520=ORIENTED_EDGE('',*,*,#395,.T.);
#521=ORIENTED_EDGE('',*,*,#396,.T.);
#522=ORIENTED_EDGE('',*,*,#397,.T.);
#523=ORIENTED_EDGE('',*,*,#398,.T.);
#524=ORIENTED_EDGE('',*,*,#399,.T.);
#525=ORIENTED_EDGE('',*,*,#396,.F.);
#526=ORIENTED_EDGE('',*,*,#400,.T.);
#527=ORIENTED_EDGE('',*,*,#398,.F.);
#528=ORIENTED_EDGE('',*,*,#401,.T.);
#529=ORIENTED_EDGE('',*,*,#402,.T.);
#530=ORIENTED_EDGE('',*,*,#403,.T.);
#531=ORIENTED_EDGE('',*,*,#404,.T.);
#532=ORIENTED_EDGE('',*,*,#402,.F.);
#533=ORIENTED_EDGE('',*,*,#405,.T.);
#534=ORIENTED_EDGE('',*,*,#406,.T.);
#535=ORIENTED_EDGE('',*,*,#391,.F.);
#536=ORIENTED_EDGE('',*,*,#405,.F.);
#537=ORIENTED_EDGE('',*,*,#407,.F.);
#538=ORIENTED_EDGE('',*,*,#408,.F.);
#539=ORIENTED_EDGE('',*,*,#409,.F.);
#540=ORIENTED_EDGE('',*,*,#410,.T.);
#541=ORIENTED_EDGE('',*,*,#411,.T.);
#542=ORIENTED_EDGE('',*,*,#412,.T.);
#543=ORIENTED_EDGE('',*,*,#413,.F.);
#544=ORIENTED_EDGE('',*,*,#414,.F.);
#545=ORIENTED_EDGE('',*,*,#415,.F.);
#546=ORIENTED_EDGE('',*,*,#416,.F.);
#547=ORIENTED_EDGE('',*,*,#417,.T.);
#548=ORIENTED_EDGE('',*,*,#401,.F.);
#549=ORIENTED_EDGE('',*,*,#418,.T.);
#550=ORIENTED_EDGE('',*,*,#419,.F.);
#551=ORIENTED_EDGE('',*,*,#407,.T.);
#552=ORIENTED_EDGE('',*,*,#400,.F.);
#553=ORIENTED_EDGE('',*,*,#420,.F.);
#554=ORIENTED_EDGE('',*,*,#421,.T.);
#555=ORIENTED_EDGE('',*,*,#418,.F.);
#556=ORIENTED_EDGE('',*,*,#395,.F.);
#557=ORIENTED_EDGE('',*,*,#422,.F.);
#558=ORIENTED_EDGE('',*,*,#423,.T.);
#559=ORIENTED_EDGE('',*,*,#420,.T.);
#560=ORIENTED_EDGE('',*,*,#392,.F.);
#561=ORIENTED_EDGE('',*,*,#424,.T.);
#562=ORIENTED_EDGE('',*,*,#425,.F.);
#563=ORIENTED_EDGE('',*,*,#426,.T.);
#564=ORIENTED_EDGE('',*,*,#427,.F.);
#565=ORIENTED_EDGE('',*,*,#428,.T.);
#566=ORIENTED_EDGE('',*,*,#422,.T.);
#567=ORIENTED_EDGE('',*,*,#377,.F.);
#568=ORIENTED_EDGE('',*,*,#381,.F.);
#569=ORIENTED_EDGE('',*,*,#385,.F.);
#570=ORIENTED_EDGE('',*,*,#429,.T.);
#571=ORIENTED_EDGE('',*,*,#430,.F.);
#572=ORIENTED_EDGE('',*,*,#431,.T.);
#573=ORIENTED_EDGE('',*,*,#432,.F.);
#574=ORIENTED_EDGE('',*,*,#424,.F.);
#575=ORIENTED_EDGE('',*,*,#379,.F.);
#576=ORIENTED_EDGE('',*,*,#394,.F.);
#577=ORIENTED_EDGE('',*,*,#397,.F.);
#578=ORIENTED_EDGE('',*,*,#399,.F.);
#579=ORIENTED_EDGE('',*,*,#403,.F.);
#580=ORIENTED_EDGE('',*,*,#404,.F.);
#581=ORIENTED_EDGE('',*,*,#390,.F.);
#582=ORIENTED_EDGE('',*,*,#388,.F.);
#583=ORIENTED_EDGE('',*,*,#382,.F.);
#584=ORIENTED_EDGE('',*,*,#416,.T.);
#585=ORIENTED_EDGE('',*,*,#433,.T.);
#586=ORIENTED_EDGE('',*,*,#434,.T.);
#587=ORIENTED_EDGE('',*,*,#435,.T.);
#588=ORIENTED_EDGE('',*,*,#436,.T.);
#589=ORIENTED_EDGE('',*,*,#437,.T.);
#590=ORIENTED_EDGE('',*,*,#438,.T.);
#591=ORIENTED_EDGE('',*,*,#439,.T.);
#592=ORIENTED_EDGE('',*,*,#435,.F.);
#593=ORIENTED_EDGE('',*,*,#440,.T.);
#594=ORIENTED_EDGE('',*,*,#441,.T.);
#595=ORIENTED_EDGE('',*,*,#438,.F.);
#596=ORIENTED_EDGE('',*,*,#442,.T.);
#597=ORIENTED_EDGE('',*,*,#443,.T.);
#598=ORIENTED_EDGE('',*,*,#440,.F.);
#599=ORIENTED_EDGE('',*,*,#444,.T.);
#600=ORIENTED_EDGE('',*,*,#445,.T.);
#601=ORIENTED_EDGE('',*,*,#430,.T.);
#602=ORIENTED_EDGE('',*,*,#433,.F.);
#603=ORIENTED_EDGE('',*,*,#446,.T.);
#604=ORIENTED_EDGE('',*,*,#447,.T.);
#605=ORIENTED_EDGE('',*,*,#448,.T.);
#606=ORIENTED_EDGE('',*,*,#449,.T.);
#607=ORIENTED_EDGE('',*,*,#450,.T.);
#608=ORIENTED_EDGE('',*,*,#447,.F.);
#609=ORIENTED_EDGE('',*,*,#451,.T.);
#610=ORIENTED_EDGE('',*,*,#449,.F.);
#611=ORIENTED_EDGE('',*,*,#425,.T.);
#612=ORIENTED_EDGE('',*,*,#452,.T.);
#613=ORIENTED_EDGE('',*,*,#453,.T.);
#614=ORIENTED_EDGE('',*,*,#454,.T.);
#615=ORIENTED_EDGE('',*,*,#452,.F.);
#616=ORIENTED_EDGE('',*,*,#432,.T.);
#617=ORIENTED_EDGE('',*,*,#431,.F.);
#618=ORIENTED_EDGE('',*,*,#445,.F.);
#619=ORIENTED_EDGE('',*,*,#451,.F.);
#620=ORIENTED_EDGE('',*,*,#455,.F.);
#621=ORIENTED_EDGE('',*,*,#456,.T.);
#622=ORIENTED_EDGE('',*,*,#426,.F.);
#623=ORIENTED_EDGE('',*,*,#446,.F.);
#624=ORIENTED_EDGE('',*,*,#415,.T.);
#625=ORIENTED_EDGE('',*,*,#457,.T.);
#626=ORIENTED_EDGE('',*,*,#455,.T.);
#627=ORIENTED_EDGE('',*,*,#434,.F.);
#628=ORIENTED_EDGE('',*,*,#448,.F.);
#629=ORIENTED_EDGE('',*,*,#450,.F.);
#630=ORIENTED_EDGE('',*,*,#453,.F.);
#631=ORIENTED_EDGE('',*,*,#454,.F.);
#632=ORIENTED_EDGE('',*,*,#444,.F.);
#633=ORIENTED_EDGE('',*,*,#442,.F.);
#634=ORIENTED_EDGE('',*,*,#437,.F.);
#635=ORIENTED_EDGE('',*,*,#387,.F.);
#636=ORIENTED_EDGE('',*,*,#458,.T.);
#637=ORIENTED_EDGE('',*,*,#441,.F.);
#638=ORIENTED_EDGE('',*,*,#459,.T.);
#639=ORIENTED_EDGE('',*,*,#389,.F.);
#640=ORIENTED_EDGE('',*,*,#406,.F.);
#641=ORIENTED_EDGE('',*,*,#417,.F.);
#642=ORIENTED_EDGE('',*,*,#436,.F.);
#643=ORIENTED_EDGE('',*,*,#439,.F.);
#644=ORIENTED_EDGE('',*,*,#458,.F.);
#645=ORIENTED_EDGE('',*,*,#384,.F.);
#646=ORIENTED_EDGE('',*,*,#459,.F.);
#647=ORIENTED_EDGE('',*,*,#443,.F.);
#648=ORIENTED_EDGE('',*,*,#429,.F.);
#649=ORIENTED_EDGE('',*,*,#460,.F.);
#650=ORIENTED_EDGE('',*,*,#461,.T.);
#651=ORIENTED_EDGE('',*,*,#462,.F.);
#652=ORIENTED_EDGE('',*,*,#461,.F.);
#653=ORIENTED_EDGE('',*,*,#463,.F.);
#654=ORIENTED_EDGE('',*,*,#464,.T.);
#655=ORIENTED_EDGE('',*,*,#465,.F.);
#656=ORIENTED_EDGE('',*,*,#464,.F.);
#657=ORIENTED_EDGE('',*,*,#466,.F.);
#658=ORIENTED_EDGE('',*,*,#467,.T.);
#659=ORIENTED_EDGE('',*,*,#468,.F.);
#660=ORIENTED_EDGE('',*,*,#467,.F.);
#661=ORIENTED_EDGE('',*,*,#469,.F.);
#662=ORIENTED_EDGE('',*,*,#470,.T.);
#663=ORIENTED_EDGE('',*,*,#471,.F.);
#664=ORIENTED_EDGE('',*,*,#470,.F.);
#665=ORIENTED_EDGE('',*,*,#472,.F.);
#666=ORIENTED_EDGE('',*,*,#428,.F.);
#667=ORIENTED_EDGE('',*,*,#473,.T.);
#668=ORIENTED_EDGE('',*,*,#474,.T.);
#669=ORIENTED_EDGE('',*,*,#475,.T.);
#670=ORIENTED_EDGE('',*,*,#476,.T.);
#671=ORIENTED_EDGE('',*,*,#477,.T.);
#672=ORIENTED_EDGE('',*,*,#478,.T.);
#673=ORIENTED_EDGE('',*,*,#479,.F.);
#674=ORIENTED_EDGE('',*,*,#477,.F.);
#675=ORIENTED_EDGE('',*,*,#480,.F.);
#676=ORIENTED_EDGE('',*,*,#410,.F.);
#677=ORIENTED_EDGE('',*,*,#481,.F.);
#678=ORIENTED_EDGE('',*,*,#482,.F.);
#679=ORIENTED_EDGE('',*,*,#463,.T.);
#680=ORIENTED_EDGE('',*,*,#469,.T.);
#681=ORIENTED_EDGE('',*,*,#483,.F.);
#682=ORIENTED_EDGE('',*,*,#484,.F.);
#683=ORIENTED_EDGE('',*,*,#485,.F.);
#684=ORIENTED_EDGE('',*,*,#412,.F.);
#685=ORIENTED_EDGE('',*,*,#486,.F.);
#686=ORIENTED_EDGE('',*,*,#475,.F.);
#687=ORIENTED_EDGE('',*,*,#462,.T.);
#688=ORIENTED_EDGE('',*,*,#468,.T.);
#689=ORIENTED_EDGE('',*,*,#411,.F.);
#690=ORIENTED_EDGE('',*,*,#480,.T.);
#691=ORIENTED_EDGE('',*,*,#476,.F.);
#692=ORIENTED_EDGE('',*,*,#486,.T.);
#693=ORIENTED_EDGE('',*,*,#479,.T.);
#694=ORIENTED_EDGE('',*,*,#487,.F.);
#695=ORIENTED_EDGE('',*,*,#488,.T.);
#696=ORIENTED_EDGE('',*,*,#478,.F.);
#697=ORIENTED_EDGE('',*,*,#483,.T.);
#698=ORIENTED_EDGE('',*,*,#474,.F.);
#699=ORIENTED_EDGE('',*,*,#489,.T.);
#700=ORIENTED_EDGE('',*,*,#490,.F.);
#701=ORIENTED_EDGE('',*,*,#482,.T.);
#702=ORIENTED_EDGE('',*,*,#491,.T.);
#703=ORIENTED_EDGE('',*,*,#492,.T.);
#704=ORIENTED_EDGE('',*,*,#487,.T.);
#705=ORIENTED_EDGE('',*,*,#484,.T.);
#706=ORIENTED_EDGE('',*,*,#490,.T.);
#707=ORIENTED_EDGE('',*,*,#493,.T.);
#708=ORIENTED_EDGE('',*,*,#494,.T.);
#709=ORIENTED_EDGE('',*,*,#481,.T.);
#710=ORIENTED_EDGE('',*,*,#409,.T.);
#711=ORIENTED_EDGE('',*,*,#495,.T.);
#712=ORIENTED_EDGE('',*,*,#491,.F.);
#713=ORIENTED_EDGE('',*,*,#488,.F.);
#714=ORIENTED_EDGE('',*,*,#492,.F.);
#715=ORIENTED_EDGE('',*,*,#495,.F.);
#716=ORIENTED_EDGE('',*,*,#408,.T.);
#717=ORIENTED_EDGE('',*,*,#419,.T.);
#718=ORIENTED_EDGE('',*,*,#421,.F.);
#719=ORIENTED_EDGE('',*,*,#423,.F.);
#720=ORIENTED_EDGE('',*,*,#472,.T.);
#721=ORIENTED_EDGE('',*,*,#465,.T.);
#722=ORIENTED_EDGE('',*,*,#471,.T.);
#723=ORIENTED_EDGE('',*,*,#485,.T.);
#724=ORIENTED_EDGE('',*,*,#494,.F.);
#725=ORIENTED_EDGE('',*,*,#496,.T.);
#726=ORIENTED_EDGE('',*,*,#413,.T.);
#727=ORIENTED_EDGE('',*,*,#496,.F.);
#728=ORIENTED_EDGE('',*,*,#493,.F.);
#729=ORIENTED_EDGE('',*,*,#489,.F.);
#730=ORIENTED_EDGE('',*,*,#473,.F.);
#731=ORIENTED_EDGE('',*,*,#427,.T.);
#732=ORIENTED_EDGE('',*,*,#456,.F.);
#733=ORIENTED_EDGE('',*,*,#457,.F.);
#734=ORIENTED_EDGE('',*,*,#414,.T.);
#735=ORIENTED_EDGE('',*,*,#460,.T.);
#736=ORIENTED_EDGE('',*,*,#466,.T.);
#737=B_SPLINE_SURFACE_WITH_KNOTS('',3,3,((#998,#999,#1000,#1001),(#1002,
#1003,#1004,#1005),(#1006,#1007,#1008,#1009),(#1010,#1011,#1012,#1013),
(#1014,#1015,#1016,#1017)),.UNSPECIFIED.,.F.,.F.,.F.,(4,1,4),(4,4),(0.,
0.571428571428571,1.),(-0.000751138543424679,0.176190463417725),
 .UNSPECIFIED.);
#738=B_SPLINE_SURFACE_WITH_KNOTS('',3,3,((#1099,#1100,#1101,#1102,#1103),
(#1104,#1105,#1106,#1107,#1108),(#1109,#1110,#1111,#1112,#1113),(#1114,
#1115,#1116,#1117,#1118),(#1119,#1120,#1121,#1122,#1123)),.UNSPECIFIED.,
 .F.,.F.,.F.,(4,1,4),(4,1,4),(0.,0.571428571428571,1.),(0.,0.0147641558372684,
0.0258372727152196),.UNSPECIFIED.);
#739=B_SPLINE_SURFACE_WITH_KNOTS('',3,3,((#1137,#1138,#1139,#1140,#1141),
(#1142,#1143,#1144,#1145,#1146),(#1147,#1148,#1149,#1150,#1151),(#1152,
#1153,#1154,#1155,#1156),(#1157,#1158,#1159,#1160,#1161)),.UNSPECIFIED.,
 .F.,.F.,.F.,(4,1,4),(4,1,4),(0.,0.571428571428571,1.),(2.79543083578014E-15,
0.362000736972859,0.84466838627),.UNSPECIFIED.);
#740=B_SPLINE_SURFACE_WITH_KNOTS('',3,3,((#1226,#1227,#1228,#1229),(#1230,
#1231,#1232,#1233),(#1234,#1235,#1236,#1237),(#1238,#1239,#1240,#1241),
(#1242,#1243,#1244,#1245)),.UNSPECIFIED.,.F.,.F.,.F.,(4,1,4),(4,4),(0.,
0.571428571428571,1.),(0.,0.0164817066606312),.UNSPECIFIED.);
#741=B_SPLINE_SURFACE_WITH_KNOTS('',3,3,((#1257,#1258,#1259,#1260,#1261),
(#1262,#1263,#1264,#1265,#1266),(#1267,#1268,#1269,#1270,#1271),(#1272,
#1273,#1274,#1275,#1276),(#1277,#1278,#1279,#1280,#1281)),.UNSPECIFIED.,
 .F.,.F.,.F.,(4,1,4),(4,1,4),(0.,0.571428571428571,1.),(0.,0.0710198838480646,
0.124284796734113),.UNSPECIFIED.);
#742=B_SPLINE_SURFACE_WITH_KNOTS('',3,3,((#1301,#1302,#1303,#1304,#1305,
#1306),(#1307,#1308,#1309,#1310,#1311,#1312),(#1313,#1314,#1315,#1316,#1317,
#1318),(#1319,#1320,#1321,#1322,#1323,#1324),(#1325,#1326,#1327,#1328,#1329,
#1330)),.UNSPECIFIED.,.F.,.F.,.F.,(4,1,4),(4,1,1,4),(0.,0.571428571428571,
1.),(0.,0.187872296986434,0.375744593972868,0.65755303945252),
 .UNSPECIFIED.);
#743=B_SPLINE_SURFACE_WITH_KNOTS('',3,3,((#1346,#1347,#1348,#1349,#1350),
(#1351,#1352,#1353,#1354,#1355),(#1356,#1357,#1358,#1359,#1360),(#1361,
#1362,#1363,#1364,#1365),(#1366,#1367,#1368,#1369,#1370)),.UNSPECIFIED.,
 .F.,.F.,.F.,(4,1,4),(4,1,4),(0.,0.571428571428571,1.),(2.44888500922053E-16,
0.32380986121774,0.755556342841393),.UNSPECIFIED.);
#744=B_SPLINE_SURFACE_WITH_KNOTS('',3,3,((#1538,#1539,#1540,#1541),(#1542,
#1543,#1544,#1545),(#1546,#1547,#1548,#1549),(#1550,#1551,#1552,#1553),
(#1554,#1555,#1556,#1557),(#1558,#1559,#1560,#1561)),.UNSPECIFIED.,.F.,
 .F.,.F.,(4,1,1,4),(4,4),(0.,0.285714285714286,0.571428571428571,1.),(1.13,
1.15505066864682),.UNSPECIFIED.);
#745=B_SPLINE_SURFACE_WITH_KNOTS('',3,3,((#1584,#1585,#1586,#1587),(#1588,
#1589,#1590,#1591),(#1592,#1593,#1594,#1595),(#1596,#1597,#1598,#1599),
(#1600,#1601,#1602,#1603)),.UNSPECIFIED.,.F.,.F.,.F.,(4,1,4),(4,4),(0.,
0.571428571428571,1.),(-0.935050668646821,-0.91),.UNSPECIFIED.);
#746=B_SPLINE_SURFACE_WITH_KNOTS('',3,3,((#1616,#1617,#1618,#1619),(#1620,
#1621,#1622,#1623),(#1624,#1625,#1626,#1627),(#1628,#1629,#1630,#1631),
(#1632,#1633,#1634,#1635)),.UNSPECIFIED.,.F.,.F.,.F.,(4,1,4),(4,4),(0.,
0.571428571428571,1.),(0.194949331353179,1.15122765981162),
 .UNSPECIFIED.);
#747=B_SPLINE_SURFACE_WITH_KNOTS('',3,3,((#1748,#1749,#1750,#1751,#1752),
(#1753,#1754,#1755,#1756,#1757),(#1758,#1759,#1760,#1761,#1762),(#1763,
#1764,#1765,#1766,#1767),(#1768,#1769,#1770,#1771,#1772)),.UNSPECIFIED.,
 .F.,.F.,.F.,(4,1,4),(4,1,4),(0.,0.571428571428571,1.),(-8.98890756671E-17,
0.431746481623655,0.755556342841397),.UNSPECIFIED.);
#748=B_SPLINE_SURFACE_WITH_KNOTS('',3,3,((#1838,#1839,#1840,#1841,#1842),
(#1843,#1844,#1845,#1846,#1847),(#1848,#1849,#1850,#1851,#1852),(#1853,
#1854,#1855,#1856,#1857),(#1858,#1859,#1860,#1861,#1862)),.UNSPECIFIED.,
 .F.,.F.,.F.,(4,1,4),(4,1,4),(0.,0.571428571428571,1.),(6.99827644408001E-7,
0.362001136874366,0.844668386269994),.UNSPECIFIED.);
#749=B_SPLINE_SURFACE_WITH_KNOTS('',3,3,((#1876,#1877,#1878,#1879,#1880,
#1881),(#1882,#1883,#1884,#1885,#1886,#1887),(#1888,#1889,#1890,#1891,#1892,
#1893),(#1894,#1895,#1896,#1897,#1898,#1899),(#1900,#1901,#1902,#1903,#1904,
#1905)),.UNSPECIFIED.,.F.,.F.,.F.,(4,1,4),(4,1,1,4),(0.,0.571428571428571,
1.),(0.,0.00738207797527709,0.0147641559505542,0.0258372729134698),
 .UNSPECIFIED.);
#750=B_SPLINE_SURFACE_WITH_KNOTS('',3,3,((#1977,#1978,#1979,#1980,#1981,
#1982),(#1983,#1984,#1985,#1986,#1987,#1988),(#1989,#1990,#1991,#1992,#1993,
#1994),(#1995,#1996,#1997,#1998,#1999,#2000),(#2001,#2002,#2003,#2004,#2005,
#2006)),.UNSPECIFIED.,.F.,.F.,.F.,(4,1,4),(4,1,1,4),(0.,0.571428571428571,
1.),(0.,0.281808293883499,0.469680489805831,0.657552685728164),
 .UNSPECIFIED.);
#751=B_SPLINE_SURFACE_WITH_KNOTS('',3,3,((#2027,#2028,#2029,#2030,#2031),
(#2032,#2033,#2034,#2035,#2036),(#2037,#2038,#2039,#2040,#2041),(#2042,
#2043,#2044,#2045,#2046),(#2047,#2048,#2049,#2050,#2051)),.UNSPECIFIED.,
 .F.,.F.,.F.,(4,1,4),(4,1,4),(0.,0.571428571428571,1.),(0.,0.0804365724543012,
0.140764001795027),.UNSPECIFIED.);
#752=B_SPLINE_SURFACE_WITH_KNOTS('',3,3,((#2059,#2060,#2061,#2062),(#2063,
#2064,#2065,#2066),(#2067,#2068,#2069,#2070),(#2071,#2072,#2073,#2074),
(#2075,#2076,#2077,#2078)),.UNSPECIFIED.,.F.,.F.,.F.,(4,1,4),(4,4),(0.,
0.571428571428571,1.),(9.59797029436829E-16,0.176941601966015),
 .UNSPECIFIED.);
#753=B_SPLINE_SURFACE_WITH_KNOTS('',3,3,((#2090,#2091,#2092,#2093),(#2094,
#2095,#2096,#2097),(#2098,#2099,#2100,#2101),(#2102,#2103,#2104,#2105),
(#2106,#2107,#2108,#2109),(#2110,#2111,#2112,#2113)),.UNSPECIFIED.,.F.,
 .F.,.F.,(4,1,1,4),(4,4),(0.,0.285714285714286,0.571428571428571,1.),(0.194949331353179,
0.220000000000001),.UNSPECIFIED.);
#754=B_SPLINE_SURFACE_WITH_KNOTS('',3,3,((#2125,#2126,#2127,#2128),(#2129,
#2130,#2131,#2132),(#2133,#2134,#2135,#2136),(#2137,#2138,#2139,#2140),
(#2141,#2142,#2143,#2144),(#2145,#2146,#2147,#2148)),.UNSPECIFIED.,.F.,
 .F.,.F.,(4,1,1,4),(4,4),(0.,0.285714285714286,0.571428571428571,1.),(0.2860000175302,
1.0639999824698),.UNSPECIFIED.);
#755=B_SPLINE_SURFACE_WITH_KNOTS('',3,3,((#2157,#2158,#2159,#2160),(#2161,
#2162,#2163,#2164),(#2165,#2166,#2167,#2168),(#2169,#2170,#2171,#2172),
(#2173,#2174,#2175,#2176),(#2177,#2178,#2179,#2180)),.UNSPECIFIED.,.F.,
 .F.,.F.,(4,1,1,4),(4,4),(0.,0.257451359235734,0.514902718471469,0.90107975732507),
(-1.09355366252895,-0.256446374055769),.UNSPECIFIED.);
#756=B_SPLINE_SURFACE_WITH_KNOTS('',3,1,((#2261,#2262),(#2263,#2264),(#2265,
#2266),(#2267,#2268),(#2269,#2270),(#2271,#2272),(#2273,#2274),(#2275,#2276),
(#2277,#2278),(#2279,#2280)),.UNSPECIFIED.,.F.,.F.,.F.,(4,3,3,4),(2,2),
(-1.17365513286913,-0.786669417969984,-0.452721342302455,0.),(-0.675,0.675),
 .UNSPECIFIED.);
#757=B_SPLINE_SURFACE_WITH_KNOTS('',3,1,((#2293,#2294),(#2295,#2296),(#2297,
#2298),(#2299,#2300),(#2301,#2302),(#2303,#2304),(#2305,#2306),(#2307,#2308),
(#2309,#2310),(#2311,#2312)),.UNSPECIFIED.,.F.,.F.,.F.,(4,3,3,4),(2,2),
(-1.17365513286913,-0.786669417969984,-0.452721342302455,0.),(-0.675,0.675),
 .UNSPECIFIED.);
#758=ADVANCED_FACE('',(#114),#737,.F.);
#759=ADVANCED_FACE('',(#115),#104,.T.);
#760=ADVANCED_FACE('',(#116),#738,.F.);
#761=ADVANCED_FACE('',(#117),#739,.F.);
#762=ADVANCED_FACE('',(#118),#740,.F.);
#763=ADVANCED_FACE('',(#119),#741,.F.);
#764=ADVANCED_FACE('',(#120),#105,.T.);
#765=ADVANCED_FACE('',(#121),#742,.F.);
#766=ADVANCED_FACE('',(#122),#743,.F.);
#767=ADVANCED_FACE('',(#123),#36,.T.);
#768=ADVANCED_FACE('',(#124),#744,.F.);
#769=ADVANCED_FACE('',(#125),#23,.F.);
#770=ADVANCED_FACE('',(#126),#745,.F.);
#771=ADVANCED_FACE('',(#127),#746,.F.);
#772=ADVANCED_FACE('',(#128),#37,.T.);
#773=ADVANCED_FACE('',(#129),#24,.T.);
#774=ADVANCED_FACE('',(#130),#747,.F.);
#775=ADVANCED_FACE('',(#131),#748,.F.);
#776=ADVANCED_FACE('',(#132),#749,.F.);
#777=ADVANCED_FACE('',(#133),#106,.T.);
#778=ADVANCED_FACE('',(#134),#750,.F.);
#779=ADVANCED_FACE('',(#135),#107,.T.);
#780=ADVANCED_FACE('',(#136),#751,.F.);
#781=ADVANCED_FACE('',(#137),#752,.F.);
#782=ADVANCED_FACE('',(#138),#25,.F.);
#783=ADVANCED_FACE('',(#139),#753,.F.);
#784=ADVANCED_FACE('',(#140),#26,.F.);
#785=ADVANCED_FACE('',(#141),#754,.F.);
#786=ADVANCED_FACE('',(#142),#755,.F.);
#787=ADVANCED_FACE('',(#143),#27,.T.);
#788=ADVANCED_FACE('',(#144),#108,.F.);
#789=ADVANCED_FACE('',(#145),#109,.F.);
#790=ADVANCED_FACE('',(#146),#110,.F.);
#791=ADVANCED_FACE('',(#147),#111,.F.);
#792=ADVANCED_FACE('',(#148),#28,.T.);
#793=ADVANCED_FACE('',(#149,#15,#16),#29,.F.);
#794=ADVANCED_FACE('',(#150,#17,#18),#30,.F.);
#795=ADVANCED_FACE('',(#151),#31,.F.);
#796=ADVANCED_FACE('',(#152),#112,.T.);
#797=ADVANCED_FACE('',(#153),#113,.T.);
#798=ADVANCED_FACE('',(#154),#756,.T.);
#799=ADVANCED_FACE('',(#155),#757,.T.);
#800=ADVANCED_FACE('',(#156),#32,.T.);
#801=ADVANCED_FACE('',(#157,#19,#20),#33,.T.);
#802=ADVANCED_FACE('',(#158),#34,.T.);
#803=ADVANCED_FACE('',(#159,#21,#22),#35,.T.);
#804=CLOSED_SHELL('',(#758,#759,#760,#761,#762,#763,#764,#765,#766,#767,
#768,#769,#770,#771,#772,#773,#774,#775,#776,#777,#778,#779,#780,#781,#782,
#783,#784,#785,#786,#787,#788,#789,#790,#791,#792,#793,#794,#795,#796,#797,
#798,#799,#800,#801,#802,#803));
#805=DERIVED_UNIT_ELEMENT(#807,1.);
#806=DERIVED_UNIT_ELEMENT(#2338,3.);
#807=(
MASS_UNIT()
NAMED_UNIT(*)
SI_UNIT(.KILO.,.GRAM.)
);
#808=DERIVED_UNIT((#805,#806));
#809=MEASURE_REPRESENTATION_ITEM('density measure',
POSITIVE_RATIO_MEASURE(7850.),#808);
#810=PROPERTY_DEFINITION_REPRESENTATION(#815,#812);
#811=PROPERTY_DEFINITION_REPRESENTATION(#816,#813);
#812=REPRESENTATION('material name',(#814),#2335);
#813=REPRESENTATION('density',(#809),#2335);
#814=DESCRIPTIVE_REPRESENTATION_ITEM('Steel','Steel');
#815=PROPERTY_DEFINITION('material property','material name',#2345);
#816=PROPERTY_DEFINITION('material property','density of part',#2345);
#817=AXIS2_PLACEMENT_3D('placement',#997,#866,#867);
#818=AXIS2_PLACEMENT_3D('',#1025,#868,#869);
#819=AXIS2_PLACEMENT_3D('',#1088,#870,#871);
#820=AXIS2_PLACEMENT_3D('',#1092,#873,#874);
#821=AXIS2_PLACEMENT_3D('',#1126,#876,#877);
#822=AXIS2_PLACEMENT_3D('',#1252,#878,#879);
#823=AXIS2_PLACEMENT_3D('',#1289,#880,#881);
#824=AXIS2_PLACEMENT_3D('',#1295,#882,#883);
#825=AXIS2_PLACEMENT_3D('',#1298,#884,#885);
#826=AXIS2_PLACEMENT_3D('',#1339,#888,#889);
#827=AXIS2_PLACEMENT_3D('',#1577,#892,#893);
#828=AXIS2_PLACEMENT_3D('',#1747,#895,#896);
#829=AXIS2_PLACEMENT_3D('',#1774,#897,#898);
#830=AXIS2_PLACEMENT_3D('',#1870,#899,#900);
#831=AXIS2_PLACEMENT_3D('',#1908,#901,#902);
#832=AXIS2_PLACEMENT_3D('',#1921,#903,#904);
#833=AXIS2_PLACEMENT_3D('',#2015,#907,#908);
#834=AXIS2_PLACEMENT_3D('',#2022,#909,#910);
#835=AXIS2_PLACEMENT_3D('',#2024,#911,#912);
#836=AXIS2_PLACEMENT_3D('',#2053,#915,#916);
#837=AXIS2_PLACEMENT_3D('',#2083,#917,#918);
#838=AXIS2_PLACEMENT_3D('',#2124,#920,#921);
#839=AXIS2_PLACEMENT_3D('',#2181,#922,#923);
#840=AXIS2_PLACEMENT_3D('',#2182,#924,#925);
#841=AXIS2_PLACEMENT_3D('',#2184,#926,#927);
#842=AXIS2_PLACEMENT_3D('',#2187,#929,#930);
#843=AXIS2_PLACEMENT_3D('',#2188,#931,#932);
#844=AXIS2_PLACEMENT_3D('',#2190,#933,#934);
#845=AXIS2_PLACEMENT_3D('',#2193,#936,#937);
#846=AXIS2_PLACEMENT_3D('',#2194,#938,#939);
#847=AXIS2_PLACEMENT_3D('',#2196,#940,#941);
#848=AXIS2_PLACEMENT_3D('',#2199,#943,#944);
#849=AXIS2_PLACEMENT_3D('',#2200,#945,#946);
#850=AXIS2_PLACEMENT_3D('',#2202,#947,#948);
#851=AXIS2_PLACEMENT_3D('',#2205,#950,#951);
#852=AXIS2_PLACEMENT_3D('',#2206,#952,#953);
#853=AXIS2_PLACEMENT_3D('',#2220,#961,#962);
#854=AXIS2_PLACEMENT_3D('',#2222,#963,#964);
#855=AXIS2_PLACEMENT_3D('',#2236,#967,#968);
#856=AXIS2_PLACEMENT_3D('',#2238,#969,#970);
#857=AXIS2_PLACEMENT_3D('',#2252,#973,#974);
#858=AXIS2_PLACEMENT_3D('',#2253,#975,#976);
#859=AXIS2_PLACEMENT_3D('',#2256,#978,#979);
#860=AXIS2_PLACEMENT_3D('',#2257,#980,#981);
#861=AXIS2_PLACEMENT_3D('',#2259,#982,#983);
#862=AXIS2_PLACEMENT_3D('',#2327,#987,#988);
#863=AXIS2_PLACEMENT_3D('',#2329,#990,#991);
#864=AXIS2_PLACEMENT_3D('',#2330,#992,#993);
#865=AXIS2_PLACEMENT_3D('',#2332,#995,#996);
#866=DIRECTION('axis',(0.,0.,1.));
#867=DIRECTION('refdir',(1.,0.,0.));
#868=DIRECTION('center_axis',(-0.0523343914315523,0.998599676374546,0.00773290489670225));
#869=DIRECTION('ref_axis',(-6.00120553851435E-16,-0.00774351648189508,0.999970018526803));
#870=DIRECTION('center_axis',(-0.0523359562429438,0.998629534754574,0.));
#871=DIRECTION('ref_axis',(0.706137715918124,0.0370071095592704,0.70710678118655));
#872=DIRECTION('',(-0.0523359562429438,0.998629534754574,0.));
#873=DIRECTION('center_axis',(0.0523359562429426,-0.998629534754574,3.14078830468592E-17));
#874=DIRECTION('ref_axis',(0.998629534754574,0.0523359562429426,6.00120553851437E-15));
#875=DIRECTION('',(0.0523359562429438,-0.998629534754574,0.));
#876=DIRECTION('center_axis',(-0.00786627112961654,0.150097394646834,0.988639921254826));
#877=DIRECTION('ref_axis',(0.998629534754574,0.0523359562429425,6.00120553851436E-15));
#878=DIRECTION('center_axis',(-0.0513904573773603,0.980588341662286,0.189223479215857));
#879=DIRECTION('ref_axis',(3.00060276925718E-16,-0.189473842856813,0.98188576874964));
#880=DIRECTION('center_axis',(-4.14541246505653E-16,-1.18223749108733E-13,
1.));
#881=DIRECTION('ref_axis',(0.,-1.,-1.18223749108733E-13));
#882=DIRECTION('center_axis',(-8.09304779202119E-17,1.18245677075333E-13,
-1.));
#883=DIRECTION('ref_axis',(0.725374371012288,-0.688354575693754,-8.10791610587241E-14));
#884=DIRECTION('center_axis',(1.86402880386131E-16,-1.18223749108733E-13,
1.));
#885=DIRECTION('ref_axis',(0.,-1.,-1.18223749108733E-13));
#886=DIRECTION('',(8.09304779202119E-17,-1.18245677075333E-13,1.));
#887=DIRECTION('',(-8.09304779202119E-17,1.18245677075333E-13,-1.));
#888=DIRECTION('center_axis',(0.0523317932176725,-0.99855009950036,-0.0126127794892493));
#889=DIRECTION('ref_axis',(-3.00060276925718E-16,0.0126300858274646,-0.99992023728495));
#890=DIRECTION('',(1.,0.,0.));
#891=DIRECTION('',(1.,0.,0.));
#892=DIRECTION('center_axis',(0.,1.,1.18245677075333E-13));
#893=DIRECTION('ref_axis',(0.,1.18245677075333E-13,-1.));
#894=DIRECTION('',(0.,1.18245677075333E-13,-1.));
#895=DIRECTION('center_axis',(0.998629534754574,0.0523359562429438,6.10768101581896E-15));
#896=DIRECTION('ref_axis',(6.10768101581896E-15,1.59935256049852E-16,-1.));
#897=DIRECTION('center_axis',(0.0523317932176725,0.99855009950036,0.0126127794892493));
#898=DIRECTION('ref_axis',(3.00060276925718E-16,0.0126300858274646,-0.99992023728495));
#899=DIRECTION('center_axis',(-0.00786627112961868,-0.150097394646875,-0.98863992125482));
#900=DIRECTION('ref_axis',(-0.998629534754574,0.0523359562429425,6.00120553851436E-15));
#901=DIRECTION('center_axis',(0.0523359562429425,0.998629534754574,0.));
#902=DIRECTION('ref_axis',(-0.998629534754574,0.0523359562429425,6.00120553851436E-15));
#903=DIRECTION('center_axis',(0.0523359562429438,0.998629534754574,0.));
#904=DIRECTION('ref_axis',(-0.706137715918124,0.0370071095592636,0.70710678118655));
#905=DIRECTION('',(0.0523359562429438,0.998629534754574,0.));
#906=DIRECTION('',(-0.0523359562429438,-0.998629534754574,0.));
#907=DIRECTION('center_axis',(9.20499237977749E-17,1.16423387447179E-13,
-1.));
#908=DIRECTION('ref_axis',(0.,-1.,-1.16423387447179E-13));
#909=DIRECTION('center_axis',(0.,-1.16701431563934E-13,1.));
#910=DIRECTION('ref_axis',(-0.725374371012288,-0.688354575693754,-8.03163194896232E-14));
#911=DIRECTION('center_axis',(1.23500909327207E-16,1.1702350800103E-13,
-1.));
#912=DIRECTION('ref_axis',(0.,-1.,-1.1702350800103E-13));
#913=DIRECTION('',(0.,1.16701431563934E-13,-1.));
#914=DIRECTION('',(0.,-1.16701431563934E-13,1.));
#915=DIRECTION('center_axis',(-0.0523343914315523,-0.998599676374545,-0.00773290489675837));
#916=DIRECTION('ref_axis',(-9.79996864439395E-13,-0.00774351648189989,0.999970018526803));
#917=DIRECTION('center_axis',(0.,1.,1.16701431563934E-13));
#918=DIRECTION('ref_axis',(0.,-1.16701431563934E-13,1.));
#919=DIRECTION('',(0.,-1.16701431563934E-13,1.));
#920=DIRECTION('center_axis',(0.998629534754574,-0.0523359562429438,-6.10768101581896E-15));
#921=DIRECTION('ref_axis',(-6.10768101581896E-15,1.59935256049852E-16,-1.));
#922=DIRECTION('center_axis',(0.,0.,1.));
#923=DIRECTION('ref_axis',(0.,-1.,0.));
#924=DIRECTION('center_axis',(1.,-2.96059473233375E-15,3.79094903616798E-14));
#925=DIRECTION('ref_axis',(-3.79094903616798E-14,-6.50495765041366E-33,
1.));
#926=DIRECTION('center_axis',(1.,0.,0.));
#927=DIRECTION('ref_axis',(-3.79094903616798E-14,-6.50495765041366E-33,
1.));
#928=DIRECTION('',(1.,-2.96059473233375E-15,3.79094903616798E-14));
#929=DIRECTION('center_axis',(-1.,0.,0.));
#930=DIRECTION('ref_axis',(-3.79094903616798E-14,-6.50495765041366E-33,
1.));
#931=DIRECTION('center_axis',(1.,-2.96059473233375E-15,3.79094903616798E-14));
#932=DIRECTION('ref_axis',(-3.79094903616798E-14,-6.50495765041366E-33,
1.));
#933=DIRECTION('center_axis',(1.,0.,0.));
#934=DIRECTION('ref_axis',(-3.79094903616798E-14,-6.50495765041366E-33,
1.));
#935=DIRECTION('',(1.,-2.96059473233375E-15,3.79094903616798E-14));
#936=DIRECTION('center_axis',(-1.,0.,0.));
#937=DIRECTION('ref_axis',(-3.79094903616798E-14,-6.50495765041366E-33,
1.));
#938=DIRECTION('center_axis',(1.,-2.96059473233375E-15,3.79326200080262E-14));
#939=DIRECTION('ref_axis',(-3.79326200080262E-14,6.19725514833574E-32,1.));
#940=DIRECTION('center_axis',(1.,0.,0.));
#941=DIRECTION('ref_axis',(-3.79326200080262E-14,6.19725514833574E-32,1.));
#942=DIRECTION('',(1.,-2.96059473233375E-15,3.79326200080262E-14));
#943=DIRECTION('center_axis',(-1.,0.,0.));
#944=DIRECTION('ref_axis',(-3.79326200080262E-14,6.19725514833574E-32,1.));
#945=DIRECTION('center_axis',(1.,-2.96059473233375E-15,3.79326200080262E-14));
#946=DIRECTION('ref_axis',(-3.79326200080262E-14,6.19725514833574E-32,1.));
#947=DIRECTION('center_axis',(1.,0.,0.));
#948=DIRECTION('ref_axis',(-3.79326200080262E-14,6.19725514833574E-32,1.));
#949=DIRECTION('',(1.,-2.96059473233375E-15,3.79326200080262E-14));
#950=DIRECTION('center_axis',(-1.,0.,0.));
#951=DIRECTION('ref_axis',(-3.79326200080262E-14,6.19725514833574E-32,1.));
#952=DIRECTION('center_axis',(0.,3.04785345658187E-13,1.));
#953=DIRECTION('ref_axis',(0.,-1.,3.04785345658187E-13));
#954=DIRECTION('',(0.,-1.,3.04785345658187E-13));
#955=DIRECTION('',(0.,-1.,3.04785345658187E-13));
#956=DIRECTION('',(1.,0.,0.));
#957=DIRECTION('',(0.,1.,-3.04785345658187E-13));
#958=DIRECTION('',(1.,0.,0.));
#959=DIRECTION('',(0.,-1.,3.04785345658187E-13));
#960=DIRECTION('',(1.,0.,0.));
#961=DIRECTION('center_axis',(1.,0.,0.));
#962=DIRECTION('ref_axis',(0.,0.,-1.));
#963=DIRECTION('center_axis',(1.,0.,0.));
#964=DIRECTION('ref_axis',(0.,-7.8159700933611E-14,1.));
#965=DIRECTION('',(0.,-0.500000000000025,0.866025403784424));
#966=DIRECTION('',(0.,1.,-1.32340300482197E-12));
#967=DIRECTION('center_axis',(-1.,0.,0.));
#968=DIRECTION('ref_axis',(0.,0.,1.));
#969=DIRECTION('center_axis',(-1.,0.,0.));
#970=DIRECTION('ref_axis',(0.,-7.8159700933611E-14,1.));
#971=DIRECTION('',(0.,-1.,1.32340300482197E-12));
#972=DIRECTION('',(0.,0.500000000000025,-0.866025403784424));
#973=DIRECTION('center_axis',(0.,0.866025403784424,0.500000000000025));
#974=DIRECTION('ref_axis',(0.,-0.500000000000025,0.866025403784424));
#975=DIRECTION('center_axis',(1.,0.,0.));
#976=DIRECTION('ref_axis',(0.,-7.8159700933611E-14,1.));
#977=DIRECTION('',(-1.,0.,0.));
#978=DIRECTION('center_axis',(-1.,0.,0.));
#979=DIRECTION('ref_axis',(0.,-7.8159700933611E-14,1.));
#980=DIRECTION('center_axis',(1.,0.,0.));
#981=DIRECTION('ref_axis',(0.,-7.8159700933611E-14,1.));
#982=DIRECTION('center_axis',(1.,0.,0.));
#983=DIRECTION('ref_axis',(0.,-7.8159700933611E-14,1.));
#984=DIRECTION('',(-1.,0.,0.));
#985=DIRECTION('',(1.,0.,0.));
#986=DIRECTION('',(1.,0.,0.));
#987=DIRECTION('center_axis',(0.,-1.32340300482197E-12,-1.));
#988=DIRECTION('ref_axis',(0.,1.,-1.32340300482197E-12));
#989=DIRECTION('',(0.,-1.,1.32340300482197E-12));
#990=DIRECTION('center_axis',(1.,0.,0.));
#991=DIRECTION('ref_axis',(0.,0.,-1.));
#992=DIRECTION('center_axis',(0.,-1.32340300482197E-12,-1.));
#993=DIRECTION('ref_axis',(0.,1.,-1.32340300482197E-12));
#994=DIRECTION('',(0.,1.,-1.32340300482197E-12));
#995=DIRECTION('center_axis',(-1.,0.,0.));
#996=DIRECTION('ref_axis',(0.,0.,1.));
#997=CARTESIAN_POINT('',(0.,0.,0.));
#998=CARTESIAN_POINT('Ctrl Pts',(4.8111018238925,59.2165815366649,8.21134342302711));
#999=CARTESIAN_POINT('Ctrl Pts',(4.84196881058313,58.6169639803815,8.21627173956858));
#1000=CARTESIAN_POINT('Ctrl Pts',(4.8728378200409,58.018170006827,8.21603737486068));
#1001=CARTESIAN_POINT('Ctrl Pts',(4.9037049235661,57.4200788075115,8.21140590694287));
#1002=CARTESIAN_POINT('Ctrl Pts',(5.36371063710473,59.2455405810898,8.21110540575065));
#1003=CARTESIAN_POINT('Ctrl Pts',(5.39468583532979,58.6458969170244,8.21620569084735));
#1004=CARTESIAN_POINT('Ctrl Pts',(5.42564781486148,58.0471717236851,8.21611479433998));
#1005=CARTESIAN_POINT('Ctrl Pts',(5.45660770817927,57.4490534771278,8.21163027950162));
#1006=CARTESIAN_POINT('Ctrl Pts',(6.32058378195527,59.2918710427851,7.74668290556367));
#1007=CARTESIAN_POINT('Ctrl Pts',(6.35173118951988,58.6949529775111,7.75185399269352));
#1008=CARTESIAN_POINT('Ctrl Pts',(6.38286068505783,58.0986075976109,7.75186989086068));
#1009=CARTESIAN_POINT('Ctrl Pts',(6.41396823007589,57.5028208539313,7.747483257214));
#1010=CARTESIAN_POINT('Ctrl Pts',(6.65838818885569,59.3015999115434,6.77641727720234));
#1011=CARTESIAN_POINT('Ctrl Pts',(6.68938099549388,58.7102488547137,6.78135635724236));
#1012=CARTESIAN_POINT('Ctrl Pts',(6.72036265323971,58.119033577982,6.78120436151875));
#1013=CARTESIAN_POINT('Ctrl Pts',(6.75133761669853,57.5280191738279,6.77669509187907));
#1014=CARTESIAN_POINT('Ctrl Pts',(6.65856646318846,59.2981982346318,6.36140590694291));
#1015=CARTESIAN_POINT('Ctrl Pts',(6.68943344987909,58.7092210424496,6.36624676926983));
#1016=CARTESIAN_POINT('Ctrl Pts',(6.72030245933686,58.1202052535711,6.36602228126908));
#1017=CARTESIAN_POINT('Ctrl Pts',(6.75116956286207,57.5312258320525,6.3614613726683));
#1018=CARTESIAN_POINT('',(4.8114949264039,59.2089452318853,8.21140590694288));
#1019=CARTESIAN_POINT('',(4.9037049235661,57.4200788075115,8.21140590694288));
#1020=CARTESIAN_POINT('Ctrl Pts',(4.81149492639497,59.2089452317419,8.21140590789288));
#1021=CARTESIAN_POINT('Ctrl Pts',(4.84223089598485,58.6118800858387,8.21626967051444));
#1022=CARTESIAN_POINT('Ctrl Pts',(4.87296885466802,58.0156310365858,8.2160177137133));
#1023=CARTESIAN_POINT('Ctrl Pts',(4.9037049235661,57.4200788075115,8.21140590694287));
#1024=CARTESIAN_POINT('',(6.75116956286207,57.5312258320525,6.3614613726683));
#1025=CARTESIAN_POINT('Origin',(4.9037049235661,57.434404313003,6.36146137266829));
#1026=CARTESIAN_POINT('',(6.65856646318846,59.2981982346318,6.36140590694289));
#1027=CARTESIAN_POINT('Ctrl Pts',(6.75116956286207,57.5312258320525,6.3614613726683));
#1028=CARTESIAN_POINT('Ctrl Pts',(6.72030245933686,58.1202052535711,6.36602228126908));
#1029=CARTESIAN_POINT('Ctrl Pts',(6.68943344987909,58.7092210424496,6.36624676926983));
#1030=CARTESIAN_POINT('Ctrl Pts',(6.65856646318846,59.2981982346318,6.36140590694291));
#1031=CARTESIAN_POINT('',(4.8114938639819,59.2089658700858,8.21140573882577));
#1032=CARTESIAN_POINT('Ctrl Pts',(6.65856646318846,59.2981982346318,6.36140590694331));
#1033=CARTESIAN_POINT('Ctrl Pts',(6.65856549778288,59.2982166556676,6.365900788882));
#1034=CARTESIAN_POINT('Ctrl Pts',(6.65854757190825,59.2982341879556,6.37039575158488));
#1035=CARTESIAN_POINT('Ctrl Pts',(6.65851272465718,59.2982508332082,6.37489070606327));
#1036=CARTESIAN_POINT('Ctrl Pts',(6.65797245142335,59.2985089018988,6.44458066776412));
#1037=CARTESIAN_POINT('Ctrl Pts',(6.65337072947215,59.2985532759059,6.51407187479578));
#1038=CARTESIAN_POINT('Ctrl Pts',(6.64489278217111,59.298392280238,6.58303566234403));
#1039=CARTESIAN_POINT('Ctrl Pts',(6.6362888322429,59.2982288917884,6.65302441715176));
#1040=CARTESIAN_POINT('Ctrl Pts',(6.62369237018743,59.2978539806997,6.72247093220696));
#1041=CARTESIAN_POINT('Ctrl Pts',(6.60724290563837,59.2972734403403,6.79103227479541));
#1042=CARTESIAN_POINT('Ctrl Pts',(6.59083093847114,59.2966942233518,6.85943732835491));
#1043=CARTESIAN_POINT('Ctrl Pts',(6.5705831778421,59.2959103039778,6.92696222422897));
#1044=CARTESIAN_POINT('Ctrl Pts',(6.54658908195777,59.2949248669143,6.99325223512743));
#1045=CARTESIAN_POINT('Ctrl Pts',(6.53526906741834,59.2944599541315,7.02452675744354));
#1046=CARTESIAN_POINT('Ctrl Pts',(6.52311451787115,59.2939501499999,7.05552612416761));
#1047=CARTESIAN_POINT('Ctrl Pts',(6.51013133847557,59.2933955907433,7.08621102565325));
#1048=CARTESIAN_POINT('Ctrl Pts',(6.48250922219349,59.2922157487491,7.15149410394367));
#1049=CARTESIAN_POINT('Ctrl Pts',(6.45129383081969,59.2908401016355,7.21499021534477));
#1050=CARTESIAN_POINT('Ctrl Pts',(6.41662884760587,59.2892746048692,7.27636142326006));
#1051=CARTESIAN_POINT('Ctrl Pts',(6.38227923508606,59.2877233504811,7.33717429597257));
#1052=CARTESIAN_POINT('Ctrl Pts',(6.34454210248385,59.2859856714768,7.39590168739084));
#1053=CARTESIAN_POINT('Ctrl Pts',(6.30351089996903,59.284064781515,7.4521948991052));
#1054=CARTESIAN_POINT('Ctrl Pts',(6.28794157718426,59.2833358982745,7.47355540355193));
#1055=CARTESIAN_POINT('Ctrl Pts',(6.27189751672855,59.2825806101384,7.49456514948164));
#1056=CARTESIAN_POINT('Ctrl Pts',(6.25538223530945,59.2817990000454,7.51520389895323));
#1057=CARTESIAN_POINT('Ctrl Pts',(6.20995166561865,59.2796489312154,7.57197738784553));
#1058=CARTESIAN_POINT('Ctrl Pts',(6.16095791408454,59.2772998453599,7.62594694114606));
#1059=CARTESIAN_POINT('Ctrl Pts',(6.10872850088978,59.274768836521,7.67694030409333));
#1060=CARTESIAN_POINT('Ctrl Pts',(6.05874622246284,59.2723467226057,7.72573971248899));
#1061=CARTESIAN_POINT('Ctrl Pts',(6.00607574465952,59.2697713340301,7.77154509083302));
#1062=CARTESIAN_POINT('Ctrl Pts',(5.95106022382359,59.2670606777612,7.81426208279821));
#1063=CARTESIAN_POINT('Ctrl Pts',(5.89527010194204,59.2643118563136,7.85758051643184));
#1064=CARTESIAN_POINT('Ctrl Pts',(5.8370676254682,59.2614238931554,7.89772350911327));
#1065=CARTESIAN_POINT('Ctrl Pts',(5.77677248913112,59.2584132474429,7.93455455791064));
#1066=CARTESIAN_POINT('Ctrl Pts',(5.71659139267313,59.2554082959489,7.97131594589277));
#1067=CARTESIAN_POINT('Ctrl Pts',(5.65432464386242,59.2522810821073,8.00477835614526));
#1068=CARTESIAN_POINT('Ctrl Pts',(5.59026541488587,59.2490463006859,8.03476118235177));
#1069=CARTESIAN_POINT('Ctrl Pts',(5.56431856138393,59.2477360694985,8.04690556828309));
#1070=CARTESIAN_POINT('Ctrl Pts',(5.53807742392926,59.2464081751465,8.05847853791536));
#1071=CARTESIAN_POINT('Ctrl Pts',(5.51156084367835,59.2450635407058,8.06946572391451));
#1072=CARTESIAN_POINT('Ctrl Pts',(5.44584520432202,59.2417311535302,8.09669510062254));
#1073=CARTESIAN_POINT('Ctrl Pts',(5.37880601836367,59.2383146524485,8.1201779691822));
#1074=CARTESIAN_POINT('Ctrl Pts',(5.31076406217928,59.2348301155234,8.13978554381866));
#1075=CARTESIAN_POINT('Ctrl Pts',(5.24318318387005,59.2313691911305,8.159260250158));
#1076=CARTESIAN_POINT('Ctrl Pts',(5.17461215837068,59.2278411047643,8.17491238807351));
#1077=CARTESIAN_POINT('Ctrl Pts',(5.10534571660133,59.2242601814944,8.18656872673519));
#1078=CARTESIAN_POINT('Ctrl Pts',(5.03806262497565,59.2207817930812,8.19789130202793));
#1079=CARTESIAN_POINT('Ctrl Pts',(4.97012254802125,59.2172535085854,8.20544380630116));
#1080=CARTESIAN_POINT('Ctrl Pts',(4.90178989657032,59.2136877445963,8.20901913596742));
#1081=CARTESIAN_POINT('Ctrl Pts',(4.87175948116296,59.2121206844638,8.21059039996517));
#1082=CARTESIAN_POINT('Ctrl Pts',(4.84165324152415,59.2105463798684,8.21139286837807));
#1083=CARTESIAN_POINT('Ctrl Pts',(4.81149386397302,59.2089658699431,8.21140573976964));
#1084=CARTESIAN_POINT('Ctrl Pts',(4.8114938639819,59.2089658700935,8.21140573976842));
#1085=CARTESIAN_POINT('Ctrl Pts',(4.81149643441419,59.2089159378652,8.21140614653204));
#1086=CARTESIAN_POINT('Ctrl Pts',(4.81149235597153,59.2089951641214,8.21140550113787));
#1087=CARTESIAN_POINT('Ctrl Pts',(4.8114949264039,59.208945231893,8.21140590789165));
#1088=CARTESIAN_POINT('Origin',(4.29145635314621,69.1168029720513,6.36140590694288));
#1089=CARTESIAN_POINT('',(5.88746446399421,74.0117008814379,6.36140590694289));
#1090=CARTESIAN_POINT('',(6.13892099244217,69.2136244911008,6.36140590694289));
#1091=CARTESIAN_POINT('',(4.03999982469825,73.9148793623884,8.21140590694288));
#1092=CARTESIAN_POINT('Origin',(4.03999982469825,73.9148793623884,6.36140590694288));
#1093=CARTESIAN_POINT('',(4.8107051747606,59.2089452318853,8.21140590694288));
#1094=CARTESIAN_POINT('',(4.29145635314621,69.1168029720513,8.21140590694288));
#1095=CARTESIAN_POINT('Ctrl Pts',(4.8107051747606,59.2089452318854,8.21140590694288));
#1096=CARTESIAN_POINT('Ctrl Pts',(4.81096816499015,59.2089452318854,8.21140590694288));
#1097=CARTESIAN_POINT('Ctrl Pts',(4.81123106334681,59.2089520974933,8.21140585101721));
#1098=CARTESIAN_POINT('Ctrl Pts',(4.81149386399507,59.2089658698347,8.21140573882679));
#1099=CARTESIAN_POINT('Ctrl Pts',(5.88746446399421,74.0117008814379,6.36140590694289));
#1100=CARTESIAN_POINT('Ctrl Pts',(5.884888809948,74.0608472883539,6.36140590694289));
#1101=CARTESIAN_POINT('Ctrl Pts',(5.88045135153683,74.1455190388435,6.31565665109314));
#1102=CARTESIAN_POINT('Ctrl Pts',(5.87940201297894,74.1655416112984,6.22538168579241));
#1103=CARTESIAN_POINT('Ctrl Pts',(5.87969236011098,74.160001457985,6.18889060113153));
#1104=CARTESIAN_POINT('Ctrl Pts',(5.88746446399421,74.0117008814379,6.91492461257537));
#1105=CARTESIAN_POINT('Ctrl Pts',(5.87511556817851,74.2425009848315,6.90874752886386));
#1106=CARTESIAN_POINT('Ctrl Pts',(5.85508461229549,74.6259279488721,6.68754778694513));
#1107=CARTESIAN_POINT('Ctrl Pts',(5.85067452744996,74.71319771064,6.27592693481612));
#1108=CARTESIAN_POINT('Ctrl Pts',(5.85199635451529,74.6884727264604,6.10843661265396));
#1109=CARTESIAN_POINT('Ctrl Pts',(5.42375538092393,73.9873989181608,7.87332051638662));
#1110=CARTESIAN_POINT('Ctrl Pts',(5.40610405248214,74.5308012711187,7.85731365899801));
#1111=CARTESIAN_POINT('Ctrl Pts',(5.37682951211601,75.4340670027007,7.33003668794627));
#1112=CARTESIAN_POINT('Ctrl Pts',(5.37015967462489,75.6399819480379,6.36195281945017));
#1113=CARTESIAN_POINT('Ctrl Pts',(5.37202035394855,75.5820873936346,5.96894714661843));
#1114=CARTESIAN_POINT('Ctrl Pts',(4.45456992031104,73.9366060604566,8.21140590694288));
#1115=CARTESIAN_POINT('Ctrl Pts',(4.44751702983589,74.5921224067267,8.20422466247726));
#1116=CARTESIAN_POINT('Ctrl Pts',(4.43565893003433,75.7055922939891,7.58578411900257));
#1117=CARTESIAN_POINT('Ctrl Pts',(4.4329165256921,75.9650658262566,6.39622745109796));
#1118=CARTESIAN_POINT('Ctrl Pts',(4.43367327956141,75.8926944018506,5.91432402850222));
#1119=CARTESIAN_POINT('Ctrl Pts',(4.03999982469825,73.9148793623884,8.21140590694288));
#1120=CARTESIAN_POINT('Ctrl Pts',(4.03742417065204,74.5701647879351,8.21140590694288));
#1121=CARTESIAN_POINT('Ctrl Pts',(4.03298671224087,75.6991214611302,7.60141582894626));
#1122=CARTESIAN_POINT('Ctrl Pts',(4.03193737368298,75.9660890938618,6.39774962493661));
#1123=CARTESIAN_POINT('Ctrl Pts',(4.03222772081502,75.8922203830173,5.91120182945824));
#1124=CARTESIAN_POINT('',(5.87969236011098,74.160001457985,6.18889060113153));
#1125=CARTESIAN_POINT('',(4.03222772081501,75.8922203830173,5.91120182945831));
#1126=CARTESIAN_POINT('Origin',(4.03222772081502,74.0631799389356,6.18889060113152));
#1127=CARTESIAN_POINT('Ctrl Pts',(4.03222772081502,75.8922203830173,5.91120182945824));
#1128=CARTESIAN_POINT('Ctrl Pts',(4.03193737368298,75.9660890938618,6.39774962493661));
#1129=CARTESIAN_POINT('Ctrl Pts',(4.03298671224087,75.6991214611302,7.60141582894626));
#1130=CARTESIAN_POINT('Ctrl Pts',(4.03742417065204,74.5701647879351,8.21140590694288));
#1131=CARTESIAN_POINT('Ctrl Pts',(4.03999982469825,73.9148793623884,8.21140590694288));
#1132=CARTESIAN_POINT('Ctrl Pts',(5.88746446399421,74.0117008814379,6.36140590694289));
#1133=CARTESIAN_POINT('Ctrl Pts',(5.884888809948,74.0608472883539,6.36140590694289));
#1134=CARTESIAN_POINT('Ctrl Pts',(5.88045135153683,74.1455190388435,6.31565665109314));
#1135=CARTESIAN_POINT('Ctrl Pts',(5.87940201297894,74.1655416112984,6.22538168579241));
#1136=CARTESIAN_POINT('Ctrl Pts',(5.87969236011098,74.160001457985,6.18889060113153));
#1137=CARTESIAN_POINT('Ctrl Pts',(5.87969236011098,74.160001457985,6.18889060113156));
#1138=CARTESIAN_POINT('Ctrl Pts',(5.88918434659815,73.9788835663855,4.99592933414812));
#1139=CARTESIAN_POINT('Ctrl Pts',(5.95548425298748,72.7138059901873,2.3377574137661));
#1140=CARTESIAN_POINT('Ctrl Pts',(6.09889360788943,69.9773924870044,1.04550027991255));
#1141=CARTESIAN_POINT('Ctrl Pts',(6.18300126458567,68.3725227930989,0.968994305691769));
#1142=CARTESIAN_POINT('Ctrl Pts',(5.85199635451529,74.6884727264604,6.10843661265399));
#1143=CARTESIAN_POINT('Ctrl Pts',(5.86231080424481,74.492057573432,4.81102148850563));
#1144=CARTESIAN_POINT('Ctrl Pts',(5.93408737696722,73.1211241571191,1.91970329684408));
#1145=CARTESIAN_POINT('Ctrl Pts',(6.08975955786864,70.1478497634947,0.505284970333222));
#1146=CARTESIAN_POINT('Ctrl Pts',(6.18162592064535,68.398765918817,0.416978930102115));
#1147=CARTESIAN_POINT('Ctrl Pts',(5.3720225501434,75.582089315246,5.96894687234974));
#1148=CARTESIAN_POINT('Ctrl Pts',(5.38276666036482,75.3592259964385,4.49171430287387));
#1149=CARTESIAN_POINT('Ctrl Pts',(5.45784049695629,73.8034142543808,1.1964810587872));
#1150=CARTESIAN_POINT('Ctrl Pts',(5.62102775806984,70.4173045690818,-0.43092142285122));
#1151=CARTESIAN_POINT('Ctrl Pts',(5.71709590880755,68.4199878545087,-0.538880699726964));
#1152=CARTESIAN_POINT('Ctrl Pts',(4.43367327956141,75.8926944018506,5.91432402850225));
#1153=CARTESIAN_POINT('Ctrl Pts',(4.44353716121107,75.6582877722552,4.36620774219526));
#1154=CARTESIAN_POINT('Ctrl Pts',(4.51246294850152,74.0218459272194,0.915668885295089));
#1155=CARTESIAN_POINT('Ctrl Pts',(4.66179054144268,70.4727125816311,-0.77265580818045));
#1156=CARTESIAN_POINT('Ctrl Pts',(4.74945028572542,68.385435962425,-0.87787542088111));
#1157=CARTESIAN_POINT('Ctrl Pts',(4.03222772081502,75.8922203830173,5.91120182945827));
#1158=CARTESIAN_POINT('Ctrl Pts',(4.04171970730218,75.6566198736195,4.35938229517094));
#1159=CARTESIAN_POINT('Ctrl Pts',(4.10801961369149,74.0109905062078,0.901597683291815));
#1160=CARTESIAN_POINT('Ctrl Pts',(4.25142896859357,70.4514282256421,-0.779387206273865));
#1161=CARTESIAN_POINT('Ctrl Pts',(4.33553662528971,68.3637928514581,-0.878907172739833));
#1162=CARTESIAN_POINT('',(4.33553662528971,68.3637928514581,-0.878907172739835));
#1163=CARTESIAN_POINT('Ctrl Pts',(4.33553662528971,68.3637928514581,-0.878907172739833));
#1164=CARTESIAN_POINT('Ctrl Pts',(4.25142896859357,70.4514282256421,-0.779387206273865));
#1165=CARTESIAN_POINT('Ctrl Pts',(4.10801961369149,74.0109905062078,0.901597683291815));
#1166=CARTESIAN_POINT('Ctrl Pts',(4.04171970730218,75.6566198736195,4.35938229517094));
#1167=CARTESIAN_POINT('Ctrl Pts',(4.03222772081502,75.8922203830173,5.91120182945827));
#1168=CARTESIAN_POINT('',(6.18283491000438,68.3756970276031,0.969146447063928));
#1169=CARTESIAN_POINT('Ctrl Pts',(5.87969236011098,74.160001457985,6.18889060113156));
#1170=CARTESIAN_POINT('Ctrl Pts',(5.88918434659815,73.9788835663855,4.99592933414812));
#1171=CARTESIAN_POINT('Ctrl Pts',(5.95545927485722,72.714282601305,2.33875886562469));
#1172=CARTESIAN_POINT('Ctrl Pts',(6.09878556144027,69.9794541360695,1.04647417552299));
#1173=CARTESIAN_POINT('Ctrl Pts',(6.18283491011421,68.3756970255076,0.9691464906673));
#1174=CARTESIAN_POINT('Ctrl Pts',(6.18283491077563,68.3756970128868,0.969146490059098));
#1175=CARTESIAN_POINT('Ctrl Pts',(6.18282411604365,68.3759029271557,0.9646623137549));
#1176=CARTESIAN_POINT('Ctrl Pts',(6.18279589905894,68.3761079052943,0.960178535231061));
#1177=CARTESIAN_POINT('Ctrl Pts',(6.18275031309582,68.3763119467197,0.955695229916443));
#1178=CARTESIAN_POINT('Ctrl Pts',(6.18204839526071,68.3794537102321,0.886662752694183));
#1179=CARTESIAN_POINT('Ctrl Pts',(6.1772350154391,68.3823649444011,0.817934560097582));
#1180=CARTESIAN_POINT('Ctrl Pts',(6.16854367542984,68.3850455864713,0.749780762101813));
#1181=CARTESIAN_POINT('Ctrl Pts',(6.15967922350014,68.3877796208948,0.680269493929551));
#1182=CARTESIAN_POINT('Ctrl Pts',(6.14678052040042,68.3902738129754,0.611354885041033));
#1183=CARTESIAN_POINT('Ctrl Pts',(6.13004038747985,68.3925252458914,0.543324436834302));
#1184=CARTESIAN_POINT('Ctrl Pts',(6.11312734168343,68.3947999344017,0.474591285698022));
#1185=CARTESIAN_POINT('Ctrl Pts',(6.09229273349528,68.3968268487002,0.406759731016189));
#1186=CARTESIAN_POINT('Ctrl Pts',(6.06768489530284,68.3985997040352,0.340140673550302));
#1187=CARTESIAN_POINT('Ctrl Pts',(6.05657812742111,68.3993998837398,0.31007210751102));
#1188=CARTESIAN_POINT('Ctrl Pts',(6.0447020413248,68.4001482607784,0.280250826997179));
#1189=CARTESIAN_POINT('Ctrl Pts',(6.03206726115501,68.4008440197604,0.250707150734535));
#1190=CARTESIAN_POINT('Ctrl Pts',(6.00411822823521,68.4023830881438,0.185354436295487));
#1191=CARTESIAN_POINT('Ctrl Pts',(5.97261636696781,68.4036562318295,0.12172449752696));
#1192=CARTESIAN_POINT('Ctrl Pts',(5.93776254940644,68.4046608602065,0.0601064489609257));
#1193=CARTESIAN_POINT('Ctrl Pts',(5.90286501720015,68.4056667486169,-0.0015888827064201));
#1194=CARTESIAN_POINT('Ctrl Pts',(5.86460664294107,68.4064034670054,-0.0612681805840077));
#1195=CARTESIAN_POINT('Ctrl Pts',(5.82314112833206,68.4068649185851,-0.11862116608756));
#1196=CARTESIAN_POINT('Ctrl Pts',(5.78252164120639,68.4073169550948,-0.174803969514625));
#1197=CARTESIAN_POINT('Ctrl Pts',(5.73882399216994,68.4075048495311,-0.228755164014849));
#1198=CARTESIAN_POINT('Ctrl Pts',(5.69215455707559,68.4074193461227,-0.280151790892982));
#1199=CARTESIAN_POINT('Ctrl Pts',(5.67285877251159,68.4073839941767,-0.301402063958245));
#1200=CARTESIAN_POINT('Ctrl Pts',(5.65305456223157,68.4073018630713,-0.322215205621033));
#1201=CARTESIAN_POINT('Ctrl Pts',(5.63274781394678,68.4071721125032,-0.342566323050731));
#1202=CARTESIAN_POINT('Ctrl Pts',(5.586314808904,68.4068754274457,-0.389100781694076));
#1203=CARTESIAN_POINT('Ctrl Pts',(5.53749592780683,68.406331444853,-0.432980945151178));
#1204=CARTESIAN_POINT('Ctrl Pts',(5.48641781055975,68.4055359005907,-0.473968734746752));
#1205=CARTESIAN_POINT('Ctrl Pts',(5.43220128060204,68.4046914753916,-0.517474953109482));
#1206=CARTESIAN_POINT('Ctrl Pts',(5.37543933426457,68.4035636810597,-0.557723571428396));
#1207=CARTESIAN_POINT('Ctrl Pts',(5.3164908041029,68.4021682521758,-0.594640449920104));
#1208=CARTESIAN_POINT('Ctrl Pts',(5.25681254828024,68.400755549235,-0.63201432358176));
#1209=CARTESIAN_POINT('Ctrl Pts',(5.19489231104552,68.399068516313,-0.66597388453879));
#1210=CARTESIAN_POINT('Ctrl Pts',(5.13107550121072,68.3971197944455,-0.696396853229104));
#1211=CARTESIAN_POINT('Ctrl Pts',(5.10035566942776,68.3961817280001,-0.711041716908816));
#1212=CARTESIAN_POINT('Ctrl Pts',(5.06919605083064,68.3951829708233,-0.724866365698694));
#1213=CARTESIAN_POINT('Ctrl Pts',(5.03763397662599,68.3941246639118,-0.737853025456296));
#1214=CARTESIAN_POINT('Ctrl Pts',(4.97219826769034,68.391930541226,-0.764777469091872));
#1215=CARTESIAN_POINT('Ctrl Pts',(4.90539673457639,68.3894928278537,-0.787953841326155));
#1216=CARTESIAN_POINT('Ctrl Pts',(4.83759623138994,68.3868276633257,-0.80731093412395));
#1217=CARTESIAN_POINT('Ctrl Pts',(4.76967403885564,68.3841577153209,-0.826702769318749));
#1218=CARTESIAN_POINT('Ctrl Pts',(4.70074828431822,68.381259462191,-0.842261931558865));
#1219=CARTESIAN_POINT('Ctrl Pts',(4.63116730215545,68.3781456513009,-0.853869004122677));
#1220=CARTESIAN_POINT('Ctrl Pts',(4.5630552613817,68.3750975768456,-0.865231036895957));
#1221=CARTESIAN_POINT('Ctrl Pts',(4.49431441815871,68.3718429068449,-0.872806226533349));
#1222=CARTESIAN_POINT('Ctrl Pts',(4.42526636330039,68.3683908758364,-0.876433604428289));
#1223=CARTESIAN_POINT('Ctrl Pts',(4.39540497947011,68.3668979674098,-0.878002345558514));
#1224=CARTESIAN_POINT('Ctrl Pts',(4.36548615371777,68.3653681148436,-0.878832076327314));
#1225=CARTESIAN_POINT('Ctrl Pts',(4.33553625944257,68.3638019321465,-0.878906739847581));
#1226=CARTESIAN_POINT('Ctrl Pts',(6.75974123741239,57.3676685383151,6.34518554786886));
#1227=CARTESIAN_POINT('Ctrl Pts',(6.75691789593356,57.4215411029888,6.35558130079466));
#1228=CARTESIAN_POINT('Ctrl Pts',(6.75404476315486,57.4763637422611,6.36103653443449));
#1229=CARTESIAN_POINT('Ctrl Pts',(6.75116956286207,57.5312258320525,6.3614613726683));
#1230=CARTESIAN_POINT('Ctrl Pts',(6.7652574447021,57.2624130330221,6.89213565274238));
#1231=CARTESIAN_POINT('Ctrl Pts',(6.7606251598415,57.3499042282992,6.90786927281684));
#1232=CARTESIAN_POINT('Ctrl Pts',(6.7560881092277,57.4382737984629,6.91556892980423));
#1233=CARTESIAN_POINT('Ctrl Pts',(6.75139363464402,57.5269502877531,6.91510633161599));
#1234=CARTESIAN_POINT('Ctrl Pts',(6.30492589623331,57.0555822078642,7.83894863687979));
#1235=CARTESIAN_POINT('Ctrl Pts',(6.29930503011122,57.2008710404999,7.86398937164804));
#1236=CARTESIAN_POINT('Ctrl Pts',(6.293557593344,57.3483704069872,7.87559933946098));
#1237=CARTESIAN_POINT('Ctrl Pts',(6.28787578622323,57.4952347909703,7.87375775789707));
#1238=CARTESIAN_POINT('Ctrl Pts',(5.32948439316831,56.9414003855155,8.16574200889535));
#1239=CARTESIAN_POINT('Ctrl Pts',(5.32583023954293,57.1065544613694,8.19626676215701));
#1240=CARTESIAN_POINT('Ctrl Pts',(5.32209072969427,57.2741120115899,8.21161204087067));
#1241=CARTESIAN_POINT('Ctrl Pts',(5.31838201202598,57.4418098097237,8.21157418636194));
#1242=CARTESIAN_POINT('Ctrl Pts',(4.91227659811643,56.9203204099805,8.16167422005568));
#1243=CARTESIAN_POINT('Ctrl Pts',(4.9094532566376,57.0849310242613,8.19343902066229));
#1244=CARTESIAN_POINT('Ctrl Pts',(4.90658012385889,57.2524446442602,8.21010779011736));
#1245=CARTESIAN_POINT('Ctrl Pts',(4.9037049235661,57.4200788075115,8.21140590694288));
#1246=CARTESIAN_POINT('',(4.91227659811643,56.9203204099805,8.16167422005568));
#1247=CARTESIAN_POINT('Ctrl Pts',(4.9037049235661,57.4200788075115,8.21140590694288));
#1248=CARTESIAN_POINT('Ctrl Pts',(4.90658012385889,57.2524446442602,8.21010779011736));
#1249=CARTESIAN_POINT('Ctrl Pts',(4.9094532566376,57.0849310242613,8.19343902066229));
#1250=CARTESIAN_POINT('Ctrl Pts',(4.91227659811643,56.9203204099805,8.16167422005568));
#1251=CARTESIAN_POINT('',(6.75974123741239,57.3676685383151,6.34518554786886));
#1252=CARTESIAN_POINT('Origin',(4.91227659811642,57.2708470192656,6.34518554786884));
#1253=CARTESIAN_POINT('Ctrl Pts',(6.75974123741239,57.3676685383151,6.34518554786886));
#1254=CARTESIAN_POINT('Ctrl Pts',(6.75691789593356,57.4215411029888,6.35558130079466));
#1255=CARTESIAN_POINT('Ctrl Pts',(6.75404476315486,57.4763637422611,6.36103653443449));
#1256=CARTESIAN_POINT('Ctrl Pts',(6.75116956286207,57.5312258320525,6.3614613726683));
#1257=CARTESIAN_POINT('Ctrl Pts',(6.79797132576442,56.6381949968862,5.46148835599408));
#1258=CARTESIAN_POINT('Ctrl Pts',(6.79797132576442,56.6381949968862,5.6982213021543));
#1259=CARTESIAN_POINT('Ctrl Pts',(6.78893468843244,56.8106243090149,6.10964998084379));
#1260=CARTESIAN_POINT('Ctrl Pts',(6.76886559819699,57.193565362996,6.31158897408076));
#1261=CARTESIAN_POINT('Ctrl Pts',(6.75974123741239,57.3676685383151,6.34518554786886));
#1262=CARTESIAN_POINT('Ctrl Pts',(6.8279058875473,56.0670095318197,5.46148835599401));
#1263=CARTESIAN_POINT('Ctrl Pts',(6.8279058875473,56.0670095318196,5.84964314217706));
#1264=CARTESIAN_POINT('Ctrl Pts',(6.8131921248416,56.3527659572956,6.52161997912265));
#1265=CARTESIAN_POINT('Ctrl Pts',(6.78022787553445,56.9796625272241,6.84128837582503));
#1266=CARTESIAN_POINT('Ctrl Pts',(6.7652574447021,57.2624130330221,6.89213565274238));
#1267=CARTESIAN_POINT('Ctrl Pts',(6.38258624456164,55.0533953512166,5.46148835599389));
#1268=CARTESIAN_POINT('Ctrl Pts',(6.38258624456164,55.0533953512165,6.10903795579718));
#1269=CARTESIAN_POINT('Ctrl Pts',(6.36371565461472,55.5378316226604,7.2326095609277));
#1270=CARTESIAN_POINT('Ctrl Pts',(6.32309291347993,56.5860434527767,7.75802442040075));
#1271=CARTESIAN_POINT('Ctrl Pts',(6.30492762571583,57.0555820250217,7.83895005410393));
#1272=CARTESIAN_POINT('Ctrl Pts',(5.37948368333363,54.6913734778368,5.46148835599385));
#1273=CARTESIAN_POINT('Ctrl Pts',(5.37948368333363,54.6913734778367,6.1911792213858));
#1274=CARTESIAN_POINT('Ctrl Pts',(5.36748807454591,55.227437772135,7.45730263334911));
#1275=CARTESIAN_POINT('Ctrl Pts',(5.34129373904078,56.4076621238058,8.06709334605878));
#1276=CARTESIAN_POINT('Ctrl Pts',(5.32948439316831,56.9414003855155,8.16574200889534));
#1277=CARTESIAN_POINT('Ctrl Pts',(4.95050668646845,54.6913734778368,5.46148835599385));
#1278=CARTESIAN_POINT('Ctrl Pts',(4.95050668646845,54.6913734778367,6.18483902481674));
#1279=CARTESIAN_POINT('Ctrl Pts',(4.94147004913643,55.2182408204533,7.44198220970162));
#1280=CARTESIAN_POINT('Ctrl Pts',(4.92140095890077,56.3883384853993,8.05901802237076));
#1281=CARTESIAN_POINT('Ctrl Pts',(4.91227659811643,56.9203204099805,8.16167422005568));
#1282=CARTESIAN_POINT('',(4.95050668646845,54.6913734778368,5.46148835599385));
#1283=CARTESIAN_POINT('Ctrl Pts',(4.91227659811643,56.9203204099805,8.16167422005568));
#1284=CARTESIAN_POINT('Ctrl Pts',(4.92140095890077,56.3883384853993,8.05901802237076));
#1285=CARTESIAN_POINT('Ctrl Pts',(4.94147004913643,55.2182408204533,7.44198220970162));
#1286=CARTESIAN_POINT('Ctrl Pts',(4.95050668646845,54.6913734778367,6.18483902481674));
#1287=CARTESIAN_POINT('Ctrl Pts',(4.95050668646845,54.6913734778368,5.46148835599385));
#1288=CARTESIAN_POINT('',(6.79797132576442,56.6381949968862,5.46148835599408));
#1289=CARTESIAN_POINT('Origin',(4.95050668646845,56.5413734778367,5.46148835599407));
#1290=CARTESIAN_POINT('Ctrl Pts',(6.79797132576442,56.6381949968862,5.46148835599408));
#1291=CARTESIAN_POINT('Ctrl Pts',(6.79797132576442,56.6381949968862,5.6982213021543));
#1292=CARTESIAN_POINT('Ctrl Pts',(6.78893468843244,56.8106243090149,6.10964998084379));
#1293=CARTESIAN_POINT('Ctrl Pts',(6.76886559819699,57.193565362996,6.31158897408076));
#1294=CARTESIAN_POINT('Ctrl Pts',(6.75974123741239,57.3676685383151,6.34518554786886));
#1295=CARTESIAN_POINT('Origin',(4.95050668646845,56.5413734778367,5.70024570872402));
#1296=CARTESIAN_POINT('',(4.95050668646845,54.6913734778368,5.29454084351079));
#1297=CARTESIAN_POINT('',(6.79797132576441,56.6381949968862,5.29454084351102));
#1298=CARTESIAN_POINT('Origin',(4.95050668646845,56.5413734778368,5.29454084351101));
#1299=CARTESIAN_POINT('',(6.79797132576441,56.6381949968862,5.70024570872404));
#1300=CARTESIAN_POINT('',(4.95050668646845,54.6913734778367,5.70024570872381));
#1301=CARTESIAN_POINT('Ctrl Pts',(6.57773209552578,60.8406098530702,1.14487185877897));
#1302=CARTESIAN_POINT('Ctrl Pts',(6.61050440951652,60.2152768502397,1.13697321926554));
#1303=CARTESIAN_POINT('Ctrl Pts',(6.67611297295192,58.9633908834432,1.40942568901873));
#1304=CARTESIAN_POINT('Ctrl Pts',(6.76890959159178,57.192725919017,2.79566316816332));
#1305=CARTESIAN_POINT('Ctrl Pts',(6.79797132576441,56.6381949968863,4.35517935857885));
#1306=CARTESIAN_POINT('Ctrl Pts',(6.79797132576441,56.6381949968862,5.29454084351102));
#1307=CARTESIAN_POINT('Ctrl Pts',(6.57736687054532,60.8475787608441,0.591630090369497));
#1308=CARTESIAN_POINT('Ctrl Pts',(6.61463000921462,60.1387748515299,0.579836085981762));
#1309=CARTESIAN_POINT('Ctrl Pts',(6.68899177985914,58.7182379830026,0.882175058199019));
#1310=CARTESIAN_POINT('Ctrl Pts',(6.79506183245611,56.6999931706867,2.45104706546773));
#1311=CARTESIAN_POINT('Ctrl Pts',(6.8279058875473,56.0670095318198,4.22487558932304));
#1312=CARTESIAN_POINT('Ctrl Pts',(6.8279058875473,56.0670095318197,5.29454084351095));
#1313=CARTESIAN_POINT('Ctrl Pts',(6.11350713263104,60.8353693689106,-0.366360364217373));
#1314=CARTESIAN_POINT('Ctrl Pts',(6.15320557216082,59.9829138449306,-0.384487119986081));
#1315=CARTESIAN_POINT('Ctrl Pts',(6.23306100673318,58.2689193533312,-0.0275001713277911));
#1316=CARTESIAN_POINT('Ctrl Pts',(6.34663395784762,55.8255266194046,1.85573982970979));
#1317=CARTESIAN_POINT('Ctrl Pts',(6.382597591166,55.0533864551827,4.00165731423782));
#1318=CARTESIAN_POINT('Ctrl Pts',(6.382597591166,55.0533864551825,5.29454084351083));
#1319=CARTESIAN_POINT('Ctrl Pts',(5.14466318690356,60.7888680884256,-0.704706307430063));
#1320=CARTESIAN_POINT('Ctrl Pts',(5.17949245199889,59.884749241609,-0.719427801136865));
#1321=CARTESIAN_POINT('Ctrl Pts',(5.24936105060037,58.072274537611,-0.332612765051553));
#1322=CARTESIAN_POINT('Ctrl Pts',(5.34833244297042,55.4991333587664,1.66859738728441));
#1323=CARTESIAN_POINT('Ctrl Pts',(5.37948368333363,54.6913734778369,3.93097189319134));
#1324=CARTESIAN_POINT('Ctrl Pts',(5.37948368333363,54.6913734778368,5.29454084351079));
#1325=CARTESIAN_POINT('Ctrl Pts',(4.73026745622982,60.7671539928016,-0.704980580198202));
#1326=CARTESIAN_POINT('Ctrl Pts',(4.76303977022062,59.8630580850936,-0.716400299976667));
#1327=CARTESIAN_POINT('Ctrl Pts',(4.82864833365598,58.053102470449,-0.322493114791331));
#1328=CARTESIAN_POINT('Ctrl Pts',(4.92144495229585,55.4931049315193,1.681705650237));
#1329=CARTESIAN_POINT('Ctrl Pts',(4.95050668646845,54.6913734778369,3.93642785324734));
#1330=CARTESIAN_POINT('Ctrl Pts',(4.95050668646845,54.6913734778368,5.29454084351079));
#1331=CARTESIAN_POINT('',(4.73026745622981,60.7671539928016,-0.704980580198202));
#1332=CARTESIAN_POINT('Ctrl Pts',(4.95050668646845,54.6913734778368,5.29454084351079));
#1333=CARTESIAN_POINT('Ctrl Pts',(4.95050668646845,54.6913734778369,3.93642785324734));
#1334=CARTESIAN_POINT('Ctrl Pts',(4.92144495229585,55.4931049315193,1.681705650237));
#1335=CARTESIAN_POINT('Ctrl Pts',(4.82864833365598,58.053102470449,-0.322493114791331));
#1336=CARTESIAN_POINT('Ctrl Pts',(4.76303977022062,59.8630580850936,-0.716400299976667));
#1337=CARTESIAN_POINT('Ctrl Pts',(4.73026745622982,60.7671539928016,-0.704980580198202));
#1338=CARTESIAN_POINT('',(6.57773209552578,60.8406098530702,1.14487185877897));
#1339=CARTESIAN_POINT('Origin',(4.73026745622981,60.7437883340208,1.14487185877896));
#1340=CARTESIAN_POINT('Ctrl Pts',(6.57773209552578,60.8406098530702,1.14487185877897));
#1341=CARTESIAN_POINT('Ctrl Pts',(6.61050440951652,60.2152768502397,1.13697321926554));
#1342=CARTESIAN_POINT('Ctrl Pts',(6.67611297295192,58.9633908834432,1.40942568901873));
#1343=CARTESIAN_POINT('Ctrl Pts',(6.76890959159178,57.192725919017,2.79566316816332));
#1344=CARTESIAN_POINT('Ctrl Pts',(6.79797132576441,56.6381949968863,4.35517935857885));
#1345=CARTESIAN_POINT('Ctrl Pts',(6.79797132576441,56.6381949968862,5.29454084351102));
#1346=CARTESIAN_POINT('Ctrl Pts',(4.73026745622982,60.7671539928016,-0.704980580198201));
#1347=CARTESIAN_POINT('Ctrl Pts',(4.67378228723285,61.7785899367129,-0.692205038405721));
#1348=CARTESIAN_POINT('Ctrl Pts',(4.54217778008894,64.1954660837665,-0.791417165401362));
#1349=CARTESIAN_POINT('Ctrl Pts',(4.41043527589249,66.7978052712664,-0.947919963008451));
#1350=CARTESIAN_POINT('Ctrl Pts',(4.3351885607649,68.3637928514581,-0.878907172739834));
#1351=CARTESIAN_POINT('Ctrl Pts',(5.28279509712814,60.7961061203003,-0.704614883174017));
#1352=CARTESIAN_POINT('Ctrl Pts',(5.22698460812494,61.8073886571166,-0.692912412201549));
#1353=CARTESIAN_POINT('Ctrl Pts',(5.09634411375124,64.2237989353968,-0.793628002164008));
#1354=CARTESIAN_POINT('Ctrl Pts',(4.96370613726436,66.8265061964028,-0.948755994242552));
#1355=CARTESIAN_POINT('Ctrl Pts',(4.88713930945553,68.3926632937697,-0.877634857553291));
#1356=CARTESIAN_POINT('Ctrl Pts',(6.23952564008804,60.8403792608513,-0.240127571567277));
#1357=CARTESIAN_POINT('Ctrl Pts',(6.18478887686679,61.8686668007581,-0.228791635385993));
#1358=CARTESIAN_POINT('Ctrl Pts',(6.05568695113282,64.3090545420876,-0.332206241644448));
#1359=CARTESIAN_POINT('Ctrl Pts',(5.92158151843643,66.8895518648827,-0.483806750611531));
#1360=CARTESIAN_POINT('Ctrl Pts',(5.84291335812311,68.4222777000804,-0.413017819670247));
#1361=CARTESIAN_POINT('Ctrl Pts',(6.57745817679044,60.8458365339006,0.729940532471865));
#1362=CARTESIAN_POINT('Ctrl Pts',(6.52175753105323,61.9088359856918,0.742876447422701));
#1363=CARTESIAN_POINT('Ctrl Pts',(6.39127353686293,64.3988402256593,0.637288656822056));
#1364=CARTESIAN_POINT('Ctrl Pts',(6.25848190515331,66.9325941309865,0.489653543254916));
#1365=CARTESIAN_POINT('Ctrl Pts',(6.18169934650292,68.3973648699922,0.555169745162347));
#1366=CARTESIAN_POINT('Ctrl Pts',(6.57773209552578,60.8406098530702,1.14487185877897));
#1367=CARTESIAN_POINT('Ctrl Pts',(6.52124692652881,61.9184110835308,1.15848566669891));
#1368=CARTESIAN_POINT('Ctrl Pts',(6.3896424193849,64.4295746730649,1.05196256644138));
#1369=CARTESIAN_POINT('Ctrl Pts',(6.25789991518845,66.9433714032209,0.906023819707066));
#1370=CARTESIAN_POINT('Ctrl Pts',(6.18265320006086,68.379164259873,0.969298951986967));
#1371=CARTESIAN_POINT('Ctrl Pts',(6.18283491001692,68.3756970273639,0.96914643674969));
#1372=CARTESIAN_POINT('Ctrl Pts',(6.25802111097415,66.9410588498681,0.906158066940304));
#1373=CARTESIAN_POINT('Ctrl Pts',(6.38970295381752,64.4284196072818,1.05201156412068));
#1374=CARTESIAN_POINT('Ctrl Pts',(6.52124692652881,61.9184110835308,1.15848566669891));
#1375=CARTESIAN_POINT('Ctrl Pts',(6.57773209552578,60.8406098530702,1.14487185877897));
#1376=CARTESIAN_POINT('',(4.3351885607649,68.3637928514581,-0.878907172739834));
#1377=CARTESIAN_POINT('Ctrl Pts',(4.73026745622982,60.7671539928016,-0.704980580198201));
#1378=CARTESIAN_POINT('Ctrl Pts',(4.67378228723285,61.7785899367129,-0.692205038405721));
#1379=CARTESIAN_POINT('Ctrl Pts',(4.54217778008894,64.1954660837665,-0.791417165401362));
#1380=CARTESIAN_POINT('Ctrl Pts',(4.41043527589249,66.7978052712664,-0.947919963008451));
#1381=CARTESIAN_POINT('Ctrl Pts',(4.3351885607649,68.3637928514581,-0.878907172739834));
#1382=CARTESIAN_POINT('Ctrl Pts',(4.33518856076491,68.3637928514581,-0.878907172739835));
#1383=CARTESIAN_POINT('Ctrl Pts',(4.33530458227317,68.3637928514581,-0.878907172739835));
#1384=CARTESIAN_POINT('Ctrl Pts',(4.33542060378144,68.3637928514581,-0.878907172739835));
#1385=CARTESIAN_POINT('Ctrl Pts',(4.33553662528971,68.3637928514581,-0.878907172739835));
#1386=CARTESIAN_POINT('Ctrl Pts',(-6.59999999999975,54.6913734778376,-1.75323804567702));
#1387=CARTESIAN_POINT('Ctrl Pts',(6.90000000000025,54.6913734778376,-1.75323804567702));
#1388=CARTESIAN_POINT('Ctrl Pts',(-6.59999999999975,54.9574815490637,-1.65155076001101));
#1389=CARTESIAN_POINT('Ctrl Pts',(6.90000000000025,54.9574815490637,-1.65155076001101));
#1390=CARTESIAN_POINT('Ctrl Pts',(-6.59999999999975,55.4964878318828,-1.46080658788314));
#1391=CARTESIAN_POINT('Ctrl Pts',(6.90000000000025,55.4964878318828,-1.46080658788314));
#1392=CARTESIAN_POINT('Ctrl Pts',(-6.59999999999975,56.3253677042092,-1.21258300581894));
#1393=CARTESIAN_POINT('Ctrl Pts',(6.90000000000025,56.3253677042092,-1.21258300581894));
#1394=CARTESIAN_POINT('Ctrl Pts',(-6.59999999999975,57.4713878382381,-0.957588548157026));
#1395=CARTESIAN_POINT('Ctrl Pts',(6.90000000000025,57.4713878382381,-0.957588548157026));
#1396=CARTESIAN_POINT('Ctrl Pts',(-6.59999999999975,58.9715677522105,-0.763269018155113));
#1397=CARTESIAN_POINT('Ctrl Pts',(6.90000000000025,58.9715677522105,-0.763269018155113));
#1398=CARTESIAN_POINT('Ctrl Pts',(-6.59999999999975,60.5370338710457,-0.68450791787514));
#1399=CARTESIAN_POINT('Ctrl Pts',(6.90000000000025,60.5370338710457,-0.68450791787514));
#1400=CARTESIAN_POINT('Ctrl Pts',(-6.59999999999975,62.1621994690531,-0.702367879307425));
#1401=CARTESIAN_POINT('Ctrl Pts',(6.90000000000025,62.1621994690531,-0.702367879307425));
#1402=CARTESIAN_POINT('Ctrl Pts',(-6.59999999999975,63.8368941214627,-0.782701492596349));
#1403=CARTESIAN_POINT('Ctrl Pts',(6.90000000000025,63.8368941214627,-0.782701492596349));
#1404=CARTESIAN_POINT('Ctrl Pts',(-6.59999999999975,65.5450992234553,-0.876030708456547));
#1405=CARTESIAN_POINT('Ctrl Pts',(6.90000000000025,65.5450992234553,-0.876030708456547));
#1406=CARTESIAN_POINT('Ctrl Pts',(-6.59999999999975,67.2639897742831,-0.926787239747908));
#1407=CARTESIAN_POINT('Ctrl Pts',(6.90000000000025,67.2639897742831,-0.926787239747908));
#1408=CARTESIAN_POINT('Ctrl Pts',(-6.59999999999975,68.9627424008819,-0.880578489360335));
#1409=CARTESIAN_POINT('Ctrl Pts',(6.90000000000025,68.9627424008819,-0.880578489360335));
#1410=CARTESIAN_POINT('Ctrl Pts',(-6.59999999999975,70.6015368687834,-0.69190938573996));
#1411=CARTESIAN_POINT('Ctrl Pts',(6.90000000000025,70.6015368687834,-0.69190938573996));
#1412=CARTESIAN_POINT('Ctrl Pts',(-6.59999999999975,72.1299320177243,-0.332618675598205));
#1413=CARTESIAN_POINT('Ctrl Pts',(6.90000000000025,72.1299320177243,-0.332618675598205));
#1414=CARTESIAN_POINT('Ctrl Pts',(-6.59999999999975,73.4868082705219,0.202226376521881));
#1415=CARTESIAN_POINT('Ctrl Pts',(6.90000000000025,73.4868082705219,0.202226376521881));
#1416=CARTESIAN_POINT('Ctrl Pts',(-6.59999999999975,74.6064153967275,0.899154977091545));
#1417=CARTESIAN_POINT('Ctrl Pts',(6.90000000000025,74.6064153967275,0.899154977091545));
#1418=CARTESIAN_POINT('Ctrl Pts',(-6.59999999999975,75.4234818123729,1.72920318979409));
#1419=CARTESIAN_POINT('Ctrl Pts',(6.90000000000025,75.4234818123729,1.72920318979409));
#1420=CARTESIAN_POINT('Ctrl Pts',(-6.59999999999975,75.8787961744701,2.65133807964241));
#1421=CARTESIAN_POINT('Ctrl Pts',(6.90000000000025,75.8787961744701,2.65133807964241));
#1422=CARTESIAN_POINT('Ctrl Pts',(-6.59999999999975,75.9247197242481,3.61542642945368));
#1423=CARTESIAN_POINT('Ctrl Pts',(6.90000000000025,75.9247197242481,3.61542642945368));
#1424=CARTESIAN_POINT('Ctrl Pts',(-6.59999999999975,75.5246190117038,4.5692334104921));
#1425=CARTESIAN_POINT('Ctrl Pts',(6.90000000000025,75.5246190117038,4.5692334104921));
#1426=CARTESIAN_POINT('Ctrl Pts',(-6.59999999999975,74.6524368354385,5.46500436675324));
#1427=CARTESIAN_POINT('Ctrl Pts',(6.90000000000025,74.6524368354385,5.46500436675324));
#1428=CARTESIAN_POINT('Ctrl Pts',(-6.59999999999975,73.2927170018045,6.2669266315118));
#1429=CARTESIAN_POINT('Ctrl Pts',(6.90000000000025,73.2927170018045,6.2669266315118));
#1430=CARTESIAN_POINT('Ctrl Pts',(-6.59999999999975,71.4383546413782,6.94988552688526));
#1431=CARTESIAN_POINT('Ctrl Pts',(6.90000000000025,71.4383546413782,6.94988552688526));
#1432=CARTESIAN_POINT('Ctrl Pts',(-6.59999999999975,69.0882603195343,7.49726263524621));
#1433=CARTESIAN_POINT('Ctrl Pts',(6.90000000000025,69.0882603195343,7.49726263524621));
#1434=CARTESIAN_POINT('Ctrl Pts',(-6.59999999999975,66.2453384583553,7.89921823896131));
#1435=CARTESIAN_POINT('Ctrl Pts',(6.90000000000025,66.2453384583553,7.89921823896131));
#1436=CARTESIAN_POINT('Ctrl Pts',(-6.59999999999975,62.9146093602344,8.15090951574597));
#1437=CARTESIAN_POINT('Ctrl Pts',(6.90000000000025,62.9146093602344,8.15090951574597));
#1438=CARTESIAN_POINT('Ctrl Pts',(-6.59999999999975,59.8641423040556,8.23087244046121));
#1439=CARTESIAN_POINT('Ctrl Pts',(6.90000000000025,59.8641423040556,8.23087244046121));
#1440=CARTESIAN_POINT('Ctrl Pts',(-6.59999999999975,57.3611905195075,8.22270353192178));
#1441=CARTESIAN_POINT('Ctrl Pts',(6.90000000000025,57.3611905195075,8.22270353192178));
#1442=CARTESIAN_POINT('Ctrl Pts',(-6.59999999999975,55.5972044326031,8.18705165431049));
#1443=CARTESIAN_POINT('Ctrl Pts',(6.90000000000025,55.5972044326031,8.18705165431049));
#1444=CARTESIAN_POINT('Ctrl Pts',(-6.59999999999975,54.6913734778364,8.16167422005636));
#1445=CARTESIAN_POINT('Ctrl Pts',(6.90000000000025,54.6913734778364,8.16167422005636));
#1446=CARTESIAN_POINT('',(4.70000000000025,60.7671539928016,-0.704980580198202));
#1447=CARTESIAN_POINT('Ctrl Pts',(4.70000000000025,60.7671539928016,-0.704980580198201));
#1448=CARTESIAN_POINT('Ctrl Pts',(4.71008915207677,60.7671539928016,-0.704980580198201));
#1449=CARTESIAN_POINT('Ctrl Pts',(4.72017830415329,60.7671539928016,-0.704980580198201));
#1450=CARTESIAN_POINT('Ctrl Pts',(4.73026745622981,60.7671539928016,-0.704980580198201));
#1451=CARTESIAN_POINT('',(4.70000000000025,54.6913734778376,-1.75323804567702));
#1452=CARTESIAN_POINT('Ctrl Pts',(4.70000000000025,54.6913734778376,-1.75323804567702));
#1453=CARTESIAN_POINT('Ctrl Pts',(4.70000000000025,56.2959779734121,-1.1400740970201));
#1454=CARTESIAN_POINT('Ctrl Pts',(4.70000000000025,57.8394006083693,-0.881508791641487));
#1455=CARTESIAN_POINT('Ctrl Pts',(4.70000000000025,59.7307447501356,-0.732266135713812));
#1456=CARTESIAN_POINT('Ctrl Pts',(4.70000000000025,60.2504697291987,-0.711506867347587));
#1457=CARTESIAN_POINT('Ctrl Pts',(4.70000000000025,60.7671539928016,-0.704980580198201));
#1458=CARTESIAN_POINT('',(2.75000000000025,54.6913734778376,-1.75323804567702));
#1459=CARTESIAN_POINT('',(0.150000000000248,54.6913734778376,-1.75323804567702));
#1460=CARTESIAN_POINT('',(2.75000000000025,57.2705331255054,-1.02830828126419));
#1461=CARTESIAN_POINT('Ctrl Pts',(2.75000000000025,54.6913734778376,-1.75323804567702));
#1462=CARTESIAN_POINT('Ctrl Pts',(2.75000000000025,55.0479158120607,-1.61699331613865));
#1463=CARTESIAN_POINT('Ctrl Pts',(2.75000000000025,55.4117710285308,-1.494354262577));
#1464=CARTESIAN_POINT('Ctrl Pts',(2.75000000000025,55.782947362837,-1.38532351499255));
#1465=CARTESIAN_POINT('Ctrl Pts',(2.75000000000025,56.0252573948244,-1.31414644497765));
#1466=CARTESIAN_POINT('Ctrl Pts',(2.75000000000025,56.270688065133,-1.24876967135888));
#1467=CARTESIAN_POINT('Ctrl Pts',(2.75000000000025,56.5192360924691,-1.1891672330364));
#1468=CARTESIAN_POINT('Ctrl Pts',(2.75000000000025,56.7535084703381,-1.13298813114509));
#1469=CARTESIAN_POINT('Ctrl Pts',(2.75000000000025,56.9905507291759,-1.08194013302406));
#1470=CARTESIAN_POINT('Ctrl Pts',(2.75000000000025,57.2303489089964,-1.03596097795007));
#1471=CARTESIAN_POINT('Ctrl Pts',(2.75000000000025,57.2437350650299,-1.03339430232071));
#1472=CARTESIAN_POINT('Ctrl Pts',(2.75000000000025,57.2571298051523,-1.03084340868409));
#1473=CARTESIAN_POINT('Ctrl Pts',(2.75000000000025,57.2705331255176,-1.02830828126188));
#1474=CARTESIAN_POINT('',(-2.44999999999975,57.2705331255054,-1.02830828126419));
#1475=CARTESIAN_POINT('Ctrl Pts',(2.75000000000025,57.2705331255054,-1.02830828126419));
#1476=CARTESIAN_POINT('Ctrl Pts',(1.01666666666691,57.2705331255053,-1.02830828126419));
#1477=CARTESIAN_POINT('Ctrl Pts',(-0.716666666666419,57.2705331255054,-1.02830828126419));
#1478=CARTESIAN_POINT('Ctrl Pts',(-2.44999999999975,57.2705331255054,-1.02830828126419));
#1479=CARTESIAN_POINT('',(-2.44999999999975,54.6913734778376,-1.75323804567702));
#1480=CARTESIAN_POINT('Ctrl Pts',(-2.44999999999975,57.2705331255176,-1.02830828126188));
#1481=CARTESIAN_POINT('Ctrl Pts',(-2.44999999999975,57.019560720057,-1.07577764034332));
#1482=CARTESIAN_POINT('Ctrl Pts',(-2.44999999999975,56.7715981352674,-1.1287800150562));
#1483=CARTESIAN_POINT('Ctrl Pts',(-2.44999999999975,56.5266618681693,-1.18738845238554));
#1484=CARTESIAN_POINT('Ctrl Pts',(-2.44999999999975,56.2517884671399,-1.2531602577968));
#1485=CARTESIAN_POINT('Ctrl Pts',(-2.44999999999975,55.980725947927,-1.32599106709152));
#1486=CARTESIAN_POINT('Ctrl Pts',(-2.44999999999975,55.7134782516414,-1.40591404474973));
#1487=CARTESIAN_POINT('Ctrl Pts',(-2.44999999999975,55.3663442733193,-1.5097277785235));
#1488=CARTESIAN_POINT('Ctrl Pts',(-2.44999999999975,55.0256449679203,-1.62550362429917));
#1489=CARTESIAN_POINT('Ctrl Pts',(-2.44999999999975,54.6913734778376,-1.75323804567702));
#1490=CARTESIAN_POINT('',(-4.39999999999975,54.6913734778376,-1.75323804567702));
#1491=CARTESIAN_POINT('',(0.150000000000248,54.6913734778376,-1.75323804567702));
#1492=CARTESIAN_POINT('',(-4.39999999999975,60.7671539928015,-0.704980580198202));
#1493=CARTESIAN_POINT('Ctrl Pts',(-4.39999999999975,60.7671539928157,-0.704980580198023));
#1494=CARTESIAN_POINT('Ctrl Pts',(-4.39999999999975,60.5648046670621,-0.707536473414301));
#1495=CARTESIAN_POINT('Ctrl Pts',(-4.39999999999975,60.3638397680985,-0.7122580492344));
#1496=CARTESIAN_POINT('Ctrl Pts',(-4.39999999999975,60.1643284605407,-0.719378437720496));
#1497=CARTESIAN_POINT('Ctrl Pts',(-4.39999999999975,59.9582396952074,-0.726733570067406));
#1498=CARTESIAN_POINT('Ctrl Pts',(-4.39999999999975,59.753701899053,-0.736648082969098));
#1499=CARTESIAN_POINT('Ctrl Pts',(-4.39999999999975,59.5507749835083,-0.749325373081737));
#1500=CARTESIAN_POINT('Ctrl Pts',(-4.39999999999975,59.3326685521886,-0.762950960884375));
#1501=CARTESIAN_POINT('Ctrl Pts',(-4.39999999999975,59.1164230488244,-0.779768131648328));
#1502=CARTESIAN_POINT('Ctrl Pts',(-4.39999999999975,58.9020942190481,-0.799969535084534));
#1503=CARTESIAN_POINT('Ctrl Pts',(-4.39999999999975,58.6822804617163,-0.820687916262301));
#1504=CARTESIAN_POINT('Ctrl Pts',(-4.39999999999975,58.4644825993498,-0.844965559612437));
#1505=CARTESIAN_POINT('Ctrl Pts',(-4.39999999999975,58.2487428440884,-0.872953676415255));
#1506=CARTESIAN_POINT('Ctrl Pts',(-4.39999999999975,58.0239510724363,-0.902116119626935));
#1507=CARTESIAN_POINT('Ctrl Pts',(-4.39999999999975,57.8013936112218,-0.935306660474077));
#1508=CARTESIAN_POINT('Ctrl Pts',(-4.39999999999975,57.5811009504205,-0.972640410758578));
#1509=CARTESIAN_POINT('Ctrl Pts',(-4.39999999999975,57.3481380604105,-1.01212142809958));
#1510=CARTESIAN_POINT('Ctrl Pts',(-4.39999999999975,57.1177078216763,-1.05623557244034));
#1511=CARTESIAN_POINT('Ctrl Pts',(-4.39999999999975,56.8898296122127,-1.10506245843468));
#1512=CARTESIAN_POINT('Ctrl Pts',(-4.39999999999975,56.6286479001628,-1.16102520146343));
#1513=CARTESIAN_POINT('Ctrl Pts',(-4.39999999999975,56.3708185230494,-1.22317852561245));
#1514=CARTESIAN_POINT('Ctrl Pts',(-4.39999999999975,56.1163514053789,-1.29157452059237));
#1515=CARTESIAN_POINT('Ctrl Pts',(-4.39999999999975,55.800461091178,-1.3764799203237));
#1516=CARTESIAN_POINT('Ctrl Pts',(-4.39999999999975,55.4897513777258,-1.47100381144672));
#1517=CARTESIAN_POINT('Ctrl Pts',(-4.39999999999975,55.1842193265399,-1.57516048750444));
#1518=CARTESIAN_POINT('Ctrl Pts',(-4.39999999999975,55.0184130212531,-1.6316842910172));
#1519=CARTESIAN_POINT('Ctrl Pts',(-4.39999999999975,54.854131271761,-1.69104377171606));
#1520=CARTESIAN_POINT('Ctrl Pts',(-4.39999999999975,54.6913734778376,-1.75323804567702));
#1521=CARTESIAN_POINT('',(-4.43026745622932,60.7671539928015,-0.704980580198202));
#1522=CARTESIAN_POINT('Ctrl Pts',(-4.43026745622932,60.7671539928015,-0.704980580198202));
#1523=CARTESIAN_POINT('Ctrl Pts',(-4.4201783041528,60.7671539928015,-0.704980580198202));
#1524=CARTESIAN_POINT('Ctrl Pts',(-4.41008915207627,60.7671539928015,-0.704980580198202));
#1525=CARTESIAN_POINT('Ctrl Pts',(-4.39999999999975,60.7671539928015,-0.704980580198202));
#1526=CARTESIAN_POINT('',(-4.0351885607644,68.3637928514581,-0.878907172739834));
#1527=CARTESIAN_POINT('Ctrl Pts',(-4.0351885607644,68.3637928514581,-0.878907172739834));
#1528=CARTESIAN_POINT('Ctrl Pts',(-4.11043527589199,66.7978052712665,-0.947919963008446));
#1529=CARTESIAN_POINT('Ctrl Pts',(-4.24217778208035,64.1954660323506,-0.791416718607343));
#1530=CARTESIAN_POINT('Ctrl Pts',(-4.37378228723235,61.7785899367129,-0.69220503840572));
#1531=CARTESIAN_POINT('Ctrl Pts',(-4.43026745622932,60.7671539928015,-0.704980580198202));
#1532=CARTESIAN_POINT('Ctrl Pts',(-4.03518856076441,68.3637928514581,-0.878907172739835));
#1533=CARTESIAN_POINT('Ctrl Pts',(-2.64012570717619,68.3637928514581,-0.878907172739835));
#1534=CARTESIAN_POINT('Ctrl Pts',(-1.24506285358797,68.3637928514581,-0.878907172739834));
#1535=CARTESIAN_POINT('Ctrl Pts',(1.54506285358847,68.3637928514581,-0.878907172739834));
#1536=CARTESIAN_POINT('Ctrl Pts',(2.94012570717669,68.3637928514581,-0.878907172739835));
#1537=CARTESIAN_POINT('Ctrl Pts',(4.33518856076491,68.3637928514581,-0.878907172739835));
#1538=CARTESIAN_POINT('Ctrl Pts',(4.70000000000025,60.7671539928016,-0.704980580198201));
#1539=CARTESIAN_POINT('Ctrl Pts',(4.78350222882298,60.7671539928016,-0.704980580198201));
#1540=CARTESIAN_POINT('Ctrl Pts',(4.86700445764572,60.7671539928016,-0.704980580198201));
#1541=CARTESIAN_POINT('Ctrl Pts',(4.95050668646845,60.7671539928016,-0.704980580198201));
#1542=CARTESIAN_POINT('Ctrl Pts',(4.70000000000025,59.8624108785046,-0.716408474903487));
#1543=CARTESIAN_POINT('Ctrl Pts',(4.78350222882298,59.8624108785046,-0.716408474903487));
#1544=CARTESIAN_POINT('Ctrl Pts',(4.86700445764572,59.8624108785046,-0.716408474903487));
#1545=CARTESIAN_POINT('Ctrl Pts',(4.95050668646845,59.8624108785046,-0.716408474903487));
#1546=CARTESIAN_POINT('Ctrl Pts',(4.70000000000025,58.0515706784524,-0.321764536287119));
#1547=CARTESIAN_POINT('Ctrl Pts',(4.78350222882298,58.0515706784524,-0.321764536287119));
#1548=CARTESIAN_POINT('Ctrl Pts',(4.86700445764572,58.0515706784524,-0.321764536287119));
#1549=CARTESIAN_POINT('Ctrl Pts',(4.95050668646845,58.0515706784524,-0.321764536287119));
#1550=CARTESIAN_POINT('Ctrl Pts',(4.70000000000025,55.4906957598093,1.68359889211015));
#1551=CARTESIAN_POINT('Ctrl Pts',(4.78350222882298,55.4906957598093,1.68359889211015));
#1552=CARTESIAN_POINT('Ctrl Pts',(4.86700445764572,55.4906957598093,1.68359889211015));
#1553=CARTESIAN_POINT('Ctrl Pts',(4.95050668646845,55.4906957598093,1.68359889211015));
#1554=CARTESIAN_POINT('Ctrl Pts',(4.70000000000025,54.6913734778369,3.9373179162797));
#1555=CARTESIAN_POINT('Ctrl Pts',(4.78350222882298,54.6913734778369,3.9373179162797));
#1556=CARTESIAN_POINT('Ctrl Pts',(4.86700445764572,54.6913734778369,3.9373179162797));
#1557=CARTESIAN_POINT('Ctrl Pts',(4.95050668646845,54.6913734778369,3.9373179162797));
#1558=CARTESIAN_POINT('Ctrl Pts',(4.70000000000025,54.6913734778368,5.29454084351079));
#1559=CARTESIAN_POINT('Ctrl Pts',(4.78350222882298,54.6913734778368,5.29454084351079));
#1560=CARTESIAN_POINT('Ctrl Pts',(4.86700445764572,54.6913734778368,5.29454084351079));
#1561=CARTESIAN_POINT('Ctrl Pts',(4.95050668646845,54.6913734778368,5.29454084351079));
#1562=CARTESIAN_POINT('',(4.70000000000025,54.6913734778368,5.29454084351079));
#1563=CARTESIAN_POINT('Ctrl Pts',(4.95050668646845,54.6913734778368,5.29454084351079));
#1564=CARTESIAN_POINT('Ctrl Pts',(4.86700445764572,54.6913734778368,5.29454084351079));
#1565=CARTESIAN_POINT('Ctrl Pts',(4.78350222882298,54.6913734778368,5.29454084351079));
#1566=CARTESIAN_POINT('Ctrl Pts',(4.70000000000025,54.6913734778368,5.29454084351079));
#1567=CARTESIAN_POINT('Ctrl Pts',(4.70000000000025,60.7671539928016,-0.704980580198201));
#1568=CARTESIAN_POINT('Ctrl Pts',(4.70000000000025,59.8624108785046,-0.716408474903487));
#1569=CARTESIAN_POINT('Ctrl Pts',(4.70000000000025,58.9569907784785,-0.519086505595303));
#1570=CARTESIAN_POINT('Ctrl Pts',(4.70000000000025,58.1384414543736,-0.133945031170172));
#1571=CARTESIAN_POINT('Ctrl Pts',(4.70000000000025,57.3198921302687,0.251196443254959));
#1572=CARTESIAN_POINT('Ctrl Pts',(4.70000000000025,56.5882135820849,0.824157422797037));
#1573=CARTESIAN_POINT('Ctrl Pts',(4.70000000000025,56.0213148880591,1.52852905438941));
#1574=CARTESIAN_POINT('Ctrl Pts',(4.70000000000025,55.1709668470204,2.58508650177797));
#1575=CARTESIAN_POINT('Ctrl Pts',(4.70000000000025,54.6913734778369,3.9373179162797));
#1576=CARTESIAN_POINT('Ctrl Pts',(4.70000000000025,54.6913734778368,5.29454084351079));
#1577=CARTESIAN_POINT('Origin',(6.90000000000025,54.6913734778364,8.16167422005636));
#1578=CARTESIAN_POINT('',(4.70000000000025,54.6913734778368,5.46148835599385));
#1579=CARTESIAN_POINT('Ctrl Pts',(4.70000000000025,54.6913734778368,5.46148835599385));
#1580=CARTESIAN_POINT('Ctrl Pts',(4.78350222882298,54.6913734778368,5.46148835599385));
#1581=CARTESIAN_POINT('Ctrl Pts',(4.86700445764572,54.6913734778368,5.46148835599385));
#1582=CARTESIAN_POINT('Ctrl Pts',(4.95050668646845,54.6913734778368,5.46148835599385));
#1583=CARTESIAN_POINT('',(4.70000000000025,54.6913734778376,-1.75323804567702));
#1584=CARTESIAN_POINT('Ctrl Pts',(4.95050668646845,56.9203204099805,8.16167422005568));
#1585=CARTESIAN_POINT('Ctrl Pts',(4.86700445764572,56.9203204099805,8.16167422005568));
#1586=CARTESIAN_POINT('Ctrl Pts',(4.78350222882298,56.9203204099805,8.16167422005568));
#1587=CARTESIAN_POINT('Ctrl Pts',(4.70000000000025,56.9203204099805,8.16167422005568));
#1588=CARTESIAN_POINT('Ctrl Pts',(4.95050668646845,56.2104697969985,8.02469482003113));
#1589=CARTESIAN_POINT('Ctrl Pts',(4.86700445764572,56.2104697969985,8.02469482003113));
#1590=CARTESIAN_POINT('Ctrl Pts',(4.78350222882298,56.2104697969985,8.02469482003113));
#1591=CARTESIAN_POINT('Ctrl Pts',(4.70000000000025,56.2104697969985,8.02469482003113));
#1592=CARTESIAN_POINT('Ctrl Pts',(4.95050668646846,55.0755990223612,7.27057948382172));
#1593=CARTESIAN_POINT('Ctrl Pts',(4.86700445764572,55.0755990223612,7.27057948382172));
#1594=CARTESIAN_POINT('Ctrl Pts',(4.78350222882298,55.0755990223612,7.27057948382172));
#1595=CARTESIAN_POINT('Ctrl Pts',(4.70000000000025,55.0755990223612,7.27057948382172));
#1596=CARTESIAN_POINT('Ctrl Pts',(4.95050668646845,54.6913734778367,6.00369802709897));
#1597=CARTESIAN_POINT('Ctrl Pts',(4.86700445764572,54.6913734778367,6.00369802709897));
#1598=CARTESIAN_POINT('Ctrl Pts',(4.78350222882298,54.6913734778367,6.00369802709897));
#1599=CARTESIAN_POINT('Ctrl Pts',(4.70000000000025,54.6913734778367,6.00369802709897));
#1600=CARTESIAN_POINT('Ctrl Pts',(4.95050668646845,54.6913734778368,5.46148835599385));
#1601=CARTESIAN_POINT('Ctrl Pts',(4.86700445764572,54.6913734778368,5.46148835599385));
#1602=CARTESIAN_POINT('Ctrl Pts',(4.78350222882298,54.6913734778368,5.46148835599385));
#1603=CARTESIAN_POINT('Ctrl Pts',(4.70000000000025,54.6913734778368,5.46148835599385));
#1604=CARTESIAN_POINT('',(4.70000000000025,56.9203204099805,8.16167422005568));
#1605=CARTESIAN_POINT('Ctrl Pts',(4.91227659811643,56.9203204099805,8.16167422005568));
#1606=CARTESIAN_POINT('Ctrl Pts',(4.8415177320777,56.9203204099805,8.16167422005568));
#1607=CARTESIAN_POINT('Ctrl Pts',(4.77075886603897,56.9203204099805,8.16167422005568));
#1608=CARTESIAN_POINT('Ctrl Pts',(4.70000000000025,56.9203204099805,8.16167422005568));
#1609=CARTESIAN_POINT('Ctrl Pts',(4.70000000000025,54.6913734778368,5.46148835599385));
#1610=CARTESIAN_POINT('Ctrl Pts',(4.70000000000025,54.6913734778367,6.00369802709897));
#1611=CARTESIAN_POINT('Ctrl Pts',(4.70000000000025,54.8560415683472,6.54664722283729));
#1612=CARTESIAN_POINT('Ctrl Pts',(4.70000000000025,55.1585832725519,6.99541488623643));
#1613=CARTESIAN_POINT('Ctrl Pts',(4.70000000000025,55.5619722114914,7.59377177076861));
#1614=CARTESIAN_POINT('Ctrl Pts',(4.70000000000025,56.2104697969985,8.02469482003113));
#1615=CARTESIAN_POINT('Ctrl Pts',(4.70000000000025,56.9203204099805,8.16167422005568));
#1616=CARTESIAN_POINT('Ctrl Pts',(-4.65050668646796,54.6913734778368,5.46148835599385));
#1617=CARTESIAN_POINT('Ctrl Pts',(-1.46291225827317,54.6913734778368,5.46148835599385));
#1618=CARTESIAN_POINT('Ctrl Pts',(1.72468216992163,54.6913734778368,5.46148835599385));
#1619=CARTESIAN_POINT('Ctrl Pts',(4.91227659811643,54.6913734778368,5.46148835599385));
#1620=CARTESIAN_POINT('Ctrl Pts',(-4.65050668646796,54.6913734778367,6.28023026371639));
#1621=CARTESIAN_POINT('Ctrl Pts',(-1.46291225827317,54.6913734778367,6.28023026371639));
#1622=CARTESIAN_POINT('Ctrl Pts',(1.72468216992163,54.6913734778367,6.28023026371639));
#1623=CARTESIAN_POINT('Ctrl Pts',(4.91227659811643,54.6913734778367,6.28023026371639));
#1624=CARTESIAN_POINT('Ctrl Pts',(-4.65050668646796,55.3744097287159,7.69822857306333));
#1625=CARTESIAN_POINT('Ctrl Pts',(-1.46291225827317,55.3744097287159,7.69822857306333));
#1626=CARTESIAN_POINT('Ctrl Pts',(1.72468216992165,55.3744097287159,7.69822857306333));
#1627=CARTESIAN_POINT('Ctrl Pts',(4.91227659811643,55.3744097287159,7.69822857306333));
#1628=CARTESIAN_POINT('Ctrl Pts',(-4.65050668646796,56.8060407870361,8.20665095085023));
#1629=CARTESIAN_POINT('Ctrl Pts',(-1.46291225827317,56.8060407870361,8.20665095085023));
#1630=CARTESIAN_POINT('Ctrl Pts',(1.72468216992163,56.8060407870361,8.20665095085023));
#1631=CARTESIAN_POINT('Ctrl Pts',(4.91227659811643,56.8060407870361,8.20665095085023));
#1632=CARTESIAN_POINT('Ctrl Pts',(-4.65050668646796,57.4200788075115,8.21140590694288));
#1633=CARTESIAN_POINT('Ctrl Pts',(-1.46291225827317,57.4200788075115,8.21140590694288));
#1634=CARTESIAN_POINT('Ctrl Pts',(1.72468216992163,57.4200788075115,8.21140590694288));
#1635=CARTESIAN_POINT('Ctrl Pts',(4.91227659811643,57.4200788075115,8.21140590694288));
#1636=CARTESIAN_POINT('',(-4.60370492356742,57.4200788075115,8.21140590694287));
#1637=CARTESIAN_POINT('Ctrl Pts',(4.9037049235661,57.4200788075115,8.21140590694288));
#1638=CARTESIAN_POINT('Ctrl Pts',(1.73456830785493,57.4200788075115,8.21140590694288));
#1639=CARTESIAN_POINT('Ctrl Pts',(-1.43456830785625,57.4200788075116,8.21140590694288));
#1640=CARTESIAN_POINT('Ctrl Pts',(-4.60370492356742,57.4200788075116,8.21140590694288));
#1641=CARTESIAN_POINT('',(-4.65050668646796,54.6913734778368,5.46148835599385));
#1642=CARTESIAN_POINT('Ctrl Pts',(-4.65050668646796,54.6913734778368,5.46148835599386));
#1643=CARTESIAN_POINT('Ctrl Pts',(-4.65050668646796,54.6913734778367,6.07593439557562));
#1644=CARTESIAN_POINT('Ctrl Pts',(-4.6419443167692,55.1905893702033,7.51131205811983));
#1645=CARTESIAN_POINT('Ctrl Pts',(-4.61773692045985,56.601964652475,8.20507063655854));
#1646=CARTESIAN_POINT('Ctrl Pts',(-4.60370492356561,57.4200788075115,8.21140590694287));
#1647=CARTESIAN_POINT('',(-4.39999999999975,54.6913734778368,5.46148835599385));
#1648=CARTESIAN_POINT('Ctrl Pts',(-4.65050668646796,54.6913734778368,5.46148835599385));
#1649=CARTESIAN_POINT('Ctrl Pts',(-4.56700445764522,54.6913734778368,5.46148835599385));
#1650=CARTESIAN_POINT('Ctrl Pts',(-4.48350222882249,54.6913734778368,5.46148835599385));
#1651=CARTESIAN_POINT('Ctrl Pts',(-4.39999999999975,54.6913734778368,5.46148835599385));
#1652=CARTESIAN_POINT('',(-4.39999999999975,56.9203204099469,8.16167422005244));
#1653=CARTESIAN_POINT('Ctrl Pts',(-4.39999999999975,56.9200623291935,8.16079076125314));
#1654=CARTESIAN_POINT('Ctrl Pts',(-4.39999999999975,56.4812771899782,8.07522460940685));
#1655=CARTESIAN_POINT('Ctrl Pts',(-4.39999999999975,56.0625165653949,7.88365833620822));
#1656=CARTESIAN_POINT('Ctrl Pts',(-4.39999999999975,55.7164254567814,7.60379537429737));
#1657=CARTESIAN_POINT('Ctrl Pts',(-4.39999999999975,55.0816799069105,7.09051501191464));
#1658=CARTESIAN_POINT('Ctrl Pts',(-4.39999999999975,54.6913734778367,6.28023026371639));
#1659=CARTESIAN_POINT('Ctrl Pts',(-4.39999999999975,54.6913734778368,5.46148835599385));
#1660=CARTESIAN_POINT('Ctrl Pts',(4.70000000000025,56.9203204099805,8.16167422005568));
#1661=CARTESIAN_POINT('Ctrl Pts',(2.40000000000025,56.9203204099805,8.16167422005568));
#1662=CARTESIAN_POINT('Ctrl Pts',(0.100000000000262,56.9203204099805,8.16167422005568));
#1663=CARTESIAN_POINT('Ctrl Pts',(-2.93333333333307,56.9203204099805,8.16167422005568));
#1664=CARTESIAN_POINT('Ctrl Pts',(-3.66666666666641,56.9203204099805,8.16167422005568));
#1665=CARTESIAN_POINT('Ctrl Pts',(-4.39999999999975,56.9203204099805,8.16167422005568));
#1666=CARTESIAN_POINT('Ctrl Pts',(-6.59999999999975,54.6913734778376,-1.75323804567702));
#1667=CARTESIAN_POINT('Ctrl Pts',(6.90000000000025,54.6913734778376,-1.75323804567702));
#1668=CARTESIAN_POINT('Ctrl Pts',(-6.59999999999975,54.9574815490637,-1.65155076001101));
#1669=CARTESIAN_POINT('Ctrl Pts',(6.90000000000025,54.9574815490637,-1.65155076001101));
#1670=CARTESIAN_POINT('Ctrl Pts',(-6.59999999999975,55.4964878318828,-1.46080658788314));
#1671=CARTESIAN_POINT('Ctrl Pts',(6.90000000000025,55.4964878318828,-1.46080658788314));
#1672=CARTESIAN_POINT('Ctrl Pts',(-6.59999999999975,56.3253677042092,-1.21258300581894));
#1673=CARTESIAN_POINT('Ctrl Pts',(6.90000000000025,56.3253677042092,-1.21258300581894));
#1674=CARTESIAN_POINT('Ctrl Pts',(-6.59999999999975,57.4713878382381,-0.957588548157026));
#1675=CARTESIAN_POINT('Ctrl Pts',(6.90000000000025,57.4713878382381,-0.957588548157026));
#1676=CARTESIAN_POINT('Ctrl Pts',(-6.59999999999975,58.9715677522105,-0.763269018155113));
#1677=CARTESIAN_POINT('Ctrl Pts',(6.90000000000025,58.9715677522105,-0.763269018155113));
#1678=CARTESIAN_POINT('Ctrl Pts',(-6.59999999999975,60.5370338710457,-0.68450791787514));
#1679=CARTESIAN_POINT('Ctrl Pts',(6.90000000000025,60.5370338710457,-0.68450791787514));
#1680=CARTESIAN_POINT('Ctrl Pts',(-6.59999999999975,62.1621994690531,-0.702367879307425));
#1681=CARTESIAN_POINT('Ctrl Pts',(6.90000000000025,62.1621994690531,-0.702367879307425));
#1682=CARTESIAN_POINT('Ctrl Pts',(-6.59999999999975,63.8368941214627,-0.782701492596349));
#1683=CARTESIAN_POINT('Ctrl Pts',(6.90000000000025,63.8368941214627,-0.782701492596349));
#1684=CARTESIAN_POINT('Ctrl Pts',(-6.59999999999975,65.5450992234553,-0.876030708456547));
#1685=CARTESIAN_POINT('Ctrl Pts',(6.90000000000025,65.5450992234553,-0.876030708456547));
#1686=CARTESIAN_POINT('Ctrl Pts',(-6.59999999999975,67.2639897742831,-0.926787239747908));
#1687=CARTESIAN_POINT('Ctrl Pts',(6.90000000000025,67.2639897742831,-0.926787239747908));
#1688=CARTESIAN_POINT('Ctrl Pts',(-6.59999999999975,68.9627424008819,-0.880578489360335));
#1689=CARTESIAN_POINT('Ctrl Pts',(6.90000000000025,68.9627424008819,-0.880578489360335));
#1690=CARTESIAN_POINT('Ctrl Pts',(-6.59999999999975,70.6015368687834,-0.69190938573996));
#1691=CARTESIAN_POINT('Ctrl Pts',(6.90000000000025,70.6015368687834,-0.69190938573996));
#1692=CARTESIAN_POINT('Ctrl Pts',(-6.59999999999975,72.1299320177243,-0.332618675598205));
#1693=CARTESIAN_POINT('Ctrl Pts',(6.90000000000025,72.1299320177243,-0.332618675598205));
#1694=CARTESIAN_POINT('Ctrl Pts',(-6.59999999999975,73.4868082705219,0.202226376521881));
#1695=CARTESIAN_POINT('Ctrl Pts',(6.90000000000025,73.4868082705219,0.202226376521881));
#1696=CARTESIAN_POINT('Ctrl Pts',(-6.59999999999975,74.6064153967275,0.899154977091545));
#1697=CARTESIAN_POINT('Ctrl Pts',(6.90000000000025,74.6064153967275,0.899154977091545));
#1698=CARTESIAN_POINT('Ctrl Pts',(-6.59999999999975,75.4234818123729,1.72920318979409));
#1699=CARTESIAN_POINT('Ctrl Pts',(6.90000000000025,75.4234818123729,1.72920318979409));
#1700=CARTESIAN_POINT('Ctrl Pts',(-6.59999999999975,75.8787961744701,2.65133807964241));
#1701=CARTESIAN_POINT('Ctrl Pts',(6.90000000000025,75.8787961744701,2.65133807964241));
#1702=CARTESIAN_POINT('Ctrl Pts',(-6.59999999999975,75.9247197242481,3.61542642945368));
#1703=CARTESIAN_POINT('Ctrl Pts',(6.90000000000025,75.9247197242481,3.61542642945368));
#1704=CARTESIAN_POINT('Ctrl Pts',(-6.59999999999975,75.5246190117038,4.5692334104921));
#1705=CARTESIAN_POINT('Ctrl Pts',(6.90000000000025,75.5246190117038,4.5692334104921));
#1706=CARTESIAN_POINT('Ctrl Pts',(-6.59999999999975,74.6524368354385,5.46500436675324));
#1707=CARTESIAN_POINT('Ctrl Pts',(6.90000000000025,74.6524368354385,5.46500436675324));
#1708=CARTESIAN_POINT('Ctrl Pts',(-6.59999999999975,73.2927170018045,6.2669266315118));
#1709=CARTESIAN_POINT('Ctrl Pts',(6.90000000000025,73.2927170018045,6.2669266315118));
#1710=CARTESIAN_POINT('Ctrl Pts',(-6.59999999999975,71.4383546413782,6.94988552688526));
#1711=CARTESIAN_POINT('Ctrl Pts',(6.90000000000025,71.4383546413782,6.94988552688526));
#1712=CARTESIAN_POINT('Ctrl Pts',(-6.59999999999975,69.0882603195343,7.49726263524621));
#1713=CARTESIAN_POINT('Ctrl Pts',(6.90000000000025,69.0882603195343,7.49726263524621));
#1714=CARTESIAN_POINT('Ctrl Pts',(-6.59999999999975,66.2453384583553,7.89921823896131));
#1715=CARTESIAN_POINT('Ctrl Pts',(6.90000000000025,66.2453384583553,7.89921823896131));
#1716=CARTESIAN_POINT('Ctrl Pts',(-6.59999999999975,62.9146093602344,8.15090951574597));
#1717=CARTESIAN_POINT('Ctrl Pts',(6.90000000000025,62.9146093602344,8.15090951574597));
#1718=CARTESIAN_POINT('Ctrl Pts',(-6.59999999999975,59.8641423040556,8.23087244046121));
#1719=CARTESIAN_POINT('Ctrl Pts',(6.90000000000025,59.8641423040556,8.23087244046121));
#1720=CARTESIAN_POINT('Ctrl Pts',(-6.59999999999975,57.3611905195075,8.22270353192178));
#1721=CARTESIAN_POINT('Ctrl Pts',(6.90000000000025,57.3611905195075,8.22270353192178));
#1722=CARTESIAN_POINT('Ctrl Pts',(-6.59999999999975,55.5972044326031,8.18705165431049));
#1723=CARTESIAN_POINT('Ctrl Pts',(6.90000000000025,55.5972044326031,8.18705165431049));
#1724=CARTESIAN_POINT('Ctrl Pts',(-6.59999999999975,54.6913734778364,8.16167422005636));
#1725=CARTESIAN_POINT('Ctrl Pts',(6.90000000000025,54.6913734778364,8.16167422005636));
#1726=CARTESIAN_POINT('',(-4.5107051747601,59.2089452318853,8.21140590694288));
#1727=CARTESIAN_POINT('Ctrl Pts',(4.8107051747606,59.2089452318853,8.21140590694288));
#1728=CARTESIAN_POINT('Ctrl Pts',(3.25713678317381,59.2089452318853,8.21140590694288));
#1729=CARTESIAN_POINT('Ctrl Pts',(1.70356839158703,59.2089452318853,8.21140590694288));
#1730=CARTESIAN_POINT('Ctrl Pts',(-1.40356839158654,59.2089452318853,8.21140590694288));
#1731=CARTESIAN_POINT('Ctrl Pts',(-2.95713678317332,59.2089452318853,8.21140590694288));
#1732=CARTESIAN_POINT('Ctrl Pts',(-4.5107051747601,59.2089452318853,8.21140590694288));
#1733=CARTESIAN_POINT('',(-4.51149386398141,59.2089658700858,8.21140573882577));
#1734=CARTESIAN_POINT('Ctrl Pts',(-4.51149386399452,59.208965869835,8.21140573882678));
#1735=CARTESIAN_POINT('Ctrl Pts',(-4.51123252618346,59.2089521741551,8.21140585039272));
#1736=CARTESIAN_POINT('Ctrl Pts',(-4.510969639128,59.2089452318853,8.21140590694288));
#1737=CARTESIAN_POINT('Ctrl Pts',(-4.5107051747601,59.2089452318853,8.21140590694288));
#1738=CARTESIAN_POINT('',(-4.51149492640341,59.2089452318853,8.21140590694288));
#1739=CARTESIAN_POINT('Ctrl Pts',(-4.51149386398141,59.2089658700935,8.21140573976842));
#1740=CARTESIAN_POINT('Ctrl Pts',(-4.5114964344137,59.2089159378652,8.21140614653205));
#1741=CARTESIAN_POINT('Ctrl Pts',(-4.51149235597103,59.2089951641214,8.21140550113787));
#1742=CARTESIAN_POINT('Ctrl Pts',(-4.51149492640341,59.208945231893,8.21140590789165));
#1743=CARTESIAN_POINT('Ctrl Pts',(-4.60370492356561,57.4200788075115,8.21140590694287));
#1744=CARTESIAN_POINT('Ctrl Pts',(-4.57296885466752,58.0156310365858,8.2160177137133));
#1745=CARTESIAN_POINT('Ctrl Pts',(-4.54223089598435,58.6118800858388,8.21626967051444));
#1746=CARTESIAN_POINT('Ctrl Pts',(-4.51149492639447,59.2089452317419,8.21140590789288));
#1747=CARTESIAN_POINT('Origin',(6.52760226275774,61.7971440442498,3.23881719739209));
#1748=CARTESIAN_POINT('Ctrl Pts',(-4.0351885607644,68.3637928514581,-0.878907172739834));
#1749=CARTESIAN_POINT('Ctrl Pts',(-4.11043527589199,66.7978052712665,-0.947919963008446));
#1750=CARTESIAN_POINT('Ctrl Pts',(-4.24217778208035,64.1954660323506,-0.791416718607343));
#1751=CARTESIAN_POINT('Ctrl Pts',(-4.37378228723235,61.7785899367129,-0.69220503840572));
#1752=CARTESIAN_POINT('Ctrl Pts',(-4.43026745622932,60.7671539928015,-0.704980580198202));
#1753=CARTESIAN_POINT('Ctrl Pts',(-4.58713930945503,68.3926632937697,-0.877634857553291));
#1754=CARTESIAN_POINT('Ctrl Pts',(-4.66370613726385,66.826506196403,-0.948755994242546));
#1755=CARTESIAN_POINT('Ctrl Pts',(-4.79634409335235,64.2237992097508,-0.793627508521506));
#1756=CARTESIAN_POINT('Ctrl Pts',(-4.92698460812445,61.8073886571165,-0.692912412201548));
#1757=CARTESIAN_POINT('Ctrl Pts',(-4.98279509712765,60.7961061203003,-0.704614883174017));
#1758=CARTESIAN_POINT('Ctrl Pts',(-5.54291430564585,68.4222777998928,-0.413018957744474));
#1759=CARTESIAN_POINT('Ctrl Pts',(-5.62158246595916,66.8895519646952,-0.483807888685754));
#1760=CARTESIAN_POINT('Ctrl Pts',(-5.75568791554002,64.3090544488699,-0.332207001717142));
#1761=CARTESIAN_POINT('Ctrl Pts',(-5.88478982897809,61.8686668651126,-0.228792779894216));
#1762=CARTESIAN_POINT('Ctrl Pts',(-5.93952659219934,60.8403793252057,-0.240128716075502));
#1763=CARTESIAN_POINT('Ctrl Pts',(-5.88169934650242,68.3973648699922,0.555169745162347));
#1764=CARTESIAN_POINT('Ctrl Pts',(-5.95848190515281,66.9325941309865,0.48965354325492));
#1765=CARTESIAN_POINT('Ctrl Pts',(-6.09127352860642,64.3988401242628,0.637288951921297));
#1766=CARTESIAN_POINT('Ctrl Pts',(-6.22175753105273,61.9088359856918,0.742876447422702));
#1767=CARTESIAN_POINT('Ctrl Pts',(-6.27745817678994,60.8458365339006,0.729940532471864));
#1768=CARTESIAN_POINT('Ctrl Pts',(-5.88265320006037,68.379164259873,0.969298951986967));
#1769=CARTESIAN_POINT('Ctrl Pts',(-5.95789991518795,66.943371403221,0.90602381970707));
#1770=CARTESIAN_POINT('Ctrl Pts',(-6.08964242137631,64.429574635057,1.0519628284811));
#1771=CARTESIAN_POINT('Ctrl Pts',(-6.22124692652832,61.9184110835307,1.15848566669891));
#1772=CARTESIAN_POINT('Ctrl Pts',(-6.27773209552528,60.8406098530702,1.14487185877897));
#1773=CARTESIAN_POINT('',(-6.27773209552528,60.8406098530702,1.14487185877897));
#1774=CARTESIAN_POINT('Origin',(-4.43026745622932,60.7437883340207,1.14487185877896));
#1775=CARTESIAN_POINT('',(-5.88283491001063,68.3756970274744,0.969146447057725));
#1776=CARTESIAN_POINT('Ctrl Pts',(-6.27773209552528,60.8406098530702,1.14487185877897));
#1777=CARTESIAN_POINT('Ctrl Pts',(-6.22124692652832,61.9184110835307,1.15848566669891));
#1778=CARTESIAN_POINT('Ctrl Pts',(-6.08970295581026,64.4284195692485,1.05201182604169));
#1779=CARTESIAN_POINT('Ctrl Pts',(-5.95802111097998,66.9410588497473,0.906158067186243));
#1780=CARTESIAN_POINT('Ctrl Pts',(-5.88283491002318,68.375697027235,0.969146436744328));
#1781=CARTESIAN_POINT('',(-4.03553625944206,68.3638019321469,-0.878906739847839));
#1782=CARTESIAN_POINT('Ctrl Pts',(-5.88283491002317,68.3756970272351,0.96914643674252));
#1783=CARTESIAN_POINT('Ctrl Pts',(-5.88282411939123,68.3759029333227,0.964662258861211));
#1784=CARTESIAN_POINT('Ctrl Pts',(-5.88279641474419,68.3761079528905,0.960178000680453));
#1785=CARTESIAN_POINT('Ctrl Pts',(-5.88275183518099,68.3763120836854,0.955693751228437));
#1786=CARTESIAN_POINT('Ctrl Pts',(-5.88205974779933,68.3794811669419,0.886076818284712));
#1787=CARTESIAN_POINT('Ctrl Pts',(-5.87730694632907,68.3824273417376,0.816657512477502));
#1788=CARTESIAN_POINT('Ctrl Pts',(-5.86867885657225,68.3851453783028,0.747764176734089));
#1789=CARTESIAN_POINT('Ctrl Pts',(-5.85992288551111,68.3879037002696,0.677849737840171));
#1790=CARTESIAN_POINT('Ctrl Pts',(-5.84717568748381,68.3904271026373,0.60847600291396));
#1791=CARTESIAN_POINT('Ctrl Pts',(-5.83057699203666,68.3927072664809,0.539985606155599));
#1792=CARTESIAN_POINT('Ctrl Pts',(-5.81401595547227,68.3949822571214,0.471650599429524));
#1793=CARTESIAN_POINT('Ctrl Pts',(-5.79362053982361,68.3970151369164,0.404193944163509));
#1794=CARTESIAN_POINT('Ctrl Pts',(-5.76948047474729,68.3987944097831,0.337970149338832));
#1795=CARTESIAN_POINT('Ctrl Pts',(-5.75852893042736,68.3996016066815,0.307926617071476));
#1796=CARTESIAN_POINT('Ctrl Pts',(-5.74680604855444,68.4003565614339,0.278137107770143));
#1797=CARTESIAN_POINT('Ctrl Pts',(-5.73431714602776,68.4010579583307,0.248636529732692));
#1798=CARTESIAN_POINT('Ctrl Pts',(-5.70668535783079,68.4026098040955,0.183366285027264));
#1799=CARTESIAN_POINT('Ctrl Pts',(-5.67546089939975,68.4038910858695,0.119872948047648));
#1800=CARTESIAN_POINT('Ctrl Pts',(-5.64078822970449,68.4048940983296,0.0584940708651666));
#1801=CARTESIAN_POINT('Ctrl Pts',(-5.60643029407647,68.4058880061492,-0.00232765211409456));
#1802=CARTESIAN_POINT('Ctrl Pts',(-5.56868605343381,68.4066086928448,-0.061074062293123));
#1803=CARTESIAN_POINT('Ctrl Pts',(-5.52764971989874,68.4070453523506,-0.117396940408857));
#1804=CARTESIAN_POINT('Ctrl Pts',(-5.51161901507711,68.4072159319088,-0.139399282138695));
#1805=CARTESIAN_POINT('Ctrl Pts',(-5.49508545094067,68.407343130109,-0.161031491927392));
#1806=CARTESIAN_POINT('Ctrl Pts',(-5.47805289738437,68.4074261536907,-0.182271508735884));
#1807=CARTESIAN_POINT('Ctrl Pts',(-5.43303017109193,68.4076456127392,-0.238415965294039));
#1808=CARTESIAN_POINT('Ctrl Pts',(-5.38452329645416,68.4075566803065,-0.291823298471736));
#1809=CARTESIAN_POINT('Ctrl Pts',(-5.33284940717312,68.4071681613092,-0.342326327540941));
#1810=CARTESIAN_POINT('Ctrl Pts',(-5.2828670959985,68.406792360732,-0.391176107368218));
#1811=CARTESIAN_POINT('Ctrl Pts',(-5.23019678742918,68.4061383751659,-0.437040012441745));
#1812=CARTESIAN_POINT('Ctrl Pts',(-5.17518175254499,68.4052197451483,-0.479823404380109));
#1813=CARTESIAN_POINT('Ctrl Pts',(-5.11939034846644,68.4042881514737,-0.523210553229667));
#1814=CARTESIAN_POINT('Ctrl Pts',(-5.06118676232428,68.4030843718167,-0.56343015666893));
#1815=CARTESIAN_POINT('Ctrl Pts',(-5.00089083079971,68.4016188818287,-0.600345516659314));
#1816=CARTESIAN_POINT('Ctrl Pts',(-4.94070511303552,68.4001560705813,-0.637193399781232));
#1817=CARTESIAN_POINT('Ctrl Pts',(-4.87843379112327,68.3984324774191,-0.670749559022383));
#1818=CARTESIAN_POINT('Ctrl Pts',(-4.81437022124472,68.3964552812276,-0.700833256045004));
#1819=CARTESIAN_POINT('Ctrl Pts',(-4.7884125116539,68.3956541475312,-0.713022771431236));
#1820=CARTESIAN_POINT('Ctrl Pts',(-4.76216034965849,68.3948113434242,-0.724641640004239));
#1821=CARTESIAN_POINT('Ctrl Pts',(-4.73563260771515,68.3939272101007,-0.735675473876502));
#1822=CARTESIAN_POINT('Ctrl Pts',(-4.66991395285869,68.3917368973005,-0.763010206004978));
#1823=CARTESIAN_POINT('Ctrl Pts',(-4.60287217811767,68.3893053912357,-0.786605135763659));
#1824=CARTESIAN_POINT('Ctrl Pts',(-4.53482819917622,68.3866436816582,-0.806331238682896));
#1825=CARTESIAN_POINT('Ctrl Pts',(-4.4672425708668,68.3839999016063,-0.825924464720429));
#1826=CARTESIAN_POINT('Ctrl Pts',(-4.39866727337241,68.3811289774517,-0.841701193729682));
#1827=CARTESIAN_POINT('Ctrl Pts',(-4.32939719650329,68.3780386250452,-0.853488023755779));
#1828=CARTESIAN_POINT('Ctrl Pts',(-4.26210788050407,68.3750366405084,-0.864937812266246));
#1829=CARTESIAN_POINT('Ctrl Pts',(-4.19416212721486,68.3718275619016,-0.872622796964748));
#1830=CARTESIAN_POINT('Ctrl Pts',(-4.12582451463782,68.3684160752609,-0.876335749817064));
#1831=CARTESIAN_POINT('Ctrl Pts',(-4.09579652904505,68.3669170461343,-0.877967245132039));
#1832=CARTESIAN_POINT('Ctrl Pts',(-4.06569288049421,68.3653789080053,-0.878831174345076));
#1833=CARTESIAN_POINT('Ctrl Pts',(-4.03553625867797,68.3638019320078,-0.878906737636149));
#1834=CARTESIAN_POINT('Ctrl Pts',(-4.03553625944206,68.3637928514581,-0.878907172739834));
#1835=CARTESIAN_POINT('Ctrl Pts',(-4.03542035988284,68.3637928514581,-0.878907172739834));
#1836=CARTESIAN_POINT('Ctrl Pts',(-4.03530446032362,68.3637928514581,-0.878907172739835));
#1837=CARTESIAN_POINT('Ctrl Pts',(-4.03518856076441,68.3637928514581,-0.878907172739835));
#1838=CARTESIAN_POINT('Ctrl Pts',(-5.88300089873803,68.3725297738784,0.968994638477489));
#1839=CARTESIAN_POINT('Ctrl Pts',(-5.81992021188876,69.576180982005,1.02637543940969));
#1840=CARTESIAN_POINT('Ctrl Pts',(-5.67466788736071,72.347760440535,2.00812704904536));
#1841=CARTESIAN_POINT('Ctrl Pts',(-5.59234833160759,73.9185111359328,4.59827689634895));
#1842=CARTESIAN_POINT('Ctrl Pts',(-5.57969236011048,74.160001457985,6.18889060113153));
#1843=CARTESIAN_POINT('Ctrl Pts',(-5.88162552206442,68.3987735241847,0.416979313620273));
#1844=CARTESIAN_POINT('Ctrl Pts',(-5.81272581124134,69.7105852416287,0.483210279240842));
#1845=CARTESIAN_POINT('Ctrl Pts',(-5.65471946116015,72.7246927174056,1.56067915966602));
#1846=CARTESIAN_POINT('Ctrl Pts',(-5.5657489427598,74.4265860727352,4.3785512137081));
#1847=CARTESIAN_POINT('Ctrl Pts',(-5.55199635451479,74.6884727264604,6.10843661265396));
#1848=CARTESIAN_POINT('Ctrl Pts',(-5.41709638304022,68.4199966256293,-0.538880973340814));
#1849=CARTESIAN_POINT('Ctrl Pts',(-5.34504533440872,69.9179828179473,-0.457909881839336));
#1850=CARTESIAN_POINT('Ctrl Pts',(-5.17961361604905,73.3528398968291,0.785197307008829));
#1851=CARTESIAN_POINT('Ctrl Pts',(-5.08634879129867,75.2849391458168,3.99930498177648));
#1852=CARTESIAN_POINT('Ctrl Pts',(-5.07202332287244,75.5820899913636,5.96894677584846));
#1853=CARTESIAN_POINT('Ctrl Pts',(-4.44944990426036,68.3854450399523,-0.877874963489248));
#1854=CARTESIAN_POINT('Ctrl Pts',(-4.38370515431927,69.9509011130595,-0.798958541018405));
#1855=CARTESIAN_POINT('Ctrl Pts',(-4.23243264661238,73.5484273797688,0.486925706400512));
#1856=CARTESIAN_POINT('Ctrl Pts',(-4.14682511086385,75.5801524880053,3.85017069029384));
#1857=CARTESIAN_POINT('Ctrl Pts',(-4.13367327956092,75.8926944018506,5.91432402850221));
#1858=CARTESIAN_POINT('Ctrl Pts',(-4.03553625944206,68.3638019321469,-0.87890673984784));
#1859=CARTESIAN_POINT('Ctrl Pts',(-3.97245557259282,69.9295270809291,-0.804265047578327));
#1860=CARTESIAN_POINT('Ctrl Pts',(-3.82720324806474,73.5348336936514,0.472810216988348));
#1861=CARTESIAN_POINT('Ctrl Pts',(-3.74488369231163,75.5780866307543,3.84211083136705));
#1862=CARTESIAN_POINT('Ctrl Pts',(-3.73222772081452,75.8922203830173,5.91120182945823));
#1863=CARTESIAN_POINT('',(-5.57969236011048,74.160001457985,6.18889060113153));
#1864=CARTESIAN_POINT('Ctrl Pts',(-5.88283491006597,68.3756970264184,0.96914646903003));
#1865=CARTESIAN_POINT('Ctrl Pts',(-5.81981101588496,69.5782645658792,1.02711377593845));
#1866=CARTESIAN_POINT('Ctrl Pts',(-5.67463694224974,72.3483509084272,2.00910072381455));
#1867=CARTESIAN_POINT('Ctrl Pts',(-5.59234833160759,73.9185111359328,4.59827689634895));
#1868=CARTESIAN_POINT('Ctrl Pts',(-5.57969236011048,74.160001457985,6.18889060113153));
#1869=CARTESIAN_POINT('',(-3.73222772081452,75.8922203830173,5.91120182945823));
#1870=CARTESIAN_POINT('Origin',(-3.73222772081452,74.0631799389356,6.18889060113152));
#1871=CARTESIAN_POINT('Ctrl Pts',(-3.73222772081452,75.8922203830173,5.91120182945823));
#1872=CARTESIAN_POINT('Ctrl Pts',(-3.74488369231163,75.5780866307543,3.84211083136705));
#1873=CARTESIAN_POINT('Ctrl Pts',(-3.82720324806474,73.5348336936514,0.472810216988348));
#1874=CARTESIAN_POINT('Ctrl Pts',(-3.97245557259282,69.9295270809291,-0.804265047578327));
#1875=CARTESIAN_POINT('Ctrl Pts',(-4.03553625944206,68.3638019321469,-0.87890673984784));
#1876=CARTESIAN_POINT('Ctrl Pts',(-5.57969236011048,74.160001457985,6.18889060113153));
#1877=CARTESIAN_POINT('Ctrl Pts',(-5.57949879535431,74.1636948935556,6.21321799109212));
#1878=CARTESIAN_POINT('Ctrl Pts',(-5.57975382057936,74.1588287223775,6.26359483882151));
#1879=CARTESIAN_POINT('Ctrl Pts',(-5.58233013229435,74.1096697663937,6.33762866541279));
#1880=CARTESIAN_POINT('Ctrl Pts',(-5.58553272344423,74.0485606869077,6.36140590694289));
#1881=CARTESIAN_POINT('Ctrl Pts',(-5.58746446399371,74.0117008814379,6.36140590694289));
#1882=CARTESIAN_POINT('Ctrl Pts',(-5.5519963545148,74.6884727264604,6.10843661265396));
#1883=CARTESIAN_POINT('Ctrl Pts',(-5.55111513646448,74.7049560493733,6.22009682828549));
#1884=CARTESIAN_POINT('Ctrl Pts',(-5.55192137293866,74.6841004583859,6.44953960786061));
#1885=CARTESIAN_POINT('Ctrl Pts',(-5.5636492415126,74.4641277305423,6.79306552274884));
#1886=CARTESIAN_POINT('Ctrl Pts',(-5.57820279206086,74.1848009603114,6.91029179975619));
#1887=CARTESIAN_POINT('Ctrl Pts',(-5.58746446399371,74.0117008814379,6.91492461257537));
#1888=CARTESIAN_POINT('Ctrl Pts',(-5.07202111325275,75.5820880580058,5.96894705179373));
#1889=CARTESIAN_POINT('Ctrl Pts',(-5.07078066036079,75.6206844279042,6.23095083569188));
#1890=CARTESIAN_POINT('Ctrl Pts',(-5.07251510836773,75.5694944568956,6.77241965028812));
#1891=CARTESIAN_POINT('Ctrl Pts',(-5.08910294404157,75.0539880392097,7.57981282751346));
#1892=CARTESIAN_POINT('Ctrl Pts',(-5.11051776771541,74.3949507322946,7.86131610998845));
#1893=CARTESIAN_POINT('Ctrl Pts',(-5.12375626414834,73.9873989644487,7.87332125312203));
#1894=CARTESIAN_POINT('Ctrl Pts',(-4.13367327956092,75.8926944018506,5.91432402850222));
#1895=CARTESIAN_POINT('Ctrl Pts',(-4.1331687769775,75.9409420184915,6.23559297936444));
#1896=CARTESIAN_POINT('Ctrl Pts',(-4.13389191046545,75.8779025481843,6.89947912108988));
#1897=CARTESIAN_POINT('Ctrl Pts',(-4.14063281731423,75.2349839682429,7.88164918118829));
#1898=CARTESIAN_POINT('Ctrl Pts',(-4.14928025241359,74.4282433239319,8.20601997355233));
#1899=CARTESIAN_POINT('Ctrl Pts',(-4.15456992031054,73.9366060604566,8.21140590694288));
#1900=CARTESIAN_POINT('Ctrl Pts',(-3.73222772081452,75.8922203830173,5.91120182945824));
#1901=CARTESIAN_POINT('Ctrl Pts',(-3.73203415605834,75.9414661906248,6.23556702893264));
#1902=CARTESIAN_POINT('Ctrl Pts',(-3.7322891812834,75.8765839082503,6.90725833199119));
#1903=CARTESIAN_POINT('Ctrl Pts',(-3.73486549299838,75.2211311617991,7.89437601987493));
#1904=CARTESIAN_POINT('Ctrl Pts',(-3.73806808414827,74.4063434353198,8.21140590694288));
#1905=CARTESIAN_POINT('Ctrl Pts',(-3.73999982469775,73.9148793623884,8.21140590694288));
#1906=CARTESIAN_POINT('',(-5.58746446399371,74.0117008814379,6.36140590694289));
#1907=CARTESIAN_POINT('',(-3.73999982469775,73.9148793623884,8.21140590694288));
#1908=CARTESIAN_POINT('Origin',(-3.73999982469775,73.9148793623884,6.36140590694288));
#1909=CARTESIAN_POINT('Ctrl Pts',(-3.73999982469775,73.9148793623884,8.21140590694288));
#1910=CARTESIAN_POINT('Ctrl Pts',(-3.73806808414827,74.4063434353198,8.21140590694288));
#1911=CARTESIAN_POINT('Ctrl Pts',(-3.73486549299838,75.2211311617991,7.89437601987493));
#1912=CARTESIAN_POINT('Ctrl Pts',(-3.7322891812834,75.8765839082503,6.90725833199119));
#1913=CARTESIAN_POINT('Ctrl Pts',(-3.73203415605834,75.9414661906248,6.23556702893264));
#1914=CARTESIAN_POINT('Ctrl Pts',(-3.73222772081452,75.8922203830173,5.91120182945824));
#1915=CARTESIAN_POINT('Ctrl Pts',(-5.57969236011048,74.160001457985,6.18889060113153));
#1916=CARTESIAN_POINT('Ctrl Pts',(-5.57949879535431,74.1636948935556,6.21321799109212));
#1917=CARTESIAN_POINT('Ctrl Pts',(-5.57975382057936,74.1588287223775,6.26359483882151));
#1918=CARTESIAN_POINT('Ctrl Pts',(-5.58233013229435,74.1096697663937,6.33762866541279));
#1919=CARTESIAN_POINT('Ctrl Pts',(-5.58553272344423,74.0485606869077,6.36140590694289));
#1920=CARTESIAN_POINT('Ctrl Pts',(-5.58746446399371,74.0117008814379,6.36140590694289));
#1921=CARTESIAN_POINT('Origin',(-4.00994495627779,68.764019408523,6.36140590694288));
#1922=CARTESIAN_POINT('',(-4.00994495627779,68.764019408523,8.21140590694288));
#1923=CARTESIAN_POINT('',(-6.35856646318542,59.2981982346804,6.36140590694251));
#1924=CARTESIAN_POINT('',(-5.85740959557375,68.8608409275724,6.36140590694289));
#1925=CARTESIAN_POINT('Ctrl Pts',(-6.35856646318542,59.2981982346803,6.36140590694113));
#1926=CARTESIAN_POINT('Ctrl Pts',(-6.35856549777985,59.2982166557161,6.36590078888297));
#1927=CARTESIAN_POINT('Ctrl Pts',(-6.35854757195933,59.2982341879426,6.37039575164753));
#1928=CARTESIAN_POINT('Ctrl Pts',(-6.35851272480839,59.2982508332069,6.3748907062498));
#1929=CARTESIAN_POINT('Ctrl Pts',(-6.3579724527163,59.2985089022753,6.44458072283564));
#1930=CARTESIAN_POINT('Ctrl Pts',(-6.35337073766399,59.2985532770309,6.51407199876811));
#1931=CARTESIAN_POINT('Ctrl Pts',(-6.34489279954686,59.298392282279,6.5830358638308));
#1932=CARTESIAN_POINT('Ctrl Pts',(-6.33628886133244,59.2982288948044,6.65302467783595));
#1933=CARTESIAN_POINT('Ctrl Pts',(-6.32369241557018,59.2978539849813,6.72247126127485));
#1934=CARTESIAN_POINT('Ctrl Pts',(-6.30724296815501,59.2972734459627,6.79103267626249));
#1935=CARTESIAN_POINT('Ctrl Pts',(-6.29083103282927,59.2966942308325,6.85943774059193));
#1936=CARTESIAN_POINT('Ctrl Pts',(-6.27058331177249,59.2959103137596,6.92696265282399));
#1937=CARTESIAN_POINT('Ctrl Pts',(-6.24658925920284,59.2949248792161,6.99325268149851));
#1938=CARTESIAN_POINT('Ctrl Pts',(-6.23526928000866,59.2944599682346,7.02452717100789));
#1939=CARTESIAN_POINT('Ctrl Pts',(-6.22311476883855,59.2939501660713,7.05552650596529));
#1940=CARTESIAN_POINT('Ctrl Pts',(-6.21013163041165,59.2933956089261,7.08621137643871));
#1941=CARTESIAN_POINT('Ctrl Pts',(-6.18250954698705,59.2922157691044,7.15149451709552));
#1942=CARTESIAN_POINT('Ctrl Pts',(-6.15129418530892,59.2908401239792,7.21499068823677));
#1943=CARTESIAN_POINT('Ctrl Pts',(-6.11662922485547,59.2892746287801,7.27636194837937));
#1944=CARTESIAN_POINT('Ctrl Pts',(-6.08227966774199,59.2877233774286,7.33717481468064));
#1945=CARTESIAN_POINT('Ctrl Pts',(-6.04454259021728,59.2859857014042,7.39590219630668));
#1946=CARTESIAN_POINT('Ctrl Pts',(-6.00351143847569,59.2840648141235,7.45219539106816));
#1947=CARTESIAN_POINT('Ctrl Pts',(-5.98794210355963,59.2833359304306,7.47355593215792));
#1948=CARTESIAN_POINT('Ctrl Pts',(-5.97189802843895,59.2825806416925,7.49456571228509));
#1949=CARTESIAN_POINT('Ctrl Pts',(-5.95538272962463,59.2817990308353,7.51520449317726));
#1950=CARTESIAN_POINT('Ctrl Pts',(-5.90995217080832,59.2796489626824,7.57197799511392));
#1951=CARTESIAN_POINT('Ctrl Pts',(-5.86095841871075,59.2772998767916,7.62594754770842));
#1952=CARTESIAN_POINT('Ctrl Pts',(-5.80872899624244,59.2747688673748,7.67694089947905));
#1953=CARTESIAN_POINT('Ctrl Pts',(-5.75874675173811,59.2723467549804,7.72574025539461));
#1954=CARTESIAN_POINT('Ctrl Pts',(-5.70607630453486,59.2697713676946,7.77154557685997));
#1955=CARTESIAN_POINT('Ctrl Pts',(-5.65106081266177,59.2670607125979,7.81426251086935));
#1956=CARTESIAN_POINT('Ctrl Pts',(-5.59527069709313,59.2643118912029,7.85758090363441));
#1957=CARTESIAN_POINT('Ctrl Pts',(-5.5370682232548,59.2614239278613,7.89772385170908));
#1958=CARTESIAN_POINT('Ctrl Pts',(-5.47677308803401,59.2584132818685,7.93455485545287));
#1959=CARTESIAN_POINT('Ctrl Pts',(-5.41659195071472,59.2554083279987,7.97131622410718));
#1960=CARTESIAN_POINT('Ctrl Pts',(-5.35432515661807,59.2522811115141,8.00477860998261));
#1961=CARTESIAN_POINT('Ctrl Pts',(-5.29026588068701,59.2490463273517,8.03476140970012));
#1962=CARTESIAN_POINT('Ctrl Pts',(-5.26431894838708,59.2477360920353,8.04690581288178));
#1963=CARTESIAN_POINT('Ctrl Pts',(-5.23807773050455,59.2464081934569,8.05847879678525));
#1964=CARTESIAN_POINT('Ctrl Pts',(-5.21156106850983,59.24506355471,8.06946599417117));
#1965=CARTESIAN_POINT('Ctrl Pts',(-5.14584539741906,59.2417311655258,8.09669532830705));
#1966=CARTESIAN_POINT('Ctrl Pts',(-5.07880618060557,59.2383146624907,8.12017815553117));
#1967=CARTESIAN_POINT('Ctrl Pts',(-5.01076419694691,59.2348301238234,8.13978569314035));
#1968=CARTESIAN_POINT('Ctrl Pts',(-4.943183262622,59.231369196229,8.15926037098172));
#1969=CARTESIAN_POINT('Ctrl Pts',(-4.87461218359575,59.2278411068123,8.17491248139631));
#1970=CARTESIAN_POINT('Ctrl Pts',(-4.80534569362275,59.2242601808147,8.18656879634888));
#1971=CARTESIAN_POINT('Ctrl Pts',(-4.73806253206154,59.2207817885571,8.19789135250075));
#1972=CARTESIAN_POINT('Ctrl Pts',(-4.67012238973674,59.2172535004868,8.20544383861861));
#1973=CARTESIAN_POINT('Ctrl Pts',(-4.60178968042759,59.2136877333676,8.20901915347569));
#1974=CARTESIAN_POINT('Ctrl Pts',(-4.57175933511826,59.2121206768443,8.21059040596711));
#1975=CARTESIAN_POINT('Ctrl Pts',(-4.5416531675125,59.2105463759899,8.21139286840966));
#1976=CARTESIAN_POINT('Ctrl Pts',(-4.51149386397252,59.2089658699432,8.21140573976964));
#1977=CARTESIAN_POINT('Ctrl Pts',(-6.49797132576392,56.6381949968862,5.29454084351103));
#1978=CARTESIAN_POINT('Ctrl Pts',(-6.49797132576392,56.6381949968863,4.35517986389936));
#1979=CARTESIAN_POINT('Ctrl Pts',(-6.46891107866649,57.1926975439318,2.7957498860258));
#1980=CARTESIAN_POINT('Ctrl Pts',(-6.37611730342968,58.9633082529958,1.4094412498529));
#1981=CARTESIAN_POINT('Ctrl Pts',(-6.31050439188648,60.2152771866315,1.13697322351454));
#1982=CARTESIAN_POINT('Ctrl Pts',(-6.27773209552528,60.8406098530702,1.14487185877897));
#1983=CARTESIAN_POINT('Ctrl Pts',(-6.52790588754681,56.0670095318197,5.29454084351096));
#1984=CARTESIAN_POINT('Ctrl Pts',(-6.52790588754681,56.0670095318198,4.22487616473923));
#1985=CARTESIAN_POINT('Ctrl Pts',(-6.49506337808386,56.6999609700325,2.45114615545016));
#1986=CARTESIAN_POINT('Ctrl Pts',(-6.38899662176725,58.7181442493629,0.882192572236307));
#1987=CARTESIAN_POINT('Ctrl Pts',(-6.31462998916877,60.1387752328244,0.579836092326237));
#1988=CARTESIAN_POINT('Ctrl Pts',(-6.27736687054483,60.8475787608441,0.591630090369497));
#1989=CARTESIAN_POINT('Ctrl Pts',(-6.08259915671094,55.053385227754,5.29454084351084));
#1990=CARTESIAN_POINT('Ctrl Pts',(-6.08259915671094,55.0533852277542,4.00165800973216));
#1991=CARTESIAN_POINT('Ctrl Pts',(-6.04663730879269,55.825485881472,1.85585812011034));
#1992=CARTESIAN_POINT('Ctrl Pts',(-5.93306774789303,58.2688053008648,-0.0274810153012607));
#1993=CARTESIAN_POINT('Ctrl Pts',(-5.85320689634854,59.9829143881936,-0.384488232482639));
#1994=CARTESIAN_POINT('Ctrl Pts',(-5.81350847817419,60.8353694536028,-0.366361486465055));
#1995=CARTESIAN_POINT('Ctrl Pts',(-5.07948368333314,54.6913734778368,5.2945408435108));
#1996=CARTESIAN_POINT('Ctrl Pts',(-5.07948368333314,54.6913734778369,3.93097262671023));
#1997=CARTESIAN_POINT('Ctrl Pts',(-5.04833406729483,55.4990920181489,1.66872340800259));
#1998=CARTESIAN_POINT('Ctrl Pts',(-4.94936567935487,58.07215483565,-0.332590614082372));
#1999=CARTESIAN_POINT('Ctrl Pts',(-4.87949243326228,59.8847497279718,-0.719427793217568));
#2000=CARTESIAN_POINT('Ctrl Pts',(-4.84466318690307,60.7888680884256,-0.704706307430064));
#2001=CARTESIAN_POINT('Ctrl Pts',(-4.65050668646796,54.6913734778368,5.2945408435108));
#2002=CARTESIAN_POINT('Ctrl Pts',(-4.65050668646796,54.6913734778369,3.93642858383125));
#2003=CARTESIAN_POINT('Ctrl Pts',(-4.62144643937053,55.4930639073001,1.68183102545985));
#2004=CARTESIAN_POINT('Ctrl Pts',(-4.52865266413372,58.0529830047421,-0.322470617199727));
#2005=CARTESIAN_POINT('Ctrl Pts',(-4.46303975259053,59.8630585714441,-0.716400293833527));
#2006=CARTESIAN_POINT('Ctrl Pts',(-4.43026745622932,60.7671539928015,-0.704980580198202));
#2007=CARTESIAN_POINT('',(-4.65050668646796,54.6913734778368,5.2945408435108));
#2008=CARTESIAN_POINT('Ctrl Pts',(-4.43026745622932,60.7671539928015,-0.704980580198202));
#2009=CARTESIAN_POINT('Ctrl Pts',(-4.46303975259053,59.8630585714441,-0.716400293833527));
#2010=CARTESIAN_POINT('Ctrl Pts',(-4.52865266413372,58.0529830047421,-0.322470617199727));
#2011=CARTESIAN_POINT('Ctrl Pts',(-4.62144643937053,55.4930639073001,1.68183102545985));
#2012=CARTESIAN_POINT('Ctrl Pts',(-4.65050668646796,54.6913734778369,3.93642858383125));
#2013=CARTESIAN_POINT('Ctrl Pts',(-4.65050668646796,54.6913734778368,5.2945408435108));
#2014=CARTESIAN_POINT('',(-6.49797132576392,56.6381949968862,5.29454084351103));
#2015=CARTESIAN_POINT('Origin',(-4.65050668646796,56.5413734778368,5.29454084351102));
#2016=CARTESIAN_POINT('Ctrl Pts',(-6.49797132576392,56.6381949968862,5.29454084351103));
#2017=CARTESIAN_POINT('Ctrl Pts',(-6.49797132576392,56.6381949968863,4.35517986389936));
#2018=CARTESIAN_POINT('Ctrl Pts',(-6.46891107866649,57.1926975439318,2.7957498860258));
#2019=CARTESIAN_POINT('Ctrl Pts',(-6.37611730342968,58.9633082529958,1.4094412498529));
#2020=CARTESIAN_POINT('Ctrl Pts',(-6.31050439188648,60.2152771866315,1.13697322351454));
#2021=CARTESIAN_POINT('Ctrl Pts',(-6.27773209552528,60.8406098530702,1.14487185877897));
#2022=CARTESIAN_POINT('Origin',(-4.65050668646796,56.5413734778373,0.742789575857336));
#2023=CARTESIAN_POINT('',(-6.49797132576392,56.6381949968862,5.46148835599408));
#2024=CARTESIAN_POINT('Origin',(-4.65050668646796,56.5413734778367,5.46148835599407));
#2025=CARTESIAN_POINT('',(-6.49797132576392,56.6381949968867,0.742789575857348));
#2026=CARTESIAN_POINT('',(-4.65050668646796,54.6913734778373,0.74278957585712));
#2027=CARTESIAN_POINT('Ctrl Pts',(-6.45116956286157,57.5312258320525,6.3614613726683));
#2028=CARTESIAN_POINT('Ctrl Pts',(-6.46520155975569,57.263479381314,6.35938801145161));
#2029=CARTESIAN_POINT('Ctrl Pts',(-6.48940895606517,56.8015747434788,6.1323397494172));
#2030=CARTESIAN_POINT('Ctrl Pts',(-6.49797132576392,56.6381949968862,5.66257978712984));
#2031=CARTESIAN_POINT('Ctrl Pts',(-6.49797132576392,56.6381949968862,5.46148835599408));
#2032=CARTESIAN_POINT('Ctrl Pts',(-6.45139363464353,57.526950287753,6.91510633161599));
#2033=CARTESIAN_POINT('Ctrl Pts',(-6.47430433514082,57.094177577823,6.91736397479891));
#2034=CARTESIAN_POINT('Ctrl Pts',(-6.5137955429688,56.3385703196875,6.56016541484044));
#2035=CARTESIAN_POINT('Ctrl Pts',(-6.52790588754681,56.0670095318196,5.79120419285492));
#2036=CARTESIAN_POINT('Ctrl Pts',(-6.52790588754681,56.0670095318197,5.46148835599402));
#2037=CARTESIAN_POINT('Ctrl Pts',(-5.98787705101943,57.4952348490858,7.87375881290794));
#2038=CARTESIAN_POINT('Ctrl Pts',(-6.01560628437814,56.7784845812593,7.88274638391296));
#2039=CARTESIAN_POINT('Ctrl Pts',(-6.06471674450012,55.513050726963,7.2959048472684));
#2040=CARTESIAN_POINT('Ctrl Pts',(-6.08258575977832,55.0533957312989,6.01154561615977));
#2041=CARTESIAN_POINT('Ctrl Pts',(-6.08258575977832,55.0533957312989,5.4614883559939));
#2042=CARTESIAN_POINT('Ctrl Pts',(-5.01838201202548,57.4418098097237,8.21157418636194));
#2043=CARTESIAN_POINT('Ctrl Pts',(-5.03648186925404,56.6233850938977,8.21175892978665));
#2044=CARTESIAN_POINT('Ctrl Pts',(-5.06813237938192,55.1999357419543,7.52835146301907));
#2045=CARTESIAN_POINT('Ctrl Pts',(-5.07948368333314,54.6913734778367,6.08132003886031));
#2046=CARTESIAN_POINT('Ctrl Pts',(-5.07948368333314,54.6913734778368,5.46148835599386));
#2047=CARTESIAN_POINT('Ctrl Pts',(-4.60370492356561,57.4200788075115,8.21140590694287));
#2048=CARTESIAN_POINT('Ctrl Pts',(-4.61773692045985,56.601964652475,8.20507063655854));
#2049=CARTESIAN_POINT('Ctrl Pts',(-4.6419443167692,55.1905893702033,7.51131205811983));
#2050=CARTESIAN_POINT('Ctrl Pts',(-4.65050668646796,54.6913734778367,6.07593439557562));
#2051=CARTESIAN_POINT('Ctrl Pts',(-4.65050668646796,54.6913734778368,5.46148835599386));
#2052=CARTESIAN_POINT('',(-6.45116956286157,57.5312258320525,6.3614613726683));
#2053=CARTESIAN_POINT('Origin',(-4.60370492356561,57.434404313003,6.36146137266829));
#2054=CARTESIAN_POINT('Ctrl Pts',(-6.45116956286157,57.5312258320525,6.3614613726683));
#2055=CARTESIAN_POINT('Ctrl Pts',(-6.46520155975569,57.263479381314,6.35938801145161));
#2056=CARTESIAN_POINT('Ctrl Pts',(-6.48940895606517,56.8015747434788,6.1323397494172));
#2057=CARTESIAN_POINT('Ctrl Pts',(-6.49797132576392,56.6381949968862,5.66257978712984));
#2058=CARTESIAN_POINT('Ctrl Pts',(-6.49797132576392,56.6381949968862,5.46148835599408));
#2059=CARTESIAN_POINT('Ctrl Pts',(-4.60370492356561,57.4200788075115,8.21140590694287));
#2060=CARTESIAN_POINT('Ctrl Pts',(-4.57283782003956,58.0181700068434,8.21603737486081));
#2061=CARTESIAN_POINT('Ctrl Pts',(-4.54196881058094,58.6169639804144,8.21627173956859));
#2062=CARTESIAN_POINT('Ctrl Pts',(-4.51110182388946,59.2165815367142,8.21134342302671));
#2063=CARTESIAN_POINT('Ctrl Pts',(-5.15660770817878,57.4490534771277,8.21163027950162));
#2064=CARTESIAN_POINT('Ctrl Pts',(-5.12564781486014,58.0471717237015,8.2161147943401));
#2065=CARTESIAN_POINT('Ctrl Pts',(-5.09468583532759,58.6458969170573,8.21620569084736));
#2066=CARTESIAN_POINT('Ctrl Pts',(-5.06371063710169,59.2455405811392,8.21110540575024));
#2067=CARTESIAN_POINT('Ctrl Pts',(-6.1139692417835,57.5028208975352,7.74748447335564));
#2068=CARTESIAN_POINT('Ctrl Pts',(-6.08286169676458,58.0986076412311,7.75187110700244));
#2069=CARTESIAN_POINT('Ctrl Pts',(-6.05173219874546,58.6949530404068,7.75185520590085));
#2070=CARTESIAN_POINT('Ctrl Pts',(-6.02058479118,59.2918711056971,7.74668411877058));
#2071=CARTESIAN_POINT('Ctrl Pts',(-6.45133761669804,57.5280191738278,6.77669509187907));
#2072=CARTESIAN_POINT('Ctrl Pts',(-6.42036265323837,58.1190335779983,6.78120436151887));
#2073=CARTESIAN_POINT('Ctrl Pts',(-6.38938099549168,58.7102488547463,6.78135635724236));
#2074=CARTESIAN_POINT('Ctrl Pts',(-6.35838818885264,59.3015999115921,6.77641727720193));
#2075=CARTESIAN_POINT('Ctrl Pts',(-6.45116956286157,57.5312258320524,6.3614613726683));
#2076=CARTESIAN_POINT('Ctrl Pts',(-6.42030245933552,58.1202052535873,6.36602228126921));
#2077=CARTESIAN_POINT('Ctrl Pts',(-6.3894334498769,58.709221042482,6.36624676926984));
#2078=CARTESIAN_POINT('Ctrl Pts',(-6.35856646318542,59.2981982346804,6.36140590694251));
#2079=CARTESIAN_POINT('Ctrl Pts',(-6.35856646318542,59.2981982346804,6.36140590694251));
#2080=CARTESIAN_POINT('Ctrl Pts',(-6.3894334498769,58.709221042482,6.36624676926984));
#2081=CARTESIAN_POINT('Ctrl Pts',(-6.42030245933552,58.1202052535873,6.36602228126921));
#2082=CARTESIAN_POINT('Ctrl Pts',(-6.45116956286157,57.5312258320524,6.3614613726683));
#2083=CARTESIAN_POINT('Origin',(-6.59999999999975,54.6913734778376,-1.75323804567702));
#2084=CARTESIAN_POINT('',(-4.39999999999975,54.6913734778368,5.2945408435108));
#2085=CARTESIAN_POINT('Ctrl Pts',(-4.39999999999975,54.6913734778368,5.2945408435108));
#2086=CARTESIAN_POINT('Ctrl Pts',(-4.48350222882248,54.6913734778368,5.2945408435108));
#2087=CARTESIAN_POINT('Ctrl Pts',(-4.56700445764522,54.6913734778368,5.2945408435108));
#2088=CARTESIAN_POINT('Ctrl Pts',(-4.65050668646796,54.6913734778368,5.2945408435108));
#2089=CARTESIAN_POINT('',(-4.39999999999975,54.6913734778367,5.83515995388193));
#2090=CARTESIAN_POINT('Ctrl Pts',(-4.65050668646796,60.7671539928015,-0.704980580198202));
#2091=CARTESIAN_POINT('Ctrl Pts',(-4.56700445764522,60.7671539928015,-0.704980580198202));
#2092=CARTESIAN_POINT('Ctrl Pts',(-4.48350222882248,60.7671539928015,-0.704980580198202));
#2093=CARTESIAN_POINT('Ctrl Pts',(-4.39999999999975,60.7671539928015,-0.704980580198202));
#2094=CARTESIAN_POINT('Ctrl Pts',(-4.65050668646796,59.8624108785045,-0.716408474903488));
#2095=CARTESIAN_POINT('Ctrl Pts',(-4.56700445764522,59.8624108785045,-0.716408474903488));
#2096=CARTESIAN_POINT('Ctrl Pts',(-4.48350222882248,59.8624108785045,-0.716408474903488));
#2097=CARTESIAN_POINT('Ctrl Pts',(-4.39999999999975,59.8624108785045,-0.716408474903488));
#2098=CARTESIAN_POINT('Ctrl Pts',(-4.65050668646796,58.0515694025489,-0.321765358729768));
#2099=CARTESIAN_POINT('Ctrl Pts',(-4.56700445764522,58.0515694025489,-0.321765358729768));
#2100=CARTESIAN_POINT('Ctrl Pts',(-4.48350222882248,58.0515694025489,-0.321765358729768));
#2101=CARTESIAN_POINT('Ctrl Pts',(-4.39999999999975,58.0515694025489,-0.321765358729768));
#2102=CARTESIAN_POINT('Ctrl Pts',(-4.65050668646796,55.4906928467356,1.68359780832242));
#2103=CARTESIAN_POINT('Ctrl Pts',(-4.56700445764522,55.4906928467356,1.68359780832242));
#2104=CARTESIAN_POINT('Ctrl Pts',(-4.48350222882248,55.4906928467356,1.68359780832242));
#2105=CARTESIAN_POINT('Ctrl Pts',(-4.39999999999975,55.4906928467356,1.68359780832242));
#2106=CARTESIAN_POINT('Ctrl Pts',(-4.65050668646796,54.6913734778369,3.93731791627971));
#2107=CARTESIAN_POINT('Ctrl Pts',(-4.56700445764522,54.6913734778369,3.93731791627971));
#2108=CARTESIAN_POINT('Ctrl Pts',(-4.48350222882248,54.6913734778369,3.93731791627971));
#2109=CARTESIAN_POINT('Ctrl Pts',(-4.39999999999975,54.6913734778369,3.93731791627971));
#2110=CARTESIAN_POINT('Ctrl Pts',(-4.65050668646796,54.6913734778368,5.2945408435108));
#2111=CARTESIAN_POINT('Ctrl Pts',(-4.56700445764522,54.6913734778368,5.2945408435108));
#2112=CARTESIAN_POINT('Ctrl Pts',(-4.48350222882248,54.6913734778368,5.2945408435108));
#2113=CARTESIAN_POINT('Ctrl Pts',(-4.39999999999975,54.6913734778368,5.2945408435108));
#2114=CARTESIAN_POINT('Ctrl Pts',(-4.39999999999975,54.6913734778368,5.2945408435108));
#2115=CARTESIAN_POINT('Ctrl Pts',(-4.39999999999975,54.6913734778369,3.93731791627971));
#2116=CARTESIAN_POINT('Ctrl Pts',(-4.39999999999975,55.1709650991761,2.58508585150534));
#2117=CARTESIAN_POINT('Ctrl Pts',(-4.39999999999975,56.0213128620638,1.52852821121074));
#2118=CARTESIAN_POINT('Ctrl Pts',(-4.39999999999975,56.5882113706556,0.82415645101434));
#2119=CARTESIAN_POINT('Ctrl Pts',(-4.39999999999975,57.3198903866023,0.251195546142286));
#2120=CARTESIAN_POINT('Ctrl Pts',(-4.39999999999975,58.1384402635645,-0.133945685337171));
#2121=CARTESIAN_POINT('Ctrl Pts',(-4.39999999999975,58.9569901405267,-0.519086916816628));
#2122=CARTESIAN_POINT('Ctrl Pts',(-4.39999999999975,59.8624108785045,-0.716408474903488));
#2123=CARTESIAN_POINT('Ctrl Pts',(-4.39999999999975,60.7671539928015,-0.704980580198202));
#2124=CARTESIAN_POINT('Origin',(-6.22760226275724,61.7971440442498,3.23881719739209));
#2125=CARTESIAN_POINT('Ctrl Pts',(-3.73999982469775,73.9148793623884,8.21140590694288));
#2126=CARTESIAN_POINT('Ctrl Pts',(-1.14666660823242,73.9148793623884,8.21140590694288));
#2127=CARTESIAN_POINT('Ctrl Pts',(1.44666660823291,73.9148793623884,8.21140590694288));
#2128=CARTESIAN_POINT('Ctrl Pts',(4.03999982469825,73.9148793623884,8.21140590694288));
#2129=CARTESIAN_POINT('Ctrl Pts',(-3.73999982469775,74.2427779922551,8.21140590694288));
#2130=CARTESIAN_POINT('Ctrl Pts',(-1.14666660823242,74.2427779922551,8.21140590694288));
#2131=CARTESIAN_POINT('Ctrl Pts',(1.44666660823291,74.2427779922551,8.21140590694288));
#2132=CARTESIAN_POINT('Ctrl Pts',(4.03999982469825,74.2427779922551,8.21140590694288));
#2133=CARTESIAN_POINT('Ctrl Pts',(-3.73999982469775,74.8972727285426,8.04670082762581));
#2134=CARTESIAN_POINT('Ctrl Pts',(-1.14666660823243,74.8972727285426,8.04670082762581));
#2135=CARTESIAN_POINT('Ctrl Pts',(1.44666660823292,74.8972727285426,8.04670082762581));
#2136=CARTESIAN_POINT('Ctrl Pts',(4.03999982469825,74.8972727285426,8.04670082762581));
#2137=CARTESIAN_POINT('Ctrl Pts',(-3.73999982469775,75.7744644120246,7.25123843658731));
#2138=CARTESIAN_POINT('Ctrl Pts',(-1.14666660823241,75.7744644120246,7.25123843658731));
#2139=CARTESIAN_POINT('Ctrl Pts',(1.44666660823291,75.7744644120246,7.25123843658731));
#2140=CARTESIAN_POINT('Ctrl Pts',(4.03999982469825,75.7744644120246,7.25123843658731));
#2141=CARTESIAN_POINT('Ctrl Pts',(-3.73999982469775,75.966047762283,6.39747738804073));
#2142=CARTESIAN_POINT('Ctrl Pts',(-1.14666660823243,75.966047762283,6.39747738804073));
#2143=CARTESIAN_POINT('Ctrl Pts',(1.44666660823292,75.966047762283,6.39747738804073));
#2144=CARTESIAN_POINT('Ctrl Pts',(4.03999982469825,75.966047762283,6.39747738804073));
#2145=CARTESIAN_POINT('Ctrl Pts',(-3.73999982469775,75.8922203830173,5.91120182945824));
#2146=CARTESIAN_POINT('Ctrl Pts',(-1.14666660823242,75.8922203830173,5.91120182945824));
#2147=CARTESIAN_POINT('Ctrl Pts',(1.44666660823291,75.8922203830173,5.91120182945824));
#2148=CARTESIAN_POINT('Ctrl Pts',(4.03999982469825,75.8922203830173,5.91120182945824));
#2149=CARTESIAN_POINT('Ctrl Pts',(4.03222772081501,75.8922203830173,5.91120182945823));
#2150=CARTESIAN_POINT('Ctrl Pts',(1.4440759069385,75.8922203830173,5.91120182945824));
#2151=CARTESIAN_POINT('Ctrl Pts',(-1.14407590693801,75.8922203830173,5.91120182945824));
#2152=CARTESIAN_POINT('Ctrl Pts',(-3.73222772081452,75.8922203830173,5.91120182945824));
#2153=CARTESIAN_POINT('Ctrl Pts',(-3.73999982469775,73.9148793623884,8.21140590694288));
#2154=CARTESIAN_POINT('Ctrl Pts',(-1.14666660823242,73.9148793623884,8.21140590694288));
#2155=CARTESIAN_POINT('Ctrl Pts',(1.44666660823291,73.9148793623884,8.21140590694288));
#2156=CARTESIAN_POINT('Ctrl Pts',(4.03999982469825,73.9148793623884,8.21140590694288));
#2157=CARTESIAN_POINT('Ctrl Pts',(4.33553662528971,68.3637928514581,-0.878907172739835));
#2158=CARTESIAN_POINT('Ctrl Pts',(1.54517899704579,68.3637928514581,-0.878907172739835));
#2159=CARTESIAN_POINT('Ctrl Pts',(-1.24517863119814,68.3637928514581,-0.878907172739835));
#2160=CARTESIAN_POINT('Ctrl Pts',(-4.03553625944206,68.3637928514581,-0.878907172739835));
#2161=CARTESIAN_POINT('Ctrl Pts',(4.33553662528971,69.4083131567041,-0.82911369489568));
#2162=CARTESIAN_POINT('Ctrl Pts',(1.54517899704578,69.4083131567041,-0.82911369489568));
#2163=CARTESIAN_POINT('Ctrl Pts',(-1.24517863119814,69.4083131567041,-0.82911369489568));
#2164=CARTESIAN_POINT('Ctrl Pts',(-4.03553625944206,69.4083131567041,-0.82911369489568));
#2165=CARTESIAN_POINT('Ctrl Pts',(4.33553662528971,71.4748264982091,-0.313529948636835));
#2166=CARTESIAN_POINT('Ctrl Pts',(1.54517899704579,71.4748264982091,-0.313529948636836));
#2167=CARTESIAN_POINT('Ctrl Pts',(-1.24517863119813,71.4748264982091,-0.313529948636836));
#2168=CARTESIAN_POINT('Ctrl Pts',(-4.03553625944206,71.4748264982091,-0.313529948636835));
#2169=CARTESIAN_POINT('Ctrl Pts',(4.33553662528971,74.4802920041639,1.90056102441679));
#2170=CARTESIAN_POINT('Ctrl Pts',(1.54517899704579,74.4802920041639,1.90056102441679));
#2171=CARTESIAN_POINT('Ctrl Pts',(-1.24517863119814,74.4802920041639,1.90056102441679));
#2172=CARTESIAN_POINT('Ctrl Pts',(-4.03553625944206,74.4802920041639,1.90056102441679));
#2173=CARTESIAN_POINT('Ctrl Pts',(4.33553662528971,75.6567763694129,4.36041307914477));
#2174=CARTESIAN_POINT('Ctrl Pts',(1.54517899704579,75.6567763694129,4.36041307914477));
#2175=CARTESIAN_POINT('Ctrl Pts',(-1.24517863119813,75.6567763694129,4.36041307914477));
#2176=CARTESIAN_POINT('Ctrl Pts',(-4.03553625944206,75.6567763694129,4.36041307914477));
#2177=CARTESIAN_POINT('Ctrl Pts',(4.33553662528971,75.8922203830173,5.91120182945823));
#2178=CARTESIAN_POINT('Ctrl Pts',(1.54517899704579,75.8922203830173,5.91120182945823));
#2179=CARTESIAN_POINT('Ctrl Pts',(-1.24517863119814,75.8922203830173,5.91120182945823));
#2180=CARTESIAN_POINT('Ctrl Pts',(-4.03553625944206,75.8922203830173,5.91120182945823));
#2181=CARTESIAN_POINT('Origin',(-6.59999999999975,75.9828563005018,8.21140590694288));
#2182=CARTESIAN_POINT('Origin',(-4.4000000000001,53.6305301382379,0.746761954324004));
#2183=CARTESIAN_POINT('',(-4.40000000000006,53.6305301382379,-0.353238045675296));
#2184=CARTESIAN_POINT('Origin',(-4.39999999999968,53.6305301382379,0.746761954324004));
#2185=CARTESIAN_POINT('',(-2.44999999999963,53.6305301382379,-0.353238045675222));
#2186=CARTESIAN_POINT('',(-4.40000000000006,53.6305301382379,-0.353238045675296));
#2187=CARTESIAN_POINT('Origin',(-2.44999999999967,53.6305301382379,0.746761954324078));
#2188=CARTESIAN_POINT('Origin',(-4.4000000000001,53.6305301382379,0.746761954324004));
#2189=CARTESIAN_POINT('',(2.75000000000037,53.6305301382379,-0.353238045675025));
#2190=CARTESIAN_POINT('Origin',(2.75000000000033,53.6305301382379,0.746761954324275));
#2191=CARTESIAN_POINT('',(4.70000000000036,53.6305301382379,-0.353238045674951));
#2192=CARTESIAN_POINT('',(-4.40000000000006,53.6305301382379,-0.353238045675296));
#2193=CARTESIAN_POINT('Origin',(4.70000000000032,53.6305301382379,0.746761954324349));
#2194=CARTESIAN_POINT('Origin',(-4.4000000000003,50.1890715201315,5.66167422005773));
#2195=CARTESIAN_POINT('',(-4.40000000000025,50.1890715201315,4.56167422005772));
#2196=CARTESIAN_POINT('Origin',(-4.39999999999988,50.1890715201315,5.66167422005773));
#2197=CARTESIAN_POINT('',(-2.44999999999983,50.1890715201315,4.56167422005779));
#2198=CARTESIAN_POINT('',(-4.40000000000025,50.1890715201315,4.56167422005772));
#2199=CARTESIAN_POINT('Origin',(-2.44999999999987,50.1890715201315,5.6616742200578));
#2200=CARTESIAN_POINT('Origin',(-4.4000000000003,50.1890715201315,5.66167422005773));
#2201=CARTESIAN_POINT('',(2.75000000000017,50.1890715201315,4.56167422005799));
#2202=CARTESIAN_POINT('Origin',(2.75000000000013,50.1890715201315,5.661674220058));
#2203=CARTESIAN_POINT('',(4.70000000000016,50.1890715201315,4.56167422005807));
#2204=CARTESIAN_POINT('',(-4.40000000000025,50.1890715201315,4.56167422005772));
#2205=CARTESIAN_POINT('Origin',(4.70000000000012,50.1890715201315,5.66167422005807));
#2206=CARTESIAN_POINT('Origin',(0.150000000000248,54.6913734778364,8.16167422005636));
#2207=CARTESIAN_POINT('',(4.70000000000025,50.1890715201313,8.16167422005773));
#2208=CARTESIAN_POINT('',(4.70000000000025,58.2491345500139,8.16167422005527));
#2209=CARTESIAN_POINT('',(-4.39999999999975,50.1890715201313,8.16167422005773));
#2210=CARTESIAN_POINT('',(-4.39999999999975,58.2491345500139,8.16167422005527));
#2211=CARTESIAN_POINT('',(-2.44999999999975,50.189071520132,8.16167422005817));
#2212=CARTESIAN_POINT('',(0.150000000000248,50.1890715201313,8.16167422005773));
#2213=CARTESIAN_POINT('',(-2.44999999999975,51.9646942545188,8.16167422005779));
#2214=CARTESIAN_POINT('',(-2.44999999999975,53.0882353803779,8.16167422005685));
#2215=CARTESIAN_POINT('',(2.75000000000025,51.9646942545188,8.16167422005779));
#2216=CARTESIAN_POINT('',(0.150000000000247,51.9646942545192,8.16167422005719));
#2217=CARTESIAN_POINT('',(2.75000000000025,50.189071520132,8.16167422005817));
#2218=CARTESIAN_POINT('',(2.75000000000025,53.0882353803779,8.16167422005685));
#2219=CARTESIAN_POINT('',(0.150000000000248,50.1890715201313,8.16167422005773));
#2220=CARTESIAN_POINT('Origin',(2.75000000000025,51.4850972829177,2.68294610892001));
#2221=CARTESIAN_POINT('',(2.75000000000025,47.6890715201315,5.6616742200575));
#2222=CARTESIAN_POINT('Origin',(2.75000000000025,50.1890715201315,5.66167422005773));
#2223=CARTESIAN_POINT('',(2.75000000000025,51.9646942545188,8.16167422005779));
#2224=CARTESIAN_POINT('',(2.75000000000025,53.8583305880783,-1.75323804567608));
#2225=CARTESIAN_POINT('',(2.75000000000025,52.6717139354952,-1.75323804567435));
#2226=CARTESIAN_POINT('Ctrl Pts',(2.75000000000025,47.6890715201318,5.6616742200575));
#2227=CARTESIAN_POINT('Ctrl Pts',(2.75000000000025,47.6890715201318,3.89454385894854));
#2228=CARTESIAN_POINT('Ctrl Pts',(2.75000000000025,47.8476005503036,2.63506246290704));
#2229=CARTESIAN_POINT('Ctrl Pts',(2.75000000000025,48.3834147937506,1.66036691025481));
#2230=CARTESIAN_POINT('Ctrl Pts',(2.75000000000025,48.8457939685505,0.819256523906974));
#2231=CARTESIAN_POINT('Ctrl Pts',(2.75000000000025,49.6409323280204,0.163967010314798));
#2232=CARTESIAN_POINT('Ctrl Pts',(2.75000000000025,50.4229435628192,-0.404502624146343));
#2233=CARTESIAN_POINT('Ctrl Pts',(2.75000000000025,51.4830879436665,-1.17515637160992));
#2234=CARTESIAN_POINT('Ctrl Pts',(2.75000000000025,52.4060997704027,-1.75323804567614));
#2235=CARTESIAN_POINT('Ctrl Pts',(2.75000000000025,53.8583305880783,-1.75323804567608));
#2236=CARTESIAN_POINT('Origin',(-2.44999999999975,51.4850972829177,2.68294610892001));
#2237=CARTESIAN_POINT('',(-2.44999999999975,47.6890715201315,5.6616742200575));
#2238=CARTESIAN_POINT('Origin',(-2.44999999999975,50.1890715201315,5.66167422005773));
#2239=CARTESIAN_POINT('',(-2.44999999999975,53.8583305880783,-1.75323804567608));
#2240=CARTESIAN_POINT('Ctrl Pts',(-2.44999999999975,53.8583305880783,-1.75323804567608));
#2241=CARTESIAN_POINT('Ctrl Pts',(-2.44999999999975,52.4060997704027,-1.75323804567614));
#2242=CARTESIAN_POINT('Ctrl Pts',(-2.44999999999975,51.4830879436665,-1.17515637160992));
#2243=CARTESIAN_POINT('Ctrl Pts',(-2.44999999999975,50.4229435628192,-0.404502624146342));
#2244=CARTESIAN_POINT('Ctrl Pts',(-2.44999999999975,49.6409323280204,0.163967010314798));
#2245=CARTESIAN_POINT('Ctrl Pts',(-2.44999999999975,48.8457939685505,0.819256523906974));
#2246=CARTESIAN_POINT('Ctrl Pts',(-2.44999999999975,48.3834147937506,1.66036691025481));
#2247=CARTESIAN_POINT('Ctrl Pts',(-2.44999999999975,47.8476005503036,2.63506246290704));
#2248=CARTESIAN_POINT('Ctrl Pts',(-2.44999999999975,47.6890715201318,3.89454385894854));
#2249=CARTESIAN_POINT('Ctrl Pts',(-2.44999999999975,47.6890715201318,5.6616742200575));
#2250=CARTESIAN_POINT('',(-2.44999999999975,52.6717139354952,-1.75323804567435));
#2251=CARTESIAN_POINT('',(-2.44999999999975,51.9646942545188,8.16167422005779));
#2252=CARTESIAN_POINT('Origin',(0.150000000000247,57.4475166813235,-1.33485279204545));
#2253=CARTESIAN_POINT('Origin',(0.150000000000248,50.1890715201315,5.66167422005773));
#2254=CARTESIAN_POINT('',(4.70000000000025,47.6890715201315,5.6616742200575));
#2255=CARTESIAN_POINT('',(0.150000000000248,47.6890715201315,5.6616742200575));
#2256=CARTESIAN_POINT('Origin',(4.70000000000025,50.1890715201315,5.66167422005773));
#2257=CARTESIAN_POINT('Origin',(0.150000000000248,50.1890715201315,5.66167422005773));
#2258=CARTESIAN_POINT('',(-4.39999999999975,47.6890715201318,5.6616742200575));
#2259=CARTESIAN_POINT('Origin',(-4.39999999999975,50.1890715201315,5.66167422005773));
#2260=CARTESIAN_POINT('',(0.150000000000248,47.6890715201315,5.6616742200575));
#2261=CARTESIAN_POINT('Ctrl Pts',(-6.59999999999975,47.6890715201318,5.6616742200575));
#2262=CARTESIAN_POINT('Ctrl Pts',(6.90000000000025,47.6890715201318,5.6616742200575));
#2263=CARTESIAN_POINT('Ctrl Pts',(-6.59999999999975,47.6890715201318,3.89454385894854));
#2264=CARTESIAN_POINT('Ctrl Pts',(6.90000000000025,47.6890715201318,3.89454385894854));
#2265=CARTESIAN_POINT('Ctrl Pts',(-6.59999999999975,47.8476005503036,2.63506246290704));
#2266=CARTESIAN_POINT('Ctrl Pts',(6.90000000000025,47.8476005503036,2.63506246290704));
#2267=CARTESIAN_POINT('Ctrl Pts',(-6.59999999999975,48.3834147937506,1.66036691025481));
#2268=CARTESIAN_POINT('Ctrl Pts',(6.90000000000025,48.3834147937506,1.66036691025481));
#2269=CARTESIAN_POINT('Ctrl Pts',(-6.59999999999975,48.8457939685505,0.819256523906975));
#2270=CARTESIAN_POINT('Ctrl Pts',(6.90000000000025,48.8457939685505,0.819256523906975));
#2271=CARTESIAN_POINT('Ctrl Pts',(-6.59999999999975,49.6409323280204,0.163967010314798));
#2272=CARTESIAN_POINT('Ctrl Pts',(6.90000000000025,49.6409323280204,0.163967010314798));
#2273=CARTESIAN_POINT('Ctrl Pts',(-6.59999999999975,50.4229435628192,-0.404502624146342));
#2274=CARTESIAN_POINT('Ctrl Pts',(6.90000000000025,50.4229435628192,-0.404502624146342));
#2275=CARTESIAN_POINT('Ctrl Pts',(-6.59999999999975,51.4830879436665,-1.17515637160992));
#2276=CARTESIAN_POINT('Ctrl Pts',(6.90000000000025,51.4830879436665,-1.17515637160992));
#2277=CARTESIAN_POINT('Ctrl Pts',(-6.59999999999975,52.4060997704027,-1.75323804567614));
#2278=CARTESIAN_POINT('Ctrl Pts',(6.90000000000025,52.4060997704027,-1.75323804567614));
#2279=CARTESIAN_POINT('Ctrl Pts',(-6.59999999999975,53.8583305880783,-1.75323804567608));
#2280=CARTESIAN_POINT('Ctrl Pts',(6.90000000000025,53.8583305880783,-1.75323804567608));
#2281=CARTESIAN_POINT('',(4.70000000000025,53.8583305880783,-1.75323804567608));
#2282=CARTESIAN_POINT('',(0.150000000000248,53.8583305880783,-1.75323804567608));
#2283=CARTESIAN_POINT('Ctrl Pts',(4.70000000000025,53.8583305880783,-1.75323804567608));
#2284=CARTESIAN_POINT('Ctrl Pts',(4.70000000000025,52.4060997704027,-1.75323804567614));
#2285=CARTESIAN_POINT('Ctrl Pts',(4.70000000000025,51.4830879436665,-1.17515637160992));
#2286=CARTESIAN_POINT('Ctrl Pts',(4.70000000000025,50.4229435628192,-0.404502624146342));
#2287=CARTESIAN_POINT('Ctrl Pts',(4.70000000000025,49.6409323280204,0.163967010314798));
#2288=CARTESIAN_POINT('Ctrl Pts',(4.70000000000025,48.8457939685505,0.819256523906974));
#2289=CARTESIAN_POINT('Ctrl Pts',(4.70000000000025,48.3834147937506,1.66036691025481));
#2290=CARTESIAN_POINT('Ctrl Pts',(4.70000000000025,47.8476005503036,2.63506246290704));
#2291=CARTESIAN_POINT('Ctrl Pts',(4.70000000000025,47.6890715201318,3.89454385894854));
#2292=CARTESIAN_POINT('Ctrl Pts',(4.70000000000025,47.6890715201318,5.6616742200575));
#2293=CARTESIAN_POINT('Ctrl Pts',(-6.59999999999975,47.6890715201318,5.6616742200575));
#2294=CARTESIAN_POINT('Ctrl Pts',(6.90000000000025,47.6890715201318,5.6616742200575));
#2295=CARTESIAN_POINT('Ctrl Pts',(-6.59999999999975,47.6890715201318,3.89454385894854));
#2296=CARTESIAN_POINT('Ctrl Pts',(6.90000000000025,47.6890715201318,3.89454385894854));
#2297=CARTESIAN_POINT('Ctrl Pts',(-6.59999999999975,47.8476005503036,2.63506246290704));
#2298=CARTESIAN_POINT('Ctrl Pts',(6.90000000000025,47.8476005503036,2.63506246290704));
#2299=CARTESIAN_POINT('Ctrl Pts',(-6.59999999999975,48.3834147937506,1.66036691025481));
#2300=CARTESIAN_POINT('Ctrl Pts',(6.90000000000025,48.3834147937506,1.66036691025481));
#2301=CARTESIAN_POINT('Ctrl Pts',(-6.59999999999975,48.8457939685505,0.819256523906975));
#2302=CARTESIAN_POINT('Ctrl Pts',(6.90000000000025,48.8457939685505,0.819256523906975));
#2303=CARTESIAN_POINT('Ctrl Pts',(-6.59999999999975,49.6409323280204,0.163967010314798));
#2304=CARTESIAN_POINT('Ctrl Pts',(6.90000000000025,49.6409323280204,0.163967010314798));
#2305=CARTESIAN_POINT('Ctrl Pts',(-6.59999999999975,50.4229435628192,-0.404502624146342));
#2306=CARTESIAN_POINT('Ctrl Pts',(6.90000000000025,50.4229435628192,-0.404502624146342));
#2307=CARTESIAN_POINT('Ctrl Pts',(-6.59999999999975,51.4830879436665,-1.17515637160992));
#2308=CARTESIAN_POINT('Ctrl Pts',(6.90000000000025,51.4830879436665,-1.17515637160992));
#2309=CARTESIAN_POINT('Ctrl Pts',(-6.59999999999975,52.4060997704027,-1.75323804567614));
#2310=CARTESIAN_POINT('Ctrl Pts',(6.90000000000025,52.4060997704027,-1.75323804567614));
#2311=CARTESIAN_POINT('Ctrl Pts',(-6.59999999999975,53.8583305880783,-1.75323804567608));
#2312=CARTESIAN_POINT('Ctrl Pts',(6.90000000000025,53.8583305880783,-1.75323804567608));
#2313=CARTESIAN_POINT('',(-4.39999999999975,53.8583305880783,-1.75323804567608));
#2314=CARTESIAN_POINT('Ctrl Pts',(-4.39999999999975,47.6890715201318,5.6616742200575));
#2315=CARTESIAN_POINT('Ctrl Pts',(-4.39999999999975,47.6890715201318,4.54740769176118));
#2316=CARTESIAN_POINT('Ctrl Pts',(-4.39999999999975,47.7516097221603,3.63207518956219));
#2317=CARTESIAN_POINT('Ctrl Pts',(-4.39999999999975,48.1101226956744,2.12291607479046));
#2318=CARTESIAN_POINT('Ctrl Pts',(-4.39999999999975,48.3625721945179,1.6546628194912));
#2319=CARTESIAN_POINT('Ctrl Pts',(-4.39999999999975,49.1094742779176,0.577721154716668));
#2320=CARTESIAN_POINT('Ctrl Pts',(-4.39999999999975,49.8616928196477,0.00288977536571609));
#2321=CARTESIAN_POINT('Ctrl Pts',(-4.39999999999975,50.9889413341092,-0.815360435044836));
#2322=CARTESIAN_POINT('Ctrl Pts',(-4.39999999999975,51.5038149275148,-1.16324840110839));
#2323=CARTESIAN_POINT('Ctrl Pts',(-4.39999999999975,52.599496672096,-1.62309780468749));
#2324=CARTESIAN_POINT('Ctrl Pts',(-4.39999999999975,53.1692853776635,-1.75323804567611));
#2325=CARTESIAN_POINT('Ctrl Pts',(-4.39999999999975,53.8583305880783,-1.75323804567608));
#2326=CARTESIAN_POINT('',(0.150000000000248,53.8583305880783,-1.75323804567608));
#2327=CARTESIAN_POINT('Origin',(0.150000000000248,53.8583305880785,-1.75323804567592));
#2328=CARTESIAN_POINT('',(4.70000000000025,57.8326131051309,-1.75323804568118));
#2329=CARTESIAN_POINT('Origin',(4.70000000000025,61.8068956221898,3.23881719739209));
#2330=CARTESIAN_POINT('Origin',(0.150000000000248,53.8583305880785,-1.75323804567592));
#2331=CARTESIAN_POINT('',(-4.39999999999975,57.8326131051309,-1.75323804568118));
#2332=CARTESIAN_POINT('Origin',(-4.39999999999975,61.80689562219,3.23881719739209));
#2333=UNCERTAINTY_MEASURE_WITH_UNIT(LENGTH_MEASURE(0.01),#2337,
'DISTANCE_ACCURACY_VALUE',
'Maximum model space distance between geometric entities at asserted c
onnectivities');
#2334=UNCERTAINTY_MEASURE_WITH_UNIT(LENGTH_MEASURE(0.01),#2337,
'DISTANCE_ACCURACY_VALUE',
'Maximum model space distance between geometric entities at asserted c
onnectivities');
#2335=(
GEOMETRIC_REPRESENTATION_CONTEXT(3)
GLOBAL_UNCERTAINTY_ASSIGNED_CONTEXT((#2333))
GLOBAL_UNIT_ASSIGNED_CONTEXT((#2337,#2339,#2340))
REPRESENTATION_CONTEXT('','3D')
);
#2336=(
GEOMETRIC_REPRESENTATION_CONTEXT(3)
GLOBAL_UNCERTAINTY_ASSIGNED_CONTEXT((#2334))
GLOBAL_UNIT_ASSIGNED_CONTEXT((#2337,#2339,#2340))
REPRESENTATION_CONTEXT('','3D')
);
#2337=(
LENGTH_UNIT()
NAMED_UNIT(*)
SI_UNIT(.MILLI.,.METRE.)
);
#2338=(
LENGTH_UNIT()
NAMED_UNIT(*)
SI_UNIT($,.METRE.)
);
#2339=(
NAMED_UNIT(*)
PLANE_ANGLE_UNIT()
SI_UNIT($,.RADIAN.)
);
#2340=(
NAMED_UNIT(*)
SI_UNIT($,.STERADIAN.)
SOLID_ANGLE_UNIT()
);
#2341=SHAPE_DEFINITION_REPRESENTATION(#2342,#2343);
#2342=PRODUCT_DEFINITION_SHAPE('',$,#2345);
#2343=SHAPE_REPRESENTATION('',(#817),#2335);
#2344=PRODUCT_DEFINITION_CONTEXT('part definition',#2349,'design');
#2345=PRODUCT_DEFINITION('F04_DP_AL_Finger v4 (1)',
'F04_DP_AL_Finger v4 (1)',#2346,#2344);
#2346=PRODUCT_DEFINITION_FORMATION('',$,#2351);
#2347=PRODUCT_RELATED_PRODUCT_CATEGORY('F04_DP_AL_Finger v4 (1)',
'F04_DP_AL_Finger v4 (1)',(#2351));
#2348=APPLICATION_PROTOCOL_DEFINITION('international standard',
'automotive_design',2009,#2349);
#2349=APPLICATION_CONTEXT(
'Core Data for Automotive Mechanical Design Process');
#2350=PRODUCT_CONTEXT('part definition',#2349,'mechanical');
#2351=PRODUCT('F04_DP_AL_Finger v4 (1)','F04_DP_AL_Finger v4 (1)',$,(#2350));
#2352=PRESENTATION_STYLE_ASSIGNMENT((#2353));
#2353=SURFACE_STYLE_USAGE(.BOTH.,#2354);
#2354=SURFACE_SIDE_STYLE('',(#2355));
#2355=SURFACE_STYLE_FILL_AREA(#2356);
#2356=FILL_AREA_STYLE('Steel - Satin',(#2357));
#2357=FILL_AREA_STYLE_COLOUR('Steel - Satin',#2358);
#2358=COLOUR_RGB('Steel - Satin',0.627450980392157,0.627450980392157,0.627450980392157);
ENDSEC;
END-ISO-10303-21;
