# Supplementary material for: An open-source anthropomorphic robot hand system: HRI hand
Source: HardwareX. 2020 Feb 24;7:e00100. doi: 10.1016/j.ohx.2020.e00100 (PMC9041201; doi:10.1016/j.ohx.2020.e00100)
Supplement: Supplementary data 3 [file mmc3.zip › Hardware/stp files/F03_PI_AL_Finger_01.step]

ISO-10303-21;
HEADER;
/* Generated by software containing ST-Developer
 * from STEP Tools, Inc. (www.steptools.com) 
 */

FILE_DESCRIPTION(
/* description */ (''),
/* implementation_level */ '2;1');

FILE_NAME(
/* name */ 
'D:/[\X2\ACBDD76CB300\X0\] \X2\BB38C11CC791C5C5B958\X0\/[\X2\B17CBB38\X0\]
 \X2\B0B4AC00\X0\ \X2\C800C790C778AC83\X0\/2019-\X2\B17CBB38\X0\/Hardw
areX/cad_files/stp/F03_PI_AL_Finger_01.step',
/* time_stamp */ '2019-09-03T16:02:52+09:00',
/* author */ (''),
/* organization */ (''),
/* preprocessor_version */ 'ST-DEVELOPER v18',
/* originating_system */ 'Autodesk Translation Framework v8.6.0.1094',
/* authorisation */ '');

FILE_SCHEMA (('AUTOMOTIVE_DESIGN { 1 0 10303 214 3 1 1 }'));
ENDSEC;

DATA;
#10=MECHANICAL_DESIGN_GEOMETRIC_PRESENTATION_REPRESENTATION('',(#13),#800);
#11=SHAPE_REPRESENTATION_RELATIONSHIP('SRR','None',#807,#12);
#12=ADVANCED_BREP_SHAPE_REPRESENTATION('',(#14),#799);
#13=STYLED_ITEM('',(#817),#14);
#14=MANIFOLD_SOLID_BREP('Body1',#271);
#15=B_SPLINE_SURFACE_WITH_KNOTS('',5,1,((#594,#595),(#596,#597),(#598,#599),
(#600,#601),(#602,#603),(#604,#605),(#606,#607),(#608,#609),(#610,#611),
(#612,#613),(#614,#615),(#616,#617),(#618,#619),(#620,#621),(#622,#623),
(#624,#625),(#626,#627),(#628,#629),(#630,#631),(#632,#633)),
 .UNSPECIFIED.,.F.,.F.,.F.,(6,1,1,1,1,1,1,1,1,1,1,1,1,1,1,6),(2,2),(-1.,
-0.933333333333333,-0.866666666666667,-0.8,-0.733333333333333,-0.666666666666667,
-0.6,-0.533333333333333,-0.466666666666667,-0.4,-0.333333333333333,-0.266666666666667,
-0.2,-0.133333333333333,-0.0666666666666667,0.),(0.,0.302400000000002),
 .UNSPECIFIED.);
#16=B_SPLINE_SURFACE_WITH_KNOTS('',5,1,((#662,#663),(#664,#665),(#666,#667),
(#668,#669),(#670,#671),(#672,#673),(#674,#675),(#676,#677),(#678,#679),
(#680,#681),(#682,#683),(#684,#685),(#686,#687),(#688,#689),(#690,#691),
(#692,#693),(#694,#695),(#696,#697),(#698,#699),(#700,#701)),
 .UNSPECIFIED.,.F.,.F.,.F.,(6,1,1,1,1,1,1,1,1,1,1,1,1,1,1,6),(2,2),(-1.,
-0.933333333333333,-0.866666666666667,-0.8,-0.733333333333333,-0.666666666666667,
-0.6,-0.533333333333333,-0.466666666666667,-0.4,-0.333333333333333,-0.266666666666667,
-0.2,-0.133333333333333,-0.0666666666666667,-0.0345857004654042),(0.,2.16000000000001),
 .UNSPECIFIED.);
#17=B_SPLINE_SURFACE_WITH_KNOTS('',3,1,((#774,#775),(#776,#777),(#778,#779),
(#780,#781)),.UNSPECIFIED.,.F.,.F.,.F.,(4,4),(2,2),(0.,1.),(0.,0.338400000000019),
 .UNSPECIFIED.);
#18=FACE_BOUND('',#56,.T.);
#19=FACE_BOUND('',#57,.T.);
#20=FACE_BOUND('',#58,.T.);
#21=FACE_BOUND('',#59,.T.);
#22=FACE_BOUND('',#65,.T.);
#23=FACE_BOUND('',#66,.T.);
#24=FACE_BOUND('',#67,.T.);
#25=FACE_BOUND('',#68,.T.);
#26=B_SPLINE_CURVE_WITH_KNOTS('',3,(#418,#419,#420,#421,#422,#423,#424,
#425,#426,#427,#428,#429,#430,#431,#432,#433,#434,#435,#436,#437,#438,#439,
#440,#441,#442,#443,#444,#445,#446,#447,#448,#449,#450,#451,#452,#453,#454,
#455,#456,#457,#458,#459,#460,#461,#462,#463,#464,#465,#466,#467,#468,#469,
#470,#471,#472,#473,#474,#475,#476,#477,#478,#479,#480,#481,#482,#483,#484,
#485,#486,#487,#488,#489,#490,#491,#492,#493,#494,#495,#496,#497,#498,#499,
#500,#501,#502,#503,#504,#505,#506,#507,#508,#509,#510,#511,#512,#513,#514),
 .UNSPECIFIED.,.F.,.F.,(4,3,3,3,3,3,3,3,3,3,3,3,3,3,3,3,3,3,3,3,3,3,3,3,
3,3,3,3,3,3,3,3,4),(-1.19510807005833,-1.1473287728902,-1.09024867064749,
-1.04681534969624,-1.00814886030358,-0.972097935033175,-0.938286002188678,
-0.906447495153374,-0.875855606673144,-0.845486836060088,-0.815067628250003,
-0.784184278702638,-0.751746286117672,-0.716990436045285,-0.679441928982809,
-0.637743608550526,-0.579290394571969,-0.535259614224554,-0.496848517212648,
-0.461707159784773,-0.429026578854036,-0.397928847805788,-0.36747350740365,
-0.337384651979543,-0.307354535479139,-0.276177100689312,-0.241654963103148,
-0.205724491518619,-0.16750867552461,-0.125403995613127,-0.0708619015215529,
-0.0221524306489024,0.),.UNSPECIFIED.);
#27=B_SPLINE_CURVE_WITH_KNOTS('',3,(#518,#519,#520,#521),.UNSPECIFIED.,
 .F.,.F.,(4,4),(-0.338176684609085,0.),.UNSPECIFIED.);
#28=B_SPLINE_CURVE_WITH_KNOTS('',3,(#523,#524,#525,#526,#527,#528,#529,
#530,#531,#532,#533,#534,#535,#536,#537,#538,#539,#540,#541,#542,#543,#544,
#545,#546,#547,#548,#549,#550,#551,#552,#553,#554,#555,#556,#557,#558,#559,
#560,#561,#562,#563,#564,#565,#566,#567,#568,#569,#570,#571,#572,#573,#574,
#575,#576,#577,#578,#579,#580,#581,#582,#583,#584,#585,#586,#587,#588,#589,
#590,#591,#592),.UNSPECIFIED.,.F.,.F.,(4,3,3,3,3,3,3,3,3,3,3,3,3,3,3,3,
3,3,3,3,3,3,3,4),(-0.317925086694467,-0.29947488734665,-0.282943085996834,
-0.266456635974533,-0.249803096226125,-0.234190402711992,-0.22076389766659,
-0.20836095510393,-0.196636170973878,-0.184664110910733,-0.170286954210594,
-0.155258998945301,-0.142934876038733,-0.130943457846114,-0.118953404092077,
-0.10696846494913,-0.0949923430038763,-0.0826117868238977,-0.0696949102124932,
-0.0560680582926919,-0.0407762709141344,-0.0244705354189731,-0.00645227872033102,
0.),.UNSPECIFIED.);
#29=B_SPLINE_CURVE_WITH_KNOTS('',5,(#637,#638,#639,#640,#641,#642,#643,
#644,#645,#646,#647,#648,#649,#650,#651,#652,#653,#654,#655,#656),
 .UNSPECIFIED.,.F.,.F.,(6,1,1,1,1,1,1,1,1,1,1,1,1,1,1,6),(-1.,-0.933333333333333,
-0.866666666666667,-0.8,-0.733333333333333,-0.666666666666667,-0.6,-0.533333333333333,
-0.466666666666667,-0.4,-0.333333333333333,-0.266666666666667,-0.2,-0.133333333333333,
-0.0666666666666667,0.),.UNSPECIFIED.);
#30=B_SPLINE_CURVE_WITH_KNOTS('',3,(#704,#705,#706,#707,#708,#709,#710,
#711,#712,#713,#714,#715,#716,#717,#718,#719,#720,#721,#722,#723,#724,#725,
#726,#727,#728,#729,#730,#731,#732,#733,#734,#735,#736,#737,#738,#739,#740,
#741,#742,#743,#744,#745,#746,#747,#748,#749,#750,#751,#752,#753,#754,#755,
#756,#757,#758,#759,#760,#761,#762,#763,#764,#765,#766,#767,#768,#769,#770,
#771,#772,#773),.UNSPECIFIED.,.F.,.F.,(4,3,3,3,3,3,3,3,3,3,3,3,3,3,3,3,
3,3,3,3,3,3,3,4),(-0.507754282364744,-0.495657339847344,-0.484682706301412,
-0.474607625176354,-0.465444822480346,-0.456862191276534,-0.44868939714305,
-0.440745205705227,-0.432801346706158,-0.424853195786139,-0.416861348839929,
-0.408473095145575,-0.398943361833717,-0.388794409093934,-0.380676197360881,
-0.372958866576225,-0.364875734936834,-0.355880172755101,-0.345884373414357,
-0.335018015490908,-0.3240864450893,-0.313132492169267,-0.301220372040539,
-0.296983644646779),.UNSPECIFIED.);
#31=B_SPLINE_CURVE_WITH_KNOTS('',3,(#783,#784,#785,#786),.UNSPECIFIED.,
 .F.,.F.,(4,4),(-0.338176684609065,0.),.UNSPECIFIED.);
#32=PLANE('',#300);
#33=PLANE('',#305);
#34=PLANE('',#307);
#35=PLANE('',#308);
#36=FACE_OUTER_BOUND('',#50,.T.);
#37=FACE_OUTER_BOUND('',#51,.T.);
#38=FACE_OUTER_BOUND('',#52,.T.);
#39=FACE_OUTER_BOUND('',#53,.T.);
#40=FACE_OUTER_BOUND('',#54,.T.);
#41=FACE_OUTER_BOUND('',#55,.T.);
#42=FACE_OUTER_BOUND('',#60,.T.);
#43=FACE_OUTER_BOUND('',#61,.T.);
#44=FACE_OUTER_BOUND('',#62,.T.);
#45=FACE_OUTER_BOUND('',#63,.T.);
#46=FACE_OUTER_BOUND('',#64,.T.);
#47=FACE_OUTER_BOUND('',#69,.T.);
#48=FACE_OUTER_BOUND('',#70,.T.);
#49=FACE_OUTER_BOUND('',#71,.T.);
#50=EDGE_LOOP('',(#178,#179,#180,#181));
#51=EDGE_LOOP('',(#182,#183,#184,#185));
#52=EDGE_LOOP('',(#186,#187,#188,#189));
#53=EDGE_LOOP('',(#190,#191,#192,#193));
#54=EDGE_LOOP('',(#194,#195,#196,#197));
#55=EDGE_LOOP('',(#198,#199,#200,#201,#202,#203,#204,#205));
#56=EDGE_LOOP('',(#206));
#57=EDGE_LOOP('',(#207));
#58=EDGE_LOOP('',(#208));
#59=EDGE_LOOP('',(#209));
#60=EDGE_LOOP('',(#210,#211,#212,#213));
#61=EDGE_LOOP('',(#214,#215,#216,#217));
#62=EDGE_LOOP('',(#218,#219,#220,#221));
#63=EDGE_LOOP('',(#222,#223,#224,#225));
#64=EDGE_LOOP('',(#226,#227,#228,#229,#230,#231,#232,#233));
#65=EDGE_LOOP('',(#234));
#66=EDGE_LOOP('',(#235));
#67=EDGE_LOOP('',(#236));
#68=EDGE_LOOP('',(#237));
#69=EDGE_LOOP('',(#238,#239,#240,#241));
#70=EDGE_LOOP('',(#242,#243,#244,#245));
#71=EDGE_LOOP('',(#246,#247,#248,#249));
#72=LINE('',#383,#88);
#73=LINE('',#389,#89);
#74=LINE('',#395,#90);
#75=LINE('',#401,#91);
#76=LINE('',#408,#92);
#77=LINE('',#411,#93);
#78=LINE('',#416,#94);
#79=LINE('',#516,#95);
#80=LINE('',#635,#96);
#81=LINE('',#657,#97);
#82=LINE('',#661,#98);
#83=LINE('',#703,#99);
#84=LINE('',#787,#100);
#85=LINE('',#789,#101);
#86=LINE('',#791,#102);
#87=LINE('',#795,#103);
#88=VECTOR('',#316,1.25);
#89=VECTOR('',#323,0.8);
#90=VECTOR('',#330,0.8);
#91=VECTOR('',#337,0.8);
#92=VECTOR('',#344,7.5);
#93=VECTOR('',#347,10.);
#94=VECTOR('',#352,10.);
#95=VECTOR('',#353,10.);
#96=VECTOR('',#356,10.);
#97=VECTOR('',#357,10.);
#98=VECTOR('',#362,10.);
#99=VECTOR('',#363,10.);
#100=VECTOR('',#364,10.);
#101=VECTOR('',#367,10.);
#102=VECTOR('',#368,10.);
#103=VECTOR('',#375,10.);
#104=CIRCLE('',#286,1.25);
#105=CIRCLE('',#287,1.25);
#106=CIRCLE('',#289,0.8);
#107=CIRCLE('',#290,0.8);
#108=CIRCLE('',#292,0.8);
#109=CIRCLE('',#293,0.8);
#110=CIRCLE('',#295,0.8);
#111=CIRCLE('',#296,0.8);
#112=CIRCLE('',#298,15.);
#113=CIRCLE('',#299,15.);
#114=CIRCLE('',#301,7.5);
#115=CIRCLE('',#302,2.50000000000029);
#116=CIRCLE('',#304,2.50000000000026);
#117=CIRCLE('',#306,7.5);
#118=VERTEX_POINT('',#380);
#119=VERTEX_POINT('',#382);
#120=VERTEX_POINT('',#386);
#121=VERTEX_POINT('',#388);
#122=VERTEX_POINT('',#392);
#123=VERTEX_POINT('',#394);
#124=VERTEX_POINT('',#398);
#125=VERTEX_POINT('',#400);
#126=VERTEX_POINT('',#404);
#127=VERTEX_POINT('',#405);
#128=VERTEX_POINT('',#407);
#129=VERTEX_POINT('',#409);
#130=VERTEX_POINT('',#413);
#131=VERTEX_POINT('',#415);
#132=VERTEX_POINT('',#417);
#133=VERTEX_POINT('',#515);
#134=VERTEX_POINT('',#517);
#135=VERTEX_POINT('',#522);
#136=VERTEX_POINT('',#634);
#137=VERTEX_POINT('',#636);
#138=VERTEX_POINT('',#659);
#139=VERTEX_POINT('',#702);
#140=VERTEX_POINT('',#782);
#141=VERTEX_POINT('',#790);
#142=EDGE_CURVE('',#118,#118,#104,.T.);
#143=EDGE_CURVE('',#118,#119,#72,.T.);
#144=EDGE_CURVE('',#119,#119,#105,.T.);
#145=EDGE_CURVE('',#120,#120,#106,.T.);
#146=EDGE_CURVE('',#120,#121,#73,.T.);
#147=EDGE_CURVE('',#121,#121,#107,.T.);
#148=EDGE_CURVE('',#122,#122,#108,.T.);
#149=EDGE_CURVE('',#122,#123,#74,.T.);
#150=EDGE_CURVE('',#123,#123,#109,.T.);
#151=EDGE_CURVE('',#124,#124,#110,.T.);
#152=EDGE_CURVE('',#124,#125,#75,.T.);
#153=EDGE_CURVE('',#125,#125,#111,.T.);
#154=EDGE_CURVE('',#126,#127,#112,.T.);
#155=EDGE_CURVE('',#128,#127,#76,.T.);
#156=EDGE_CURVE('',#128,#129,#113,.T.);
#157=EDGE_CURVE('',#126,#129,#77,.T.);
#158=EDGE_CURVE('',#130,#128,#114,.T.);
#159=EDGE_CURVE('',#131,#130,#78,.T.);
#160=EDGE_CURVE('',#132,#131,#26,.T.);
#161=EDGE_CURVE('',#133,#132,#79,.T.);
#162=EDGE_CURVE('',#134,#133,#27,.T.);
#163=EDGE_CURVE('',#135,#134,#28,.T.);
#164=EDGE_CURVE('',#135,#129,#115,.T.);
#165=EDGE_CURVE('',#136,#131,#80,.T.);
#166=EDGE_CURVE('',#136,#137,#29,.T.);
#167=EDGE_CURVE('',#132,#137,#81,.T.);
#168=EDGE_CURVE('',#138,#126,#116,.T.);
#169=EDGE_CURVE('',#138,#135,#82,.T.);
#170=EDGE_CURVE('',#139,#134,#83,.T.);
#171=EDGE_CURVE('',#139,#138,#30,.T.);
#172=EDGE_CURVE('',#140,#139,#31,.T.);
#173=EDGE_CURVE('',#133,#140,#84,.T.);
#174=EDGE_CURVE('',#140,#137,#85,.T.);
#175=EDGE_CURVE('',#136,#141,#86,.T.);
#176=EDGE_CURVE('',#127,#141,#117,.T.);
#177=EDGE_CURVE('',#130,#141,#87,.T.);
#178=ORIENTED_EDGE('',*,*,#142,.F.);
#179=ORIENTED_EDGE('',*,*,#143,.T.);
#180=ORIENTED_EDGE('',*,*,#144,.F.);
#181=ORIENTED_EDGE('',*,*,#143,.F.);
#182=ORIENTED_EDGE('',*,*,#145,.F.);
#183=ORIENTED_EDGE('',*,*,#146,.T.);
#184=ORIENTED_EDGE('',*,*,#147,.F.);
#185=ORIENTED_EDGE('',*,*,#146,.F.);
#186=ORIENTED_EDGE('',*,*,#148,.F.);
#187=ORIENTED_EDGE('',*,*,#149,.T.);
#188=ORIENTED_EDGE('',*,*,#150,.F.);
#189=ORIENTED_EDGE('',*,*,#149,.F.);
#190=ORIENTED_EDGE('',*,*,#151,.F.);
#191=ORIENTED_EDGE('',*,*,#152,.T.);
#192=ORIENTED_EDGE('',*,*,#153,.F.);
#193=ORIENTED_EDGE('',*,*,#152,.F.);
#194=ORIENTED_EDGE('',*,*,#154,.T.);
#195=ORIENTED_EDGE('',*,*,#155,.F.);
#196=ORIENTED_EDGE('',*,*,#156,.T.);
#197=ORIENTED_EDGE('',*,*,#157,.F.);
#198=ORIENTED_EDGE('',*,*,#158,.F.);
#199=ORIENTED_EDGE('',*,*,#159,.F.);
#200=ORIENTED_EDGE('',*,*,#160,.F.);
#201=ORIENTED_EDGE('',*,*,#161,.F.);
#202=ORIENTED_EDGE('',*,*,#162,.F.);
#203=ORIENTED_EDGE('',*,*,#163,.F.);
#204=ORIENTED_EDGE('',*,*,#164,.T.);
#205=ORIENTED_EDGE('',*,*,#156,.F.);
#206=ORIENTED_EDGE('',*,*,#142,.T.);
#207=ORIENTED_EDGE('',*,*,#147,.T.);
#208=ORIENTED_EDGE('',*,*,#150,.T.);
#209=ORIENTED_EDGE('',*,*,#153,.T.);
#210=ORIENTED_EDGE('',*,*,#160,.T.);
#211=ORIENTED_EDGE('',*,*,#165,.F.);
#212=ORIENTED_EDGE('',*,*,#166,.T.);
#213=ORIENTED_EDGE('',*,*,#167,.F.);
#214=ORIENTED_EDGE('',*,*,#168,.T.);
#215=ORIENTED_EDGE('',*,*,#157,.T.);
#216=ORIENTED_EDGE('',*,*,#164,.F.);
#217=ORIENTED_EDGE('',*,*,#169,.F.);
#218=ORIENTED_EDGE('',*,*,#169,.T.);
#219=ORIENTED_EDGE('',*,*,#163,.T.);
#220=ORIENTED_EDGE('',*,*,#170,.F.);
#221=ORIENTED_EDGE('',*,*,#171,.T.);
#222=ORIENTED_EDGE('',*,*,#172,.T.);
#223=ORIENTED_EDGE('',*,*,#170,.T.);
#224=ORIENTED_EDGE('',*,*,#162,.T.);
#225=ORIENTED_EDGE('',*,*,#173,.T.);
#226=ORIENTED_EDGE('',*,*,#172,.F.);
#227=ORIENTED_EDGE('',*,*,#174,.T.);
#228=ORIENTED_EDGE('',*,*,#166,.F.);
#229=ORIENTED_EDGE('',*,*,#175,.T.);
#230=ORIENTED_EDGE('',*,*,#176,.F.);
#231=ORIENTED_EDGE('',*,*,#154,.F.);
#232=ORIENTED_EDGE('',*,*,#168,.F.);
#233=ORIENTED_EDGE('',*,*,#171,.F.);
#234=ORIENTED_EDGE('',*,*,#144,.T.);
#235=ORIENTED_EDGE('',*,*,#145,.T.);
#236=ORIENTED_EDGE('',*,*,#148,.T.);
#237=ORIENTED_EDGE('',*,*,#151,.T.);
#238=ORIENTED_EDGE('',*,*,#174,.F.);
#239=ORIENTED_EDGE('',*,*,#173,.F.);
#240=ORIENTED_EDGE('',*,*,#161,.T.);
#241=ORIENTED_EDGE('',*,*,#167,.T.);
#242=ORIENTED_EDGE('',*,*,#175,.F.);
#243=ORIENTED_EDGE('',*,*,#165,.T.);
#244=ORIENTED_EDGE('',*,*,#159,.T.);
#245=ORIENTED_EDGE('',*,*,#177,.T.);
#246=ORIENTED_EDGE('',*,*,#176,.T.);
#247=ORIENTED_EDGE('',*,*,#177,.F.);
#248=ORIENTED_EDGE('',*,*,#158,.T.);
#249=ORIENTED_EDGE('',*,*,#155,.T.);
#250=CYLINDRICAL_SURFACE('',#285,1.25);
#251=CYLINDRICAL_SURFACE('',#288,0.8);
#252=CYLINDRICAL_SURFACE('',#291,0.8);
#253=CYLINDRICAL_SURFACE('',#294,0.8);
#254=CYLINDRICAL_SURFACE('',#297,15.);
#255=CYLINDRICAL_SURFACE('',#303,2.50000000000026);
#256=CYLINDRICAL_SURFACE('',#309,7.5);
#257=ADVANCED_FACE('',(#36),#250,.F.);
#258=ADVANCED_FACE('',(#37),#251,.F.);
#259=ADVANCED_FACE('',(#38),#252,.F.);
#260=ADVANCED_FACE('',(#39),#253,.F.);
#261=ADVANCED_FACE('',(#40),#254,.T.);
#262=ADVANCED_FACE('',(#41,#18,#19,#20,#21),#32,.T.);
#263=ADVANCED_FACE('',(#42),#15,.F.);
#264=ADVANCED_FACE('',(#43),#255,.T.);
#265=ADVANCED_FACE('',(#44),#16,.F.);
#266=ADVANCED_FACE('',(#45),#17,.F.);
#267=ADVANCED_FACE('',(#46,#22,#23,#24,#25),#33,.T.);
#268=ADVANCED_FACE('',(#47),#34,.T.);
#269=ADVANCED_FACE('',(#48),#35,.T.);
#270=ADVANCED_FACE('',(#49),#256,.T.);
#271=CLOSED_SHELL('',(#257,#258,#259,#260,#261,#262,#263,#264,#265,#266,
#267,#268,#269,#270));
#272=DERIVED_UNIT_ELEMENT(#274,1.);
#273=DERIVED_UNIT_ELEMENT(#802,3.);
#274=(
MASS_UNIT()
NAMED_UNIT(*)
SI_UNIT(.KILO.,.GRAM.)
);
#275=DERIVED_UNIT((#272,#273));
#276=MEASURE_REPRESENTATION_ITEM('density measure',
POSITIVE_RATIO_MEASURE(7850.),#275);
#277=PROPERTY_DEFINITION_REPRESENTATION(#282,#279);
#278=PROPERTY_DEFINITION_REPRESENTATION(#283,#280);
#279=REPRESENTATION('material name',(#281),#799);
#280=REPRESENTATION('density',(#276),#799);
#281=DESCRIPTIVE_REPRESENTATION_ITEM('Steel','Steel');
#282=PROPERTY_DEFINITION('material property','material name',#809);
#283=PROPERTY_DEFINITION('material property','density of part',#809);
#284=AXIS2_PLACEMENT_3D('placement',#378,#310,#311);
#285=AXIS2_PLACEMENT_3D('',#379,#312,#313);
#286=AXIS2_PLACEMENT_3D('',#381,#314,#315);
#287=AXIS2_PLACEMENT_3D('',#384,#317,#318);
#288=AXIS2_PLACEMENT_3D('',#385,#319,#320);
#289=AXIS2_PLACEMENT_3D('',#387,#321,#322);
#290=AXIS2_PLACEMENT_3D('',#390,#324,#325);
#291=AXIS2_PLACEMENT_3D('',#391,#326,#327);
#292=AXIS2_PLACEMENT_3D('',#393,#328,#329);
#293=AXIS2_PLACEMENT_3D('',#396,#331,#332);
#294=AXIS2_PLACEMENT_3D('',#397,#333,#334);
#295=AXIS2_PLACEMENT_3D('',#399,#335,#336);
#296=AXIS2_PLACEMENT_3D('',#402,#338,#339);
#297=AXIS2_PLACEMENT_3D('',#403,#340,#341);
#298=AXIS2_PLACEMENT_3D('',#406,#342,#343);
#299=AXIS2_PLACEMENT_3D('',#410,#345,#346);
#300=AXIS2_PLACEMENT_3D('',#412,#348,#349);
#301=AXIS2_PLACEMENT_3D('',#414,#350,#351);
#302=AXIS2_PLACEMENT_3D('',#593,#354,#355);
#303=AXIS2_PLACEMENT_3D('',#658,#358,#359);
#304=AXIS2_PLACEMENT_3D('',#660,#360,#361);
#305=AXIS2_PLACEMENT_3D('',#788,#365,#366);
#306=AXIS2_PLACEMENT_3D('',#792,#369,#370);
#307=AXIS2_PLACEMENT_3D('',#793,#371,#372);
#308=AXIS2_PLACEMENT_3D('',#794,#373,#374);
#309=AXIS2_PLACEMENT_3D('',#796,#376,#377);
#310=DIRECTION('axis',(0.,0.,1.));
#311=DIRECTION('refdir',(1.,0.,0.));
#312=DIRECTION('center_axis',(-1.,0.,-1.15648231731787E-16));
#313=DIRECTION('ref_axis',(1.15648231731787E-16,3.46944228238494E-18,-1.));
#314=DIRECTION('center_axis',(-1.,-2.97631739671762E-31,-1.17395021789985E-61));
#315=DIRECTION('ref_axis',(-1.03261614219688E-48,3.46944228238494E-18,-1.));
#316=DIRECTION('',(-1.,0.,-1.15648231731787E-16));
#317=DIRECTION('center_axis',(1.,4.64254020070073E-15,-5.12431812123441E-16));
#318=DIRECTION('ref_axis',(-5.12431812123441E-16,3.46944228238202E-18,-1.));
#319=DIRECTION('center_axis',(1.,0.,7.93016446160826E-17));
#320=DIRECTION('ref_axis',(-7.93016446160826E-17,-3.46944228238494E-18,
1.));
#321=DIRECTION('center_axis',(1.,4.64254020070073E-15,-5.12431812123441E-16));
#322=DIRECTION('ref_axis',(5.12431812123441E-16,-3.46944228238219E-18,1.));
#323=DIRECTION('',(1.,0.,7.93016446160826E-17));
#324=DIRECTION('center_axis',(-1.,-2.97631739671762E-31,-1.17395021789985E-61));
#325=DIRECTION('ref_axis',(1.03261614219688E-48,-3.46944228238494E-18,1.));
#326=DIRECTION('center_axis',(1.,0.,1.58603289232165E-16));
#327=DIRECTION('ref_axis',(-1.58603289232165E-16,-3.46944228238494E-18,
1.));
#328=DIRECTION('center_axis',(1.,4.64254020070073E-15,-5.12431812123441E-16));
#329=DIRECTION('ref_axis',(5.12431812123441E-16,-3.46944228238182E-18,1.));
#330=DIRECTION('',(1.,0.,1.58603289232165E-16));
#331=DIRECTION('center_axis',(-1.,-2.97631739671762E-31,-1.17395021789985E-61));
#332=DIRECTION('ref_axis',(1.03261614219688E-48,-3.46944228238494E-18,1.));
#333=DIRECTION('center_axis',(1.,0.,7.93016446160826E-17));
#334=DIRECTION('ref_axis',(-7.93016446160826E-17,-3.46944228238494E-18,
1.));
#335=DIRECTION('center_axis',(1.,4.64254020070073E-15,-5.12431812123441E-16));
#336=DIRECTION('ref_axis',(5.12431812123441E-16,-3.46944228238219E-18,1.));
#337=DIRECTION('',(1.,0.,7.93016446160826E-17));
#338=DIRECTION('center_axis',(-1.,-2.97631739671762E-31,-1.17395021789985E-61));
#339=DIRECTION('ref_axis',(1.03261614219688E-48,-3.46944228238494E-18,1.));
#340=DIRECTION('center_axis',(1.,4.44659718307332E-30,-5.10504337216073E-16));
#341=DIRECTION('ref_axis',(4.59453903494466E-16,0.435889894354059,0.900000000000004));
#342=DIRECTION('center_axis',(1.,4.64254020070073E-15,-5.12431812123441E-16));
#343=DIRECTION('ref_axis',(-1.56244772670681E-15,0.435889894354059,0.900000000000004));
#344=DIRECTION('',(-1.,-4.44659718307332E-30,5.10504337216073E-16));
#345=DIRECTION('center_axis',(-1.,-2.97631739671762E-31,-1.17395021789985E-61));
#346=DIRECTION('ref_axis',(-1.29734667561939E-31,0.435889894354059,0.900000000000004));
#347=DIRECTION('',(1.,0.,0.));
#348=DIRECTION('center_axis',(1.,2.97631739671762E-31,1.17395021789985E-61));
#349=DIRECTION('ref_axis',(-3.97263753534345E-76,3.94430452610506E-31,-1.));
#350=DIRECTION('center_axis',(-1.,-2.97631739671762E-31,-1.17395021789985E-61));
#351=DIRECTION('ref_axis',(-1.51669381960807E-33,0.00509587391882575,0.999987015950209));
#352=DIRECTION('',(-2.97631739671762E-31,1.,8.76280037042486E-15));
#353=DIRECTION('',(2.79250574868921E-31,-0.938241919954128,-0.345979912192589));
#354=DIRECTION('center_axis',(1.,1.38777160368663E-17,1.11022302462516E-16));
#355=DIRECTION('ref_axis',(1.11022302462516E-16,3.46944228238494E-18,-1.));
#356=DIRECTION('',(1.,4.44089209850063E-15,-5.55111512312578E-16));
#357=DIRECTION('',(-1.,-4.44089209850063E-15,5.55111512312578E-16));
#358=DIRECTION('center_axis',(1.,0.,0.));
#359=DIRECTION('ref_axis',(0.,3.94430452610506E-31,-1.));
#360=DIRECTION('center_axis',(1.,4.64254020070073E-15,-5.12431812123441E-16));
#361=DIRECTION('ref_axis',(-5.12431812123441E-16,-1.98455483529049E-30,
-1.));
#362=DIRECTION('',(1.,0.,0.));
#363=DIRECTION('',(1.,0.,4.01570030183548E-15));
#364=DIRECTION('',(-1.,0.,-2.97634257665453E-14));
#365=DIRECTION('center_axis',(-1.,-4.64254020070073E-15,5.12431812123441E-16));
#366=DIRECTION('ref_axis',(5.1243181212344E-16,3.15719672627764E-16,1.));
#367=DIRECTION('',(4.17853471800652E-15,-0.938241919954128,-0.345979912192589));
#368=DIRECTION('',(-4.64254020070073E-15,1.,8.76280037042486E-15));
#369=DIRECTION('center_axis',(1.,4.64254020070073E-15,-5.12431812123441E-16));
#370=DIRECTION('ref_axis',(4.88767359157427E-16,0.00509587391882575,0.999987015950209));
#371=DIRECTION('center_axis',(0.,0.345979912192589,-0.938241919954128));
#372=DIRECTION('ref_axis',(2.62478749476477E-31,0.938241919954128,0.345979912192589));
#373=DIRECTION('center_axis',(0.,-8.76280037042486E-15,1.));
#374=DIRECTION('ref_axis',(-2.93789986734885E-31,-1.,-8.76280037042486E-15));
#375=DIRECTION('',(-1.,-4.75809867696495E-15,-4.16942688490265E-29));
#376=DIRECTION('center_axis',(1.,4.75809867696496E-15,-5.10504337216032E-16));
#377=DIRECTION('ref_axis',(4.86251037851154E-16,0.00509587391882575,0.999987015950209));
#378=CARTESIAN_POINT('',(0.,0.,0.));
#379=CARTESIAN_POINT('Origin',(6.9,23.9999999999995,-1.99999999999964));
#380=CARTESIAN_POINT('',(6.9,23.9999999999995,-0.74999999999964));
#381=CARTESIAN_POINT('Origin',(6.9,23.9999999999995,-1.99999999999964));
#382=CARTESIAN_POINT('',(4.8999999999999,23.9999999999995,-0.74999999999964));
#383=CARTESIAN_POINT('',(6.9,23.9999999999995,-0.74999999999964));
#384=CARTESIAN_POINT('Origin',(4.8999999999999,23.9999999999995,-1.99999999999964));
#385=CARTESIAN_POINT('Origin',(2.9,13.4673064698424,-3.785610603986));
#386=CARTESIAN_POINT('',(4.8999999999999,13.4673064698424,-4.585610603986));
#387=CARTESIAN_POINT('Origin',(4.8999999999999,13.4673064698424,-3.785610603986));
#388=CARTESIAN_POINT('',(6.9,13.4673064698424,-4.585610603986));
#389=CARTESIAN_POINT('',(2.9,13.4673064698424,-4.585610603986));
#390=CARTESIAN_POINT('Origin',(6.9,13.4673064698424,-3.785610603986));
#391=CARTESIAN_POINT('Origin',(2.9,9.8015049004889,-7.14783635724032));
#392=CARTESIAN_POINT('',(4.8999999999999,9.8015049004889,-7.94783635724032));
#393=CARTESIAN_POINT('Origin',(4.8999999999999,9.8015049004889,-7.14783635724032));
#394=CARTESIAN_POINT('',(6.9,9.8015049004889,-7.94783635724032));
#395=CARTESIAN_POINT('',(2.9,9.8015049004889,-7.94783635724032));
#396=CARTESIAN_POINT('Origin',(6.9,9.8015049004889,-7.14783635724032));
#397=CARTESIAN_POINT('Origin',(2.9,9.81162158965964,-1.99999999999959));
#398=CARTESIAN_POINT('',(4.8999999999999,9.81162158965964,-2.79999999999959));
#399=CARTESIAN_POINT('Origin',(4.8999999999999,9.81162158965964,-1.99999999999959));
#400=CARTESIAN_POINT('',(6.9,9.81162158965964,-2.79999999999959));
#401=CARTESIAN_POINT('',(2.9,9.81162158965964,-2.79999999999959));
#402=CARTESIAN_POINT('Origin',(6.9,9.81162158965964,-1.99999999999959));
#403=CARTESIAN_POINT('Origin',(-6.61425279626069E-15,17.4616515846886,-12.9999999999994));
#404=CARTESIAN_POINT('',(4.89999999999989,23.9999999999995,0.499999999999577));
#405=CARTESIAN_POINT('',(4.89999999999992,17.538089693471,1.99980523925369));
#406=CARTESIAN_POINT('Origin',(4.8999999999999,17.4616515846886,-12.9999999999994));
#407=CARTESIAN_POINT('',(6.9,17.538089693471,1.99980523925369));
#408=CARTESIAN_POINT('',(3.49999999999998,17.538089693471,1.99980523925369));
#409=CARTESIAN_POINT('',(6.9,23.9999999999995,0.500000000000619));
#410=CARTESIAN_POINT('Origin',(6.9,17.4616515846886,-12.9999999999994));
#411=CARTESIAN_POINT('',(2.77555756156296E-16,23.9999999999995,0.500000000000619));
#412=CARTESIAN_POINT('Origin',(6.9,12.4112805794396,-5.3445948681579));
#413=CARTESIAN_POINT('',(6.89999999999999,13.0000004819265,0.499999999985389));
#414=CARTESIAN_POINT('Origin',(6.89999999999998,17.4998706390798,-5.50009738037288));
#415=CARTESIAN_POINT('',(6.89999999999996,9.00000046612206,0.500000000000484));
#416=CARTESIAN_POINT('',(6.9,18.2056402897195,0.500000000000568));
#417=CARTESIAN_POINT('',(6.89999999999995,8.96673051167645,-10.1202202493162));
#418=CARTESIAN_POINT('Ctrl Pts',(6.9,8.96673051167645,-10.1202202493162));
#419=CARTESIAN_POINT('Ctrl Pts',(6.9,8.86924503394395,-10.0799985591562));
#420=CARTESIAN_POINT('Ctrl Pts',(6.90000000000001,8.77508673093022,-10.0307219871739));
#421=CARTESIAN_POINT('Ctrl Pts',(6.90000000000001,8.68426842944918,-9.97236215900346));
#422=CARTESIAN_POINT('Ctrl Pts',(6.90000000000001,8.57577127186638,-9.9026419003083));
#423=CARTESIAN_POINT('Ctrl Pts',(6.90000000000001,8.47203996159973,-9.81995334316101));
#424=CARTESIAN_POINT('Ctrl Pts',(6.90000000000001,8.37314226580718,-9.72420717989133));
#425=CARTESIAN_POINT('Ctrl Pts',(6.90000000000001,8.29788915318252,-9.65135212750441));
#426=CARTESIAN_POINT('Ctrl Pts',(6.90000000000001,8.22543580997471,-9.57093450428051));
#427=CARTESIAN_POINT('Ctrl Pts',(6.90000000000001,8.15582960216889,-9.48293851947561));
#428=CARTESIAN_POINT('Ctrl Pts',(6.90000000000001,8.09386271506837,-9.40460014381067));
#429=CARTESIAN_POINT('Ctrl Pts',(6.90000000000001,8.03415258174246,-9.32025484465361));
#430=CARTESIAN_POINT('Ctrl Pts',(6.90000000000001,7.97674124952119,-9.22992922518669));
#431=CARTESIAN_POINT('Ctrl Pts',(6.90000000000001,7.92321346150388,-9.14571361087692));
#432=CARTESIAN_POINT('Ctrl Pts',(6.90000000000001,7.87168413020362,-9.05629897385557));
#433=CARTESIAN_POINT('Ctrl Pts',(6.90000000000001,7.82219264303764,-8.96174917401375));
#434=CARTESIAN_POINT('Ctrl Pts',(6.90000000000001,7.7757748929278,-8.87307151986942));
#435=CARTESIAN_POINT('Ctrl Pts',(6.90000000000001,7.73114981367536,-8.77987653270594));
#436=CARTESIAN_POINT('Ctrl Pts',(6.90000000000001,7.68835318580688,-8.68225952873145));
#437=CARTESIAN_POINT('Ctrl Pts',(6.90000000000001,7.64805437343954,-8.59033991910426));
#438=CARTESIAN_POINT('Ctrl Pts',(6.90000000000001,7.60937689897645,-8.49449906695154));
#439=CARTESIAN_POINT('Ctrl Pts',(6.90000000000001,7.57235234414883,-8.39485969500472));
#440=CARTESIAN_POINT('Ctrl Pts',(6.90000000000001,7.53677746461504,-8.29912164574704));
#441=CARTESIAN_POINT('Ctrl Pts',(6.90000000000001,7.50272866478687,-8.1998763856523));
#442=CARTESIAN_POINT('Ctrl Pts',(6.90000000000001,7.47023448939477,-8.09727875536715));
#443=CARTESIAN_POINT('Ctrl Pts',(6.90000000000001,7.43797730594627,-7.99542940724384));
#444=CARTESIAN_POINT('Ctrl Pts',(6.90000000000001,7.40725218751273,-7.89027620516994));
#445=CARTESIAN_POINT('Ctrl Pts',(6.90000000000001,7.37808681457972,-7.78202196977574));
#446=CARTESIAN_POINT('Ctrl Pts',(6.90000000000001,7.34887300308199,-7.67358794309959));
#447=CARTESIAN_POINT('Ctrl Pts',(6.90000000000001,7.32122413845389,-7.56204258311392));
#448=CARTESIAN_POINT('Ctrl Pts',(6.90000000000001,7.29516746989251,-7.4476421167939));
#449=CARTESIAN_POINT('Ctrl Pts',(6.90000000000001,7.2687132240014,-7.33149610760784));
#450=CARTESIAN_POINT('Ctrl Pts',(6.90000000000001,7.24390015091198,-7.21240710426222));
#451=CARTESIAN_POINT('Ctrl Pts',(6.90000000000001,7.22075591423398,-7.09069810376465));
#452=CARTESIAN_POINT('Ctrl Pts',(6.90000000000001,7.19644661525091,-6.96286236983271));
#453=CARTESIAN_POINT('Ctrl Pts',(6.90000000000001,7.17397838385707,-6.83213647918812));
#454=CARTESIAN_POINT('Ctrl Pts',(6.90000000000002,7.15338225117693,-6.69895477145513));
#455=CARTESIAN_POINT('Ctrl Pts',(6.90000000000002,7.13131442137436,-6.55625656181012));
#456=CARTESIAN_POINT('Ctrl Pts',(6.90000000000002,7.11139576385199,-6.41073945894727));
#457=CARTESIAN_POINT('Ctrl Pts',(6.90000000000002,7.0936636312348,-6.26299969211914));
#458=CARTESIAN_POINT('Ctrl Pts',(6.90000000000002,7.0745067092944,-6.10338893115081));
#459=CARTESIAN_POINT('Ctrl Pts',(6.90000000000002,7.05790179858169,-5.94118453018859));
#460=CARTESIAN_POINT('Ctrl Pts',(6.90000000000002,7.04389549281831,-5.77719948441899));
#461=CARTESIAN_POINT('Ctrl Pts',(6.90000000000002,7.02834122790913,-5.59509101940797));
#462=CARTESIAN_POINT('Ctrl Pts',(6.90000000000002,7.01599174481149,-5.41078721635447));
#463=CARTESIAN_POINT('Ctrl Pts',(6.90000000000002,7.00690985859475,-5.22546568272157));
#464=CARTESIAN_POINT('Ctrl Pts',(6.90000000000002,6.99417875976745,-4.96567969738744));
#465=CARTESIAN_POINT('Ctrl Pts',(6.90000000000002,6.98786931540937,-4.70389619737288));
#466=CARTESIAN_POINT('Ctrl Pts',(6.90000000000002,6.98814827916904,-4.44346953294644));
#467=CARTESIAN_POINT('Ctrl Pts',(6.90000000000002,6.98835841290149,-4.24729915192725));
#468=CARTESIAN_POINT('Ctrl Pts',(6.90000000000002,6.99230680384948,-4.05190295508161));
#469=CARTESIAN_POINT('Ctrl Pts',(6.90000000000002,7.00005940446568,-3.85870234150126));
#470=CARTESIAN_POINT('Ctrl Pts',(6.90000000000002,7.00682253453092,-3.69016007510399));
#471=CARTESIAN_POINT('Ctrl Pts',(6.90000000000002,7.01648078807985,-3.52328951991347));
#472=CARTESIAN_POINT('Ctrl Pts',(6.90000000000002,7.02907345014799,-3.35899864026053));
#473=CARTESIAN_POINT('Ctrl Pts',(6.90000000000002,7.04059416351287,-3.20869300014215));
#474=CARTESIAN_POINT('Ctrl Pts',(6.90000000000002,7.05457097943437,-3.06054693191063));
#475=CARTESIAN_POINT('Ctrl Pts',(6.90000000000002,7.07102976393578,-2.91521615396208));
#476=CARTESIAN_POINT('Ctrl Pts',(6.90000000000002,7.08633602067398,-2.7800621759115));
#477=CARTESIAN_POINT('Ctrl Pts',(6.90000000000002,7.10378887537578,-2.64734344467909));
#478=CARTESIAN_POINT('Ctrl Pts',(6.90000000000002,7.12340478179888,-2.51754582883618));
#479=CARTESIAN_POINT('Ctrl Pts',(6.90000000000002,7.14207061223519,-2.39403482526065));
#480=CARTESIAN_POINT('Ctrl Pts',(6.90000000000002,7.16269508648188,-2.27316918403616));
#481=CARTESIAN_POINT('Ctrl Pts',(6.90000000000002,7.18528751876371,-2.15532283770694));
#482=CARTESIAN_POINT('Ctrl Pts',(6.90000000000002,7.2074132556732,-2.03991086160371));
#483=CARTESIAN_POINT('Ctrl Pts',(6.90000000000002,7.23142651105047,-1.9273949636168));
#484=CARTESIAN_POINT('Ctrl Pts',(6.90000000000002,7.25733060415744,-1.81807726799893));
#485=CARTESIAN_POINT('Ctrl Pts',(6.90000000000002,7.28292297981625,-1.71007504916602));
#486=CARTESIAN_POINT('Ctrl Pts',(6.90000000000002,7.31036096141265,-1.60519459875368));
#487=CARTESIAN_POINT('Ctrl Pts',(6.90000000000002,7.33964228241883,-1.50367712004731));
#488=CARTESIAN_POINT('Ctrl Pts',(6.90000000000002,7.36886644095551,-1.40235782194143));
#489=CARTESIAN_POINT('Ctrl Pts',(6.90000000000002,7.39992675670328,-1.30438851786734));
#490=CARTESIAN_POINT('Ctrl Pts',(6.90000000000002,7.43281540546308,-1.20995696610655));
#491=CARTESIAN_POINT('Ctrl Pts',(6.90000000000002,7.46696058442103,-1.11191760128809));
#492=CARTESIAN_POINT('Ctrl Pts',(6.90000000000002,7.50307639521698,-1.01769125507715));
#493=CARTESIAN_POINT('Ctrl Pts',(6.90000000000002,7.54114838951113,-0.927431133602551));
#494=CARTESIAN_POINT('Ctrl Pts',(6.90000000000002,7.58330473220136,-0.827487942217643));
#495=CARTESIAN_POINT('Ctrl Pts',(6.90000000000002,7.62785938668004,-0.732407696125838));
#496=CARTESIAN_POINT('Ctrl Pts',(6.90000000000002,7.67478727149124,-0.642330429986109));
#497=CARTESIAN_POINT('Ctrl Pts',(6.90000000000002,7.72362958397906,-0.548578452914367));
#498=CARTESIAN_POINT('Ctrl Pts',(6.90000000000002,7.77504252099133,-0.460245260943401));
#499=CARTESIAN_POINT('Ctrl Pts',(6.90000000000002,7.82899474529389,-0.377425546668472));
#500=CARTESIAN_POINT('Ctrl Pts',(6.90000000000001,7.88637858094891,-0.289338114975262));
#501=CARTESIAN_POINT('Ctrl Pts',(6.90000000000001,7.94663481458292,-0.207487368381065));
#502=CARTESIAN_POINT('Ctrl Pts',(6.90000000000001,8.00972511847697,-0.131925421837967));
#503=CARTESIAN_POINT('Ctrl Pts',(6.90000000000001,8.07923552881058,-0.04867424716242));
#504=CARTESIAN_POINT('Ctrl Pts',(6.90000000000001,8.15218580628878,0.0269438256688136));
#505=CARTESIAN_POINT('Ctrl Pts',(6.90000000000001,8.22852820414237,0.0949232331368025));
#506=CARTESIAN_POINT('Ctrl Pts',(6.90000000000001,8.32742158738766,0.1829832598655));
#507=CARTESIAN_POINT('Ctrl Pts',(6.90000000000001,8.43200541306166,0.258227336773129));
#508=CARTESIAN_POINT('Ctrl Pts',(6.90000000000001,8.54219817690764,0.320729413553056));
#509=CARTESIAN_POINT('Ctrl Pts',(6.90000000000001,8.64060714543607,0.376547642374277));
#510=CARTESIAN_POINT('Ctrl Pts',(6.90000000000001,8.74348948549474,0.422207842484343));
#511=CARTESIAN_POINT('Ctrl Pts',(6.90000000000001,8.85081411071207,0.457761846166087));
#512=CARTESIAN_POINT('Ctrl Pts',(6.90000000000001,8.89962394737119,0.47393134229775));
#513=CARTESIAN_POINT('Ctrl Pts',(6.90000000000001,8.94935298428182,0.488010188232322));
#514=CARTESIAN_POINT('Ctrl Pts',(6.90000000000001,9.00000046612206,0.500000000000484));
#515=CARTESIAN_POINT('',(6.90000000000001,17.814973908647,-6.8574002788631));
#516=CARTESIAN_POINT('',(6.9,10.0178710644203,-9.73260858071985));
#517=CARTESIAN_POINT('',(6.89999999999999,20.2224037711168,-4.60907369360201));
#518=CARTESIAN_POINT('Ctrl Pts',(6.9,20.2224037711168,-4.60907369360201));
#519=CARTESIAN_POINT('Ctrl Pts',(6.90000000000001,19.7609877892026,-5.63787877802991));
#520=CARTESIAN_POINT('Ctrl Pts',(6.90000000000002,18.8728784369071,-6.46729437119543));
#521=CARTESIAN_POINT('Ctrl Pts',(6.90000000000002,17.814973908647,-6.85740027886313));
#522=CARTESIAN_POINT('',(6.9,22.7850974239585,-4.18495119641808));
#523=CARTESIAN_POINT('Ctrl Pts',(6.9,22.7850974239585,-4.18495119641807));
#524=CARTESIAN_POINT('Ctrl Pts',(6.9,22.7392385377584,-4.17458500475272));
#525=CARTESIAN_POINT('Ctrl Pts',(6.9,22.6930035442495,-4.16370980111534));
#526=CARTESIAN_POINT('Ctrl Pts',(6.9,22.6462832402949,-4.15226312474433));
#527=CARTESIAN_POINT('Ctrl Pts',(6.9,22.6044207774878,-4.14200664044766));
#528=CARTESIAN_POINT('Ctrl Pts',(6.9,22.5621685594273,-4.13129071407848));
#529=CARTESIAN_POINT('Ctrl Pts',(6.9,22.5194588634627,-4.12011662187579));
#530=CARTESIAN_POINT('Ctrl Pts',(6.9,22.4768663320688,-4.1089731833148));
#531=CARTESIAN_POINT('Ctrl Pts',(6.9,22.4338185597922,-4.09737415463724));
#532=CARTESIAN_POINT('Ctrl Pts',(6.9,22.3902628046688,-4.08537062202713));
#533=CARTESIAN_POINT('Ctrl Pts',(6.9,22.3462656131425,-4.07324543393793));
#534=CARTESIAN_POINT('Ctrl Pts',(6.9,22.3017497727977,-4.06070746050458));
#535=CARTESIAN_POINT('Ctrl Pts',(6.9,22.2566801341045,-4.04786022888424));
#536=CARTESIAN_POINT('Ctrl Pts',(6.9,22.2144273478296,-4.03581594924017));
#537=CARTESIAN_POINT('Ctrl Pts',(6.9,22.1716878052239,-4.02349963357156));
#538=CARTESIAN_POINT('Ctrl Pts',(6.9,22.1284513341044,-4.0110396241344));
#539=CARTESIAN_POINT('Ctrl Pts',(6.9,22.0912691081735,-4.00032434432554));
#540=CARTESIAN_POINT('Ctrl Pts',(6.9,22.0537195977845,-3.98950222614686));
#541=CARTESIAN_POINT('Ctrl Pts',(6.9,22.0158088399126,-3.97869665769534));
#542=CARTESIAN_POINT('Ctrl Pts',(6.9,21.9807881885367,-3.96871484601702));
#543=CARTESIAN_POINT('Ctrl Pts',(6.9,21.9454593339535,-3.95874675088508));
#544=CARTESIAN_POINT('Ctrl Pts',(6.9,21.9098368931212,-3.94893466445339));
#545=CARTESIAN_POINT('Ctrl Pts',(6.9,21.8761621883618,-3.93965907564084));
#546=CARTESIAN_POINT('Ctrl Pts',(6.9,21.8422251554961,-3.93052260616179));
#547=CARTESIAN_POINT('Ctrl Pts',(6.9,21.8080467019564,-3.92169227959392));
#548=CARTESIAN_POINT('Ctrl Pts',(6.9,21.7731474241442,-3.91267572126116));
#549=CARTESIAN_POINT('Ctrl Pts',(6.9,21.7379963370896,-3.90397831576471));
#550=CARTESIAN_POINT('Ctrl Pts',(6.9,21.7026254878753,-3.89583441148328));
#551=CARTESIAN_POINT('Ctrl Pts',(6.9,21.660148901633,-3.88605445820979));
#552=CARTESIAN_POINT('Ctrl Pts',(6.9,21.6173546188435,-3.87707409643713));
#553=CARTESIAN_POINT('Ctrl Pts',(6.9,21.574319482601,-3.86937039769829));
#554=CARTESIAN_POINT('Ctrl Pts',(6.9,21.5293363113261,-3.8613179821589));
#555=CARTESIAN_POINT('Ctrl Pts',(6.9,21.4840895014465,-3.85466538709782));
#556=CARTESIAN_POINT('Ctrl Pts',(6.9,21.4386978080615,-3.84997473368493));
#557=CARTESIAN_POINT('Ctrl Pts',(6.9,21.4014729961468,-3.84612802346041));
#558=CARTESIAN_POINT('Ctrl Pts',(6.9,21.3641512569197,-3.84360246181919));
#559=CARTESIAN_POINT('Ctrl Pts',(6.9,21.3268159615083,-3.84267878479803));
#560=CARTESIAN_POINT('Ctrl Pts',(6.9,21.2904885778869,-3.8417800435635));
#561=CARTESIAN_POINT('Ctrl Pts',(6.9,21.2541484772409,-3.84239836472521));
#562=CARTESIAN_POINT('Ctrl Pts',(6.9,21.2178879163486,-3.84474471794534));
#563=CARTESIAN_POINT('Ctrl Pts',(6.9,21.1816314813494,-3.84709080418663));
#564=CARTESIAN_POINT('Ctrl Pts',(6.9,21.1454546948153,-3.85116456338038));
#565=CARTESIAN_POINT('Ctrl Pts',(6.9,21.1094634588633,-3.8571266124879));
#566=CARTESIAN_POINT('Ctrl Pts',(6.9,21.0734875757344,-3.86308611835724));
#567=CARTESIAN_POINT('Ctrl Pts',(6.9,21.037697212098,-3.87093233490971));
#568=CARTESIAN_POINT('Ctrl Pts',(6.9,21.0022098953047,-3.88077494568299));
#569=CARTESIAN_POINT('Ctrl Pts',(6.9,20.966748686169,-3.89061031534776));
#570=CARTESIAN_POINT('Ctrl Pts',(6.9,20.9315902052864,-3.90243917149001));
#571=CARTESIAN_POINT('Ctrl Pts',(6.9,20.8968615598904,-3.91631984559671));
#572=CARTESIAN_POINT('Ctrl Pts',(6.9,20.8609601264092,-3.93066927075951));
#573=CARTESIAN_POINT('Ctrl Pts',(6.9,20.8255181389333,-3.94721158044047));
#574=CARTESIAN_POINT('Ctrl Pts',(6.9,20.79068494415,-3.96595406885423));
#575=CARTESIAN_POINT('Ctrl Pts',(6.9,20.7543427901744,-3.98550847389968));
#576=CARTESIAN_POINT('Ctrl Pts',(6.9,20.7186634198104,-4.00745751384273));
#577=CARTESIAN_POINT('Ctrl Pts',(6.90000000000001,20.6838245272024,-4.03175011172178));
#578=CARTESIAN_POINT('Ctrl Pts',(6.90000000000001,20.6470707170593,-4.05737795071134));
#579=CARTESIAN_POINT('Ctrl Pts',(6.90000000000001,20.6112524623231,-4.085613664407));
#580=CARTESIAN_POINT('Ctrl Pts',(6.90000000000001,20.576585280135,-4.11633780002239));
#581=CARTESIAN_POINT('Ctrl Pts',(6.90000000000001,20.5376824446046,-4.15081582561374));
#582=CARTESIAN_POINT('Ctrl Pts',(6.90000000000001,20.5002293753207,-4.18842726942301));
#583=CARTESIAN_POINT('Ctrl Pts',(6.90000000000001,20.4645361401746,-4.22893429460369));
#584=CARTESIAN_POINT('Ctrl Pts',(6.90000000000001,20.4264762040238,-4.2721272073706));
#585=CARTESIAN_POINT('Ctrl Pts',(6.90000000000001,20.3904177239739,-4.31861157365463));
#586=CARTESIAN_POINT('Ctrl Pts',(6.90000000000001,20.3567365537638,-4.36803647875024));
#587=CARTESIAN_POINT('Ctrl Pts',(6.90000000000001,20.3195179952427,-4.42265226885569));
#588=CARTESIAN_POINT('Ctrl Pts',(6.90000000000001,20.2852033243781,-4.48085800034039));
#589=CARTESIAN_POINT('Ctrl Pts',(6.90000000000001,20.2542874458492,-4.54211684572194));
#590=CARTESIAN_POINT('Ctrl Pts',(6.90000000000001,20.2432165709866,-4.56405343765189));
#591=CARTESIAN_POINT('Ctrl Pts',(6.90000000000001,20.2325813506903,-4.58638105610616));
#592=CARTESIAN_POINT('Ctrl Pts',(6.90000000000001,20.2224037711168,-4.60907369360205));
#593=CARTESIAN_POINT('Origin',(6.9,23.9999999999995,-1.99999999999964));
#594=CARTESIAN_POINT('Ctrl Pts',(6.99999999999996,9.00000046612206,0.500000000000484));
#595=CARTESIAN_POINT('Ctrl Pts',(3.97599999999994,9.00000046612205,0.500000000000485));
#596=CARTESIAN_POINT('Ctrl Pts',(6.99999999999996,8.89070462363011,0.474126323148106));
#597=CARTESIAN_POINT('Ctrl Pts',(3.97599999999994,8.8907046236301,0.474126323148107));
#598=CARTESIAN_POINT('Ctrl Pts',(6.99999999999996,8.67924232029881,0.406163181100962));
#599=CARTESIAN_POINT('Ctrl Pts',(3.97599999999994,8.6792423202988,0.406163181100963));
#600=CARTESIAN_POINT('Ctrl Pts',(6.99999999999996,8.38343721502384,0.255569472351113));
#601=CARTESIAN_POINT('Ctrl Pts',(3.97599999999994,8.38343721502383,0.255569472351114));
#602=CARTESIAN_POINT('Ctrl Pts',(6.99999999999996,8.03211627280271,-0.0432134272195809));
#603=CARTESIAN_POINT('Ctrl Pts',(3.97599999999994,8.0321162728027,-0.0432134272195797));
#604=CARTESIAN_POINT('Ctrl Pts',(6.99999999999997,7.66661248908729,-0.581506916764877));
#605=CARTESIAN_POINT('Ctrl Pts',(3.97599999999995,7.66661248908728,-0.581506916764876));
#606=CARTESIAN_POINT('Ctrl Pts',(6.99999999999997,7.37694225704426,-1.28129084701791));
#607=CARTESIAN_POINT('Ctrl Pts',(3.97599999999995,7.37694225704425,-1.28129084701791));
#608=CARTESIAN_POINT('Ctrl Pts',(6.99999999999997,7.16490567195373,-2.13022986306572));
#609=CARTESIAN_POINT('Ctrl Pts',(3.97599999999995,7.16490567195372,-2.13022986306572));
#610=CARTESIAN_POINT('Ctrl Pts',(6.99999999999997,7.03061246693817,-3.10004398108076));
#611=CARTESIAN_POINT('Ctrl Pts',(3.97599999999995,7.03061246693816,-3.10004398108076));
#612=CARTESIAN_POINT('Ctrl Pts',(6.99999999999997,6.97262437331222,-4.14853344410274));
#613=CARTESIAN_POINT('Ctrl Pts',(3.97599999999995,6.97262437331221,-4.14853344410274));
#614=CARTESIAN_POINT('Ctrl Pts',(6.99999999999997,6.98877939366457,-5.22636047626511));
#615=CARTESIAN_POINT('Ctrl Pts',(3.97599999999995,6.98877939366456,-5.22636047626511));
#616=CARTESIAN_POINT('Ctrl Pts',(6.99999999999997,7.07654163171513,-6.28169851273576));
#617=CARTESIAN_POINT('Ctrl Pts',(3.97599999999995,7.07654163171512,-6.28169851273576));
#618=CARTESIAN_POINT('Ctrl Pts',(6.99999999999996,7.23324897912922,-7.26578225970596));
#619=CARTESIAN_POINT('Ctrl Pts',(3.97599999999994,7.23324897912921,-7.26578225970596));
#620=CARTESIAN_POINT('Ctrl Pts',(6.99999999999996,7.45619566062583,-8.13747525817947));
#621=CARTESIAN_POINT('Ctrl Pts',(3.97599999999994,7.45619566062582,-8.13747525817947));
#622=CARTESIAN_POINT('Ctrl Pts',(6.99999999999996,7.74240625317509,-8.87028756092083));
#623=CARTESIAN_POINT('Ctrl Pts',(3.97599999999994,7.74240625317508,-8.87028756092083));
#624=CARTESIAN_POINT('Ctrl Pts',(6.99999999999996,8.08881343499943,-9.45263805864096));
#625=CARTESIAN_POINT('Ctrl Pts',(3.97599999999994,8.08881343499942,-9.45263805864096));
#626=CARTESIAN_POINT('Ctrl Pts',(6.99999999999996,8.41206187210351,-9.79563294273085));
#627=CARTESIAN_POINT('Ctrl Pts',(3.97599999999994,8.4120618721035,-9.79563294273085));
#628=CARTESIAN_POINT('Ctrl Pts',(6.99999999999996,8.67967554100414,-9.98437757719867));
#629=CARTESIAN_POINT('Ctrl Pts',(3.97599999999994,8.67967554100413,-9.98437757719867));
#630=CARTESIAN_POINT('Ctrl Pts',(6.99999999999995,8.86919397342087,-10.0799774920128));
#631=CARTESIAN_POINT('Ctrl Pts',(3.97599999999993,8.86919397342086,-10.0799774920128));
#632=CARTESIAN_POINT('Ctrl Pts',(6.99999999999995,8.96673051167645,-10.1202202493162));
#633=CARTESIAN_POINT('Ctrl Pts',(3.97599999999993,8.96673051167644,-10.1202202493162));
#634=CARTESIAN_POINT('',(4.89999999999996,9.00000046612205,0.500000000000486));
#635=CARTESIAN_POINT('',(6.99999999999996,9.00000046612206,0.500000000000484));
#636=CARTESIAN_POINT('',(4.89999999999995,8.96673051167644,-10.1202202493162));
#637=CARTESIAN_POINT('Ctrl Pts',(4.89999999999996,9.00000046612205,0.500000000000486));
#638=CARTESIAN_POINT('Ctrl Pts',(4.89999999999996,8.8907046236301,0.474126323148108));
#639=CARTESIAN_POINT('Ctrl Pts',(4.89999999999996,8.6792423202988,0.406163181100964));
#640=CARTESIAN_POINT('Ctrl Pts',(4.89999999999996,8.38343721502383,0.255569472351116));
#641=CARTESIAN_POINT('Ctrl Pts',(4.89999999999996,8.0321162728027,-0.0432134272195787));
#642=CARTESIAN_POINT('Ctrl Pts',(4.89999999999996,7.66661248908729,-0.581506916764875));
#643=CARTESIAN_POINT('Ctrl Pts',(4.89999999999997,7.37694225704425,-1.28129084701791));
#644=CARTESIAN_POINT('Ctrl Pts',(4.89999999999997,7.16490567195372,-2.13022986306571));
#645=CARTESIAN_POINT('Ctrl Pts',(4.89999999999997,7.03061246693816,-3.10004398108076));
#646=CARTESIAN_POINT('Ctrl Pts',(4.89999999999997,6.97262437331221,-4.14853344410274));
#647=CARTESIAN_POINT('Ctrl Pts',(4.89999999999996,6.98877939366456,-5.22636047626511));
#648=CARTESIAN_POINT('Ctrl Pts',(4.89999999999996,7.07654163171512,-6.28169851273576));
#649=CARTESIAN_POINT('Ctrl Pts',(4.89999999999996,7.23324897912921,-7.26578225970596));
#650=CARTESIAN_POINT('Ctrl Pts',(4.89999999999996,7.45619566062582,-8.13747525817947));
#651=CARTESIAN_POINT('Ctrl Pts',(4.89999999999996,7.74240625317508,-8.87028756092083));
#652=CARTESIAN_POINT('Ctrl Pts',(4.89999999999996,8.08881343499942,-9.45263805864096));
#653=CARTESIAN_POINT('Ctrl Pts',(4.89999999999996,8.4120618721035,-9.79563294273085));
#654=CARTESIAN_POINT('Ctrl Pts',(4.89999999999996,8.67967554100413,-9.98437757719867));
#655=CARTESIAN_POINT('Ctrl Pts',(4.89999999999995,8.86919397342086,-10.0799774920128));
#656=CARTESIAN_POINT('Ctrl Pts',(4.89999999999995,8.96673051167644,-10.1202202493162));
#657=CARTESIAN_POINT('',(6.99999999999995,8.96673051167645,-10.1202202493162));
#658=CARTESIAN_POINT('Origin',(2.77555756156296E-16,23.9999999999995,-1.99999999999964));
#659=CARTESIAN_POINT('',(4.9,22.7850974239585,-4.18495119641808));
#660=CARTESIAN_POINT('Origin',(4.8999999999999,23.9999999999995,-1.99999999999964));
#661=CARTESIAN_POINT('',(4.89999999999784,22.7850974239585,-4.18495119641806));
#662=CARTESIAN_POINT('Ctrl Pts',(6.99999999999999,20.1969885006643,-5.97902426318915));
#663=CARTESIAN_POINT('Ctrl Pts',(-14.6000000000001,20.1969885006643,-5.97902426318914));
#664=CARTESIAN_POINT('Ctrl Pts',(6.99999999999999,20.146993188334,-5.84433051221239));
#665=CARTESIAN_POINT('Ctrl Pts',(-14.6000000000001,20.146993188334,-5.84433051221238));
#666=CARTESIAN_POINT('Ctrl Pts',(6.99999999999999,20.0726549854704,-5.57645837054671));
#667=CARTESIAN_POINT('Ctrl Pts',(-14.6000000000001,20.0726549854704,-5.5764583705467));
#668=CARTESIAN_POINT('Ctrl Pts',(6.99999999999999,20.0381036478336,-5.1792285260785));
#669=CARTESIAN_POINT('Ctrl Pts',(-14.6000000000001,20.0381036478336,-5.17922852607849));
#670=CARTESIAN_POINT('Ctrl Pts',(6.99999999999999,20.1363301488672,-4.67492142975907));
#671=CARTESIAN_POINT('Ctrl Pts',(-14.6000000000001,20.1363301488672,-4.67492142975906));
#672=CARTESIAN_POINT('Ctrl Pts',(6.99999999999999,20.4447416123491,-4.16864144324334));
#673=CARTESIAN_POINT('Ctrl Pts',(-14.6000000000001,20.4447416123491,-4.16864144324333));
#674=CARTESIAN_POINT('Ctrl Pts',(6.99999999999998,20.8690653568408,-3.86349622003881));
#675=CARTESIAN_POINT('Ctrl Pts',(-14.6000000000001,20.8690653568408,-3.8634962200388));
#676=CARTESIAN_POINT('Ctrl Pts',(6.99999999999998,21.3400434434917,-3.79928537236822));
#677=CARTESIAN_POINT('Ctrl Pts',(-14.6000000000001,21.3400434434917,-3.79928537236821));
#678=CARTESIAN_POINT('Ctrl Pts',(6.99999999999998,21.8036062959314,-3.91327551855711));
#679=CARTESIAN_POINT('Ctrl Pts',(-14.6000000000001,21.8036062959314,-3.9132755185571));
#680=CARTESIAN_POINT('Ctrl Pts',(6.99999999999998,22.2368312236963,-4.04462297770081));
#681=CARTESIAN_POINT('Ctrl Pts',(-14.6000000000001,22.2368312236963,-4.0446229777008));
#682=CARTESIAN_POINT('Ctrl Pts',(6.99999999999998,22.6364951472885,-4.15588345960643));
#683=CARTESIAN_POINT('Ctrl Pts',(-14.6000000000001,22.6364951472885,-4.15588345960642));
#684=CARTESIAN_POINT('Ctrl Pts',(6.99999999999998,23.0123896800249,-4.23630158016504));
#685=CARTESIAN_POINT('Ctrl Pts',(-14.6000000000001,23.0123896800249,-4.23630158016503));
#686=CARTESIAN_POINT('Ctrl Pts',(6.99999999999997,23.3802646571551,-4.30291261907556));
#687=CARTESIAN_POINT('Ctrl Pts',(-14.6000000000001,23.3802646571551,-4.30291261907555));
#688=CARTESIAN_POINT('Ctrl Pts',(6.99999999999997,23.7547807025494,-4.35228241493764));
#689=CARTESIAN_POINT('Ctrl Pts',(-14.6000000000001,23.7547807025494,-4.35228241493763));
#690=CARTESIAN_POINT('Ctrl Pts',(6.99999999999997,24.1436662893812,-4.35870260851864));
#691=CARTESIAN_POINT('Ctrl Pts',(-14.6000000000001,24.1436662893812,-4.35870260851863));
#692=CARTESIAN_POINT('Ctrl Pts',(6.99999999999997,24.5090966889637,-4.3194638011175));
#693=CARTESIAN_POINT('Ctrl Pts',(-14.6000000000001,24.5090966889637,-4.31946380111749));
#694=CARTESIAN_POINT('Ctrl Pts',(6.99999999999997,24.8054264012278,-4.25548029916102));
#695=CARTESIAN_POINT('Ctrl Pts',(-14.6000000000001,24.8054264012278,-4.25548029916101));
#696=CARTESIAN_POINT('Ctrl Pts',(6.99999999999997,25.0230312999855,-4.19288897739689));
#697=CARTESIAN_POINT('Ctrl Pts',(-14.6000000000001,25.0230312999855,-4.19288897739688));
#698=CARTESIAN_POINT('Ctrl Pts',(6.99999999999996,25.1552094174958,-4.14948011575022));
#699=CARTESIAN_POINT('Ctrl Pts',(-14.6000000000002,25.1552094174958,-4.14948011575021));
#700=CARTESIAN_POINT('Ctrl Pts',(6.99999999999996,25.1983910407926,-4.13473999612309));
#701=CARTESIAN_POINT('Ctrl Pts',(-14.6000000000002,25.1983910407926,-4.13473999612308));
#702=CARTESIAN_POINT('',(4.8999999999999,20.2224037711168,-4.60907369360202));
#703=CARTESIAN_POINT('',(4.64999999999989,20.2224037711168,-4.60907369360202));
#704=CARTESIAN_POINT('Ctrl Pts',(4.8999999999999,20.2224037711168,-4.60907369360204));
#705=CARTESIAN_POINT('Ctrl Pts',(4.8999999999999,20.2511858191066,-4.54489924262348));
#706=CARTESIAN_POINT('Ctrl Pts',(4.8999999999999,20.283629785053,-4.48364712329757));
#707=CARTESIAN_POINT('Ctrl Pts',(4.8999999999999,20.3192296856067,-4.42589215449462));
#708=CARTESIAN_POINT('Ctrl Pts',(4.8999999999999,20.3515267608624,-4.3734954751554));
#709=CARTESIAN_POINT('Ctrl Pts',(4.8999999999999,20.3864204108133,-4.32397791987164));
#710=CARTESIAN_POINT('Ctrl Pts',(4.8999999999999,20.4235195859676,-4.27772653673621));
#711=CARTESIAN_POINT('Ctrl Pts',(4.8999999999999,20.4575778711748,-4.23526621810368));
#712=CARTESIAN_POINT('Ctrl Pts',(4.8999999999999,20.4934944517223,-4.19555893579885));
#713=CARTESIAN_POINT('Ctrl Pts',(4.8999999999999,20.53096424462,-4.15885977742041));
#714=CARTESIAN_POINT('Ctrl Pts',(4.8999999999999,20.5650412227723,-4.12548365437413));
#715=CARTESIAN_POINT('Ctrl Pts',(4.8999999999999,20.600402632708,-4.0945960159161));
#716=CARTESIAN_POINT('Ctrl Pts',(4.8999999999999,20.6368214478928,-4.0663446776206));
#717=CARTESIAN_POINT('Ctrl Pts',(4.8999999999999,20.6709342919625,-4.03988216111242));
#718=CARTESIAN_POINT('Ctrl Pts',(4.8999999999999,20.7059747387577,-4.01573298376677));
#719=CARTESIAN_POINT('Ctrl Pts',(4.89999999999989,20.7417609479748,-3.99397258243583));
#720=CARTESIAN_POINT('Ctrl Pts',(4.89999999999989,20.7758382971937,-3.97325128192594));
#721=CARTESIAN_POINT('Ctrl Pts',(4.89999999999989,20.8105917921254,-3.95469631346442));
#722=CARTESIAN_POINT('Ctrl Pts',(4.89999999999989,20.8458704578029,-3.9383256145312));
#723=CARTESIAN_POINT('Ctrl Pts',(4.89999999999989,20.8801623375733,-3.92241282336426));
#724=CARTESIAN_POINT('Ctrl Pts',(4.89999999999989,20.914950331128,-3.9085640377344));
#725=CARTESIAN_POINT('Ctrl Pts',(4.89999999999989,20.9501029570141,-3.89674619044189));
#726=CARTESIAN_POINT('Ctrl Pts',(4.89999999999989,20.9852541118763,-3.88492883768811));
#727=CARTESIAN_POINT('Ctrl Pts',(4.89999999999989,21.0207697426042,-3.87514222518738));
#728=CARTESIAN_POINT('Ctrl Pts',(4.89999999999989,21.0565273103573,-3.86730185461115));
#729=CARTESIAN_POINT('Ctrl Pts',(4.89999999999989,21.0923041972669,-3.85945724802687));
#730=CARTESIAN_POINT('Ctrl Pts',(4.89999999999989,21.1283231553563,-3.85356095654375));
#731=CARTESIAN_POINT('Ctrl Pts',(4.89999999999989,21.1644722853235,-3.84947731518815));
#732=CARTESIAN_POINT('Ctrl Pts',(4.89999999999989,21.2008201499834,-3.84537122346623));
#733=CARTESIAN_POINT('Ctrl Pts',(4.89999999999989,21.2372994809717,-3.84309777842879));
#734=CARTESIAN_POINT('Ctrl Pts',(4.89999999999989,21.2738095112572,-3.84246756948255));
#735=CARTESIAN_POINT('Ctrl Pts',(4.89999999999989,21.3121304899353,-3.84180610129414));
#736=CARTESIAN_POINT('Ctrl Pts',(4.89999999999989,21.3504850044163,-3.84295528345987));
#737=CARTESIAN_POINT('Ctrl Pts',(4.89999999999989,21.3887742785435,-3.84563581508455));
#738=CARTESIAN_POINT('Ctrl Pts',(4.89999999999989,21.4322739847317,-3.84868111538757));
#739=CARTESIAN_POINT('Ctrl Pts',(4.89999999999989,21.4756890579256,-3.85370093409827));
#740=CARTESIAN_POINT('Ctrl Pts',(4.89999999999989,21.5189038447838,-3.86021601668397));
#741=CARTESIAN_POINT('Ctrl Pts',(4.89999999999989,21.5649266258135,-3.86715443385622));
#742=CARTESIAN_POINT('Ctrl Pts',(4.89999999999989,21.6107221739827,-3.87578345487558));
#743=CARTESIAN_POINT('Ctrl Pts',(4.89999999999989,21.6561855333858,-3.8855104848437));
#744=CARTESIAN_POINT('Ctrl Pts',(4.89999999999989,21.6925519632228,-3.89329119787289));
#745=CARTESIAN_POINT('Ctrl Pts',(4.89999999999989,21.7287065919815,-3.90177300334324));
#746=CARTESIAN_POINT('Ctrl Pts',(4.89999999999989,21.7646102447346,-3.91068402903361));
#747=CARTESIAN_POINT('Ctrl Pts',(4.89999999999989,21.798740958959,-3.91915502426563));
#748=CARTESIAN_POINT('Ctrl Pts',(4.8999999999999,21.8326450330572,-3.92801305089136));
#749=CARTESIAN_POINT('Ctrl Pts',(4.8999999999999,21.8662983206964,-3.93707261834415));
#750=CARTESIAN_POINT('Ctrl Pts',(4.8999999999999,21.9015467714466,-3.94656160856114));
#751=CARTESIAN_POINT('Ctrl Pts',(4.8999999999999,21.9365200775419,-3.95627202409119));
#752=CARTESIAN_POINT('Ctrl Pts',(4.8999999999999,21.9712003542929,-3.96604774639684));
#753=CARTESIAN_POINT('Ctrl Pts',(4.8999999999999,22.0097953691846,-3.97692696027026));
#754=CARTESIAN_POINT('Ctrl Pts',(4.8999999999999,22.0480273236965,-3.98788715050374));
#755=CARTESIAN_POINT('Ctrl Pts',(4.8999999999999,22.0858849716336,-3.99877961656629));
#756=CARTESIAN_POINT('Ctrl Pts',(4.8999999999999,22.1279520981397,-4.0108832408743));
#757=CARTESIAN_POINT('Ctrl Pts',(4.8999999999999,22.1695568877929,-4.02290413557926));
#758=CARTESIAN_POINT('Ctrl Pts',(4.8999999999999,22.2107022178726,-4.03470869316708));
#759=CARTESIAN_POINT('Ctrl Pts',(4.8999999999999,22.2554309952603,-4.04754133851183));
#760=CARTESIAN_POINT('Ctrl Pts',(4.8999999999999,22.2996167253085,-4.0601196255747));
#761=CARTESIAN_POINT('Ctrl Pts',(4.8999999999999,22.3432855828439,-4.07232810467542));
#762=CARTESIAN_POINT('Ctrl Pts',(4.8999999999999,22.3872165111153,-4.08460985075137));
#763=CARTESIAN_POINT('Ctrl Pts',(4.8999999999999,22.4306245973364,-4.09651724716056));
#764=CARTESIAN_POINT('Ctrl Pts',(4.8999999999999,22.4735564463164,-4.10798152273402));
#765=CARTESIAN_POINT('Ctrl Pts',(4.8999999999999,22.5165761987599,-4.11946927154599));
#766=CARTESIAN_POINT('Ctrl Pts',(4.8999999999999,22.559118033503,-4.13051202279783));
#767=CARTESIAN_POINT('Ctrl Pts',(4.8999999999999,22.6012448486712,-4.14109049312055));
#768=CARTESIAN_POINT('Ctrl Pts',(4.8999999999999,22.6470565923028,-4.15259428633405));
#769=CARTESIAN_POINT('Ctrl Pts',(4.8999999999999,22.6923776978428,-4.16354879878177));
#770=CARTESIAN_POINT('Ctrl Pts',(4.8999999999999,22.7373048209159,-4.17399428981527));
#771=CARTESIAN_POINT('Ctrl Pts',(4.8999999999999,22.753283838168,-4.17770938817934));
#772=CARTESIAN_POINT('Ctrl Pts',(4.8999999999999,22.7692131397397,-4.18136062655643));
#773=CARTESIAN_POINT('Ctrl Pts',(4.8999999999999,22.7850974239585,-4.18495119641807));
#774=CARTESIAN_POINT('Ctrl Pts',(4.64999999999989,20.2224037711168,-4.60907369360202));
#775=CARTESIAN_POINT('Ctrl Pts',(8.03400000000008,20.2224037711168,-4.60907369360201));
#776=CARTESIAN_POINT('Ctrl Pts',(4.6499999999999,19.7609877892026,-5.63787877802992));
#777=CARTESIAN_POINT('Ctrl Pts',(8.03400000000009,19.7609877892026,-5.63787877802991));
#778=CARTESIAN_POINT('Ctrl Pts',(4.64999999999991,18.8728784369071,-6.46729437119544));
#779=CARTESIAN_POINT('Ctrl Pts',(8.0340000000001,18.8728784369071,-6.46729437119543));
#780=CARTESIAN_POINT('Ctrl Pts',(4.64999999999991,17.814973908647,-6.85740027886314));
#781=CARTESIAN_POINT('Ctrl Pts',(8.0340000000001,17.814973908647,-6.85740027886313));
#782=CARTESIAN_POINT('',(4.89999999999992,17.814973908647,-6.85740027886312));
#783=CARTESIAN_POINT('Ctrl Pts',(4.89999999999991,17.814973908647,-6.85740027886314));
#784=CARTESIAN_POINT('Ctrl Pts',(4.89999999999991,18.8728784369071,-6.46729437119544));
#785=CARTESIAN_POINT('Ctrl Pts',(4.8999999999999,19.7609877892026,-5.63787877802992));
#786=CARTESIAN_POINT('Ctrl Pts',(4.89999999999989,20.2224037711168,-4.60907369360202));
#787=CARTESIAN_POINT('',(7.00000000000002,17.814973908647,-6.85740027886307));
#788=CARTESIAN_POINT('Origin',(4.8999999999999,20.7922212530796,-3.18153480874802));
#789=CARTESIAN_POINT('',(4.89999999999995,10.1395929830954,-9.68772320751335));
#790=CARTESIAN_POINT('',(4.89999999999994,13.0000004810232,0.500000000000522));
#791=CARTESIAN_POINT('',(4.89999999999991,18.2056402897195,0.500000000000569));
#792=CARTESIAN_POINT('Origin',(4.89999999999992,17.4998706390798,-5.50009738037288));
#793=CARTESIAN_POINT('Origin',(2.77555756156291E-16,6.48655202550308,-11.0347945362017));
#794=CARTESIAN_POINT('Origin',(2.77555756156296E-16,23.9999999999995,0.500000000000619));
#795=CARTESIAN_POINT('',(3.5,13.0000004810232,0.500000000000522));
#796=CARTESIAN_POINT('Origin',(6.99999999999992,17.4998706390798,-5.50009738037288));
#797=UNCERTAINTY_MEASURE_WITH_UNIT(LENGTH_MEASURE(0.01),#801,
'DISTANCE_ACCURACY_VALUE',
'Maximum model space distance between geometric entities at asserted c
onnectivities');
#798=UNCERTAINTY_MEASURE_WITH_UNIT(LENGTH_MEASURE(0.01),#801,
'DISTANCE_ACCURACY_VALUE',
'Maximum model space distance between geometric entities at asserted c
onnectivities');
#799=(
GEOMETRIC_REPRESENTATION_CONTEXT(3)
GLOBAL_UNCERTAINTY_ASSIGNED_CONTEXT((#797))
GLOBAL_UNIT_ASSIGNED_CONTEXT((#801,#803,#804))
REPRESENTATION_CONTEXT('','3D')
);
#800=(
GEOMETRIC_REPRESENTATION_CONTEXT(3)
GLOBAL_UNCERTAINTY_ASSIGNED_CONTEXT((#798))
GLOBAL_UNIT_ASSIGNED_CONTEXT((#801,#803,#804))
REPRESENTATION_CONTEXT('','3D')
);
#801=(
LENGTH_UNIT()
NAMED_UNIT(*)
SI_UNIT(.MILLI.,.METRE.)
);
#802=(
LENGTH_UNIT()
NAMED_UNIT(*)
SI_UNIT($,.METRE.)
);
#803=(
NAMED_UNIT(*)
PLANE_ANGLE_UNIT()
SI_UNIT($,.RADIAN.)
);
#804=(
NAMED_UNIT(*)
SI_UNIT($,.STERADIAN.)
SOLID_ANGLE_UNIT()
);
#805=SHAPE_DEFINITION_REPRESENTATION(#806,#807);
#806=PRODUCT_DEFINITION_SHAPE('',$,#809);
#807=SHAPE_REPRESENTATION('',(#284),#799);
#808=PRODUCT_DEFINITION_CONTEXT('part definition',#813,'design');
#809=PRODUCT_DEFINITION('F03_PI_AL_Finger_01 v1 (2)',
'F03_PI_AL_Finger_01 v1 (2)',#810,#808);
#810=PRODUCT_DEFINITION_FORMATION('',$,#815);
#811=PRODUCT_RELATED_PRODUCT_CATEGORY('F03_PI_AL_Finger_01 v1 (2)',
'F03_PI_AL_Finger_01 v1 (2)',(#815));
#812=APPLICATION_PROTOCOL_DEFINITION('international standard',
'automotive_design',2009,#813);
#813=APPLICATION_CONTEXT(
'Core Data for Automotive Mechanical Design Process');
#814=PRODUCT_CONTEXT('part definition',#813,'mechanical');
#815=PRODUCT('F03_PI_AL_Finger_01 v1 (2)','F03_PI_AL_Finger_01 v1 (2)',
$,(#814));
#816=PRESENTATION_STYLE_ASSIGNMENT((#818));
#817=PRESENTATION_STYLE_ASSIGNMENT((#819));
#818=SURFACE_STYLE_USAGE(.BOTH.,#820);
#819=SURFACE_STYLE_USAGE(.BOTH.,#821);
#820=SURFACE_SIDE_STYLE('',(#822));
#821=SURFACE_SIDE_STYLE('',(#823));
#822=SURFACE_STYLE_FILL_AREA(#824);
#823=SURFACE_STYLE_FILL_AREA(#825);
#824=FILL_AREA_STYLE('Steel - Satin',(#826));
#825=FILL_AREA_STYLE('Opaque(160,160,160)',(#827));
#826=FILL_AREA_STYLE_COLOUR('Steel - Satin',#828);
#827=FILL_AREA_STYLE_COLOUR('Opaque(160,160,160)',#829);
#828=COLOUR_RGB('Steel - Satin',0.627450980392157,0.627450980392157,0.627450980392157);
#829=COLOUR_RGB('Opaque(160,160,160)',0.627450980392157,0.627450980392157,
0.627450980392157);
ENDSEC;
END-ISO-10303-21;
