# Supplementary material for: An open-source anthropomorphic robot hand system: HRI hand
Source: HardwareX. 2020 Feb 24;7:e00100. doi: 10.1016/j.ohx.2020.e00100 (PMC9041201; doi:10.1016/j.ohx.2020.e00100)
Supplement: Supplementary data 3 [file mmc3.zip › Hardware/stp files/F03_PI_AL_Finger_02.step]

ISO-10303-21;
HEADER;
/* Generated by software containing ST-Developer
 * from STEP Tools, Inc. (www.steptools.com) 
 */

FILE_DESCRIPTION(
/* description */ (''),
/* implementation_level */ '2;1');

FILE_NAME(
/* name */ 
'D:/[\X2\ACBDD76CB300\X0\] \X2\BB38C11CC791C5C5B958\X0\/[\X2\B17CBB38\X0\]
 \X2\B0B4AC00\X0\ \X2\C800C790C778AC83\X0\/2019-\X2\B17CBB38\X0\/Hardw
areX/cad_files/stp/F03_PI_AL_Finger_02.step',
/* time_stamp */ '2019-09-03T16:02:42+09:00',
/* author */ (''),
/* organization */ (''),
/* preprocessor_version */ 'ST-DEVELOPER v18',
/* originating_system */ 'Autodesk Translation Framework v8.6.0.1094',
/* authorisation */ '');

FILE_SCHEMA (('AUTOMOTIVE_DESIGN { 1 0 10303 214 3 1 1 }'));
ENDSEC;

DATA;
#10=MECHANICAL_DESIGN_GEOMETRIC_PRESENTATION_REPRESENTATION('',(#13),#726);
#11=SHAPE_REPRESENTATION_RELATIONSHIP('SRR','None',#733,#12);
#12=ADVANCED_BREP_SHAPE_REPRESENTATION('',(#14),#725);
#13=STYLED_ITEM('',(#743),#14);
#14=MANIFOLD_SOLID_BREP('Body1',#414);
#15=FACE_BOUND('',#61,.T.);
#16=FACE_BOUND('',#62,.T.);
#17=FACE_BOUND('',#63,.T.);
#18=FACE_BOUND('',#64,.T.);
#19=FACE_BOUND('',#65,.T.);
#20=FACE_BOUND('',#74,.T.);
#21=FACE_BOUND('',#75,.T.);
#22=FACE_BOUND('',#76,.T.);
#23=FACE_BOUND('',#77,.T.);
#24=FACE_BOUND('',#78,.T.);
#25=PLANE('',#446);
#26=PLANE('',#447);
#27=PLANE('',#460);
#28=PLANE('',#461);
#29=PLANE('',#464);
#30=PLANE('',#467);
#31=PLANE('',#476);
#32=FACE_OUTER_BOUND('',#53,.T.);
#33=FACE_OUTER_BOUND('',#54,.T.);
#34=FACE_OUTER_BOUND('',#55,.T.);
#35=FACE_OUTER_BOUND('',#56,.T.);
#36=FACE_OUTER_BOUND('',#57,.T.);
#37=FACE_OUTER_BOUND('',#58,.T.);
#38=FACE_OUTER_BOUND('',#59,.T.);
#39=FACE_OUTER_BOUND('',#60,.T.);
#40=FACE_OUTER_BOUND('',#66,.T.);
#41=FACE_OUTER_BOUND('',#67,.T.);
#42=FACE_OUTER_BOUND('',#68,.T.);
#43=FACE_OUTER_BOUND('',#69,.T.);
#44=FACE_OUTER_BOUND('',#70,.T.);
#45=FACE_OUTER_BOUND('',#71,.T.);
#46=FACE_OUTER_BOUND('',#72,.T.);
#47=FACE_OUTER_BOUND('',#73,.T.);
#48=FACE_OUTER_BOUND('',#79,.T.);
#49=FACE_OUTER_BOUND('',#80,.T.);
#50=FACE_OUTER_BOUND('',#81,.T.);
#51=FACE_OUTER_BOUND('',#82,.T.);
#52=FACE_OUTER_BOUND('',#83,.T.);
#53=EDGE_LOOP('',(#265,#266,#267,#268));
#54=EDGE_LOOP('',(#269,#270,#271,#272));
#55=EDGE_LOOP('',(#273,#274,#275,#276));
#56=EDGE_LOOP('',(#277,#278,#279,#280));
#57=EDGE_LOOP('',(#281,#282,#283,#284));
#58=EDGE_LOOP('',(#285,#286,#287,#288));
#59=EDGE_LOOP('',(#289,#290,#291,#292));
#60=EDGE_LOOP('',(#293,#294,#295,#296,#297,#298,#299,#300,#301,#302,#303,
#304,#305,#306));
#61=EDGE_LOOP('',(#307));
#62=EDGE_LOOP('',(#308));
#63=EDGE_LOOP('',(#309));
#64=EDGE_LOOP('',(#310));
#65=EDGE_LOOP('',(#311));
#66=EDGE_LOOP('',(#312,#313,#314,#315));
#67=EDGE_LOOP('',(#316,#317,#318,#319));
#68=EDGE_LOOP('',(#320,#321,#322,#323));
#69=EDGE_LOOP('',(#324,#325,#326,#327));
#70=EDGE_LOOP('',(#328,#329,#330,#331));
#71=EDGE_LOOP('',(#332,#333,#334,#335));
#72=EDGE_LOOP('',(#336,#337,#338,#339));
#73=EDGE_LOOP('',(#340,#341,#342,#343,#344,#345,#346,#347,#348,#349,#350,
#351,#352,#353));
#74=EDGE_LOOP('',(#354));
#75=EDGE_LOOP('',(#355));
#76=EDGE_LOOP('',(#356));
#77=EDGE_LOOP('',(#357));
#78=EDGE_LOOP('',(#358));
#79=EDGE_LOOP('',(#359,#360,#361,#362));
#80=EDGE_LOOP('',(#363,#364,#365,#366));
#81=EDGE_LOOP('',(#367,#368,#369,#370));
#82=EDGE_LOOP('',(#371,#372,#373,#374));
#83=EDGE_LOOP('',(#375,#376,#377,#378));
#84=LINE('',#611,#113);
#85=LINE('',#617,#114);
#86=LINE('',#623,#115);
#87=LINE('',#629,#116);
#88=LINE('',#635,#117);
#89=LINE('',#642,#118);
#90=LINE('',#645,#119);
#91=LINE('',#648,#120);
#92=LINE('',#650,#121);
#93=LINE('',#651,#122);
#94=LINE('',#654,#123);
#95=LINE('',#658,#124);
#96=LINE('',#662,#125);
#97=LINE('',#672,#126);
#98=LINE('',#678,#127);
#99=LINE('',#682,#128);
#100=LINE('',#686,#129);
#101=LINE('',#687,#130);
#102=LINE('',#690,#131);
#103=LINE('',#692,#132);
#104=LINE('',#693,#133);
#105=LINE('',#696,#134);
#106=LINE('',#700,#135);
#107=LINE('',#701,#136);
#108=LINE('',#706,#137);
#109=LINE('',#715,#138);
#110=LINE('',#716,#139);
#111=LINE('',#718,#140);
#112=LINE('',#720,#141);
#113=VECTOR('',#483,1.25);
#114=VECTOR('',#490,1.25);
#115=VECTOR('',#497,0.8);
#116=VECTOR('',#504,0.8);
#117=VECTOR('',#511,0.8);
#118=VECTOR('',#518,10.);
#119=VECTOR('',#521,10.);
#120=VECTOR('',#524,10.);
#121=VECTOR('',#525,10.);
#122=VECTOR('',#526,10.);
#123=VECTOR('',#529,10.);
#124=VECTOR('',#532,10.);
#125=VECTOR('',#535,10.);
#126=VECTOR('',#544,10.);
#127=VECTOR('',#551,10.);
#128=VECTOR('',#556,10.);
#129=VECTOR('',#561,10.);
#130=VECTOR('',#562,10.);
#131=VECTOR('',#565,10.);
#132=VECTOR('',#566,10.);
#133=VECTOR('',#567,10.);
#134=VECTOR('',#570,10.);
#135=VECTOR('',#575,10.);
#136=VECTOR('',#576,10.);
#137=VECTOR('',#583,10.);
#138=VECTOR('',#594,1.5);
#139=VECTOR('',#595,3.5);
#140=VECTOR('',#598,3.5);
#141=VECTOR('',#601,1.5);
#142=CIRCLE('',#429,1.25);
#143=CIRCLE('',#430,1.25);
#144=CIRCLE('',#432,1.25);
#145=CIRCLE('',#433,1.25);
#146=CIRCLE('',#435,0.8);
#147=CIRCLE('',#436,0.8);
#148=CIRCLE('',#438,0.8);
#149=CIRCLE('',#439,0.8);
#150=CIRCLE('',#441,0.8);
#151=CIRCLE('',#442,0.8);
#152=CIRCLE('',#444,1.);
#153=CIRCLE('',#445,1.);
#154=CIRCLE('',#448,2.5);
#155=CIRCLE('',#449,6.);
#156=CIRCLE('',#450,2.5);
#157=CIRCLE('',#451,1.5);
#158=CIRCLE('',#452,1.75);
#159=CIRCLE('',#453,3.5);
#160=CIRCLE('',#454,7.5);
#161=CIRCLE('',#455,1.);
#162=CIRCLE('',#457,1.);
#163=CIRCLE('',#459,7.5);
#164=CIRCLE('',#463,6.);
#165=CIRCLE('',#466,2.5);
#166=CIRCLE('',#468,3.5);
#167=CIRCLE('',#469,1.75);
#168=CIRCLE('',#470,1.5);
#169=CIRCLE('',#471,2.5);
#170=VERTEX_POINT('',#608);
#171=VERTEX_POINT('',#610);
#172=VERTEX_POINT('',#614);
#173=VERTEX_POINT('',#616);
#174=VERTEX_POINT('',#620);
#175=VERTEX_POINT('',#622);
#176=VERTEX_POINT('',#626);
#177=VERTEX_POINT('',#628);
#178=VERTEX_POINT('',#632);
#179=VERTEX_POINT('',#634);
#180=VERTEX_POINT('',#638);
#181=VERTEX_POINT('',#639);
#182=VERTEX_POINT('',#641);
#183=VERTEX_POINT('',#643);
#184=VERTEX_POINT('',#647);
#185=VERTEX_POINT('',#649);
#186=VERTEX_POINT('',#653);
#187=VERTEX_POINT('',#655);
#188=VERTEX_POINT('',#657);
#189=VERTEX_POINT('',#659);
#190=VERTEX_POINT('',#661);
#191=VERTEX_POINT('',#663);
#192=VERTEX_POINT('',#665);
#193=VERTEX_POINT('',#667);
#194=VERTEX_POINT('',#669);
#195=VERTEX_POINT('',#671);
#196=VERTEX_POINT('',#673);
#197=VERTEX_POINT('',#677);
#198=VERTEX_POINT('',#681);
#199=VERTEX_POINT('',#685);
#200=VERTEX_POINT('',#689);
#201=VERTEX_POINT('',#691);
#202=VERTEX_POINT('',#695);
#203=VERTEX_POINT('',#699);
#204=VERTEX_POINT('',#705);
#205=VERTEX_POINT('',#707);
#206=VERTEX_POINT('',#709);
#207=VERTEX_POINT('',#711);
#208=EDGE_CURVE('',#170,#170,#142,.T.);
#209=EDGE_CURVE('',#170,#171,#84,.T.);
#210=EDGE_CURVE('',#171,#171,#143,.T.);
#211=EDGE_CURVE('',#172,#172,#144,.T.);
#212=EDGE_CURVE('',#172,#173,#85,.T.);
#213=EDGE_CURVE('',#173,#173,#145,.T.);
#214=EDGE_CURVE('',#174,#174,#146,.T.);
#215=EDGE_CURVE('',#174,#175,#86,.T.);
#216=EDGE_CURVE('',#175,#175,#147,.T.);
#217=EDGE_CURVE('',#176,#176,#148,.T.);
#218=EDGE_CURVE('',#176,#177,#87,.T.);
#219=EDGE_CURVE('',#177,#177,#149,.T.);
#220=EDGE_CURVE('',#178,#178,#150,.T.);
#221=EDGE_CURVE('',#178,#179,#88,.T.);
#222=EDGE_CURVE('',#179,#179,#151,.T.);
#223=EDGE_CURVE('',#180,#181,#152,.T.);
#224=EDGE_CURVE('',#181,#182,#89,.T.);
#225=EDGE_CURVE('',#182,#183,#153,.T.);
#226=EDGE_CURVE('',#183,#180,#90,.T.);
#227=EDGE_CURVE('',#183,#184,#91,.T.);
#228=EDGE_CURVE('',#185,#184,#92,.T.);
#229=EDGE_CURVE('',#185,#180,#93,.T.);
#230=EDGE_CURVE('',#186,#182,#94,.T.);
#231=EDGE_CURVE('',#187,#186,#154,.T.);
#232=EDGE_CURVE('',#188,#187,#95,.T.);
#233=EDGE_CURVE('',#189,#188,#155,.T.);
#234=EDGE_CURVE('',#190,#189,#96,.T.);
#235=EDGE_CURVE('',#191,#190,#156,.T.);
#236=EDGE_CURVE('',#192,#191,#157,.T.);
#237=EDGE_CURVE('',#193,#192,#158,.T.);
#238=EDGE_CURVE('',#194,#193,#159,.T.);
#239=EDGE_CURVE('',#195,#194,#97,.T.);
#240=EDGE_CURVE('',#196,#195,#160,.T.);
#241=EDGE_CURVE('',#184,#196,#161,.T.);
#242=EDGE_CURVE('',#196,#197,#98,.T.);
#243=EDGE_CURVE('',#197,#185,#162,.T.);
#244=EDGE_CURVE('',#198,#195,#99,.T.);
#245=EDGE_CURVE('',#198,#197,#163,.T.);
#246=EDGE_CURVE('',#181,#199,#100,.T.);
#247=EDGE_CURVE('',#186,#199,#101,.T.);
#248=EDGE_CURVE('',#189,#200,#102,.T.);
#249=EDGE_CURVE('',#200,#201,#103,.T.);
#250=EDGE_CURVE('',#190,#201,#104,.T.);
#251=EDGE_CURVE('',#188,#202,#105,.T.);
#252=EDGE_CURVE('',#202,#200,#164,.T.);
#253=EDGE_CURVE('',#187,#203,#106,.T.);
#254=EDGE_CURVE('',#203,#202,#107,.T.);
#255=EDGE_CURVE('',#199,#203,#165,.T.);
#256=EDGE_CURVE('',#204,#198,#108,.T.);
#257=EDGE_CURVE('',#205,#204,#166,.T.);
#258=EDGE_CURVE('',#205,#206,#167,.T.);
#259=EDGE_CURVE('',#207,#206,#168,.T.);
#260=EDGE_CURVE('',#201,#207,#169,.T.);
#261=EDGE_CURVE('',#206,#192,#109,.T.);
#262=EDGE_CURVE('',#193,#205,#110,.T.);
#263=EDGE_CURVE('',#204,#194,#111,.T.);
#264=EDGE_CURVE('',#191,#207,#112,.T.);
#265=ORIENTED_EDGE('',*,*,#208,.F.);
#266=ORIENTED_EDGE('',*,*,#209,.T.);
#267=ORIENTED_EDGE('',*,*,#210,.F.);
#268=ORIENTED_EDGE('',*,*,#209,.F.);
#269=ORIENTED_EDGE('',*,*,#211,.F.);
#270=ORIENTED_EDGE('',*,*,#212,.T.);
#271=ORIENTED_EDGE('',*,*,#213,.F.);
#272=ORIENTED_EDGE('',*,*,#212,.F.);
#273=ORIENTED_EDGE('',*,*,#214,.F.);
#274=ORIENTED_EDGE('',*,*,#215,.T.);
#275=ORIENTED_EDGE('',*,*,#216,.F.);
#276=ORIENTED_EDGE('',*,*,#215,.F.);
#277=ORIENTED_EDGE('',*,*,#217,.F.);
#278=ORIENTED_EDGE('',*,*,#218,.T.);
#279=ORIENTED_EDGE('',*,*,#219,.F.);
#280=ORIENTED_EDGE('',*,*,#218,.F.);
#281=ORIENTED_EDGE('',*,*,#220,.F.);
#282=ORIENTED_EDGE('',*,*,#221,.T.);
#283=ORIENTED_EDGE('',*,*,#222,.F.);
#284=ORIENTED_EDGE('',*,*,#221,.F.);
#285=ORIENTED_EDGE('',*,*,#223,.T.);
#286=ORIENTED_EDGE('',*,*,#224,.T.);
#287=ORIENTED_EDGE('',*,*,#225,.T.);
#288=ORIENTED_EDGE('',*,*,#226,.T.);
#289=ORIENTED_EDGE('',*,*,#226,.F.);
#290=ORIENTED_EDGE('',*,*,#227,.T.);
#291=ORIENTED_EDGE('',*,*,#228,.F.);
#292=ORIENTED_EDGE('',*,*,#229,.T.);
#293=ORIENTED_EDGE('',*,*,#225,.F.);
#294=ORIENTED_EDGE('',*,*,#230,.F.);
#295=ORIENTED_EDGE('',*,*,#231,.F.);
#296=ORIENTED_EDGE('',*,*,#232,.F.);
#297=ORIENTED_EDGE('',*,*,#233,.F.);
#298=ORIENTED_EDGE('',*,*,#234,.F.);
#299=ORIENTED_EDGE('',*,*,#235,.F.);
#300=ORIENTED_EDGE('',*,*,#236,.F.);
#301=ORIENTED_EDGE('',*,*,#237,.F.);
#302=ORIENTED_EDGE('',*,*,#238,.F.);
#303=ORIENTED_EDGE('',*,*,#239,.F.);
#304=ORIENTED_EDGE('',*,*,#240,.F.);
#305=ORIENTED_EDGE('',*,*,#241,.F.);
#306=ORIENTED_EDGE('',*,*,#227,.F.);
#307=ORIENTED_EDGE('',*,*,#210,.T.);
#308=ORIENTED_EDGE('',*,*,#213,.T.);
#309=ORIENTED_EDGE('',*,*,#214,.T.);
#310=ORIENTED_EDGE('',*,*,#217,.T.);
#311=ORIENTED_EDGE('',*,*,#220,.T.);
#312=ORIENTED_EDGE('',*,*,#241,.T.);
#313=ORIENTED_EDGE('',*,*,#242,.T.);
#314=ORIENTED_EDGE('',*,*,#243,.T.);
#315=ORIENTED_EDGE('',*,*,#228,.T.);
#316=ORIENTED_EDGE('',*,*,#242,.F.);
#317=ORIENTED_EDGE('',*,*,#240,.T.);
#318=ORIENTED_EDGE('',*,*,#244,.F.);
#319=ORIENTED_EDGE('',*,*,#245,.T.);
#320=ORIENTED_EDGE('',*,*,#224,.F.);
#321=ORIENTED_EDGE('',*,*,#246,.T.);
#322=ORIENTED_EDGE('',*,*,#247,.F.);
#323=ORIENTED_EDGE('',*,*,#230,.T.);
#324=ORIENTED_EDGE('',*,*,#234,.T.);
#325=ORIENTED_EDGE('',*,*,#248,.T.);
#326=ORIENTED_EDGE('',*,*,#249,.T.);
#327=ORIENTED_EDGE('',*,*,#250,.F.);
#328=ORIENTED_EDGE('',*,*,#233,.T.);
#329=ORIENTED_EDGE('',*,*,#251,.T.);
#330=ORIENTED_EDGE('',*,*,#252,.T.);
#331=ORIENTED_EDGE('',*,*,#248,.F.);
#332=ORIENTED_EDGE('',*,*,#232,.T.);
#333=ORIENTED_EDGE('',*,*,#253,.T.);
#334=ORIENTED_EDGE('',*,*,#254,.T.);
#335=ORIENTED_EDGE('',*,*,#251,.F.);
#336=ORIENTED_EDGE('',*,*,#231,.T.);
#337=ORIENTED_EDGE('',*,*,#247,.T.);
#338=ORIENTED_EDGE('',*,*,#255,.T.);
#339=ORIENTED_EDGE('',*,*,#253,.F.);
#340=ORIENTED_EDGE('',*,*,#223,.F.);
#341=ORIENTED_EDGE('',*,*,#229,.F.);
#342=ORIENTED_EDGE('',*,*,#243,.F.);
#343=ORIENTED_EDGE('',*,*,#245,.F.);
#344=ORIENTED_EDGE('',*,*,#256,.F.);
#345=ORIENTED_EDGE('',*,*,#257,.F.);
#346=ORIENTED_EDGE('',*,*,#258,.T.);
#347=ORIENTED_EDGE('',*,*,#259,.F.);
#348=ORIENTED_EDGE('',*,*,#260,.F.);
#349=ORIENTED_EDGE('',*,*,#249,.F.);
#350=ORIENTED_EDGE('',*,*,#252,.F.);
#351=ORIENTED_EDGE('',*,*,#254,.F.);
#352=ORIENTED_EDGE('',*,*,#255,.F.);
#353=ORIENTED_EDGE('',*,*,#246,.F.);
#354=ORIENTED_EDGE('',*,*,#208,.T.);
#355=ORIENTED_EDGE('',*,*,#211,.T.);
#356=ORIENTED_EDGE('',*,*,#216,.T.);
#357=ORIENTED_EDGE('',*,*,#219,.T.);
#358=ORIENTED_EDGE('',*,*,#222,.T.);
#359=ORIENTED_EDGE('',*,*,#237,.T.);
#360=ORIENTED_EDGE('',*,*,#261,.F.);
#361=ORIENTED_EDGE('',*,*,#258,.F.);
#362=ORIENTED_EDGE('',*,*,#262,.F.);
#363=ORIENTED_EDGE('',*,*,#238,.T.);
#364=ORIENTED_EDGE('',*,*,#262,.T.);
#365=ORIENTED_EDGE('',*,*,#257,.T.);
#366=ORIENTED_EDGE('',*,*,#263,.T.);
#367=ORIENTED_EDGE('',*,*,#235,.T.);
#368=ORIENTED_EDGE('',*,*,#250,.T.);
#369=ORIENTED_EDGE('',*,*,#260,.T.);
#370=ORIENTED_EDGE('',*,*,#264,.F.);
#371=ORIENTED_EDGE('',*,*,#236,.T.);
#372=ORIENTED_EDGE('',*,*,#264,.T.);
#373=ORIENTED_EDGE('',*,*,#259,.T.);
#374=ORIENTED_EDGE('',*,*,#261,.T.);
#375=ORIENTED_EDGE('',*,*,#256,.T.);
#376=ORIENTED_EDGE('',*,*,#244,.T.);
#377=ORIENTED_EDGE('',*,*,#239,.T.);
#378=ORIENTED_EDGE('',*,*,#263,.F.);
#379=CYLINDRICAL_SURFACE('',#428,1.25);
#380=CYLINDRICAL_SURFACE('',#431,1.25);
#381=CYLINDRICAL_SURFACE('',#434,0.8);
#382=CYLINDRICAL_SURFACE('',#437,0.8);
#383=CYLINDRICAL_SURFACE('',#440,0.8);
#384=CYLINDRICAL_SURFACE('',#443,1.);
#385=CYLINDRICAL_SURFACE('',#456,1.);
#386=CYLINDRICAL_SURFACE('',#458,7.5);
#387=CYLINDRICAL_SURFACE('',#462,6.);
#388=CYLINDRICAL_SURFACE('',#465,2.5);
#389=CYLINDRICAL_SURFACE('',#472,1.75);
#390=CYLINDRICAL_SURFACE('',#473,3.5);
#391=CYLINDRICAL_SURFACE('',#474,2.5);
#392=CYLINDRICAL_SURFACE('',#475,1.5);
#393=ADVANCED_FACE('',(#32),#379,.F.);
#394=ADVANCED_FACE('',(#33),#380,.F.);
#395=ADVANCED_FACE('',(#34),#381,.F.);
#396=ADVANCED_FACE('',(#35),#382,.F.);
#397=ADVANCED_FACE('',(#36),#383,.F.);
#398=ADVANCED_FACE('',(#37),#384,.T.);
#399=ADVANCED_FACE('',(#38),#25,.F.);
#400=ADVANCED_FACE('',(#39,#15,#16,#17,#18,#19),#26,.F.);
#401=ADVANCED_FACE('',(#40),#385,.T.);
#402=ADVANCED_FACE('',(#41),#386,.T.);
#403=ADVANCED_FACE('',(#42),#27,.T.);
#404=ADVANCED_FACE('',(#43),#28,.T.);
#405=ADVANCED_FACE('',(#44),#387,.T.);
#406=ADVANCED_FACE('',(#45),#29,.T.);
#407=ADVANCED_FACE('',(#46),#388,.T.);
#408=ADVANCED_FACE('',(#47,#20,#21,#22,#23,#24),#30,.T.);
#409=ADVANCED_FACE('',(#48),#389,.F.);
#410=ADVANCED_FACE('',(#49),#390,.T.);
#411=ADVANCED_FACE('',(#50),#391,.T.);
#412=ADVANCED_FACE('',(#51),#392,.T.);
#413=ADVANCED_FACE('',(#52),#31,.T.);
#414=CLOSED_SHELL('',(#393,#394,#395,#396,#397,#398,#399,#400,#401,#402,
#403,#404,#405,#406,#407,#408,#409,#410,#411,#412,#413));
#415=DERIVED_UNIT_ELEMENT(#417,1.);
#416=DERIVED_UNIT_ELEMENT(#728,3.);
#417=(
MASS_UNIT()
NAMED_UNIT(*)
SI_UNIT(.KILO.,.GRAM.)
);
#418=DERIVED_UNIT((#415,#416));
#419=MEASURE_REPRESENTATION_ITEM('density measure',
POSITIVE_RATIO_MEASURE(7850.),#418);
#420=PROPERTY_DEFINITION_REPRESENTATION(#425,#422);
#421=PROPERTY_DEFINITION_REPRESENTATION(#426,#423);
#422=REPRESENTATION('material name',(#424),#725);
#423=REPRESENTATION('density',(#419),#725);
#424=DESCRIPTIVE_REPRESENTATION_ITEM('Steel','Steel');
#425=PROPERTY_DEFINITION('material property','material name',#735);
#426=PROPERTY_DEFINITION('material property','density of part',#735);
#427=AXIS2_PLACEMENT_3D('placement',#606,#477,#478);
#428=AXIS2_PLACEMENT_3D('',#607,#479,#480);
#429=AXIS2_PLACEMENT_3D('',#609,#481,#482);
#430=AXIS2_PLACEMENT_3D('',#612,#484,#485);
#431=AXIS2_PLACEMENT_3D('',#613,#486,#487);
#432=AXIS2_PLACEMENT_3D('',#615,#488,#489);
#433=AXIS2_PLACEMENT_3D('',#618,#491,#492);
#434=AXIS2_PLACEMENT_3D('',#619,#493,#494);
#435=AXIS2_PLACEMENT_3D('',#621,#495,#496);
#436=AXIS2_PLACEMENT_3D('',#624,#498,#499);
#437=AXIS2_PLACEMENT_3D('',#625,#500,#501);
#438=AXIS2_PLACEMENT_3D('',#627,#502,#503);
#439=AXIS2_PLACEMENT_3D('',#630,#505,#506);
#440=AXIS2_PLACEMENT_3D('',#631,#507,#508);
#441=AXIS2_PLACEMENT_3D('',#633,#509,#510);
#442=AXIS2_PLACEMENT_3D('',#636,#512,#513);
#443=AXIS2_PLACEMENT_3D('',#637,#514,#515);
#444=AXIS2_PLACEMENT_3D('',#640,#516,#517);
#445=AXIS2_PLACEMENT_3D('',#644,#519,#520);
#446=AXIS2_PLACEMENT_3D('',#646,#522,#523);
#447=AXIS2_PLACEMENT_3D('',#652,#527,#528);
#448=AXIS2_PLACEMENT_3D('',#656,#530,#531);
#449=AXIS2_PLACEMENT_3D('',#660,#533,#534);
#450=AXIS2_PLACEMENT_3D('',#664,#536,#537);
#451=AXIS2_PLACEMENT_3D('',#666,#538,#539);
#452=AXIS2_PLACEMENT_3D('',#668,#540,#541);
#453=AXIS2_PLACEMENT_3D('',#670,#542,#543);
#454=AXIS2_PLACEMENT_3D('',#674,#545,#546);
#455=AXIS2_PLACEMENT_3D('',#675,#547,#548);
#456=AXIS2_PLACEMENT_3D('',#676,#549,#550);
#457=AXIS2_PLACEMENT_3D('',#679,#552,#553);
#458=AXIS2_PLACEMENT_3D('',#680,#554,#555);
#459=AXIS2_PLACEMENT_3D('',#683,#557,#558);
#460=AXIS2_PLACEMENT_3D('',#684,#559,#560);
#461=AXIS2_PLACEMENT_3D('',#688,#563,#564);
#462=AXIS2_PLACEMENT_3D('',#694,#568,#569);
#463=AXIS2_PLACEMENT_3D('',#697,#571,#572);
#464=AXIS2_PLACEMENT_3D('',#698,#573,#574);
#465=AXIS2_PLACEMENT_3D('',#702,#577,#578);
#466=AXIS2_PLACEMENT_3D('',#703,#579,#580);
#467=AXIS2_PLACEMENT_3D('',#704,#581,#582);
#468=AXIS2_PLACEMENT_3D('',#708,#584,#585);
#469=AXIS2_PLACEMENT_3D('',#710,#586,#587);
#470=AXIS2_PLACEMENT_3D('',#712,#588,#589);
#471=AXIS2_PLACEMENT_3D('',#713,#590,#591);
#472=AXIS2_PLACEMENT_3D('',#714,#592,#593);
#473=AXIS2_PLACEMENT_3D('',#717,#596,#597);
#474=AXIS2_PLACEMENT_3D('',#719,#599,#600);
#475=AXIS2_PLACEMENT_3D('',#721,#602,#603);
#476=AXIS2_PLACEMENT_3D('',#722,#604,#605);
#477=DIRECTION('axis',(0.,0.,1.));
#478=DIRECTION('refdir',(1.,0.,0.));
#479=DIRECTION('center_axis',(-1.,-4.81096644004234E-15,3.70074341541719E-16));
#480=DIRECTION('ref_axis',(-3.70074341541719E-16,3.46944228238509E-18,-1.));
#481=DIRECTION('center_axis',(-1.,-4.64254020070073E-15,5.12431812123435E-16));
#482=DIRECTION('ref_axis',(-3.70074341541719E-16,3.46944228238509E-18,-1.));
#483=DIRECTION('',(-1.,-4.81096644004234E-15,3.70074341541719E-16));
#484=DIRECTION('center_axis',(1.,3.5762864650687E-30,-4.68240421087132E-30));
#485=DIRECTION('ref_axis',(-3.70074341541719E-16,3.46944228238509E-18,-1.));
#486=DIRECTION('center_axis',(-1.,-4.6721885619642E-15,4.16333634234434E-16));
#487=DIRECTION('ref_axis',(-4.16333634234434E-16,3.46944228238487E-18,-1.));
#488=DIRECTION('center_axis',(-1.,-4.64254020070073E-15,5.12431812123435E-16));
#489=DIRECTION('ref_axis',(-4.16333634234434E-16,3.46944228238487E-18,-1.));
#490=DIRECTION('',(-1.,-4.6721885619642E-15,4.16333634234434E-16));
#491=DIRECTION('center_axis',(1.,3.5762864650687E-30,-4.68240421087132E-30));
#492=DIRECTION('ref_axis',(-4.16333634234434E-16,3.46944228238487E-18,-1.));
#493=DIRECTION('center_axis',(1.,0.,7.93016446160826E-17));
#494=DIRECTION('ref_axis',(-7.93016446160826E-17,-3.46944228238494E-18,
1.));
#495=DIRECTION('center_axis',(1.,3.5762864650687E-30,-4.68240421087132E-30));
#496=DIRECTION('ref_axis',(-7.93016446160826E-17,-3.46944228238494E-18,
1.));
#497=DIRECTION('',(1.,0.,7.93016446160826E-17));
#498=DIRECTION('center_axis',(-1.,-4.64254020070073E-15,5.12431812123435E-16));
#499=DIRECTION('ref_axis',(-7.93016446160826E-17,-3.46944228238494E-18,
1.));
#500=DIRECTION('center_axis',(1.,0.,1.58603289232165E-16));
#501=DIRECTION('ref_axis',(-1.58603289232165E-16,-3.46944228238494E-18,
1.));
#502=DIRECTION('center_axis',(1.,3.5762864650687E-30,-4.68240421087132E-30));
#503=DIRECTION('ref_axis',(-1.58603289232165E-16,-3.46944228238494E-18,
1.));
#504=DIRECTION('',(1.,0.,1.58603289232165E-16));
#505=DIRECTION('center_axis',(-1.,-4.64254020070073E-15,5.12431812123435E-16));
#506=DIRECTION('ref_axis',(-1.58603289232165E-16,-3.46944228238494E-18,
1.));
#507=DIRECTION('center_axis',(1.,0.,7.93016446160826E-17));
#508=DIRECTION('ref_axis',(-7.93016446160826E-17,-3.46944228238494E-18,
1.));
#509=DIRECTION('center_axis',(1.,3.5762864650687E-30,-4.68240421087132E-30));
#510=DIRECTION('ref_axis',(-7.93016446160826E-17,-3.46944228238494E-18,
1.));
#511=DIRECTION('',(1.,0.,7.93016446160826E-17));
#512=DIRECTION('center_axis',(-1.,-4.64254020070073E-15,5.12431812123435E-16));
#513=DIRECTION('ref_axis',(-7.93016446160826E-17,-3.46944228238494E-18,
1.));
#514=DIRECTION('center_axis',(1.,3.55153491049666E-15,1.30964062716642E-15));
#515=DIRECTION('ref_axis',(-2.7476618026966E-15,0.908081966058757,-0.418792481927342));
#516=DIRECTION('center_axis',(-1.,-4.64254020070073E-15,5.12431812123435E-16));
#517=DIRECTION('ref_axis',(-2.7476618026966E-15,0.908081966058757,-0.418792481927342));
#518=DIRECTION('',(-1.,-3.55153491049666E-15,-1.30964062716642E-15));
#519=DIRECTION('center_axis',(1.,3.5762864650687E-30,-4.68240421087132E-30));
#520=DIRECTION('ref_axis',(-2.7476618026966E-15,0.908081966058757,-0.418792481927342));
#521=DIRECTION('',(1.,3.55153491049666E-15,1.30964062716642E-15));
#522=DIRECTION('center_axis',(3.78530828239938E-15,-0.938241919954128,-0.345979912192589));
#523=DIRECTION('ref_axis',(-2.0202204041173E-15,0.345979912192589,-0.938241919954128));
#524=DIRECTION('',(5.63055119396921E-30,-0.345979912192589,0.938241919954128));
#525=DIRECTION('',(-1.,-4.31917933852585E-15,7.72087694665406E-16));
#526=DIRECTION('',(1.70099660832046E-16,0.345979912192595,-0.938241919954126));
#527=DIRECTION('center_axis',(1.,3.5762864650687E-30,-4.68240421087132E-30));
#528=DIRECTION('ref_axis',(-4.68240421087132E-30,3.94430452610506E-31,-1.));
#529=DIRECTION('',(-1.73540408156455E-30,0.938241919954128,0.345979912192589));
#530=DIRECTION('center_axis',(1.,3.5762864650687E-30,-4.68240421087132E-30));
#531=DIRECTION('ref_axis',(0.,3.94430452610506E-31,-1.));
#532=DIRECTION('',(-3.5762864650687E-30,1.,3.94430452610506E-31));
#533=DIRECTION('center_axis',(1.,3.5762864650687E-30,-4.68240421087132E-30));
#534=DIRECTION('ref_axis',(0.,-1.,1.85037170770859E-16));
#535=DIRECTION('',(-4.68240421087132E-30,-2.05899396098148E-16,-1.));
#536=DIRECTION('center_axis',(1.,3.5762864650687E-30,-4.68240421087132E-30));
#537=DIRECTION('ref_axis',(0.,3.94430452610506E-31,-1.));
#538=DIRECTION('center_axis',(1.,3.5762864650687E-30,-4.68240421087132E-30));
#539=DIRECTION('ref_axis',(-4.93038065763132E-32,0.025939136677903,-0.999663523986149));
#540=DIRECTION('center_axis',(-1.,-3.5762864650687E-30,4.68240421087132E-30));
#541=DIRECTION('ref_axis',(-1.02348685082632E-15,-3.15719672627802E-16,
-1.));
#542=DIRECTION('center_axis',(1.,3.5762864650687E-30,-4.68240421087132E-30));
#543=DIRECTION('ref_axis',(1.56945428004379E-43,8.88178419700125E-15,-1.));
#544=DIRECTION('',(3.57628646506866E-30,-1.,-8.76280037042486E-15));
#545=DIRECTION('center_axis',(1.,3.5762864650687E-30,-4.68240421087132E-30));
#546=DIRECTION('ref_axis',(4.86251037851154E-16,0.00509587391882575,0.999987015950209));
#547=DIRECTION('center_axis',(1.,3.5762864650687E-30,-4.68240421087132E-30));
#548=DIRECTION('ref_axis',(0.,0.333515999660004,0.942744439374101));
#549=DIRECTION('center_axis',(-1.,-4.31917933852585E-15,7.72087694665407E-16));
#550=DIRECTION('ref_axis',(0.,0.333515999660004,0.942744439374101));
#551=DIRECTION('',(1.,4.75809867696496E-15,-5.10504337216032E-16));
#552=DIRECTION('center_axis',(-1.,-4.64254020070073E-15,5.12431812123435E-16));
#553=DIRECTION('ref_axis',(0.,0.333515999660004,0.942744439374101));
#554=DIRECTION('center_axis',(1.,4.75809867696496E-15,-5.10504337216032E-16));
#555=DIRECTION('ref_axis',(4.86251037851154E-16,0.00509587391882575,0.999987015950209));
#556=DIRECTION('',(-1.,-4.75809867696495E-15,-4.16942688490265E-29));
#557=DIRECTION('center_axis',(-1.,-4.64254020070073E-15,5.12431812123441E-16));
#558=DIRECTION('ref_axis',(4.86251037851154E-16,0.00509587391882575,0.999987015950209));
#559=DIRECTION('center_axis',(0.,0.345979912192589,-0.938241919954128));
#560=DIRECTION('ref_axis',(2.62478749476477E-31,0.938241919954128,0.345979912192589));
#561=DIRECTION('',(4.17853471800652E-15,-0.938241919954128,-0.345979912192589));
#562=DIRECTION('',(1.,0.,0.));
#563=DIRECTION('center_axis',(0.,-1.,2.05899396098148E-16));
#564=DIRECTION('ref_axis',(2.46502157095204E-31,-2.05899396098148E-16,-1.));
#565=DIRECTION('',(1.,0.,0.));
#566=DIRECTION('',(5.12431812123434E-16,2.05899396098148E-16,1.));
#567=DIRECTION('',(1.,0.,0.));
#568=DIRECTION('center_axis',(1.,0.,0.));
#569=DIRECTION('ref_axis',(0.,-1.,1.85037170770859E-16));
#570=DIRECTION('',(1.,0.,0.));
#571=DIRECTION('center_axis',(-1.,-4.64254020070073E-15,5.12431812123435E-16));
#572=DIRECTION('ref_axis',(4.64254020070073E-15,-1.,1.85037170770857E-16));
#573=DIRECTION('center_axis',(0.,3.94430452610506E-31,-1.));
#574=DIRECTION('ref_axis',(-2.97631739671762E-31,1.,3.94430452610506E-31));
#575=DIRECTION('',(1.,0.,0.));
#576=DIRECTION('',(4.64254020070073E-15,-1.,-3.94430452610506E-31));
#577=DIRECTION('center_axis',(1.,0.,0.));
#578=DIRECTION('ref_axis',(0.,3.94430452610506E-31,-1.));
#579=DIRECTION('center_axis',(-1.,-4.64254020070073E-15,5.12431812123435E-16));
#580=DIRECTION('ref_axis',(-5.12431812123435E-16,-1.98455483529046E-30,
-1.));
#581=DIRECTION('center_axis',(1.,4.64254020070073E-15,-5.12431812123435E-16));
#582=DIRECTION('ref_axis',(-5.12431812123433E-16,-3.15719672627764E-16,
-1.));
#583=DIRECTION('',(-4.64254020070072E-15,1.,8.76280037042486E-15));
#584=DIRECTION('center_axis',(-1.,-4.64254020070073E-15,5.12431812123435E-16));
#585=DIRECTION('ref_axis',(-5.12431812123476E-16,8.88178419700125E-15,-1.));
#586=DIRECTION('center_axis',(-1.,-4.64254020070073E-15,5.12431812123435E-16));
#587=DIRECTION('ref_axis',(-5.12431812123433E-16,-3.157196726278E-16,-1.));
#588=DIRECTION('center_axis',(-1.,-4.64254020070073E-15,5.12431812123435E-16));
#589=DIRECTION('ref_axis',(-6.32682875908556E-16,0.025939136677903,-0.999663523986149));
#590=DIRECTION('center_axis',(-1.,-4.64254020070073E-15,5.12431812123435E-16));
#591=DIRECTION('ref_axis',(-5.12431812123435E-16,-1.98455483529046E-30,
-1.));
#592=DIRECTION('center_axis',(-1.,-9.29811783123569E-15,1.02348685082632E-15));
#593=DIRECTION('ref_axis',(-1.02348685082632E-15,-3.15719672627802E-16,
-1.));
#594=DIRECTION('',(-1.,-8.65409748636045E-15,-2.24555375020076E-16));
#595=DIRECTION('',(1.,1.00547172923449E-14,8.93038291524642E-29));
#596=DIRECTION('center_axis',(1.,1.00547172923449E-14,8.93038291524643E-29));
#597=DIRECTION('ref_axis',(1.56945428004379E-43,8.88178419700125E-15,-1.));
#598=DIRECTION('',(-1.,-1.00547172923449E-14,-8.93038291524642E-29));
#599=DIRECTION('center_axis',(1.,0.,0.));
#600=DIRECTION('ref_axis',(0.,3.94430452610506E-31,-1.));
#601=DIRECTION('',(1.,8.65409748636045E-15,2.24555375020076E-16));
#602=DIRECTION('center_axis',(-1.,-8.65409748636045E-15,-2.24555375020076E-16));
#603=DIRECTION('ref_axis',(-4.93038065763132E-32,0.025939136677903,-0.999663523986149));
#604=DIRECTION('center_axis',(0.,-8.76280037042486E-15,1.));
#605=DIRECTION('ref_axis',(-2.93789986734885E-31,-1.,-8.76280037042486E-15));
#606=CARTESIAN_POINT('',(0.,0.,0.));
#607=CARTESIAN_POINT('Origin',(4.89999999999997,5.6216022450216,-8.68918973631637));
#608=CARTESIAN_POINT('',(4.89999999999997,5.6216022450216,-7.43918973631637));
#609=CARTESIAN_POINT('Origin',(4.89999999999997,5.6216022450216,-8.68918973631637));
#610=CARTESIAN_POINT('',(2.90000000000003,5.62160224502159,-7.43918973631637));
#611=CARTESIAN_POINT('',(4.89999999999997,5.6216022450216,-7.43918973631637));
#612=CARTESIAN_POINT('Origin',(2.90000000000003,5.62160224502159,-8.68918973631637));
#613=CARTESIAN_POINT('Origin',(4.89999999999999,0.671862216667164,-1.99999999999959));
#614=CARTESIAN_POINT('',(4.89999999999999,0.671862216667164,-0.749999999999592));
#615=CARTESIAN_POINT('Origin',(4.9,0.671862216667164,-1.99999999999959));
#616=CARTESIAN_POINT('',(2.90000000000006,0.671862216667155,-0.749999999999591));
#617=CARTESIAN_POINT('',(4.89999999999999,0.671862216667164,-0.749999999999592));
#618=CARTESIAN_POINT('Origin',(2.90000000000006,0.671862216667155,-1.99999999999959));
#619=CARTESIAN_POINT('Origin',(2.9,13.4673064698424,-3.785610603986));
#620=CARTESIAN_POINT('',(2.9,13.4673064698424,-4.585610603986));
#621=CARTESIAN_POINT('Origin',(2.9,13.4673064698424,-3.785610603986));
#622=CARTESIAN_POINT('',(4.89999999999998,13.4673064698424,-4.585610603986));
#623=CARTESIAN_POINT('',(2.9,13.4673064698424,-4.585610603986));
#624=CARTESIAN_POINT('Origin',(4.89999999999998,13.4673064698424,-3.785610603986));
#625=CARTESIAN_POINT('Origin',(2.9,9.8015049004889,-7.14783635724032));
#626=CARTESIAN_POINT('',(2.9,9.8015049004889,-7.94783635724032));
#627=CARTESIAN_POINT('Origin',(2.9,9.8015049004889,-7.14783635724032));
#628=CARTESIAN_POINT('',(4.89999999999998,9.8015049004889,-7.94783635724032));
#629=CARTESIAN_POINT('',(2.9,9.8015049004889,-7.94783635724032));
#630=CARTESIAN_POINT('Origin',(4.89999999999998,9.8015049004889,-7.14783635724032));
#631=CARTESIAN_POINT('Origin',(2.9,9.81162158965964,-1.99999999999959));
#632=CARTESIAN_POINT('',(2.9,9.81162158965964,-2.79999999999959));
#633=CARTESIAN_POINT('Origin',(2.9,9.81162158965964,-1.99999999999959));
#634=CARTESIAN_POINT('',(4.89999999999998,9.81162158965964,-2.79999999999959));
#635=CARTESIAN_POINT('',(2.9,9.81162158965964,-2.79999999999959));
#636=CARTESIAN_POINT('Origin',(4.89999999999998,9.81162158965964,-1.99999999999959));
#637=CARTESIAN_POINT('Origin',(1.27499999999995,16.515377741237,-6.27080760973508));
#638=CARTESIAN_POINT('',(4.9,17.4536196611912,-5.92482769754247));
#639=CARTESIAN_POINT('',(4.89999999999992,16.8613576534296,-7.2090495296892));
#640=CARTESIAN_POINT('Origin',(4.89999999999994,16.515377741237,-6.27080760973508));
#641=CARTESIAN_POINT('',(2.9,16.8613576534296,-7.20904952968921));
#642=CARTESIAN_POINT('',(1.27499999999995,16.8613576534296,-7.20904952968921));
#643=CARTESIAN_POINT('',(2.9,17.4536196611912,-5.92482769754249));
#644=CARTESIAN_POINT('Origin',(2.89999999999999,16.515377741237,-6.27080760973508));
#645=CARTESIAN_POINT('',(1.27499999999994,17.4536196611911,-5.92482769754249));
#646=CARTESIAN_POINT('Origin',(2.54999999999993,15.0844425061594,0.500000000000533));
#647=CARTESIAN_POINT('',(2.9,15.1104447982183,0.429485962726018));
#648=CARTESIAN_POINT('',(2.9,15.8730662778226,-1.63862093020799));
#649=CARTESIAN_POINT('',(4.9,15.1104447982183,0.429485962726015));
#650=CARTESIAN_POINT('',(6.99999999999994,15.1104447982184,0.429485962726016));
#651=CARTESIAN_POINT('',(4.9,15.0844425061594,0.500000000000534));
#652=CARTESIAN_POINT('Origin',(2.9,12.4112805794396,-5.34459486815791));
#653=CARTESIAN_POINT('',(2.9,6.48655202550307,-11.0347945362017));
#654=CARTESIAN_POINT('',(2.9,10.0178710644203,-9.73260858071985));
#655=CARTESIAN_POINT('',(2.9,5.62160224502161,-11.1891897363164));
#656=CARTESIAN_POINT('Origin',(2.9,5.62160224502161,-8.68918973631642));
#657=CARTESIAN_POINT('',(2.9,4.32256115887945,-11.1891897363164));
#658=CARTESIAN_POINT('',(2.9,8.36692086915953,-11.1891897363164));
#659=CARTESIAN_POINT('',(2.9,-1.67743884112056,-5.18918973631642));
#660=CARTESIAN_POINT('Origin',(2.9,4.32256115887945,-5.18918973631642));
#661=CARTESIAN_POINT('',(2.9,-1.67743884112054,-1.14514063151986));
#662=CARTESIAN_POINT('',(2.9,-1.67743884112055,-3.24486774983888));
#663=CARTESIAN_POINT('',(2.9,0.607014374972428,0.499158809965786));
#664=CARTESIAN_POINT('Origin',(2.9,0.671862216667163,-1.99999999999959));
#665=CARTESIAN_POINT('',(2.90000000000009,2.05424792532268,-0.483982789073425));
#666=CARTESIAN_POINT('Origin',(2.9000000000001,0.645923079989285,-1.00033647601344));
#667=CARTESIAN_POINT('',(2.90000000000009,5.10512466409889,-0.921046769539887));
#668=CARTESIAN_POINT('Origin',(2.90000000000009,3.69729357821169,0.118429845689935));
#669=CARTESIAN_POINT('',(2.9,7.92078683587328,0.500000000000478));
#670=CARTESIAN_POINT('Origin',(2.90000000000005,7.92078683587332,-2.99999999999952));
#671=CARTESIAN_POINT('',(2.9,13.0000004825046,0.500000000000522));
#672=CARTESIAN_POINT('',(2.9,18.2056402897195,0.500000000000568));
#673=CARTESIAN_POINT('',(2.89999999999998,13.6602539919849,0.942521962980553));
#674=CARTESIAN_POINT('Origin',(2.89999999999998,17.4998706390798,-5.50009738037288));
#675=CARTESIAN_POINT('Origin',(2.9,14.1722028782642,0.0835060505334305));
#676=CARTESIAN_POINT('Origin',(6.99999999999994,14.1722028782642,0.0835060505334273));
#677=CARTESIAN_POINT('',(4.89999999999994,13.6602539919849,0.942521962980553));
#678=CARTESIAN_POINT('',(6.99999999999994,13.6602539919849,0.942521962980551));
#679=CARTESIAN_POINT('Origin',(4.89999999999994,14.1722028782642,0.0835060505334289));
#680=CARTESIAN_POINT('Origin',(6.99999999999992,17.4998706390798,-5.50009738037288));
#681=CARTESIAN_POINT('',(4.89999999999994,13.0000004810232,0.500000000000522));
#682=CARTESIAN_POINT('',(3.5,13.0000004810232,0.500000000000522));
#683=CARTESIAN_POINT('Origin',(4.89999999999991,17.4998706390798,-5.50009738037288));
#684=CARTESIAN_POINT('Origin',(2.77555756156291E-16,6.48655202550308,-11.0347945362017));
#685=CARTESIAN_POINT('',(4.89999999999996,6.48655202550307,-11.0347945362017));
#686=CARTESIAN_POINT('',(4.89999999999995,10.1395929830954,-9.68772320751335));
#687=CARTESIAN_POINT('',(2.77555756156291E-16,6.48655202550308,-11.0347945362017));
#688=CARTESIAN_POINT('Origin',(2.7755575615629E-16,-1.67743884112055,-1.14514063151986));
#689=CARTESIAN_POINT('',(4.90000000000001,-1.67743884112056,-5.18918973631642));
#690=CARTESIAN_POINT('',(2.77555756156291E-16,-1.67743884112055,-5.18918973631642));
#691=CARTESIAN_POINT('',(4.90000000000001,-1.67743884112055,-1.14514063151986));
#692=CARTESIAN_POINT('',(4.90000000000001,-1.67743884112055,-3.24486774983891));
#693=CARTESIAN_POINT('',(2.7755575615629E-16,-1.67743884112055,-1.14514063151986));
#694=CARTESIAN_POINT('Origin',(2.77555756156289E-16,4.32256115887945,-5.18918973631642));
#695=CARTESIAN_POINT('',(4.89999999999997,4.32256115887944,-11.1891897363164));
#696=CARTESIAN_POINT('',(2.77555756156291E-16,4.32256115887945,-11.1891897363164));
#697=CARTESIAN_POINT('Origin',(4.89999999999998,4.32256115887945,-5.18918973631642));
#698=CARTESIAN_POINT('Origin',(2.77555756156291E-16,4.32256115887945,-11.1891897363164));
#699=CARTESIAN_POINT('',(4.89999999999997,5.6216022450216,-11.1891897363164));
#700=CARTESIAN_POINT('',(2.77555756156291E-16,5.62160224502161,-11.1891897363164));
#701=CARTESIAN_POINT('',(4.89999999999998,3.99192098569011,-11.1891897363164));
#702=CARTESIAN_POINT('Origin',(2.77555756156291E-16,5.62160224502161,-8.68918973631642));
#703=CARTESIAN_POINT('Origin',(4.89999999999998,5.62160224502161,-8.68918973631642));
#704=CARTESIAN_POINT('Origin',(4.89999999999998,3.66128081250074,-5.34459486815796));
#705=CARTESIAN_POINT('',(4.89999999999996,7.92078683587331,0.500000000000477));
#706=CARTESIAN_POINT('',(4.89999999999994,13.8306404062501,0.500000000000529));
#707=CARTESIAN_POINT('',(4.89999999999998,5.10512466409892,-0.921046769539887));
#708=CARTESIAN_POINT('Origin',(4.89999999999994,7.92078683587334,-2.99999999999952));
#709=CARTESIAN_POINT('',(4.89999999999999,2.0542479253227,-0.483982789073424));
#710=CARTESIAN_POINT('Origin',(4.89999999999999,3.69729357821171,0.118429845689933));
#711=CARTESIAN_POINT('',(4.89999999999998,0.607014374972448,0.499158809965786));
#712=CARTESIAN_POINT('Origin',(4.90000000000001,0.645923079989302,-1.00033647601344));
#713=CARTESIAN_POINT('Origin',(4.89999999999998,0.671862216667163,-1.99999999999959));
#714=CARTESIAN_POINT('Origin',(4.89999999999999,3.69729357821171,0.118429845689933));
#715=CARTESIAN_POINT('',(-1.19846819187945E-14,2.05424792532269,-0.483982789073412));
#716=CARTESIAN_POINT('',(4.89999999999998,5.10512466409892,-0.921046769539886));
#717=CARTESIAN_POINT('Origin',(4.89999999999995,7.92078683587334,-2.99999999999952));
#718=CARTESIAN_POINT('',(4.89999999999995,7.92078683587331,0.500000000000477));
#719=CARTESIAN_POINT('Origin',(2.77555756156289E-16,0.671862216667163,-1.99999999999959));
#720=CARTESIAN_POINT('',(3.19048580998378E-16,0.607014374972406,0.499158809965785));
#721=CARTESIAN_POINT('Origin',(3.19048580998379E-16,0.64592307998926,-1.00033647601344));
#722=CARTESIAN_POINT('Origin',(2.77555756156296E-16,23.9999999999995,0.500000000000619));
#723=UNCERTAINTY_MEASURE_WITH_UNIT(LENGTH_MEASURE(0.01),#727,
'DISTANCE_ACCURACY_VALUE',
'Maximum model space distance between geometric entities at asserted c
onnectivities');
#724=UNCERTAINTY_MEASURE_WITH_UNIT(LENGTH_MEASURE(0.01),#727,
'DISTANCE_ACCURACY_VALUE',
'Maximum model space distance between geometric entities at asserted c
onnectivities');
#725=(
GEOMETRIC_REPRESENTATION_CONTEXT(3)
GLOBAL_UNCERTAINTY_ASSIGNED_CONTEXT((#723))
GLOBAL_UNIT_ASSIGNED_CONTEXT((#727,#729,#730))
REPRESENTATION_CONTEXT('','3D')
);
#726=(
GEOMETRIC_REPRESENTATION_CONTEXT(3)
GLOBAL_UNCERTAINTY_ASSIGNED_CONTEXT((#724))
GLOBAL_UNIT_ASSIGNED_CONTEXT((#727,#729,#730))
REPRESENTATION_CONTEXT('','3D')
);
#727=(
LENGTH_UNIT()
NAMED_UNIT(*)
SI_UNIT(.MILLI.,.METRE.)
);
#728=(
LENGTH_UNIT()
NAMED_UNIT(*)
SI_UNIT($,.METRE.)
);
#729=(
NAMED_UNIT(*)
PLANE_ANGLE_UNIT()
SI_UNIT($,.RADIAN.)
);
#730=(
NAMED_UNIT(*)
SI_UNIT($,.STERADIAN.)
SOLID_ANGLE_UNIT()
);
#731=SHAPE_DEFINITION_REPRESENTATION(#732,#733);
#732=PRODUCT_DEFINITION_SHAPE('',$,#735);
#733=SHAPE_REPRESENTATION('',(#427),#725);
#734=PRODUCT_DEFINITION_CONTEXT('part definition',#739,'design');
#735=PRODUCT_DEFINITION('F03_PI_AL_Finger_02 v1 (2)',
'F03_PI_AL_Finger_02 v1 (2)',#736,#734);
#736=PRODUCT_DEFINITION_FORMATION('',$,#741);
#737=PRODUCT_RELATED_PRODUCT_CATEGORY('F03_PI_AL_Finger_02 v1 (2)',
'F03_PI_AL_Finger_02 v1 (2)',(#741));
#738=APPLICATION_PROTOCOL_DEFINITION('international standard',
'automotive_design',2009,#739);
#739=APPLICATION_CONTEXT(
'Core Data for Automotive Mechanical Design Process');
#740=PRODUCT_CONTEXT('part definition',#739,'mechanical');
#741=PRODUCT('F03_PI_AL_Finger_02 v1 (2)','F03_PI_AL_Finger_02 v1 (2)',
$,(#740));
#742=PRESENTATION_STYLE_ASSIGNMENT((#744));
#743=PRESENTATION_STYLE_ASSIGNMENT((#745));
#744=SURFACE_STYLE_USAGE(.BOTH.,#746);
#745=SURFACE_STYLE_USAGE(.BOTH.,#747);
#746=SURFACE_SIDE_STYLE('',(#748));
#747=SURFACE_SIDE_STYLE('',(#749));
#748=SURFACE_STYLE_FILL_AREA(#750);
#749=SURFACE_STYLE_FILL_AREA(#751);
#750=FILL_AREA_STYLE('Steel - Satin',(#752));
#751=FILL_AREA_STYLE('Opaque(160,160,160)',(#753));
#752=FILL_AREA_STYLE_COLOUR('Steel - Satin',#754);
#753=FILL_AREA_STYLE_COLOUR('Opaque(160,160,160)',#755);
#754=COLOUR_RGB('Steel - Satin',0.627450980392157,0.627450980392157,0.627450980392157);
#755=COLOUR_RGB('Opaque(160,160,160)',0.627450980392157,0.627450980392157,
0.627450980392157);
ENDSEC;
END-ISO-10303-21;
