# Supplementary material for: An open-source anthropomorphic robot hand system: HRI hand
Source: HardwareX. 2020 Feb 24;7:e00100. doi: 10.1016/j.ohx.2020.e00100 (PMC9041201; doi:10.1016/j.ohx.2020.e00100)
Supplement: Supplementary data 3 [file mmc3.zip › Hardware/stp files/F03_MC_AL_Finger_01.step]

ISO-10303-21;
HEADER;
/* Generated by software containing ST-Developer
 * from STEP Tools, Inc. (www.steptools.com) 
 */

FILE_DESCRIPTION(
/* description */ (''),
/* implementation_level */ '2;1');

FILE_NAME(
/* name */ 
'D:/[\X2\ACBDD76CB300\X0\] \X2\BB38C11CC791C5C5B958\X0\/[\X2\B17CBB38\X0\]
 \X2\B0B4AC00\X0\ \X2\C800C790C778AC83\X0\/2019-\X2\B17CBB38\X0\/Hardw
areX/cad_files/stp/F03_MC_AL_Finger_01.step',
/* time_stamp */ '2019-09-03T16:02:18+09:00',
/* author */ (''),
/* organization */ (''),
/* preprocessor_version */ 'ST-DEVELOPER v18',
/* originating_system */ 'Autodesk Translation Framework v8.6.0.1094',
/* authorisation */ '');

FILE_SCHEMA (('AUTOMOTIVE_DESIGN { 1 0 10303 214 3 1 1 }'));
ENDSEC;

DATA;
#10=MECHANICAL_DESIGN_GEOMETRIC_PRESENTATION_REPRESENTATION('',(#13),#1222);
#11=SHAPE_REPRESENTATION_RELATIONSHIP('SRR','None',#1229,#12);
#12=ADVANCED_BREP_SHAPE_REPRESENTATION('',(#14),#1221);
#13=STYLED_ITEM('',(#1239),#14);
#14=MANIFOLD_SOLID_BREP('Body1',#559);
#15=B_SPLINE_SURFACE_WITH_KNOTS('',5,1,((#908,#909),(#910,#911),(#912,#913),
(#914,#915),(#916,#917),(#918,#919),(#920,#921),(#922,#923),(#924,#925),
(#926,#927),(#928,#929),(#930,#931),(#932,#933),(#934,#935),(#936,#937),
(#938,#939),(#940,#941),(#942,#943),(#944,#945),(#946,#947)),
 .UNSPECIFIED.,.F.,.F.,.F.,(6,1,1,1,1,1,1,1,1,1,1,1,1,1,1,6),(2,2),(-1.,
-0.933333333333333,-0.866666666666667,-0.8,-0.733333333333333,-0.666666666666667,
-0.6,-0.533333333333333,-0.466666666666667,-0.4,-0.333333333333333,-0.266666666666667,
-0.2,-0.133333333333333,-0.0666666666666667,-0.041488203123989),(0.,3.12),
 .UNSPECIFIED.);
#16=B_SPLINE_SURFACE_WITH_KNOTS('',3,1,((#1129,#1130),(#1131,#1132),(#1133,
#1134),(#1135,#1136),(#1137,#1138),(#1139,#1140),(#1141,#1142),(#1143,#1144),
(#1145,#1146),(#1147,#1148),(#1149,#1150),(#1151,#1152),(#1153,#1154),(#1155,
#1156)),.UNSPECIFIED.,.F.,.F.,.F.,(4,2,2,2,2,2,4),(2,2),(0.,0.0885184708900945,
0.306093282867096,0.587285943301469,0.72484804014994,0.791339203707438,
0.859288008234662),(0.,0.005),.UNSPECIFIED.);
#17=B_SPLINE_SURFACE_WITH_KNOTS('',3,1,((#1158,#1159),(#1160,#1161),(#1162,
#1163),(#1164,#1165),(#1166,#1167),(#1168,#1169)),.UNSPECIFIED.,.F.,.F.,
 .F.,(4,2,4),(2,2),(0.,0.0917004009053528,0.183414468118645),(0.,0.005),
 .UNSPECIFIED.);
#18=B_SPLINE_SURFACE_WITH_KNOTS('',3,1,((#1206,#1207),(#1208,#1209),(#1210,
#1211),(#1212,#1213),(#1214,#1215)),.UNSPECIFIED.,.F.,.F.,.F.,(4,1,4),(2,
2),(0.,0.571428571428571,1.),(0.,1.92000000000002),.UNSPECIFIED.);
#19=FACE_BOUND('',#86,.T.);
#20=FACE_BOUND('',#87,.T.);
#21=FACE_BOUND('',#88,.T.);
#22=FACE_BOUND('',#89,.T.);
#23=FACE_BOUND('',#90,.T.);
#24=FACE_BOUND('',#91,.T.);
#25=FACE_BOUND('',#92,.T.);
#26=FACE_BOUND('',#106,.T.);
#27=FACE_BOUND('',#107,.T.);
#28=FACE_BOUND('',#108,.T.);
#29=FACE_BOUND('',#109,.T.);
#30=FACE_BOUND('',#110,.T.);
#31=FACE_BOUND('',#111,.T.);
#32=FACE_BOUND('',#112,.T.);
#33=B_SPLINE_CURVE_WITH_KNOTS('',3,(#852,#853,#854,#855,#856,#857,#858,
#859,#860,#861,#862,#863,#864,#865,#866,#867,#868,#869,#870),
 .UNSPECIFIED.,.F.,.F.,(4,3,3,3,3,3,4),(0.,0.0885184708900945,0.306093282867096,
0.587285943301469,0.72484804014994,0.791339203707438,0.859288008234662),
 .UNSPECIFIED.);
#34=B_SPLINE_CURVE_WITH_KNOTS('',3,(#872,#873,#874,#875,#876,#877,#878),
 .UNSPECIFIED.,.F.,.F.,(4,3,4),(0.,0.0917004009053528,0.183414468118645),
 .UNSPECIFIED.);
#35=B_SPLINE_CURVE_WITH_KNOTS('',3,(#949,#950,#951,#952,#953,#954,#955,
#956,#957,#958,#959,#960,#961,#962,#963,#964,#965,#966,#967,#968,#969,#970,
#971,#972,#973,#974,#975,#976,#977,#978,#979,#980,#981,#982,#983,#984,#985,
#986,#987,#988,#989,#990,#991,#992,#993,#994,#995,#996,#997,#998,#999,#1000,
#1001,#1002,#1003,#1004,#1005,#1006,#1007,#1008,#1009,#1010,#1011,#1012,
#1013,#1014,#1015,#1016,#1017,#1018,#1019,#1020,#1021,#1022,#1023,#1024,
#1025,#1026,#1027),.UNSPECIFIED.,.F.,.F.,(4,3,3,3,3,3,3,3,3,3,3,3,3,3,3,
3,3,3,3,3,3,3,3,3,3,3,4),(-0.859288008234662,-0.82712666724928,-0.796658707126207,
-0.767503778432899,-0.739071535408954,-0.710882089908935,-0.682892403276992,
-0.654410720222412,-0.624392569314705,-0.592147765405274,-0.5570932109983,
-0.517000006633392,-0.452375005804218,-0.414460307113897,-0.380533716987707,
-0.348898894944635,-0.318939345725608,-0.290250806380505,-0.262365282973918,
-0.233992632908167,-0.204306876387615,-0.173655911454918,-0.14187710857405,
-0.108677636773228,-0.0727583744763384,-0.0324940400516178,1.11022302462516E-16),
 .UNSPECIFIED.);
#36=B_SPLINE_CURVE_WITH_KNOTS('',3,(#1029,#1030,#1031,#1032,#1033,#1034,
#1035,#1036,#1037,#1038,#1039,#1040,#1041,#1042,#1043,#1044,#1045,#1046,
#1047,#1048,#1049,#1050,#1051,#1052,#1053,#1054,#1055,#1056,#1057,#1058,
#1059,#1060,#1061,#1062,#1063,#1064,#1065,#1066,#1067,#1068,#1069,#1070,
#1071,#1072,#1073,#1074,#1075,#1076,#1077,#1078,#1079,#1080,#1081,#1082,
#1083,#1084,#1085,#1086,#1087,#1088,#1089,#1090,#1091,#1092,#1093,#1094,
#1095,#1096,#1097,#1098,#1099,#1100,#1101,#1102,#1103,#1104,#1105,#1106,
#1107),.UNSPECIFIED.,.F.,.F.,(4,3,3,3,3,3,3,3,3,3,3,3,3,3,3,3,3,3,3,3,3,
3,3,3,3,3,4),(0.507970894128904,0.550948431566792,0.59166308638918,0.630623123533928,
0.668617428235334,0.706287280057794,0.743690192008726,0.781750563941939,
0.821864133989912,0.86495320380909,0.911796972701863,0.965373942405675,
1.05173300914421,1.10239881885489,1.14773527724295,1.19000922189328,1.23004448188969,
1.26838127805448,1.30564499559435,1.34355966560045,1.38322905354094,1.42418825961083,
1.46665460736562,1.51101940990575,1.55901869702535,1.61282434962346,1.65624647631393),
 .UNSPECIFIED.);
#37=B_SPLINE_CURVE_WITH_KNOTS('',3,(#1171,#1172,#1173,#1174,#1175,#1176,
#1177),.UNSPECIFIED.,.F.,.F.,(4,3,4),(-0.183414468118645,-0.0917004009053528,
0.),.UNSPECIFIED.);
#38=B_SPLINE_CURVE_WITH_KNOTS('',3,(#1185,#1186,#1187,#1188),
 .UNSPECIFIED.,.F.,.F.,(4,4),(-0.183414468118645,-0.0293997655877645),
 .UNSPECIFIED.);
#39=B_SPLINE_CURVE_WITH_KNOTS('',3,(#1200,#1201,#1202,#1203,#1204,#1205),
 .UNSPECIFIED.,.F.,.F.,(4,2,4),(-0.295000000000007,-0.272500000000007,-0.100000000000005),
 .UNSPECIFIED.);
#40=PLANE('',#597);
#41=PLANE('',#607);
#42=PLANE('',#610);
#43=PLANE('',#613);
#44=PLANE('',#616);
#45=PLANE('',#617);
#46=PLANE('',#618);
#47=PLANE('',#625);
#48=PLANE('',#626);
#49=FACE_OUTER_BOUND('',#77,.T.);
#50=FACE_OUTER_BOUND('',#78,.T.);
#51=FACE_OUTER_BOUND('',#79,.T.);
#52=FACE_OUTER_BOUND('',#80,.T.);
#53=FACE_OUTER_BOUND('',#81,.T.);
#54=FACE_OUTER_BOUND('',#82,.T.);
#55=FACE_OUTER_BOUND('',#83,.T.);
#56=FACE_OUTER_BOUND('',#84,.T.);
#57=FACE_OUTER_BOUND('',#85,.T.);
#58=FACE_OUTER_BOUND('',#93,.T.);
#59=FACE_OUTER_BOUND('',#94,.T.);
#60=FACE_OUTER_BOUND('',#95,.T.);
#61=FACE_OUTER_BOUND('',#96,.T.);
#62=FACE_OUTER_BOUND('',#97,.T.);
#63=FACE_OUTER_BOUND('',#98,.T.);
#64=FACE_OUTER_BOUND('',#99,.T.);
#65=FACE_OUTER_BOUND('',#100,.T.);
#66=FACE_OUTER_BOUND('',#101,.T.);
#67=FACE_OUTER_BOUND('',#102,.T.);
#68=FACE_OUTER_BOUND('',#103,.T.);
#69=FACE_OUTER_BOUND('',#104,.T.);
#70=FACE_OUTER_BOUND('',#105,.T.);
#71=FACE_OUTER_BOUND('',#113,.T.);
#72=FACE_OUTER_BOUND('',#114,.T.);
#73=FACE_OUTER_BOUND('',#115,.T.);
#74=FACE_OUTER_BOUND('',#116,.T.);
#75=FACE_OUTER_BOUND('',#117,.T.);
#76=FACE_OUTER_BOUND('',#118,.T.);
#77=EDGE_LOOP('',(#360,#361,#362,#363));
#78=EDGE_LOOP('',(#364,#365,#366,#367));
#79=EDGE_LOOP('',(#368,#369,#370,#371));
#80=EDGE_LOOP('',(#372,#373,#374,#375));
#81=EDGE_LOOP('',(#376,#377,#378,#379));
#82=EDGE_LOOP('',(#380,#381,#382,#383));
#83=EDGE_LOOP('',(#384,#385,#386,#387));
#84=EDGE_LOOP('',(#388,#389,#390,#391));
#85=EDGE_LOOP('',(#392,#393,#394,#395,#396,#397,#398,#399,#400,#401,#402,
#403,#404,#405,#406,#407,#408));
#86=EDGE_LOOP('',(#409));
#87=EDGE_LOOP('',(#410));
#88=EDGE_LOOP('',(#411));
#89=EDGE_LOOP('',(#412));
#90=EDGE_LOOP('',(#413));
#91=EDGE_LOOP('',(#414));
#92=EDGE_LOOP('',(#415));
#93=EDGE_LOOP('',(#416,#417,#418,#419));
#94=EDGE_LOOP('',(#420,#421,#422,#423));
#95=EDGE_LOOP('',(#424,#425,#426,#427));
#96=EDGE_LOOP('',(#428,#429,#430,#431,#432));
#97=EDGE_LOOP('',(#433,#434,#435,#436));
#98=EDGE_LOOP('',(#437,#438,#439,#440));
#99=EDGE_LOOP('',(#441,#442,#443,#444));
#100=EDGE_LOOP('',(#445,#446,#447,#448));
#101=EDGE_LOOP('',(#449,#450,#451,#452));
#102=EDGE_LOOP('',(#453,#454,#455,#456));
#103=EDGE_LOOP('',(#457,#458,#459,#460));
#104=EDGE_LOOP('',(#461,#462,#463,#464));
#105=EDGE_LOOP('',(#465,#466,#467,#468,#469,#470,#471,#472,#473,#474,#475,
#476,#477,#478,#479,#480,#481,#482));
#106=EDGE_LOOP('',(#483));
#107=EDGE_LOOP('',(#484));
#108=EDGE_LOOP('',(#485));
#109=EDGE_LOOP('',(#486));
#110=EDGE_LOOP('',(#487));
#111=EDGE_LOOP('',(#488));
#112=EDGE_LOOP('',(#489));
#113=EDGE_LOOP('',(#490,#491,#492,#493));
#114=EDGE_LOOP('',(#494,#495,#496,#497));
#115=EDGE_LOOP('',(#498,#499,#500,#501,#502));
#116=EDGE_LOOP('',(#503,#504,#505,#506,#507));
#117=EDGE_LOOP('',(#508,#509,#510,#511));
#118=EDGE_LOOP('',(#512,#513,#514,#515));
#119=LINE('',#785,#159);
#120=LINE('',#791,#160);
#121=LINE('',#797,#161);
#122=LINE('',#803,#162);
#123=LINE('',#809,#163);
#124=LINE('',#815,#164);
#125=LINE('',#822,#165);
#126=LINE('',#825,#166);
#127=LINE('',#830,#167);
#128=LINE('',#834,#168);
#129=LINE('',#836,#169);
#130=LINE('',#840,#170);
#131=LINE('',#844,#171);
#132=LINE('',#850,#172);
#133=LINE('',#880,#173);
#134=LINE('',#884,#174);
#135=LINE('',#890,#175);
#136=LINE('',#894,#176);
#137=LINE('',#895,#177);
#138=LINE('',#898,#178);
#139=LINE('',#901,#179);
#140=LINE('',#904,#180);
#141=LINE('',#906,#181);
#142=LINE('',#907,#182);
#143=LINE('',#1108,#183);
#144=LINE('',#1112,#184);
#145=LINE('',#1116,#185);
#146=LINE('',#1117,#186);
#147=LINE('',#1118,#187);
#148=LINE('',#1122,#188);
#149=LINE('',#1125,#189);
#150=LINE('',#1126,#190);
#151=LINE('',#1128,#191);
#152=LINE('',#1157,#192);
#153=LINE('',#1178,#193);
#154=LINE('',#1183,#194);
#155=LINE('',#1191,#195);
#156=LINE('',#1196,#196);
#157=LINE('',#1198,#197);
#158=LINE('',#1217,#198);
#159=VECTOR('',#634,0.8);
#160=VECTOR('',#641,0.8);
#161=VECTOR('',#648,0.799999999999999);
#162=VECTOR('',#655,0.8);
#163=VECTOR('',#662,1.25);
#164=VECTOR('',#669,1.25);
#165=VECTOR('',#676,10.);
#166=VECTOR('',#679,10.);
#167=VECTOR('',#684,10.);
#168=VECTOR('',#689,10.);
#169=VECTOR('',#690,10.);
#170=VECTOR('',#693,10.);
#171=VECTOR('',#696,10.);
#172=VECTOR('',#701,10.);
#173=VECTOR('',#702,10.);
#174=VECTOR('',#705,10.);
#175=VECTOR('',#712,10.);
#176=VECTOR('',#717,10.);
#177=VECTOR('',#718,10.);
#178=VECTOR('',#721,10.);
#179=VECTOR('',#724,10.);
#180=VECTOR('',#727,10.);
#181=VECTOR('',#728,10.);
#182=VECTOR('',#729,10.);
#183=VECTOR('',#730,10.);
#184=VECTOR('',#735,20.);
#185=VECTOR('',#738,10.);
#186=VECTOR('',#739,10.);
#187=VECTOR('',#740,10.);
#188=VECTOR('',#745,10.);
#189=VECTOR('',#748,10.);
#190=VECTOR('',#749,10.);
#191=VECTOR('',#752,10.);
#192=VECTOR('',#753,10.);
#193=VECTOR('',#754,10.);
#194=VECTOR('',#759,10.);
#195=VECTOR('',#762,10.);
#196=VECTOR('',#769,1.5);
#197=VECTOR('',#772,10.);
#198=VECTOR('',#777,7.);
#199=CIRCLE('',#574,0.8);
#200=CIRCLE('',#575,0.8);
#201=CIRCLE('',#577,0.8);
#202=CIRCLE('',#578,0.8);
#203=CIRCLE('',#580,0.799999999999999);
#204=CIRCLE('',#581,0.799999999999999);
#205=CIRCLE('',#583,0.8);
#206=CIRCLE('',#584,0.8);
#207=CIRCLE('',#586,1.25);
#208=CIRCLE('',#587,1.25);
#209=CIRCLE('',#589,1.25);
#210=CIRCLE('',#590,1.25);
#211=CIRCLE('',#592,0.5);
#212=CIRCLE('',#593,0.5);
#213=CIRCLE('',#595,3.25);
#214=CIRCLE('',#596,3.25);
#215=CIRCLE('',#598,2.);
#216=CIRCLE('',#599,7.);
#217=CIRCLE('',#600,20.);
#218=CIRCLE('',#601,2.5);
#219=CIRCLE('',#602,7.00000000000001);
#220=CIRCLE('',#603,0.5);
#221=CIRCLE('',#604,1.5);
#222=CIRCLE('',#606,0.5);
#223=CIRCLE('',#609,2.5);
#224=CIRCLE('',#612,20.);
#225=CIRCLE('',#615,2.);
#226=CIRCLE('',#619,7.00000000000001);
#227=CIRCLE('',#620,9.91202799747195);
#228=CIRCLE('',#621,7.);
#229=CIRCLE('',#622,1.5);
#230=VERTEX_POINT('',#782);
#231=VERTEX_POINT('',#784);
#232=VERTEX_POINT('',#788);
#233=VERTEX_POINT('',#790);
#234=VERTEX_POINT('',#794);
#235=VERTEX_POINT('',#796);
#236=VERTEX_POINT('',#800);
#237=VERTEX_POINT('',#802);
#238=VERTEX_POINT('',#806);
#239=VERTEX_POINT('',#808);
#240=VERTEX_POINT('',#812);
#241=VERTEX_POINT('',#814);
#242=VERTEX_POINT('',#818);
#243=VERTEX_POINT('',#819);
#244=VERTEX_POINT('',#821);
#245=VERTEX_POINT('',#823);
#246=VERTEX_POINT('',#827);
#247=VERTEX_POINT('',#829);
#248=VERTEX_POINT('',#833);
#249=VERTEX_POINT('',#835);
#250=VERTEX_POINT('',#837);
#251=VERTEX_POINT('',#839);
#252=VERTEX_POINT('',#841);
#253=VERTEX_POINT('',#843);
#254=VERTEX_POINT('',#845);
#255=VERTEX_POINT('',#847);
#256=VERTEX_POINT('',#849);
#257=VERTEX_POINT('',#851);
#258=VERTEX_POINT('',#871);
#259=VERTEX_POINT('',#879);
#260=VERTEX_POINT('',#881);
#261=VERTEX_POINT('',#883);
#262=VERTEX_POINT('',#886);
#263=VERTEX_POINT('',#889);
#264=VERTEX_POINT('',#893);
#265=VERTEX_POINT('',#897);
#266=VERTEX_POINT('',#899);
#267=VERTEX_POINT('',#903);
#268=VERTEX_POINT('',#905);
#269=VERTEX_POINT('',#948);
#270=VERTEX_POINT('',#1028);
#271=VERTEX_POINT('',#1110);
#272=VERTEX_POINT('',#1114);
#273=VERTEX_POINT('',#1115);
#274=VERTEX_POINT('',#1120);
#275=VERTEX_POINT('',#1124);
#276=VERTEX_POINT('',#1170);
#277=VERTEX_POINT('',#1180);
#278=VERTEX_POINT('',#1182);
#279=VERTEX_POINT('',#1184);
#280=VERTEX_POINT('',#1190);
#281=VERTEX_POINT('',#1193);
#282=EDGE_CURVE('',#230,#230,#199,.T.);
#283=EDGE_CURVE('',#230,#231,#119,.T.);
#284=EDGE_CURVE('',#231,#231,#200,.T.);
#285=EDGE_CURVE('',#232,#232,#201,.T.);
#286=EDGE_CURVE('',#232,#233,#120,.T.);
#287=EDGE_CURVE('',#233,#233,#202,.T.);
#288=EDGE_CURVE('',#234,#234,#203,.T.);
#289=EDGE_CURVE('',#234,#235,#121,.T.);
#290=EDGE_CURVE('',#235,#235,#204,.T.);
#291=EDGE_CURVE('',#236,#236,#205,.T.);
#292=EDGE_CURVE('',#236,#237,#122,.T.);
#293=EDGE_CURVE('',#237,#237,#206,.T.);
#294=EDGE_CURVE('',#238,#238,#207,.T.);
#295=EDGE_CURVE('',#238,#239,#123,.T.);
#296=EDGE_CURVE('',#239,#239,#208,.T.);
#297=EDGE_CURVE('',#240,#240,#209,.T.);
#298=EDGE_CURVE('',#240,#241,#124,.T.);
#299=EDGE_CURVE('',#241,#241,#210,.T.);
#300=EDGE_CURVE('',#242,#243,#211,.T.);
#301=EDGE_CURVE('',#243,#244,#125,.T.);
#302=EDGE_CURVE('',#244,#245,#212,.T.);
#303=EDGE_CURVE('',#245,#242,#126,.T.);
#304=EDGE_CURVE('',#246,#245,#213,.T.);
#305=EDGE_CURVE('',#247,#246,#127,.T.);
#306=EDGE_CURVE('',#242,#247,#214,.T.);
#307=EDGE_CURVE('',#244,#248,#128,.T.);
#308=EDGE_CURVE('',#248,#249,#129,.T.);
#309=EDGE_CURVE('',#249,#250,#215,.T.);
#310=EDGE_CURVE('',#250,#251,#130,.T.);
#311=EDGE_CURVE('',#251,#252,#216,.T.);
#312=EDGE_CURVE('',#252,#253,#131,.T.);
#313=EDGE_CURVE('',#253,#254,#217,.T.);
#314=EDGE_CURVE('',#254,#255,#218,.T.);
#315=EDGE_CURVE('',#255,#256,#132,.T.);
#316=EDGE_CURVE('',#256,#257,#33,.T.);
#317=EDGE_CURVE('',#257,#258,#34,.T.);
#318=EDGE_CURVE('',#258,#259,#133,.T.);
#319=EDGE_CURVE('',#259,#260,#219,.T.);
#320=EDGE_CURVE('',#260,#261,#134,.T.);
#321=EDGE_CURVE('',#246,#261,#220,.T.);
#322=EDGE_CURVE('',#262,#262,#221,.T.);
#323=EDGE_CURVE('',#261,#263,#135,.T.);
#324=EDGE_CURVE('',#263,#247,#222,.T.);
#325=EDGE_CURVE('',#260,#264,#136,.T.);
#326=EDGE_CURVE('',#263,#264,#137,.T.);
#327=EDGE_CURVE('',#254,#265,#138,.T.);
#328=EDGE_CURVE('',#265,#266,#223,.T.);
#329=EDGE_CURVE('',#255,#266,#139,.T.);
#330=EDGE_CURVE('',#266,#267,#140,.T.);
#331=EDGE_CURVE('',#267,#268,#141,.T.);
#332=EDGE_CURVE('',#268,#256,#142,.T.);
#333=EDGE_CURVE('',#269,#268,#35,.T.);
#334=EDGE_CURVE('',#270,#267,#36,.T.);
#335=EDGE_CURVE('',#270,#269,#143,.T.);
#336=EDGE_CURVE('',#271,#265,#224,.T.);
#337=EDGE_CURVE('',#253,#271,#144,.T.);
#338=EDGE_CURVE('',#272,#273,#145,.T.);
#339=EDGE_CURVE('',#272,#249,#146,.T.);
#340=EDGE_CURVE('',#273,#248,#147,.T.);
#341=EDGE_CURVE('',#274,#272,#225,.T.);
#342=EDGE_CURVE('',#274,#250,#148,.T.);
#343=EDGE_CURVE('',#275,#274,#149,.T.);
#344=EDGE_CURVE('',#251,#275,#150,.T.);
#345=EDGE_CURVE('',#273,#243,#151,.T.);
#346=EDGE_CURVE('',#269,#257,#152,.T.);
#347=EDGE_CURVE('',#276,#269,#37,.T.);
#348=EDGE_CURVE('',#276,#258,#153,.T.);
#349=EDGE_CURVE('',#264,#277,#226,.T.);
#350=EDGE_CURVE('',#277,#278,#154,.T.);
#351=EDGE_CURVE('',#278,#279,#38,.T.);
#352=EDGE_CURVE('',#270,#279,#227,.T.);
#353=EDGE_CURVE('',#271,#280,#155,.T.);
#354=EDGE_CURVE('',#280,#275,#228,.T.);
#355=EDGE_CURVE('',#281,#281,#229,.T.);
#356=EDGE_CURVE('',#262,#281,#156,.T.);
#357=EDGE_CURVE('',#277,#259,#157,.T.);
#358=EDGE_CURVE('',#278,#276,#39,.T.);
#359=EDGE_CURVE('',#280,#252,#158,.T.);
#360=ORIENTED_EDGE('',*,*,#282,.F.);
#361=ORIENTED_EDGE('',*,*,#283,.T.);
#362=ORIENTED_EDGE('',*,*,#284,.F.);
#363=ORIENTED_EDGE('',*,*,#283,.F.);
#364=ORIENTED_EDGE('',*,*,#285,.F.);
#365=ORIENTED_EDGE('',*,*,#286,.T.);
#366=ORIENTED_EDGE('',*,*,#287,.F.);
#367=ORIENTED_EDGE('',*,*,#286,.F.);
#368=ORIENTED_EDGE('',*,*,#288,.F.);
#369=ORIENTED_EDGE('',*,*,#289,.T.);
#370=ORIENTED_EDGE('',*,*,#290,.F.);
#371=ORIENTED_EDGE('',*,*,#289,.F.);
#372=ORIENTED_EDGE('',*,*,#291,.F.);
#373=ORIENTED_EDGE('',*,*,#292,.T.);
#374=ORIENTED_EDGE('',*,*,#293,.F.);
#375=ORIENTED_EDGE('',*,*,#292,.F.);
#376=ORIENTED_EDGE('',*,*,#294,.F.);
#377=ORIENTED_EDGE('',*,*,#295,.T.);
#378=ORIENTED_EDGE('',*,*,#296,.F.);
#379=ORIENTED_EDGE('',*,*,#295,.F.);
#380=ORIENTED_EDGE('',*,*,#297,.F.);
#381=ORIENTED_EDGE('',*,*,#298,.T.);
#382=ORIENTED_EDGE('',*,*,#299,.F.);
#383=ORIENTED_EDGE('',*,*,#298,.F.);
#384=ORIENTED_EDGE('',*,*,#300,.T.);
#385=ORIENTED_EDGE('',*,*,#301,.T.);
#386=ORIENTED_EDGE('',*,*,#302,.T.);
#387=ORIENTED_EDGE('',*,*,#303,.T.);
#388=ORIENTED_EDGE('',*,*,#303,.F.);
#389=ORIENTED_EDGE('',*,*,#304,.F.);
#390=ORIENTED_EDGE('',*,*,#305,.F.);
#391=ORIENTED_EDGE('',*,*,#306,.F.);
#392=ORIENTED_EDGE('',*,*,#302,.F.);
#393=ORIENTED_EDGE('',*,*,#307,.T.);
#394=ORIENTED_EDGE('',*,*,#308,.T.);
#395=ORIENTED_EDGE('',*,*,#309,.T.);
#396=ORIENTED_EDGE('',*,*,#310,.T.);
#397=ORIENTED_EDGE('',*,*,#311,.T.);
#398=ORIENTED_EDGE('',*,*,#312,.T.);
#399=ORIENTED_EDGE('',*,*,#313,.T.);
#400=ORIENTED_EDGE('',*,*,#314,.T.);
#401=ORIENTED_EDGE('',*,*,#315,.T.);
#402=ORIENTED_EDGE('',*,*,#316,.T.);
#403=ORIENTED_EDGE('',*,*,#317,.T.);
#404=ORIENTED_EDGE('',*,*,#318,.T.);
#405=ORIENTED_EDGE('',*,*,#319,.T.);
#406=ORIENTED_EDGE('',*,*,#320,.T.);
#407=ORIENTED_EDGE('',*,*,#321,.F.);
#408=ORIENTED_EDGE('',*,*,#304,.T.);
#409=ORIENTED_EDGE('',*,*,#282,.T.);
#410=ORIENTED_EDGE('',*,*,#285,.T.);
#411=ORIENTED_EDGE('',*,*,#288,.T.);
#412=ORIENTED_EDGE('',*,*,#291,.T.);
#413=ORIENTED_EDGE('',*,*,#296,.T.);
#414=ORIENTED_EDGE('',*,*,#299,.T.);
#415=ORIENTED_EDGE('',*,*,#322,.T.);
#416=ORIENTED_EDGE('',*,*,#321,.T.);
#417=ORIENTED_EDGE('',*,*,#323,.T.);
#418=ORIENTED_EDGE('',*,*,#324,.T.);
#419=ORIENTED_EDGE('',*,*,#305,.T.);
#420=ORIENTED_EDGE('',*,*,#323,.F.);
#421=ORIENTED_EDGE('',*,*,#320,.F.);
#422=ORIENTED_EDGE('',*,*,#325,.T.);
#423=ORIENTED_EDGE('',*,*,#326,.F.);
#424=ORIENTED_EDGE('',*,*,#327,.T.);
#425=ORIENTED_EDGE('',*,*,#328,.T.);
#426=ORIENTED_EDGE('',*,*,#329,.F.);
#427=ORIENTED_EDGE('',*,*,#314,.F.);
#428=ORIENTED_EDGE('',*,*,#329,.T.);
#429=ORIENTED_EDGE('',*,*,#330,.T.);
#430=ORIENTED_EDGE('',*,*,#331,.T.);
#431=ORIENTED_EDGE('',*,*,#332,.T.);
#432=ORIENTED_EDGE('',*,*,#315,.F.);
#433=ORIENTED_EDGE('',*,*,#333,.T.);
#434=ORIENTED_EDGE('',*,*,#331,.F.);
#435=ORIENTED_EDGE('',*,*,#334,.F.);
#436=ORIENTED_EDGE('',*,*,#335,.T.);
#437=ORIENTED_EDGE('',*,*,#336,.T.);
#438=ORIENTED_EDGE('',*,*,#327,.F.);
#439=ORIENTED_EDGE('',*,*,#313,.F.);
#440=ORIENTED_EDGE('',*,*,#337,.T.);
#441=ORIENTED_EDGE('',*,*,#338,.F.);
#442=ORIENTED_EDGE('',*,*,#339,.T.);
#443=ORIENTED_EDGE('',*,*,#308,.F.);
#444=ORIENTED_EDGE('',*,*,#340,.F.);
#445=ORIENTED_EDGE('',*,*,#341,.F.);
#446=ORIENTED_EDGE('',*,*,#342,.T.);
#447=ORIENTED_EDGE('',*,*,#309,.F.);
#448=ORIENTED_EDGE('',*,*,#339,.F.);
#449=ORIENTED_EDGE('',*,*,#343,.F.);
#450=ORIENTED_EDGE('',*,*,#344,.F.);
#451=ORIENTED_EDGE('',*,*,#310,.F.);
#452=ORIENTED_EDGE('',*,*,#342,.F.);
#453=ORIENTED_EDGE('',*,*,#301,.F.);
#454=ORIENTED_EDGE('',*,*,#345,.F.);
#455=ORIENTED_EDGE('',*,*,#340,.T.);
#456=ORIENTED_EDGE('',*,*,#307,.F.);
#457=ORIENTED_EDGE('',*,*,#333,.F.);
#458=ORIENTED_EDGE('',*,*,#346,.T.);
#459=ORIENTED_EDGE('',*,*,#316,.F.);
#460=ORIENTED_EDGE('',*,*,#332,.F.);
#461=ORIENTED_EDGE('',*,*,#347,.F.);
#462=ORIENTED_EDGE('',*,*,#348,.T.);
#463=ORIENTED_EDGE('',*,*,#317,.F.);
#464=ORIENTED_EDGE('',*,*,#346,.F.);
#465=ORIENTED_EDGE('',*,*,#300,.F.);
#466=ORIENTED_EDGE('',*,*,#306,.T.);
#467=ORIENTED_EDGE('',*,*,#324,.F.);
#468=ORIENTED_EDGE('',*,*,#326,.T.);
#469=ORIENTED_EDGE('',*,*,#349,.T.);
#470=ORIENTED_EDGE('',*,*,#350,.T.);
#471=ORIENTED_EDGE('',*,*,#351,.T.);
#472=ORIENTED_EDGE('',*,*,#352,.F.);
#473=ORIENTED_EDGE('',*,*,#334,.T.);
#474=ORIENTED_EDGE('',*,*,#330,.F.);
#475=ORIENTED_EDGE('',*,*,#328,.F.);
#476=ORIENTED_EDGE('',*,*,#336,.F.);
#477=ORIENTED_EDGE('',*,*,#353,.T.);
#478=ORIENTED_EDGE('',*,*,#354,.T.);
#479=ORIENTED_EDGE('',*,*,#343,.T.);
#480=ORIENTED_EDGE('',*,*,#341,.T.);
#481=ORIENTED_EDGE('',*,*,#338,.T.);
#482=ORIENTED_EDGE('',*,*,#345,.T.);
#483=ORIENTED_EDGE('',*,*,#284,.T.);
#484=ORIENTED_EDGE('',*,*,#287,.T.);
#485=ORIENTED_EDGE('',*,*,#290,.T.);
#486=ORIENTED_EDGE('',*,*,#293,.T.);
#487=ORIENTED_EDGE('',*,*,#294,.T.);
#488=ORIENTED_EDGE('',*,*,#297,.T.);
#489=ORIENTED_EDGE('',*,*,#355,.T.);
#490=ORIENTED_EDGE('',*,*,#322,.F.);
#491=ORIENTED_EDGE('',*,*,#356,.T.);
#492=ORIENTED_EDGE('',*,*,#355,.F.);
#493=ORIENTED_EDGE('',*,*,#356,.F.);
#494=ORIENTED_EDGE('',*,*,#349,.F.);
#495=ORIENTED_EDGE('',*,*,#325,.F.);
#496=ORIENTED_EDGE('',*,*,#319,.F.);
#497=ORIENTED_EDGE('',*,*,#357,.F.);
#498=ORIENTED_EDGE('',*,*,#350,.F.);
#499=ORIENTED_EDGE('',*,*,#357,.T.);
#500=ORIENTED_EDGE('',*,*,#318,.F.);
#501=ORIENTED_EDGE('',*,*,#348,.F.);
#502=ORIENTED_EDGE('',*,*,#358,.F.);
#503=ORIENTED_EDGE('',*,*,#351,.F.);
#504=ORIENTED_EDGE('',*,*,#358,.T.);
#505=ORIENTED_EDGE('',*,*,#347,.T.);
#506=ORIENTED_EDGE('',*,*,#335,.F.);
#507=ORIENTED_EDGE('',*,*,#352,.T.);
#508=ORIENTED_EDGE('',*,*,#353,.F.);
#509=ORIENTED_EDGE('',*,*,#337,.F.);
#510=ORIENTED_EDGE('',*,*,#312,.F.);
#511=ORIENTED_EDGE('',*,*,#359,.F.);
#512=ORIENTED_EDGE('',*,*,#354,.F.);
#513=ORIENTED_EDGE('',*,*,#359,.T.);
#514=ORIENTED_EDGE('',*,*,#311,.F.);
#515=ORIENTED_EDGE('',*,*,#344,.T.);
#516=CYLINDRICAL_SURFACE('',#573,0.8);
#517=CYLINDRICAL_SURFACE('',#576,0.8);
#518=CYLINDRICAL_SURFACE('',#579,0.799999999999999);
#519=CYLINDRICAL_SURFACE('',#582,0.8);
#520=CYLINDRICAL_SURFACE('',#585,1.25);
#521=CYLINDRICAL_SURFACE('',#588,1.25);
#522=CYLINDRICAL_SURFACE('',#591,0.5);
#523=CYLINDRICAL_SURFACE('',#594,3.25);
#524=CYLINDRICAL_SURFACE('',#605,0.5);
#525=CYLINDRICAL_SURFACE('',#608,2.5);
#526=CYLINDRICAL_SURFACE('',#611,20.);
#527=CYLINDRICAL_SURFACE('',#614,2.);
#528=CYLINDRICAL_SURFACE('',#623,1.5);
#529=CYLINDRICAL_SURFACE('',#624,7.00000000000001);
#530=CYLINDRICAL_SURFACE('',#627,7.);
#531=ADVANCED_FACE('',(#49),#516,.F.);
#532=ADVANCED_FACE('',(#50),#517,.F.);
#533=ADVANCED_FACE('',(#51),#518,.F.);
#534=ADVANCED_FACE('',(#52),#519,.F.);
#535=ADVANCED_FACE('',(#53),#520,.F.);
#536=ADVANCED_FACE('',(#54),#521,.F.);
#537=ADVANCED_FACE('',(#55),#522,.T.);
#538=ADVANCED_FACE('',(#56),#523,.F.);
#539=ADVANCED_FACE('',(#57,#19,#20,#21,#22,#23,#24,#25),#40,.F.);
#540=ADVANCED_FACE('',(#58),#524,.T.);
#541=ADVANCED_FACE('',(#59),#41,.T.);
#542=ADVANCED_FACE('',(#60),#525,.T.);
#543=ADVANCED_FACE('',(#61),#42,.T.);
#544=ADVANCED_FACE('',(#62),#15,.F.);
#545=ADVANCED_FACE('',(#63),#526,.T.);
#546=ADVANCED_FACE('',(#64),#43,.F.);
#547=ADVANCED_FACE('',(#65),#527,.F.);
#548=ADVANCED_FACE('',(#66),#44,.T.);
#549=ADVANCED_FACE('',(#67),#45,.F.);
#550=ADVANCED_FACE('',(#68),#16,.T.);
#551=ADVANCED_FACE('',(#69),#17,.T.);
#552=ADVANCED_FACE('',(#70,#26,#27,#28,#29,#30,#31,#32),#46,.T.);
#553=ADVANCED_FACE('',(#71),#528,.F.);
#554=ADVANCED_FACE('',(#72),#529,.T.);
#555=ADVANCED_FACE('',(#73),#47,.F.);
#556=ADVANCED_FACE('',(#74),#18,.F.);
#557=ADVANCED_FACE('',(#75),#48,.T.);
#558=ADVANCED_FACE('',(#76),#530,.T.);
#559=CLOSED_SHELL('',(#531,#532,#533,#534,#535,#536,#537,#538,#539,#540,
#541,#542,#543,#544,#545,#546,#547,#548,#549,#550,#551,#552,#553,#554,#555,
#556,#557,#558));
#560=DERIVED_UNIT_ELEMENT(#562,1.);
#561=DERIVED_UNIT_ELEMENT(#1224,3.);
#562=(
MASS_UNIT()
NAMED_UNIT(*)
SI_UNIT(.KILO.,.GRAM.)
);
#563=DERIVED_UNIT((#560,#561));
#564=MEASURE_REPRESENTATION_ITEM('density measure',
POSITIVE_RATIO_MEASURE(7850.),#563);
#565=PROPERTY_DEFINITION_REPRESENTATION(#570,#567);
#566=PROPERTY_DEFINITION_REPRESENTATION(#571,#568);
#567=REPRESENTATION('material name',(#569),#1221);
#568=REPRESENTATION('density',(#564),#1221);
#569=DESCRIPTIVE_REPRESENTATION_ITEM('Steel','Steel');
#570=PROPERTY_DEFINITION('material property','material name',#1231);
#571=PROPERTY_DEFINITION('material property','density of part',#1231);
#572=AXIS2_PLACEMENT_3D('placement',#780,#628,#629);
#573=AXIS2_PLACEMENT_3D('',#781,#630,#631);
#574=AXIS2_PLACEMENT_3D('',#783,#632,#633);
#575=AXIS2_PLACEMENT_3D('',#786,#635,#636);
#576=AXIS2_PLACEMENT_3D('',#787,#637,#638);
#577=AXIS2_PLACEMENT_3D('',#789,#639,#640);
#578=AXIS2_PLACEMENT_3D('',#792,#642,#643);
#579=AXIS2_PLACEMENT_3D('',#793,#644,#645);
#580=AXIS2_PLACEMENT_3D('',#795,#646,#647);
#581=AXIS2_PLACEMENT_3D('',#798,#649,#650);
#582=AXIS2_PLACEMENT_3D('',#799,#651,#652);
#583=AXIS2_PLACEMENT_3D('',#801,#653,#654);
#584=AXIS2_PLACEMENT_3D('',#804,#656,#657);
#585=AXIS2_PLACEMENT_3D('',#805,#658,#659);
#586=AXIS2_PLACEMENT_3D('',#807,#660,#661);
#587=AXIS2_PLACEMENT_3D('',#810,#663,#664);
#588=AXIS2_PLACEMENT_3D('',#811,#665,#666);
#589=AXIS2_PLACEMENT_3D('',#813,#667,#668);
#590=AXIS2_PLACEMENT_3D('',#816,#670,#671);
#591=AXIS2_PLACEMENT_3D('',#817,#672,#673);
#592=AXIS2_PLACEMENT_3D('',#820,#674,#675);
#593=AXIS2_PLACEMENT_3D('',#824,#677,#678);
#594=AXIS2_PLACEMENT_3D('',#826,#680,#681);
#595=AXIS2_PLACEMENT_3D('',#828,#682,#683);
#596=AXIS2_PLACEMENT_3D('',#831,#685,#686);
#597=AXIS2_PLACEMENT_3D('',#832,#687,#688);
#598=AXIS2_PLACEMENT_3D('',#838,#691,#692);
#599=AXIS2_PLACEMENT_3D('',#842,#694,#695);
#600=AXIS2_PLACEMENT_3D('',#846,#697,#698);
#601=AXIS2_PLACEMENT_3D('',#848,#699,#700);
#602=AXIS2_PLACEMENT_3D('',#882,#703,#704);
#603=AXIS2_PLACEMENT_3D('',#885,#706,#707);
#604=AXIS2_PLACEMENT_3D('',#887,#708,#709);
#605=AXIS2_PLACEMENT_3D('',#888,#710,#711);
#606=AXIS2_PLACEMENT_3D('',#891,#713,#714);
#607=AXIS2_PLACEMENT_3D('',#892,#715,#716);
#608=AXIS2_PLACEMENT_3D('',#896,#719,#720);
#609=AXIS2_PLACEMENT_3D('',#900,#722,#723);
#610=AXIS2_PLACEMENT_3D('',#902,#725,#726);
#611=AXIS2_PLACEMENT_3D('',#1109,#731,#732);
#612=AXIS2_PLACEMENT_3D('',#1111,#733,#734);
#613=AXIS2_PLACEMENT_3D('',#1113,#736,#737);
#614=AXIS2_PLACEMENT_3D('',#1119,#741,#742);
#615=AXIS2_PLACEMENT_3D('',#1121,#743,#744);
#616=AXIS2_PLACEMENT_3D('',#1123,#746,#747);
#617=AXIS2_PLACEMENT_3D('',#1127,#750,#751);
#618=AXIS2_PLACEMENT_3D('',#1179,#755,#756);
#619=AXIS2_PLACEMENT_3D('',#1181,#757,#758);
#620=AXIS2_PLACEMENT_3D('',#1189,#760,#761);
#621=AXIS2_PLACEMENT_3D('',#1192,#763,#764);
#622=AXIS2_PLACEMENT_3D('',#1194,#765,#766);
#623=AXIS2_PLACEMENT_3D('',#1195,#767,#768);
#624=AXIS2_PLACEMENT_3D('',#1197,#770,#771);
#625=AXIS2_PLACEMENT_3D('',#1199,#773,#774);
#626=AXIS2_PLACEMENT_3D('',#1216,#775,#776);
#627=AXIS2_PLACEMENT_3D('',#1218,#778,#779);
#628=DIRECTION('axis',(0.,0.,1.));
#629=DIRECTION('refdir',(1.,0.,0.));
#630=DIRECTION('center_axis',(1.,0.,0.));
#631=DIRECTION('ref_axis',(0.,-1.7347234759768E-18,1.));
#632=DIRECTION('center_axis',(1.,1.7643030276764E-43,0.));
#633=DIRECTION('ref_axis',(0.,-1.7347234759768E-18,1.));
#634=DIRECTION('',(1.,0.,0.));
#635=DIRECTION('center_axis',(-1.,-1.88737914186277E-15,1.98572958020309E-15));
#636=DIRECTION('ref_axis',(0.,-1.7347234759768E-18,1.));
#637=DIRECTION('center_axis',(1.,0.,0.));
#638=DIRECTION('ref_axis',(0.,-1.7347234759768E-18,1.));
#639=DIRECTION('center_axis',(1.,1.7643030276764E-43,0.));
#640=DIRECTION('ref_axis',(0.,-1.7347234759768E-18,1.));
#641=DIRECTION('',(1.,0.,0.));
#642=DIRECTION('center_axis',(-1.,-1.88737914186277E-15,1.98572958020309E-15));
#643=DIRECTION('ref_axis',(0.,-1.7347234759768E-18,1.));
#644=DIRECTION('center_axis',(1.,0.,4.62592926927149E-17));
#645=DIRECTION('ref_axis',(-4.62592926927149E-17,-1.7347234759768E-18,1.));
#646=DIRECTION('center_axis',(1.,1.7643030276764E-43,0.));
#647=DIRECTION('ref_axis',(-4.62592926927149E-17,-1.7347234759768E-18,1.));
#648=DIRECTION('',(1.,0.,4.62592926927149E-17));
#649=DIRECTION('center_axis',(-1.,-1.88737914186277E-15,1.98572958020309E-15));
#650=DIRECTION('ref_axis',(-4.62592926927149E-17,-1.7347234759768E-18,1.));
#651=DIRECTION('center_axis',(1.,0.,5.78241158658936E-17));
#652=DIRECTION('ref_axis',(-5.78241158658936E-17,-1.7347234759768E-18,1.));
#653=DIRECTION('center_axis',(1.,1.7643030276764E-43,0.));
#654=DIRECTION('ref_axis',(-5.78241158658936E-17,-1.7347234759768E-18,1.));
#655=DIRECTION('',(1.,0.,5.78241158658936E-17));
#656=DIRECTION('center_axis',(-1.,-1.88737914186277E-15,1.98572958020309E-15));
#657=DIRECTION('ref_axis',(-5.78241158658936E-17,-1.7347234759768E-18,1.));
#658=DIRECTION('center_axis',(-1.,-1.85037170770859E-15,1.94289029309402E-15));
#659=DIRECTION('ref_axis',(-1.94289029309402E-15,1.73472376949142E-18,-1.));
#660=DIRECTION('center_axis',(-1.,-1.88737914186277E-15,1.98572958020309E-15));
#661=DIRECTION('ref_axis',(-1.94289029309402E-15,1.73472376949142E-18,-1.));
#662=DIRECTION('',(-1.,-1.85037170770859E-15,1.94289029309402E-15));
#663=DIRECTION('center_axis',(1.,1.7643030276764E-43,0.));
#664=DIRECTION('ref_axis',(-1.94289029309402E-15,1.73472376949142E-18,-1.));
#665=DIRECTION('center_axis',(-1.,-1.85037170770859E-15,1.94289029309402E-15));
#666=DIRECTION('ref_axis',(-1.94289029309402E-15,1.73472376949142E-18,-1.));
#667=DIRECTION('center_axis',(-1.,-1.88737914186277E-15,1.98572958020309E-15));
#668=DIRECTION('ref_axis',(-1.94289029309402E-15,1.73472376949142E-18,-1.));
#669=DIRECTION('',(-1.,-1.85037170770859E-15,1.94289029309402E-15));
#670=DIRECTION('center_axis',(1.,1.7643030276764E-43,0.));
#671=DIRECTION('ref_axis',(-1.94289029309402E-15,1.73472376949142E-18,-1.));
#672=DIRECTION('center_axis',(1.,0.,2.22044604925031E-16));
#673=DIRECTION('ref_axis',(0.,-0.389621155654671,0.920975219572339));
#674=DIRECTION('center_axis',(-1.,-1.88737914186277E-15,1.98572958020309E-15));
#675=DIRECTION('ref_axis',(0.,-0.389621155654671,0.920975219572339));
#676=DIRECTION('',(-1.,8.22214930667859E-17,-1.28242921368185E-16));
#677=DIRECTION('center_axis',(1.,1.7643030276764E-43,0.));
#678=DIRECTION('ref_axis',(0.,-0.389621155654671,0.920975219572339));
#679=DIRECTION('',(1.,0.,2.22044604925031E-16));
#680=DIRECTION('center_axis',(-1.,0.,-2.22044604925031E-16));
#681=DIRECTION('ref_axis',(1.64481701098781E-16,0.671770069073231,-0.740759727777737));
#682=DIRECTION('center_axis',(1.,1.7643030276764E-43,0.));
#683=DIRECTION('ref_axis',(-2.22044604925031E-16,-1.73472376949143E-18,
1.));
#684=DIRECTION('',(-1.,0.,-2.22044604925031E-16));
#685=DIRECTION('center_axis',(-1.,-1.88737914186277E-15,1.98572958020309E-15));
#686=DIRECTION('ref_axis',(0.,-1.73472376949143E-18,1.));
#687=DIRECTION('center_axis',(1.,1.7643030276764E-43,0.));
#688=DIRECTION('ref_axis',(0.,0.,-1.));
#689=DIRECTION('',(-1.32675630823306E-43,0.752000244527388,-0.6591628267968));
#690=DIRECTION('',(-1.37568216911929E-43,0.779731229578559,-0.626114374231983));
#691=DIRECTION('center_axis',(1.,1.7643030276764E-43,0.));
#692=DIRECTION('ref_axis',(5.61719982697252E-17,1.73472376949143E-18,-1.));
#693=DIRECTION('',(-1.37181704304684E-43,0.77754049135966,0.628832874694205));
#694=DIRECTION('center_axis',(-1.,-1.7643030276764E-43,0.));
#695=DIRECTION('ref_axis',(2.28735422213955E-15,-0.656017533259087,0.754745649909069));
#696=DIRECTION('',(-1.76222123079584E-43,0.998820045735963,0.0485645574056752));
#697=DIRECTION('center_axis',(-1.,-1.7643030276764E-43,0.));
#698=DIRECTION('ref_axis',(9.30948025197831E-16,0.354281110523198,0.935138970809392));
#699=DIRECTION('center_axis',(-1.,-1.7643030276764E-43,0.));
#700=DIRECTION('ref_axis',(0.,0.,-1.));
#701=DIRECTION('',(1.44573472855918E-43,-0.819436744074072,-0.573169627999673));
#702=DIRECTION('',(1.7643030276764E-43,-1.,-8.49690962132062E-13));
#703=DIRECTION('center_axis',(-1.,-1.7643030276764E-43,0.));
#704=DIRECTION('ref_axis',(0.,-0.898831209417017,-0.438294942907104));
#705=DIRECTION('',(7.73285094786258E-44,-0.438294942907104,0.898831209417018));
#706=DIRECTION('center_axis',(1.,1.7643030276764E-43,0.));
#707=DIRECTION('ref_axis',(0.,-0.835351353803024,0.549716395698232));
#708=DIRECTION('center_axis',(1.,1.7643030276764E-43,0.));
#709=DIRECTION('ref_axis',(0.,0.,1.));
#710=DIRECTION('center_axis',(-1.,0.,-2.22044604925031E-16));
#711=DIRECTION('ref_axis',(0.,-0.835351353803024,0.549716395698232));
#712=DIRECTION('',(1.,-8.74751767942061E-17,1.79389290760236E-16));
#713=DIRECTION('center_axis',(-1.,-1.88737914186277E-15,1.98572958020309E-15));
#714=DIRECTION('ref_axis',(0.,-0.835351353803024,0.549716395698232));
#715=DIRECTION('center_axis',(0.,-0.898831209417018,-0.438294942907104));
#716=DIRECTION('ref_axis',(7.73285094786258E-44,-0.438294942907104,0.898831209417018));
#717=DIRECTION('',(1.,0.,0.));
#718=DIRECTION('',(-2.61206445337589E-15,0.438294942907104,-0.898831209417018));
#719=DIRECTION('center_axis',(1.,0.,0.));
#720=DIRECTION('ref_axis',(0.,0.,-1.));
#721=DIRECTION('',(1.,0.,0.));
#722=DIRECTION('center_axis',(-1.,-1.88737914186277E-15,1.98572958020309E-15));
#723=DIRECTION('ref_axis',(-1.98572958020309E-15,-3.74782459105523E-30,
-1.));
#724=DIRECTION('',(1.,0.,0.));
#725=DIRECTION('center_axis',(0.,0.573169627999673,-0.819436744074072));
#726=DIRECTION('ref_axis',(-3.08781247062939E-43,0.819436744074072,0.573169627999673));
#727=DIRECTION('',(4.08427934048391E-16,-0.819436744074072,-0.573169627999673));
#728=DIRECTION('',(-1.,-1.87883896475026E-15,1.96424073587528E-15));
#729=DIRECTION('',(-1.,0.,0.));
#730=DIRECTION('',(-1.,0.,3.01077430406814E-15));
#731=DIRECTION('center_axis',(1.,1.6306400674182E-15,-1.61329283265843E-15));
#732=DIRECTION('ref_axis',(9.30948025197831E-16,0.354281110523198,0.935138970809392));
#733=DIRECTION('center_axis',(-1.,-1.56065297837306E-15,1.61669573993697E-15));
#734=DIRECTION('ref_axis',(9.30948025197831E-16,0.354281110523198,0.935138970809392));
#735=DIRECTION('',(1.,8.21022953954449E-17,-1.68858572635365E-15));
#736=DIRECTION('center_axis',(4.37990612787375E-17,-0.626114374231983,-0.779731229578559));
#737=DIRECTION('ref_axis',(-2.93458574404471E-17,-0.779731229578559,0.626114374231983));
#738=DIRECTION('',(2.71494229246838E-15,-0.779731229578559,0.626114374231983));
#739=DIRECTION('',(-1.,0.,0.));
#740=DIRECTION('',(-1.,0.,0.));
#741=DIRECTION('center_axis',(-1.,0.,-5.61719982697252E-17));
#742=DIRECTION('ref_axis',(5.61719982697252E-17,1.73472376949143E-18,-1.));
#743=DIRECTION('center_axis',(-1.,-1.88737914186277E-15,1.98572958020309E-15));
#744=DIRECTION('ref_axis',(5.61719982697252E-17,1.73472376949143E-18,-1.));
#745=DIRECTION('',(-1.,0.,-5.61719982697252E-17));
#746=DIRECTION('center_axis',(0.,-0.628832874694207,0.777540491359659));
#747=DIRECTION('ref_axis',(1.37181704304684E-43,-0.777540491359659,-0.628832874694207));
#748=DIRECTION('',(2.1882166506152E-16,-0.777540491359659,-0.628832874694207));
#749=DIRECTION('',(1.,0.,0.));
#750=DIRECTION('center_axis',(4.22413564344253E-17,-0.6591628267968,-0.752000244527388));
#751=DIRECTION('ref_axis',(-3.13728374518528E-17,-0.752000244527388,0.6591628267968));
#752=DIRECTION('',(2.72822869953739E-15,-0.752000244527388,0.6591628267968));
#753=DIRECTION('',(-1.,0.,0.));
#754=DIRECTION('',(-1.,0.,0.));
#755=DIRECTION('center_axis',(1.,1.88737914186277E-15,-1.98572958020309E-15));
#756=DIRECTION('ref_axis',(-1.98572958020309E-15,2.49800180540684E-16,-1.));
#757=DIRECTION('center_axis',(1.,1.88737914186277E-15,-1.98572958020309E-15));
#758=DIRECTION('ref_axis',(0.,-0.898831209417017,-0.438294942907104));
#759=DIRECTION('',(-1.88737914186108E-15,1.,8.49690962132062E-13));
#760=DIRECTION('center_axis',(-1.,0.,0.));
#761=DIRECTION('ref_axis',(0.,0.812889884309063,-0.582417407009783));
#762=DIRECTION('',(1.78871604260655E-15,-0.998820045735963,-0.0485645574056752));
#763=DIRECTION('center_axis',(1.,1.88737914186277E-15,-1.98572958020309E-15));
#764=DIRECTION('ref_axis',(2.28735422213955E-15,-0.656017533259087,0.754745649909069));
#765=DIRECTION('center_axis',(-1.,-1.88737914186277E-15,1.98572958020309E-15));
#766=DIRECTION('ref_axis',(0.,0.,1.));
#767=DIRECTION('center_axis',(1.,0.,0.));
#768=DIRECTION('ref_axis',(0.,0.,1.));
#769=DIRECTION('',(1.,0.,0.));
#770=DIRECTION('center_axis',(-1.,0.,0.));
#771=DIRECTION('ref_axis',(0.,-0.898831209417017,-0.438294942907104));
#772=DIRECTION('',(-1.,0.,0.));
#773=DIRECTION('center_axis',(0.,-8.49690962132062E-13,1.));
#774=DIRECTION('ref_axis',(-1.7643030276764E-43,1.,8.49690962132062E-13));
#775=DIRECTION('center_axis',(1.69058053406352E-15,-0.0485645574056752,
0.998820045735963));
#776=DIRECTION('ref_axis',(-1.77080189204226E-15,0.998820045735963,0.0485645574056752));
#777=DIRECTION('',(-1.,-1.6306400674182E-15,1.61329283265843E-15));
#778=DIRECTION('center_axis',(-1.,-1.6306400674182E-15,1.61329283265843E-15));
#779=DIRECTION('ref_axis',(2.28735422213955E-15,-0.656017533259087,0.754745649909069));
#780=CARTESIAN_POINT('',(0.,0.,0.));
#781=CARTESIAN_POINT('Origin',(-7.05,-23.5081361593753,-5.17114318228085));
#782=CARTESIAN_POINT('',(-7.05,-23.5081361593753,-5.97114318228085));
#783=CARTESIAN_POINT('Origin',(-7.05,-23.5081361593753,-5.17114318228085));
#784=CARTESIAN_POINT('',(-5.05,-23.5081361593753,-5.97114318228085));
#785=CARTESIAN_POINT('',(-7.05,-23.5081361593753,-5.97114318228085));
#786=CARTESIAN_POINT('Origin',(-5.05,-23.5081361593753,-5.17114318228085));
#787=CARTESIAN_POINT('Origin',(-7.05,-17.4112978399843,-5.17114318227567));
#788=CARTESIAN_POINT('',(-7.05,-17.4112978399843,-5.97114318227567));
#789=CARTESIAN_POINT('Origin',(-7.05,-17.4112978399843,-5.17114318227567));
#790=CARTESIAN_POINT('',(-5.05,-17.4112978399843,-5.97114318227567));
#791=CARTESIAN_POINT('',(-7.05,-17.4112978399843,-5.97114318227567));
#792=CARTESIAN_POINT('Origin',(-5.05,-17.4112978399843,-5.17114318227567));
#793=CARTESIAN_POINT('Origin',(-7.05,-35.8950047010362,-1.2397558475783));
#794=CARTESIAN_POINT('',(-7.05,-35.8950047010362,-2.0397558475783));
#795=CARTESIAN_POINT('Origin',(-7.05,-35.8950047010362,-1.2397558475783));
#796=CARTESIAN_POINT('',(-5.05,-35.8950047010362,-2.0397558475783));
#797=CARTESIAN_POINT('',(-7.05,-35.8950047010362,-2.0397558475783));
#798=CARTESIAN_POINT('Origin',(-5.05,-35.8950047010362,-1.2397558475783));
#799=CARTESIAN_POINT('Origin',(-7.05,-16.2305724016554,0.347916106556651));
#800=CARTESIAN_POINT('',(-7.05,-16.2305724016554,-0.45208389344335));
#801=CARTESIAN_POINT('Origin',(-7.05,-16.2305724016554,0.347916106556651));
#802=CARTESIAN_POINT('',(-5.05,-16.2305724016554,-0.45208389344335));
#803=CARTESIAN_POINT('',(-7.05,-16.2305724016554,-0.45208389344335));
#804=CARTESIAN_POINT('Origin',(-5.05,-16.2305724016554,0.347916106556651));
#805=CARTESIAN_POINT('Origin',(-5.05,-2.95376275258489,0.118429845689918));
#806=CARTESIAN_POINT('',(-5.05,-2.95376275258489,1.36842984568992));
#807=CARTESIAN_POINT('Origin',(-5.05,-2.95376275258489,0.118429845689918));
#808=CARTESIAN_POINT('',(-7.05000000000002,-2.95376275258489,1.36842984568992));
#809=CARTESIAN_POINT('',(-5.05,-2.95376275258489,1.36842984568992));
#810=CARTESIAN_POINT('Origin',(-7.05000000000002,-2.95376275258489,0.118429845689922));
#811=CARTESIAN_POINT('Origin',(-5.05,-5.97919411412939,-1.99999999999957));
#812=CARTESIAN_POINT('',(-5.05,-5.97919411412939,-0.749999999999569));
#813=CARTESIAN_POINT('Origin',(-5.05,-5.97919411412939,-1.99999999999957));
#814=CARTESIAN_POINT('',(-7.05000000000002,-5.97919411412939,-0.749999999999565));
#815=CARTESIAN_POINT('',(-5.05,-5.97919411412939,-0.749999999999569));
#816=CARTESIAN_POINT('Origin',(-7.05000000000002,-5.97919411412939,-1.99999999999956));
#817=CARTESIAN_POINT('Origin',(-5.4,-36.2548093212984,2.8101401038491));
#818=CARTESIAN_POINT('',(-5.05000000000001,-36.7541680784586,2.83545475666922));
#819=CARTESIAN_POINT('',(-5.04999999999993,-35.9252279079,3.1861402261128));
#820=CARTESIAN_POINT('Origin',(-5.05,-36.2548093212984,2.8101401038491));
#821=CARTESIAN_POINT('',(-7.05,-35.9252279079,3.1861402261128));
#822=CARTESIAN_POINT('',(-5.4,-35.9252279079,3.1861402261128));
#823=CARTESIAN_POINT('',(-7.05,-36.7541680784586,2.83545475666922));
#824=CARTESIAN_POINT('Origin',(-7.05,-36.2548093212984,2.8101401038491));
#825=CARTESIAN_POINT('',(-5.4,-36.7541680784586,2.83545475666922));
#826=CARTESIAN_POINT('Origin',(-5.4,-40.,2.99999999999999));
#827=CARTESIAN_POINT('',(-7.05,-40.1525440756692,-0.2464180730427));
#828=CARTESIAN_POINT('Origin',(-7.05,-40.,2.99999999999999));
#829=CARTESIAN_POINT('',(-5.05000000000001,-40.1525440756692,-0.246418073042699));
#830=CARTESIAN_POINT('',(-5.4,-40.1525440756692,-0.2464180730427));
#831=CARTESIAN_POINT('Origin',(-5.05,-40.,2.99999999999999));
#832=CARTESIAN_POINT('Origin',(-7.05,-19.2940288160004,-4.27635666829892));
#833=CARTESIAN_POINT('',(-7.05,-30.5274217682999,-1.5452853011702));
#834=CARTESIAN_POINT('',(-7.05,-26.6742721668262,-4.922748276564));
#835=CARTESIAN_POINT('',(-7.05,-28.4061823222518,-3.24861390720338));
#836=CARTESIAN_POINT('',(-7.05,-25.3853026905198,-5.67434227167373));
#837=CARTESIAN_POINT('',(-7.05,-25.896295535603,-3.24423790742003));
#838=CARTESIAN_POINT('Origin',(-7.05,-27.1539540451757,-1.68915106952806));
#839=CARTESIAN_POINT('',(-7.05,-19.651056330797,1.80657522186627));
#840=CARTESIAN_POINT('',(-7.05,-23.0952123790896,-0.978872703753662));
#841=CARTESIAN_POINT('',(-7.04999999999996,-15.3988854998231,3.51509599265455));
#842=CARTESIAN_POINT('Origin',(-7.05000000000001,-15.0589335979834,-3.4766443274972));
#843=CARTESIAN_POINT('',(-7.04999999999997,-10.2283657222485,3.76649663847377));
#844=CARTESIAN_POINT('',(-7.05,-19.6933435965573,3.30629115573176));
#845=CARTESIAN_POINT('',(-7.04999999999999,-2.17145236367105,2.49287513994236));
#846=CARTESIAN_POINT('Origin',(-7.05000000000004,-9.25707457413501,-16.2099042762455));
#847=CARTESIAN_POINT('',(-7.05,-1.5208386825857,-1.93016201449526));
#848=CARTESIAN_POINT('Origin',(-7.05,-2.95376275258489,0.118429845689917));
#849=CARTESIAN_POINT('',(-7.05,-4.79504366156749,-4.22036301337552));
#850=CARTESIAN_POINT('',(-7.05,-14.6446780215906,-11.1098652268093));
#851=CARTESIAN_POINT('',(-7.05,-13.8279053723382,-6.75149676598977));
#852=CARTESIAN_POINT('Ctrl Pts',(-7.05,-4.79504366156752,-4.22036301337555));
#853=CARTESIAN_POINT('Ctrl Pts',(-7.05,-5.05034942090692,-4.368282921173));
#854=CARTESIAN_POINT('Ctrl Pts',(-7.05,-5.35139322670395,-4.46674767177845));
#855=CARTESIAN_POINT('Ctrl Pts',(-7.05,-5.63764800250794,-4.53499287223761));
#856=CARTESIAN_POINT('Ctrl Pts',(-7.05,-6.34125063365145,-4.70273680758722));
#857=CARTESIAN_POINT('Ctrl Pts',(-7.04999999999999,-7.19649527092421,-4.74542855554397));
#858=CARTESIAN_POINT('Ctrl Pts',(-7.04999999999999,-8.04852806361479,-4.77987722816204));
#859=CARTESIAN_POINT('Ctrl Pts',(-7.04999999999999,-9.14969122481435,-4.8243985301174));
#860=CARTESIAN_POINT('Ctrl Pts',(-7.05000000000007,-10.3047238343489,-4.85727003088341));
#861=CARTESIAN_POINT('Ctrl Pts',(-7.05000000000007,-11.329585063761,-5.11485560579076));
#862=CARTESIAN_POINT('Ctrl Pts',(-7.05000000000007,-11.8309568260212,-5.24086889414416));
#863=CARTESIAN_POINT('Ctrl Pts',(-7.05000000000005,-12.3160681532029,-5.42441520165298));
#864=CARTESIAN_POINT('Ctrl Pts',(-7.05000000000005,-12.753291436482,-5.70242398429196));
#865=CARTESIAN_POINT('Ctrl Pts',(-7.05000000000005,-12.9646249760666,-5.836800588461));
#866=CARTESIAN_POINT('Ctrl Pts',(-7.05000000000005,-13.1601524294106,-5.99022780565214));
#867=CARTESIAN_POINT('Ctrl Pts',(-7.05000000000005,-13.3396482217431,-6.16480081038251));
#868=CARTESIAN_POINT('Ctrl Pts',(-7.05000000000005,-13.5230789793672,-6.34320086144941));
#869=CARTESIAN_POINT('Ctrl Pts',(-7.05,-13.685151604829,-6.53921715707516));
#870=CARTESIAN_POINT('Ctrl Pts',(-7.05,-13.8279053723414,-6.75149676599457));
#871=CARTESIAN_POINT('',(-7.05,-14.9852209680869,-8.17114318227361));
#872=CARTESIAN_POINT('Ctrl Pts',(-7.05,-13.8279053723382,-6.75149676598974));
#873=CARTESIAN_POINT('Ctrl Pts',(-7.05,-13.9984789259445,-7.00514532379959));
#874=CARTESIAN_POINT('Ctrl Pts',(-7.05,-14.1808165969029,-7.25088017141843));
#875=CARTESIAN_POINT('Ctrl Pts',(-7.05,-14.3739879576808,-7.48777231482673));
#876=CARTESIAN_POINT('Ctrl Pts',(-7.05,-14.5671881072021,-7.72469976278058));
#877=CARTESIAN_POINT('Ctrl Pts',(-7.05,-14.771240643461,-7.95280084557391));
#878=CARTESIAN_POINT('Ctrl Pts',(-7.05,-14.9852209680977,-8.17114318228454));
#879=CARTESIAN_POINT('',(-7.05,-32.7370223746702,-8.17114318228869));
#880=CARTESIAN_POINT('',(-7.05,-28.2027746352308,-8.17114318228484));
#881=CARTESIAN_POINT('',(-7.05,-39.0288408405953,-4.23920778263841));
#882=CARTESIAN_POINT('Origin',(-7.05,-32.7370223746762,-1.17114318228868));
#883=CARTESIAN_POINT('',(-7.05,-40.6254279997115,-0.965014478810508));
#884=CARTESIAN_POINT('',(-7.05,-36.4939578651311,-9.43760664039117));
#885=CARTESIAN_POINT('Origin',(-7.05,-40.176012395003,-0.745867007356959));
#886=CARTESIAN_POINT('',(-7.05,-33.,-5.5));
#887=CARTESIAN_POINT('Origin',(-7.05,-33.,-4.));
#888=CARTESIAN_POINT('Origin',(-5.4,-40.176012395003,-0.745867007356959));
#889=CARTESIAN_POINT('',(-5.04999999999993,-40.6254279997115,-0.965014478810505));
#890=CARTESIAN_POINT('',(-5.4,-40.6254279997115,-0.965014478810507));
#891=CARTESIAN_POINT('Origin',(-5.05,-40.176012395003,-0.745867007356959));
#892=CARTESIAN_POINT('Origin',(8.,-37.7648156889916,-6.83140117691696));
#893=CARTESIAN_POINT('',(-5.04999999999994,-39.0288408405953,-4.23920778263841));
#894=CARTESIAN_POINT('',(7.,-39.0288408405953,-4.23920778263841));
#895=CARTESIAN_POINT('',(-5.04999999999995,-37.3284054098345,-7.72636742137104));
#896=CARTESIAN_POINT('Origin',(-4.83800734216825E-43,-2.95376275258489,
0.118429845689917));
#897=CARTESIAN_POINT('',(-5.04999999999999,-2.17145236367104,2.49287513994235));
#898=CARTESIAN_POINT('',(0.,-2.17145236367104,2.49287513994234));
#899=CARTESIAN_POINT('',(-5.05,-1.52083868258571,-1.93016201449526));
#900=CARTESIAN_POINT('Origin',(-5.05,-2.95376275258489,0.118429845689917));
#901=CARTESIAN_POINT('',(-7.36611961729819E-43,-1.5208386825857,-1.93016201449526));
#902=CARTESIAN_POINT('Origin',(2.59922142577701E-42,-14.7322845622512,-11.1711431822877));
#903=CARTESIAN_POINT('',(-5.05,-4.79504366156749,-4.22036301337553));
#904=CARTESIAN_POINT('',(-5.05,-10.7162025727668,-8.36202309269495));
#905=CARTESIAN_POINT('',(-7.,-4.79504366156749,-4.22036301337552));
#906=CARTESIAN_POINT('',(8.,-4.79504366156746,-4.22036301337555));
#907=CARTESIAN_POINT('',(-7.,-4.79504366156749,-4.22036301337552));
#908=CARTESIAN_POINT('Ctrl Pts',(8.00000000000001,-14.7322845622512,-11.1711431822877));
#909=CARTESIAN_POINT('Ctrl Pts',(-23.2,-14.7322845622513,-11.1711431822877));
#910=CARTESIAN_POINT('Ctrl Pts',(8.00000000000001,-14.7443108250223,-10.8585869705155));
#911=CARTESIAN_POINT('Ctrl Pts',(-23.2,-14.7443108250224,-10.8585869705155));
#912=CARTESIAN_POINT('Ctrl Pts',(8.00000000000001,-14.7520897795084,-10.2531071931918));
#913=CARTESIAN_POINT('Ctrl Pts',(-23.2,-14.7520897795085,-10.2531071931918));
#914=CARTESIAN_POINT('Ctrl Pts',(8.00000000000001,-14.7149384247894,-9.40378445057308));
#915=CARTESIAN_POINT('Ctrl Pts',(-23.2,-14.7149384247895,-9.40378445057308));
#916=CARTESIAN_POINT('Ctrl Pts',(8.00000000000001,-14.5670458327945,-8.39001309941382));
#917=CARTESIAN_POINT('Ctrl Pts',(-23.2,-14.5670458327946,-8.39001309941382));
#918=CARTESIAN_POINT('Ctrl Pts',(8.00000000000001,-14.2154368596613,-7.32456897440724));
#919=CARTESIAN_POINT('Ctrl Pts',(-23.2,-14.2154368596614,-7.32456897440724));
#920=CARTESIAN_POINT('Ctrl Pts',(8.00000000000001,-13.6960393285793,-6.46398264163556));
#921=CARTESIAN_POINT('Ctrl Pts',(-23.2,-13.6960393285794,-6.46398264163556));
#922=CARTESIAN_POINT('Ctrl Pts',(8.00000000000001,-13.0131139985545,-5.80683396994118));
#923=CARTESIAN_POINT('Ctrl Pts',(-23.2,-13.0131139985546,-5.80683396994118));
#924=CARTESIAN_POINT('Ctrl Pts',(8.00000000000001,-12.1796377933701,-5.34368524962846));
#925=CARTESIAN_POINT('Ctrl Pts',(-23.2,-12.1796377933702,-5.34368524962846));
#926=CARTESIAN_POINT('Ctrl Pts',(8.00000000000001,-11.2228650800634,-5.05126961942029));
#927=CARTESIAN_POINT('Ctrl Pts',(-23.2,-11.2228650800635,-5.05126961942029));
#928=CARTESIAN_POINT('Ctrl Pts',(8.00000000000001,-10.1855831453421,-4.89110044499025));
#929=CARTESIAN_POINT('Ctrl Pts',(-23.2,-10.1855831453422,-4.89110044499025));
#930=CARTESIAN_POINT('Ctrl Pts',(8.00000000000001,-9.11829286510166,-4.81745953468567));
#931=CARTESIAN_POINT('Ctrl Pts',(-23.2,-9.11829286510178,-4.81745953468567));
#932=CARTESIAN_POINT('Ctrl Pts',(8.00000000000001,-8.07385395462898,-4.78271389761374));
#933=CARTESIAN_POINT('Ctrl Pts',(-23.2,-8.0738539546291,-4.78271389761374));
#934=CARTESIAN_POINT('Ctrl Pts',(8.00000000000001,-7.10139806780428,-4.7432695576038));
#935=CARTESIAN_POINT('Ctrl Pts',(-23.2,-7.1013980678044,-4.7432695576038));
#936=CARTESIAN_POINT('Ctrl Pts',(8.,-6.24050751692202,-4.66509969163849));
#937=CARTESIAN_POINT('Ctrl Pts',(-23.2,-6.24050751692214,-4.66509969163849));
#938=CARTESIAN_POINT('Ctrl Pts',(8.,-5.60507390673749,-4.54660661059772));
#939=CARTESIAN_POINT('Ctrl Pts',(-23.2,-5.60507390673761,-4.54660661059772));
#940=CARTESIAN_POINT('Ctrl Pts',(8.,-5.19874487594985,-4.41821899498931));
#941=CARTESIAN_POINT('Ctrl Pts',(-23.2,-5.19874487594997,-4.41821899498931));
#942=CARTESIAN_POINT('Ctrl Pts',(8.,-4.95533382094518,-4.30923647859327));
#943=CARTESIAN_POINT('Ctrl Pts',(-23.2,-4.9553338209453,-4.30923647859327));
#944=CARTESIAN_POINT('Ctrl Pts',(8.,-4.82868186571486,-4.23985242900342));
#945=CARTESIAN_POINT('Ctrl Pts',(-23.2,-4.82868186571498,-4.23985242900342));
#946=CARTESIAN_POINT('Ctrl Pts',(8.,-4.79504366156746,-4.22036301337555));
#947=CARTESIAN_POINT('Ctrl Pts',(-23.2,-4.79504366156758,-4.22036301337555));
#948=CARTESIAN_POINT('',(-7.,-13.8279053723382,-6.75149676598977));
#949=CARTESIAN_POINT('Ctrl Pts',(-7.,-13.8279053723414,-6.75149676599457));
#950=CARTESIAN_POINT('Ctrl Pts',(-7.,-13.7544380610388,-6.64224842611923));
#951=CARTESIAN_POINT('Ctrl Pts',(-7.,-13.6765949724918,-6.53841642236728));
#952=CARTESIAN_POINT('Ctrl Pts',(-7.,-13.5944588511433,-6.43995119037307));
#953=CARTESIAN_POINT('Ctrl Pts',(-7.,-13.5166474168798,-6.34667041693541));
#954=CARTESIAN_POINT('Ctrl Pts',(-7.,-13.4349829544834,-6.2582063590084));
#955=CARTESIAN_POINT('Ctrl Pts',(-7.,-13.3495684911422,-6.17448656351908));
#956=CARTESIAN_POINT('Ctrl Pts',(-7.,-13.2678350052761,-6.09437471297675));
#957=CARTESIAN_POINT('Ctrl Pts',(-7.,-13.182667607927,-6.01860721695092));
#958=CARTESIAN_POINT('Ctrl Pts',(-7.,-13.09418988935,-5.94708897713728));
#959=CARTESIAN_POINT('Ctrl Pts',(-7.,-13.0079053361189,-5.8773435150092));
#960=CARTESIAN_POINT('Ctrl Pts',(-7.,-12.9184723544927,-5.81163946577171));
#961=CARTESIAN_POINT('Ctrl Pts',(-7.,-12.8260406756724,-5.74985481081064));
#962=CARTESIAN_POINT('Ctrl Pts',(-7.,-12.7343983184237,-5.68859776674642));
#963=CARTESIAN_POINT('Ctrl Pts',(-7.,-12.6398082283964,-5.6311935048818));
#964=CARTESIAN_POINT('Ctrl Pts',(-7.,-12.5424528890409,-5.57748761517438));
#965=CARTESIAN_POINT('Ctrl Pts',(-7.,-12.4457874388282,-5.52416230151402));
#966=CARTESIAN_POINT('Ctrl Pts',(-7.,-12.346395762998,-5.47448316719576));
#967=CARTESIAN_POINT('Ctrl Pts',(-7.,-12.2444931056027,-5.42826336634061));
#968=CARTESIAN_POINT('Ctrl Pts',(-7.,-12.1407992261922,-5.38123112421111));
#969=CARTESIAN_POINT('Ctrl Pts',(-7.,-12.0345052193055,-5.33778099679683));
#970=CARTESIAN_POINT('Ctrl Pts',(-7.,-11.9258774446308,-5.29767740732025));
#971=CARTESIAN_POINT('Ctrl Pts',(-7.,-11.8113896551731,-5.25541039667549));
#972=CARTESIAN_POINT('Ctrl Pts',(-7.,-11.6943097233793,-5.21686049338185));
#973=CARTESIAN_POINT('Ctrl Pts',(-7.,-11.574992106809,-5.18171039691908));
#974=CARTESIAN_POINT('Ctrl Pts',(-7.,-11.4468238808222,-5.14395297570669));
#975=CARTESIAN_POINT('Ctrl Pts',(-7.,-11.3160739890111,-5.1101181043657));
#976=CARTESIAN_POINT('Ctrl Pts',(-7.,-11.1832258358834,-5.07977017051972));
#977=CARTESIAN_POINT('Ctrl Pts',(-7.,-11.0388015489575,-5.046777775803));
#978=CARTESIAN_POINT('Ctrl Pts',(-7.,-10.8918977824033,-5.01790605088882));
#979=CARTESIAN_POINT('Ctrl Pts',(-7.,-10.743179826245,-4.99255382339877));
#980=CARTESIAN_POINT('Ctrl Pts',(-7.,-10.5730855400714,-4.96355753304336));
#981=CARTESIAN_POINT('Ctrl Pts',(-7.,-10.4006185085708,-4.93916467835432));
#982=CARTESIAN_POINT('Ctrl Pts',(-7.,-10.2268239084538,-4.91843047785133));
#983=CARTESIAN_POINT('Ctrl Pts',(-7.,-9.94668974720197,-4.88500965888903));
#984=CARTESIAN_POINT('Ctrl Pts',(-7.,-9.663110604072,-4.86108892176984));
#985=CARTESIAN_POINT('Ctrl Pts',(-7.,-9.38057744807728,-4.84262192397339));
#986=CARTESIAN_POINT('Ctrl Pts',(-7.,-9.21481869616822,-4.83178756191252));
#987=CARTESIAN_POINT('Ctrl Pts',(-7.,-9.04942171606128,-4.8228292022933));
#988=CARTESIAN_POINT('Ctrl Pts',(-7.,-8.88527521537384,-4.81495187783795));
#989=CARTESIAN_POINT('Ctrl Pts',(-7.,-8.73839468508249,-4.80790314034776));
#990=CARTESIAN_POINT('Ctrl Pts',(-7.,-8.59251588624274,-4.80171957184797));
#991=CARTESIAN_POINT('Ctrl Pts',(-7.,-8.44824788003006,-4.79586065248122));
#992=CARTESIAN_POINT('Ctrl Pts',(-7.,-8.31372529211092,-4.79039750776663));
#993=CARTESIAN_POINT('Ctrl Pts',(-7.,-8.18060353058165,-4.78521636895076));
#994=CARTESIAN_POINT('Ctrl Pts',(-7.,-8.04934562706889,-4.77991028064139));
#995=CARTESIAN_POINT('Ctrl Pts',(-7.,-7.92503869670834,-4.77488518476291));
#996=CARTESIAN_POINT('Ctrl Pts',(-7.,-7.80240368035653,-4.76974782040824));
#997=CARTESIAN_POINT('Ctrl Pts',(-7.,-7.6818015951613,-4.76418478368144));
#998=CARTESIAN_POINT('Ctrl Pts',(-7.,-7.56631595681173,-4.75885775433102));
#999=CARTESIAN_POINT('Ctrl Pts',(-7.,-7.45269461189138,-4.75314023750172));
#1000=CARTESIAN_POINT('Ctrl Pts',(-7.,-7.34122098136282,-4.74679015359018));
#1001=CARTESIAN_POINT('Ctrl Pts',(-7.,-7.23286758992911,-4.74061781377814));
#1002=CARTESIAN_POINT('Ctrl Pts',(-7.00000000000001,-7.1265435601182,-4.73384764869886));
#1003=CARTESIAN_POINT('Ctrl Pts',(-7.00000000000001,-7.0224738084285,-4.72629189766182));
#1004=CARTESIAN_POINT('Ctrl Pts',(-7.00000000000001,-6.91658608295645,-4.71860415671351));
#1005=CARTESIAN_POINT('Ctrl Pts',(-7.00000000000001,-6.81303202050851,-4.71010322609618));
#1006=CARTESIAN_POINT('Ctrl Pts',(-7.00000000000001,-6.71200934020625,-4.70062933106297));
#1007=CARTESIAN_POINT('Ctrl Pts',(-7.00000000000001,-6.60631125830143,-4.69071697741939));
#1008=CARTESIAN_POINT('Ctrl Pts',(-7.00000000000001,-6.50338427766093,-4.67973955860135));
#1009=CARTESIAN_POINT('Ctrl Pts',(-7.00000000000001,-6.40341297420145,-4.66755426202234));
#1010=CARTESIAN_POINT('Ctrl Pts',(-7.00000000000001,-6.30019118450271,-4.65497277036054));
#1011=CARTESIAN_POINT('Ctrl Pts',(-7.00000000000001,-6.20012024209743,-4.64110377081859));
#1012=CARTESIAN_POINT('Ctrl Pts',(-7.00000000000001,-6.10336111211937,-4.62582999142132));
#1013=CARTESIAN_POINT('Ctrl Pts',(-7.00000000000001,-6.00304161727643,-4.6099941955246));
#1014=CARTESIAN_POINT('Ctrl Pts',(-7.00000000000001,-5.90628198529559,-4.59264855941255));
#1015=CARTESIAN_POINT('Ctrl Pts',(-7.00000000000001,-5.81321936017752,-4.57370143745365));
#1016=CARTESIAN_POINT('Ctrl Pts',(-7.00000000000001,-5.71599637761584,-4.55390728587597));
#1017=CARTESIAN_POINT('Ctrl Pts',(-7.00000000000001,-5.6228081435553,-4.53236554571437));
#1018=CARTESIAN_POINT('Ctrl Pts',(-7.00000000000001,-5.53376840658596,-4.50900968846017));
#1019=CARTESIAN_POINT('Ctrl Pts',(-7.00000000000001,-5.43743429361466,-4.48374045622915));
#1020=CARTESIAN_POINT('Ctrl Pts',(-7.00000000000001,-5.34595618125964,-4.45634794977433));
#1021=CARTESIAN_POINT('Ctrl Pts',(-7.00000000000001,-5.25943107402794,-4.42678733913135));
#1022=CARTESIAN_POINT('Ctrl Pts',(-7.00000000000001,-5.16243921977114,-4.39365084810628));
#1023=CARTESIAN_POINT('Ctrl Pts',(-7.00000000000001,-5.0716711684836,-4.35779044556718));
#1024=CARTESIAN_POINT('Ctrl Pts',(-7.00000000000001,-4.98720621714999,-4.31918548351598));
#1025=CARTESIAN_POINT('Ctrl Pts',(-7.00000000000001,-4.91904148648187,-4.28803058673187));
#1026=CARTESIAN_POINT('Ctrl Pts',(-7.00000000000001,-4.85498043260337,-4.2550893809602));
#1027=CARTESIAN_POINT('Ctrl Pts',(-7.00000000000001,-4.79504366156752,-4.22036301337555));
#1028=CARTESIAN_POINT('',(-5.04999999999999,-13.827905372338,-6.75149676598961));
#1029=CARTESIAN_POINT('Ctrl Pts',(-5.04999999999999,-13.8279053723386,-6.75149676599035));
#1030=CARTESIAN_POINT('Ctrl Pts',(-5.04999999999999,-13.7544380610359,-6.64224842611522));
#1031=CARTESIAN_POINT('Ctrl Pts',(-5.04999999999999,-13.6765949724889,-6.53841642236348));
#1032=CARTESIAN_POINT('Ctrl Pts',(-5.04999999999999,-13.5944588511403,-6.43995119036947));
#1033=CARTESIAN_POINT('Ctrl Pts',(-5.04999999999999,-13.5166474168768,-6.34667041693203));
#1034=CARTESIAN_POINT('Ctrl Pts',(-5.04999999999999,-13.4349829544804,-6.25820635900523));
#1035=CARTESIAN_POINT('Ctrl Pts',(-5.04999999999999,-13.3495684911392,-6.17448656351612));
#1036=CARTESIAN_POINT('Ctrl Pts',(-5.04999999999999,-13.267835005273,-6.09437471297396));
#1037=CARTESIAN_POINT('Ctrl Pts',(-5.04999999999999,-13.1826676079239,-6.01860721694829));
#1038=CARTESIAN_POINT('Ctrl Pts',(-5.04999999999999,-13.0941898893469,-5.94708897713481));
#1039=CARTESIAN_POINT('Ctrl Pts',(-5.04999999999999,-13.0079053361158,-5.87734351500689));
#1040=CARTESIAN_POINT('Ctrl Pts',(-5.04999999999999,-12.9184723544897,-5.81163946576955));
#1041=CARTESIAN_POINT('Ctrl Pts',(-5.04999999999999,-12.8260406756693,-5.74985481080863));
#1042=CARTESIAN_POINT('Ctrl Pts',(-5.04999999999999,-12.7343983184206,-5.6885977667445));
#1043=CARTESIAN_POINT('Ctrl Pts',(-5.04999999999999,-12.6398082283933,-5.63119350487997));
#1044=CARTESIAN_POINT('Ctrl Pts',(-5.04999999999999,-12.5424528890377,-5.57748761517265));
#1045=CARTESIAN_POINT('Ctrl Pts',(-5.04999999999999,-12.4457874388249,-5.52416230151235));
#1046=CARTESIAN_POINT('Ctrl Pts',(-5.04999999999999,-12.3463957629947,-5.47448316719416));
#1047=CARTESIAN_POINT('Ctrl Pts',(-5.04999999999999,-12.2444931055994,-5.42826336633908));
#1048=CARTESIAN_POINT('Ctrl Pts',(-5.04999999999999,-12.1407992261886,-5.38123112420961));
#1049=CARTESIAN_POINT('Ctrl Pts',(-5.04999999999999,-12.0345052193017,-5.33778099679536));
#1050=CARTESIAN_POINT('Ctrl Pts',(-5.04999999999999,-11.9258774446269,-5.29767740731881));
#1051=CARTESIAN_POINT('Ctrl Pts',(-5.04999999999999,-11.8113896551691,-5.2554103966741));
#1052=CARTESIAN_POINT('Ctrl Pts',(-5.04999999999999,-11.6943097233751,-5.21686049338053));
#1053=CARTESIAN_POINT('Ctrl Pts',(-5.04999999999999,-11.5749921068047,-5.18171039691781));
#1054=CARTESIAN_POINT('Ctrl Pts',(-5.04999999999999,-11.4468238808176,-5.14395297570546));
#1055=CARTESIAN_POINT('Ctrl Pts',(-5.04999999999999,-11.3160739890064,-5.11011810436452));
#1056=CARTESIAN_POINT('Ctrl Pts',(-5.04999999999999,-11.1832258358784,-5.07977017051859));
#1057=CARTESIAN_POINT('Ctrl Pts',(-5.04999999999999,-11.038801548952,-5.04677777580184));
#1058=CARTESIAN_POINT('Ctrl Pts',(-5.04999999999999,-10.8918977823972,-5.01790605088766));
#1059=CARTESIAN_POINT('Ctrl Pts',(-5.04999999999999,-10.7431798262382,-4.99255382339762));
#1060=CARTESIAN_POINT('Ctrl Pts',(-5.04999999999999,-10.5730855400637,-4.96355753304218));
#1061=CARTESIAN_POINT('Ctrl Pts',(-5.04999999999999,-10.4006185085621,-4.93916467835315));
#1062=CARTESIAN_POINT('Ctrl Pts',(-5.04999999999999,-10.2268239084442,-4.91843047785019));
#1063=CARTESIAN_POINT('Ctrl Pts',(-5.04999999999999,-9.94668974719269,-4.88500965888815));
#1064=CARTESIAN_POINT('Ctrl Pts',(-5.04999999999999,-9.6631106040631,-4.86108892176915));
#1065=CARTESIAN_POINT('Ctrl Pts',(-5.04999999999999,-9.38057744806881,-4.84262192397284));
#1066=CARTESIAN_POINT('Ctrl Pts',(-5.04999999999999,-9.21481869616026,-4.83178756191207));
#1067=CARTESIAN_POINT('Ctrl Pts',(-5.04999999999999,-9.04942171605384,-4.82282920229292));
#1068=CARTESIAN_POINT('Ctrl Pts',(-5.04999999999999,-8.88527521536693,-4.81495187783762));
#1069=CARTESIAN_POINT('Ctrl Pts',(-5.04999999999999,-8.73839468507573,-4.80790314034746));
#1070=CARTESIAN_POINT('Ctrl Pts',(-5.04999999999999,-8.59251588623615,-4.80171957184769));
#1071=CARTESIAN_POINT('Ctrl Pts',(-5.04999999999999,-8.44824788002364,-4.79586065248096));
#1072=CARTESIAN_POINT('Ctrl Pts',(-5.04999999999999,-8.3137252921047,-4.79039750776638));
#1073=CARTESIAN_POINT('Ctrl Pts',(-5.04999999999999,-8.18060353057564,-4.78521636895053));
#1074=CARTESIAN_POINT('Ctrl Pts',(-5.04999999999999,-8.04934562706309,-4.77991028064116));
#1075=CARTESIAN_POINT('Ctrl Pts',(-5.04999999999999,-7.92503869670264,-4.77488518476267));
#1076=CARTESIAN_POINT('Ctrl Pts',(-5.04999999999999,-7.80240368035095,-4.769747820408));
#1077=CARTESIAN_POINT('Ctrl Pts',(-5.04999999999999,-7.68180159515584,-4.76418478368119));
#1078=CARTESIAN_POINT('Ctrl Pts',(-5.04999999999999,-7.56631595680639,-4.75885775433076));
#1079=CARTESIAN_POINT('Ctrl Pts',(-5.04999999999999,-7.45269461188617,-4.75314023750145));
#1080=CARTESIAN_POINT('Ctrl Pts',(-5.04999999999999,-7.34122098135775,-4.74679015358989));
#1081=CARTESIAN_POINT('Ctrl Pts',(-5.04999999999999,-7.23286758992408,-4.74061781377783));
#1082=CARTESIAN_POINT('Ctrl Pts',(-5.05,-7.12654356011322,-4.73384764869853));
#1083=CARTESIAN_POINT('Ctrl Pts',(-5.05,-7.02247380842357,-4.72629189766146));
#1084=CARTESIAN_POINT('Ctrl Pts',(-5.05,-6.91658608295151,-4.71860415671313));
#1085=CARTESIAN_POINT('Ctrl Pts',(-5.05,-6.81303202050358,-4.71010322609576));
#1086=CARTESIAN_POINT('Ctrl Pts',(-5.05,-6.71200934020133,-4.7006293310625));
#1087=CARTESIAN_POINT('Ctrl Pts',(-5.05,-6.60631125829655,-4.69071697741889));
#1088=CARTESIAN_POINT('Ctrl Pts',(-5.05,-6.50338427765609,-4.67973955860081));
#1089=CARTESIAN_POINT('Ctrl Pts',(-5.05,-6.40341297419666,-4.66755426202176));
#1090=CARTESIAN_POINT('Ctrl Pts',(-5.05,-6.30019118449795,-4.65497277035991));
#1091=CARTESIAN_POINT('Ctrl Pts',(-5.05,-6.20012024209271,-4.64110377081791));
#1092=CARTESIAN_POINT('Ctrl Pts',(-5.05,-6.10336111211471,-4.62582999142058));
#1093=CARTESIAN_POINT('Ctrl Pts',(-5.05,-6.0030416172718,-4.60999419552381));
#1094=CARTESIAN_POINT('Ctrl Pts',(-5.05,-5.906281985291,-4.59264855941169));
#1095=CARTESIAN_POINT('Ctrl Pts',(-5.05,-5.81321936017299,-4.57370143745273));
#1096=CARTESIAN_POINT('Ctrl Pts',(-5.05,-5.7159963776112,-4.55390728587494));
#1097=CARTESIAN_POINT('Ctrl Pts',(-5.05,-5.62280814355058,-4.53236554571324));
#1098=CARTESIAN_POINT('Ctrl Pts',(-5.05,-5.53376840658118,-4.50900968845892));
#1099=CARTESIAN_POINT('Ctrl Pts',(-5.05,-5.43743429360993,-4.4837404562278));
#1100=CARTESIAN_POINT('Ctrl Pts',(-5.05,-5.34595618125497,-4.45634794977287));
#1101=CARTESIAN_POINT('Ctrl Pts',(-5.05,-5.25943107402335,-4.42678733912978));
#1102=CARTESIAN_POINT('Ctrl Pts',(-5.05,-5.16243921976688,-4.39365084810467));
#1103=CARTESIAN_POINT('Ctrl Pts',(-5.05,-5.07167116847965,-4.35779044556554));
#1104=CARTESIAN_POINT('Ctrl Pts',(-5.05,-4.98720621714634,-4.31918548351431));
#1105=CARTESIAN_POINT('Ctrl Pts',(-5.05,-4.91904148647958,-4.28803058673069));
#1106=CARTESIAN_POINT('Ctrl Pts',(-5.05,-4.8549804326023,-4.25508938095958));
#1107=CARTESIAN_POINT('Ctrl Pts',(-5.05,-4.79504366156752,-4.22036301337555));
#1108=CARTESIAN_POINT('',(-5.04999999999997,-13.8279053723382,-6.7514967659897));
#1109=CARTESIAN_POINT('Origin',(7.99999999999999,-9.25707457413498,-16.2099042762455));
#1110=CARTESIAN_POINT('',(-5.04999999999998,-10.2283657222485,3.76649663847377));
#1111=CARTESIAN_POINT('Origin',(-5.05000000000002,-9.257074574135,-16.2099042762455));
#1112=CARTESIAN_POINT('',(2.81211016373874E-15,-10.2283657222485,3.76649663847376));
#1113=CARTESIAN_POINT('Origin',(7.,-28.4061823222518,-3.24861390720338));
#1114=CARTESIAN_POINT('',(-5.04999999999996,-28.4061823222518,-3.24861390720338));
#1115=CARTESIAN_POINT('',(-5.04999999999995,-30.5274217682999,-1.5452853011702));
#1116=CARTESIAN_POINT('',(-5.04999999999996,-26.8046250297732,-4.53464427758998));
#1117=CARTESIAN_POINT('',(-7.,-28.4061823222518,-3.24861390720338));
#1118=CARTESIAN_POINT('',(-7.,-30.5274217682999,-1.5452853011702));
#1119=CARTESIAN_POINT('Origin',(7.,-27.1539540451757,-1.68915106952806));
#1120=CARTESIAN_POINT('',(-5.04999999999996,-25.896295535603,-3.24423790742003));
#1121=CARTESIAN_POINT('Origin',(-5.04999999999997,-27.1539540451757,-1.68915106952806));
#1122=CARTESIAN_POINT('',(7.,-25.896295535603,-3.24423790742003));
#1123=CARTESIAN_POINT('Origin',(3.46704181814647E-42,-19.651056330797,1.80657522186627));
#1124=CARTESIAN_POINT('',(-5.04999999999996,-19.651056330797,1.80657522186627));
#1125=CARTESIAN_POINT('',(-5.04999999999996,-20.8725000653491,0.81873731064382));
#1126=CARTESIAN_POINT('',(3.46704181814647E-42,-19.651056330797,1.80657522186627));
#1127=CARTESIAN_POINT('Origin',(7.,-30.5274217682999,-1.5452853011702));
#1128=CARTESIAN_POINT('',(-5.04999999999996,-28.0614191485298,-3.70685010060391));
#1129=CARTESIAN_POINT('Ctrl Pts',(-7.,-4.79504366156752,-4.22036301337555));
#1130=CARTESIAN_POINT('Ctrl Pts',(-7.05,-4.79504366156752,-4.22036301337555));
#1131=CARTESIAN_POINT('Ctrl Pts',(-7.,-5.05034942090692,-4.368282921173));
#1132=CARTESIAN_POINT('Ctrl Pts',(-7.05,-5.05034942090692,-4.368282921173));
#1133=CARTESIAN_POINT('Ctrl Pts',(-7.,-5.35139322670395,-4.46674767177845));
#1134=CARTESIAN_POINT('Ctrl Pts',(-7.05,-5.35139322670395,-4.46674767177845));
#1135=CARTESIAN_POINT('Ctrl Pts',(-7.,-6.34125063365145,-4.70273680758722));
#1136=CARTESIAN_POINT('Ctrl Pts',(-7.05,-6.34125063365145,-4.70273680758722));
#1137=CARTESIAN_POINT('Ctrl Pts',(-6.99999999999999,-7.19649527092421,-4.74542855554397));
#1138=CARTESIAN_POINT('Ctrl Pts',(-7.04999999999999,-7.19649527092421,-4.74542855554397));
#1139=CARTESIAN_POINT('Ctrl Pts',(-6.99999999999999,-9.14969122481435,-4.8243985301174));
#1140=CARTESIAN_POINT('Ctrl Pts',(-7.04999999999999,-9.14969122481435,-4.8243985301174));
#1141=CARTESIAN_POINT('Ctrl Pts',(-7.00000000000007,-10.3047238343489,-4.85727003088341));
#1142=CARTESIAN_POINT('Ctrl Pts',(-7.05000000000007,-10.3047238343489,-4.85727003088341));
#1143=CARTESIAN_POINT('Ctrl Pts',(-7.00000000000007,-11.8309568260212,-5.24086889414416));
#1144=CARTESIAN_POINT('Ctrl Pts',(-7.05000000000007,-11.8309568260212,-5.24086889414416));
#1145=CARTESIAN_POINT('Ctrl Pts',(-7.00000000000005,-12.3160681532029,-5.42441520165298));
#1146=CARTESIAN_POINT('Ctrl Pts',(-7.05000000000005,-12.3160681532029,-5.42441520165298));
#1147=CARTESIAN_POINT('Ctrl Pts',(-7.00000000000005,-12.9646249760666,-5.836800588461));
#1148=CARTESIAN_POINT('Ctrl Pts',(-7.05000000000005,-12.9646249760666,-5.836800588461));
#1149=CARTESIAN_POINT('Ctrl Pts',(-7.00000000000005,-13.1601524294106,-5.99022780565214));
#1150=CARTESIAN_POINT('Ctrl Pts',(-7.05000000000005,-13.1601524294106,-5.99022780565214));
#1151=CARTESIAN_POINT('Ctrl Pts',(-7.00000000000005,-13.5230789793672,-6.34320086144941));
#1152=CARTESIAN_POINT('Ctrl Pts',(-7.05000000000005,-13.5230789793672,-6.34320086144941));
#1153=CARTESIAN_POINT('Ctrl Pts',(-7.,-13.685151604829,-6.53921715707516));
#1154=CARTESIAN_POINT('Ctrl Pts',(-7.05,-13.685151604829,-6.53921715707516));
#1155=CARTESIAN_POINT('Ctrl Pts',(-7.,-13.8279053723414,-6.75149676599457));
#1156=CARTESIAN_POINT('Ctrl Pts',(-7.05,-13.8279053723414,-6.75149676599457));
#1157=CARTESIAN_POINT('',(-7.,-13.8279053723382,-6.75149676598977));
#1158=CARTESIAN_POINT('Ctrl Pts',(-7.,-13.8279053723382,-6.75149676598974));
#1159=CARTESIAN_POINT('Ctrl Pts',(-7.05,-13.8279053723382,-6.75149676598974));
#1160=CARTESIAN_POINT('Ctrl Pts',(-7.,-13.9984789259445,-7.00514532379959));
#1161=CARTESIAN_POINT('Ctrl Pts',(-7.05,-13.9984789259445,-7.00514532379959));
#1162=CARTESIAN_POINT('Ctrl Pts',(-7.,-14.1808165969029,-7.25088017141843));
#1163=CARTESIAN_POINT('Ctrl Pts',(-7.05,-14.1808165969029,-7.25088017141843));
#1164=CARTESIAN_POINT('Ctrl Pts',(-7.,-14.5671881072021,-7.72469976278058));
#1165=CARTESIAN_POINT('Ctrl Pts',(-7.05,-14.5671881072021,-7.72469976278058));
#1166=CARTESIAN_POINT('Ctrl Pts',(-7.,-14.771240643461,-7.95280084557391));
#1167=CARTESIAN_POINT('Ctrl Pts',(-7.05,-14.771240643461,-7.95280084557391));
#1168=CARTESIAN_POINT('Ctrl Pts',(-7.,-14.9852209680977,-8.17114318228454));
#1169=CARTESIAN_POINT('Ctrl Pts',(-7.05,-14.9852209680977,-8.17114318228454));
#1170=CARTESIAN_POINT('',(-7.,-14.9852209680869,-8.17114318227361));
#1171=CARTESIAN_POINT('Ctrl Pts',(-7.,-14.9852209680977,-8.17114318228454));
#1172=CARTESIAN_POINT('Ctrl Pts',(-7.,-14.771240643461,-7.95280084557391));
#1173=CARTESIAN_POINT('Ctrl Pts',(-7.,-14.5671881072021,-7.72469976278058));
#1174=CARTESIAN_POINT('Ctrl Pts',(-7.,-14.3739879576808,-7.48777231482673));
#1175=CARTESIAN_POINT('Ctrl Pts',(-7.,-14.1808165969029,-7.25088017141843));
#1176=CARTESIAN_POINT('Ctrl Pts',(-7.,-13.9984789259445,-7.00514532379959));
#1177=CARTESIAN_POINT('Ctrl Pts',(-7.,-13.8279053723382,-6.75149676598974));
#1178=CARTESIAN_POINT('',(-7.,-14.9852209680869,-8.17114318227361));
#1179=CARTESIAN_POINT('Origin',(-5.05,-7.59302365741806,-4.27635666829891));
#1180=CARTESIAN_POINT('',(-5.04999999999996,-32.7370223746702,-8.17114318228869));
#1181=CARTESIAN_POINT('Origin',(-5.04999999999997,-32.7370223746762,-1.17114318228868));
#1182=CARTESIAN_POINT('',(-5.04999999999999,-14.985220968087,-8.17114318227361));
#1183=CARTESIAN_POINT('',(-5.04999999999997,-29.2442009153755,-8.17114318228572));
#1184=CARTESIAN_POINT('',(-5.04999999999999,-13.9955634514423,-6.99299013541519));
#1185=CARTESIAN_POINT('Ctrl Pts',(-5.04999999999999,-14.9852209680977,-8.17114318228454));
#1186=CARTESIAN_POINT('Ctrl Pts',(-5.04999999999999,-14.6258565991929,-7.80445313183056));
#1187=CARTESIAN_POINT('Ctrl Pts',(-5.04999999999999,-14.2945144848647,-7.41026037768725));
#1188=CARTESIAN_POINT('Ctrl Pts',(-5.04999999999999,-13.9955634527562,-6.99299013447388));
#1189=CARTESIAN_POINT('Origin',(-5.04999999999997,-22.0530021450478,-1.22012423268206));
#1190=CARTESIAN_POINT('',(-5.04999999999997,-15.3988854998232,3.51509599265454));
#1191=CARTESIAN_POINT('',(-5.04999999999996,-20.6542019082871,3.25957237106385));
#1192=CARTESIAN_POINT('Origin',(-5.04999999999998,-15.0589335979834,-3.4766443274972));
#1193=CARTESIAN_POINT('',(-5.04999999999997,-33.,-5.5));
#1194=CARTESIAN_POINT('Origin',(-5.04999999999997,-33.,-4.));
#1195=CARTESIAN_POINT('Origin',(-8.,-33.,-4.));
#1196=CARTESIAN_POINT('',(-8.,-33.,-5.5));
#1197=CARTESIAN_POINT('Origin',(7.,-32.7370223746762,-1.17114318228868));
#1198=CARTESIAN_POINT('',(-7.,-32.7370223746702,-8.17114318228869));
#1199=CARTESIAN_POINT('Origin',(8.,-37.1115204544646,-8.17114318229241));
#1200=CARTESIAN_POINT('Ctrl Pts',(-5.04999999999999,-14.985220968087,-8.17114318227361));
#1201=CARTESIAN_POINT('Ctrl Pts',(-5.12499999999999,-14.985220968087,-8.17114318227361));
#1202=CARTESIAN_POINT('Ctrl Pts',(-5.19999999999999,-14.985220968087,-8.17114318227361));
#1203=CARTESIAN_POINT('Ctrl Pts',(-5.84999999999999,-14.985220968087,-8.17114318227361));
#1204=CARTESIAN_POINT('Ctrl Pts',(-6.425,-14.985220968087,-8.17114318227361));
#1205=CARTESIAN_POINT('Ctrl Pts',(-7.,-14.985220968087,-8.17114318227361));
#1206=CARTESIAN_POINT('Ctrl Pts',(8.0000000000001,-22.12607709151,-11.1711431822877));
#1207=CARTESIAN_POINT('Ctrl Pts',(-11.2000000000001,-22.1260770915101,-11.1711431822877));
#1208=CARTESIAN_POINT('Ctrl Pts',(8.00000000000009,-20.2617342793557,-11.1711431822877));
#1209=CARTESIAN_POINT('Ctrl Pts',(-11.2000000000001,-20.2617342793558,-11.1711431822877));
#1210=CARTESIAN_POINT('Ctrl Pts',(8.00000000000008,-17.0041690837156,-10.2341672551303));
#1211=CARTESIAN_POINT('Ctrl Pts',(-11.2000000000001,-17.0041690837157,-10.2341672551303));
#1212=CARTESIAN_POINT('Ctrl Pts',(8.00000000000007,-14.6081822793171,-7.91179452588925));
#1213=CARTESIAN_POINT('Ctrl Pts',(-11.2000000000001,-14.6081822793172,-7.91179452588925));
#1214=CARTESIAN_POINT('Ctrl Pts',(8.00000000000007,-13.8279053723381,-6.75149676598974));
#1215=CARTESIAN_POINT('Ctrl Pts',(-11.2000000000001,-13.8279053723382,-6.75149676598974));
#1216=CARTESIAN_POINT('Origin',(8.00000000000004,-19.7239031669055,3.30480529047021));
#1217=CARTESIAN_POINT('',(8.00000000000004,-15.3988854998232,3.51509599265452));
#1218=CARTESIAN_POINT('Origin',(8.00000000000002,-15.0589335979834,-3.47664432749722));
#1219=UNCERTAINTY_MEASURE_WITH_UNIT(LENGTH_MEASURE(0.01),#1223,
'DISTANCE_ACCURACY_VALUE',
'Maximum model space distance between geometric entities at asserted c
onnectivities');
#1220=UNCERTAINTY_MEASURE_WITH_UNIT(LENGTH_MEASURE(0.01),#1223,
'DISTANCE_ACCURACY_VALUE',
'Maximum model space distance between geometric entities at asserted c
onnectivities');
#1221=(
GEOMETRIC_REPRESENTATION_CONTEXT(3)
GLOBAL_UNCERTAINTY_ASSIGNED_CONTEXT((#1219))
GLOBAL_UNIT_ASSIGNED_CONTEXT((#1223,#1225,#1226))
REPRESENTATION_CONTEXT('','3D')
);
#1222=(
GEOMETRIC_REPRESENTATION_CONTEXT(3)
GLOBAL_UNCERTAINTY_ASSIGNED_CONTEXT((#1220))
GLOBAL_UNIT_ASSIGNED_CONTEXT((#1223,#1225,#1226))
REPRESENTATION_CONTEXT('','3D')
);
#1223=(
LENGTH_UNIT()
NAMED_UNIT(*)
SI_UNIT(.MILLI.,.METRE.)
);
#1224=(
LENGTH_UNIT()
NAMED_UNIT(*)
SI_UNIT($,.METRE.)
);
#1225=(
NAMED_UNIT(*)
PLANE_ANGLE_UNIT()
SI_UNIT($,.RADIAN.)
);
#1226=(
NAMED_UNIT(*)
SI_UNIT($,.STERADIAN.)
SOLID_ANGLE_UNIT()
);
#1227=SHAPE_DEFINITION_REPRESENTATION(#1228,#1229);
#1228=PRODUCT_DEFINITION_SHAPE('',$,#1231);
#1229=SHAPE_REPRESENTATION('',(#572),#1221);
#1230=PRODUCT_DEFINITION_CONTEXT('part definition',#1235,'design');
#1231=PRODUCT_DEFINITION('F03_MC_AL_Finger_01 v1 (2)',
'F03_MC_AL_Finger_01 v1 (2)',#1232,#1230);
#1232=PRODUCT_DEFINITION_FORMATION('',$,#1237);
#1233=PRODUCT_RELATED_PRODUCT_CATEGORY('F03_MC_AL_Finger_01 v1 (2)',
'F03_MC_AL_Finger_01 v1 (2)',(#1237));
#1234=APPLICATION_PROTOCOL_DEFINITION('international standard',
'automotive_design',2009,#1235);
#1235=APPLICATION_CONTEXT(
'Core Data for Automotive Mechanical Design Process');
#1236=PRODUCT_CONTEXT('part definition',#1235,'mechanical');
#1237=PRODUCT('F03_MC_AL_Finger_01 v1 (2)','F03_MC_AL_Finger_01 v1 (2)',
$,(#1236));
#1238=PRESENTATION_STYLE_ASSIGNMENT((#1240));
#1239=PRESENTATION_STYLE_ASSIGNMENT((#1241));
#1240=SURFACE_STYLE_USAGE(.BOTH.,#1242);
#1241=SURFACE_STYLE_USAGE(.BOTH.,#1243);
#1242=SURFACE_SIDE_STYLE('',(#1244));
#1243=SURFACE_SIDE_STYLE('',(#1245));
#1244=SURFACE_STYLE_FILL_AREA(#1246);
#1245=SURFACE_STYLE_FILL_AREA(#1247);
#1246=FILL_AREA_STYLE('Steel - Satin',(#1248));
#1247=FILL_AREA_STYLE('Opaque(160,160,160)',(#1249));
#1248=FILL_AREA_STYLE_COLOUR('Steel - Satin',#1250);
#1249=FILL_AREA_STYLE_COLOUR('Opaque(160,160,160)',#1251);
#1250=COLOUR_RGB('Steel - Satin',0.627450980392157,0.627450980392157,0.627450980392157);
#1251=COLOUR_RGB('Opaque(160,160,160)',0.627450980392157,0.627450980392157,
0.627450980392157);
ENDSEC;
END-ISO-10303-21;
