# Supplementary material for: An open-source anthropomorphic robot hand system: HRI hand
Source: HardwareX. 2020 Feb 24;7:e00100. doi: 10.1016/j.ohx.2020.e00100 (PMC9041201; doi:10.1016/j.ohx.2020.e00100)
Supplement: Supplementary data 3 [file mmc3.zip › Hardware/stp files/F03_MC_AL_Finger_02.step]

ISO-10303-21;
HEADER;
/* Generated by software containing ST-Developer
 * from STEP Tools, Inc. (www.steptools.com) 
 */

FILE_DESCRIPTION(
/* description */ (''),
/* implementation_level */ '2;1');

FILE_NAME(
/* name */ 
'D:/[\X2\ACBDD76CB300\X0\] \X2\BB38C11CC791C5C5B958\X0\/[\X2\B17CBB38\X0\]
 \X2\B0B4AC00\X0\ \X2\C800C790C778AC83\X0\/2019-\X2\B17CBB38\X0\/Hardw
areX/cad_files/stp/F03_MC_AL_Finger_02.step',
/* time_stamp */ '2019-09-03T16:01:27+09:00',
/* author */ (''),
/* organization */ (''),
/* preprocessor_version */ 'ST-DEVELOPER v18',
/* originating_system */ 'Autodesk Translation Framework v8.6.0.1094',
/* authorisation */ '');

FILE_SCHEMA (('AUTOMOTIVE_DESIGN { 1 0 10303 214 3 1 1 }'));
ENDSEC;

DATA;
#10=MECHANICAL_DESIGN_GEOMETRIC_PRESENTATION_REPRESENTATION('',(#13),#794);
#11=SHAPE_REPRESENTATION_RELATIONSHIP('SRR','None',#801,#12);
#12=ADVANCED_BREP_SHAPE_REPRESENTATION('',(#14),#793);
#13=STYLED_ITEM('',(#811),#14);
#14=MANIFOLD_SOLID_BREP('Body1',#462);
#15=FACE_BOUND('',#67,.T.);
#16=FACE_BOUND('',#68,.T.);
#17=FACE_BOUND('',#69,.T.);
#18=FACE_BOUND('',#70,.T.);
#19=FACE_BOUND('',#71,.T.);
#20=FACE_BOUND('',#72,.T.);
#21=FACE_BOUND('',#85,.T.);
#22=FACE_BOUND('',#86,.T.);
#23=FACE_BOUND('',#87,.T.);
#24=FACE_BOUND('',#88,.T.);
#25=FACE_BOUND('',#89,.T.);
#26=FACE_BOUND('',#90,.T.);
#27=PLANE('',#491);
#28=PLANE('',#492);
#29=PLANE('',#505);
#30=PLANE('',#508);
#31=PLANE('',#509);
#32=PLANE('',#512);
#33=PLANE('',#515);
#34=PLANE('',#518);
#35=PLANE('',#521);
#36=PLANE('',#522);
#37=FACE_OUTER_BOUND('',#60,.T.);
#38=FACE_OUTER_BOUND('',#61,.T.);
#39=FACE_OUTER_BOUND('',#62,.T.);
#40=FACE_OUTER_BOUND('',#63,.T.);
#41=FACE_OUTER_BOUND('',#64,.T.);
#42=FACE_OUTER_BOUND('',#65,.T.);
#43=FACE_OUTER_BOUND('',#66,.T.);
#44=FACE_OUTER_BOUND('',#73,.T.);
#45=FACE_OUTER_BOUND('',#74,.T.);
#46=FACE_OUTER_BOUND('',#75,.T.);
#47=FACE_OUTER_BOUND('',#76,.T.);
#48=FACE_OUTER_BOUND('',#77,.T.);
#49=FACE_OUTER_BOUND('',#78,.T.);
#50=FACE_OUTER_BOUND('',#79,.T.);
#51=FACE_OUTER_BOUND('',#80,.T.);
#52=FACE_OUTER_BOUND('',#81,.T.);
#53=FACE_OUTER_BOUND('',#82,.T.);
#54=FACE_OUTER_BOUND('',#83,.T.);
#55=FACE_OUTER_BOUND('',#84,.T.);
#56=FACE_OUTER_BOUND('',#91,.T.);
#57=FACE_OUTER_BOUND('',#92,.T.);
#58=FACE_OUTER_BOUND('',#93,.T.);
#59=FACE_OUTER_BOUND('',#94,.T.);
#60=EDGE_LOOP('',(#300,#301,#302,#303));
#61=EDGE_LOOP('',(#304,#305,#306,#307));
#62=EDGE_LOOP('',(#308,#309,#310,#311));
#63=EDGE_LOOP('',(#312,#313,#314,#315));
#64=EDGE_LOOP('',(#316,#317,#318,#319));
#65=EDGE_LOOP('',(#320,#321,#322,#323));
#66=EDGE_LOOP('',(#324,#325,#326,#327,#328,#329,#330,#331,#332,#333,#334,
#335,#336,#337,#338));
#67=EDGE_LOOP('',(#339));
#68=EDGE_LOOP('',(#340));
#69=EDGE_LOOP('',(#341));
#70=EDGE_LOOP('',(#342));
#71=EDGE_LOOP('',(#343));
#72=EDGE_LOOP('',(#344));
#73=EDGE_LOOP('',(#345,#346,#347,#348));
#74=EDGE_LOOP('',(#349,#350,#351,#352));
#75=EDGE_LOOP('',(#353,#354,#355,#356));
#76=EDGE_LOOP('',(#357,#358,#359,#360));
#77=EDGE_LOOP('',(#361,#362,#363,#364));
#78=EDGE_LOOP('',(#365,#366,#367,#368));
#79=EDGE_LOOP('',(#369,#370,#371,#372));
#80=EDGE_LOOP('',(#373,#374,#375,#376));
#81=EDGE_LOOP('',(#377,#378,#379,#380));
#82=EDGE_LOOP('',(#381,#382,#383,#384));
#83=EDGE_LOOP('',(#385,#386,#387,#388));
#84=EDGE_LOOP('',(#389,#390,#391,#392,#393,#394,#395,#396,#397,#398,#399,
#400,#401,#402,#403));
#85=EDGE_LOOP('',(#404));
#86=EDGE_LOOP('',(#405));
#87=EDGE_LOOP('',(#406));
#88=EDGE_LOOP('',(#407));
#89=EDGE_LOOP('',(#408));
#90=EDGE_LOOP('',(#409));
#91=EDGE_LOOP('',(#410,#411,#412,#413));
#92=EDGE_LOOP('',(#414,#415,#416,#417));
#93=EDGE_LOOP('',(#418,#419,#420,#421));
#94=EDGE_LOOP('',(#422,#423,#424,#425));
#95=LINE('',#667,#132);
#96=LINE('',#673,#133);
#97=LINE('',#679,#134);
#98=LINE('',#685,#135);
#99=LINE('',#692,#136);
#100=LINE('',#695,#137);
#101=LINE('',#698,#138);
#102=LINE('',#700,#139);
#103=LINE('',#701,#140);
#104=LINE('',#704,#141);
#105=LINE('',#708,#142);
#106=LINE('',#712,#143);
#107=LINE('',#716,#144);
#108=LINE('',#718,#145);
#109=LINE('',#722,#146);
#110=LINE('',#726,#147);
#111=LINE('',#734,#148);
#112=LINE('',#739,#149);
#113=LINE('',#742,#150);
#114=LINE('',#744,#151);
#115=LINE('',#745,#152);
#116=LINE('',#748,#153);
#117=LINE('',#752,#154);
#118=LINE('',#753,#155);
#119=LINE('',#756,#156);
#120=LINE('',#757,#157);
#121=LINE('',#760,#158);
#122=LINE('',#764,#159);
#123=LINE('',#765,#160);
#124=LINE('',#768,#161);
#125=LINE('',#772,#162);
#126=LINE('',#773,#163);
#127=LINE('',#778,#164);
#128=LINE('',#781,#165);
#129=LINE('',#785,#166);
#130=LINE('',#787,#167);
#131=LINE('',#790,#168);
#132=VECTOR('',#531,0.799999999999999);
#133=VECTOR('',#538,0.8);
#134=VECTOR('',#545,0.8);
#135=VECTOR('',#552,0.8);
#136=VECTOR('',#559,10.);
#137=VECTOR('',#562,10.);
#138=VECTOR('',#565,10.);
#139=VECTOR('',#566,10.);
#140=VECTOR('',#567,10.);
#141=VECTOR('',#570,10.);
#142=VECTOR('',#573,10.);
#143=VECTOR('',#576,10.);
#144=VECTOR('',#579,10.);
#145=VECTOR('',#580,10.);
#146=VECTOR('',#583,10.);
#147=VECTOR('',#586,10.);
#148=VECTOR('',#595,10.);
#149=VECTOR('',#602,1.5);
#150=VECTOR('',#605,10.);
#151=VECTOR('',#606,10.);
#152=VECTOR('',#607,10.);
#153=VECTOR('',#610,10.);
#154=VECTOR('',#615,10.);
#155=VECTOR('',#616,10.);
#156=VECTOR('',#619,10.);
#157=VECTOR('',#620,10.);
#158=VECTOR('',#623,10.);
#159=VECTOR('',#628,10.);
#160=VECTOR('',#629,10.);
#161=VECTOR('',#632,10.);
#162=VECTOR('',#637,7.);
#163=VECTOR('',#638,10.);
#164=VECTOR('',#645,10.);
#165=VECTOR('',#648,10.);
#166=VECTOR('',#653,10.);
#167=VECTOR('',#656,10.);
#168=VECTOR('',#661,1.5);
#169=CIRCLE('',#477,0.799999999999999);
#170=CIRCLE('',#478,0.799999999999999);
#171=CIRCLE('',#480,0.8);
#172=CIRCLE('',#481,0.8);
#173=CIRCLE('',#483,0.8);
#174=CIRCLE('',#484,0.8);
#175=CIRCLE('',#486,0.8);
#176=CIRCLE('',#487,0.8);
#177=CIRCLE('',#489,1.);
#178=CIRCLE('',#490,1.);
#179=CIRCLE('',#493,7.00000000000001);
#180=CIRCLE('',#494,2.3);
#181=CIRCLE('',#495,2.24999999999999);
#182=CIRCLE('',#496,2.);
#183=CIRCLE('',#497,7.);
#184=CIRCLE('',#498,1.);
#185=CIRCLE('',#499,1.5);
#186=CIRCLE('',#500,1.5);
#187=CIRCLE('',#502,1.);
#188=CIRCLE('',#504,1.5);
#189=CIRCLE('',#507,2.);
#190=CIRCLE('',#511,2.24999999999999);
#191=CIRCLE('',#514,2.3);
#192=CIRCLE('',#517,7.);
#193=CIRCLE('',#519,7.00000000000001);
#194=CIRCLE('',#520,1.5);
#195=VERTEX_POINT('',#664);
#196=VERTEX_POINT('',#666);
#197=VERTEX_POINT('',#670);
#198=VERTEX_POINT('',#672);
#199=VERTEX_POINT('',#676);
#200=VERTEX_POINT('',#678);
#201=VERTEX_POINT('',#682);
#202=VERTEX_POINT('',#684);
#203=VERTEX_POINT('',#688);
#204=VERTEX_POINT('',#689);
#205=VERTEX_POINT('',#691);
#206=VERTEX_POINT('',#693);
#207=VERTEX_POINT('',#697);
#208=VERTEX_POINT('',#699);
#209=VERTEX_POINT('',#703);
#210=VERTEX_POINT('',#705);
#211=VERTEX_POINT('',#707);
#212=VERTEX_POINT('',#709);
#213=VERTEX_POINT('',#711);
#214=VERTEX_POINT('',#713);
#215=VERTEX_POINT('',#715);
#216=VERTEX_POINT('',#717);
#217=VERTEX_POINT('',#719);
#218=VERTEX_POINT('',#721);
#219=VERTEX_POINT('',#723);
#220=VERTEX_POINT('',#725);
#221=VERTEX_POINT('',#728);
#222=VERTEX_POINT('',#730);
#223=VERTEX_POINT('',#733);
#224=VERTEX_POINT('',#737);
#225=VERTEX_POINT('',#741);
#226=VERTEX_POINT('',#743);
#227=VERTEX_POINT('',#747);
#228=VERTEX_POINT('',#751);
#229=VERTEX_POINT('',#755);
#230=VERTEX_POINT('',#759);
#231=VERTEX_POINT('',#763);
#232=VERTEX_POINT('',#767);
#233=VERTEX_POINT('',#771);
#234=VERTEX_POINT('',#777);
#235=VERTEX_POINT('',#779);
#236=VERTEX_POINT('',#782);
#237=EDGE_CURVE('',#195,#195,#169,.T.);
#238=EDGE_CURVE('',#195,#196,#95,.T.);
#239=EDGE_CURVE('',#196,#196,#170,.T.);
#240=EDGE_CURVE('',#197,#197,#171,.T.);
#241=EDGE_CURVE('',#197,#198,#96,.T.);
#242=EDGE_CURVE('',#198,#198,#172,.T.);
#243=EDGE_CURVE('',#199,#199,#173,.T.);
#244=EDGE_CURVE('',#199,#200,#97,.T.);
#245=EDGE_CURVE('',#200,#200,#174,.T.);
#246=EDGE_CURVE('',#201,#201,#175,.T.);
#247=EDGE_CURVE('',#201,#202,#98,.T.);
#248=EDGE_CURVE('',#202,#202,#176,.T.);
#249=EDGE_CURVE('',#203,#204,#177,.T.);
#250=EDGE_CURVE('',#204,#205,#99,.T.);
#251=EDGE_CURVE('',#205,#206,#178,.T.);
#252=EDGE_CURVE('',#206,#203,#100,.T.);
#253=EDGE_CURVE('',#207,#204,#101,.T.);
#254=EDGE_CURVE('',#208,#207,#102,.T.);
#255=EDGE_CURVE('',#205,#208,#103,.T.);
#256=EDGE_CURVE('',#209,#203,#104,.T.);
#257=EDGE_CURVE('',#210,#209,#179,.T.);
#258=EDGE_CURVE('',#211,#210,#105,.T.);
#259=EDGE_CURVE('',#212,#211,#180,.T.);
#260=EDGE_CURVE('',#213,#212,#106,.T.);
#261=EDGE_CURVE('',#214,#213,#181,.T.);
#262=EDGE_CURVE('',#215,#214,#107,.T.);
#263=EDGE_CURVE('',#216,#215,#108,.T.);
#264=EDGE_CURVE('',#217,#216,#182,.T.);
#265=EDGE_CURVE('',#218,#217,#109,.T.);
#266=EDGE_CURVE('',#219,#218,#183,.T.);
#267=EDGE_CURVE('',#220,#219,#110,.T.);
#268=EDGE_CURVE('',#207,#220,#184,.T.);
#269=EDGE_CURVE('',#221,#221,#185,.T.);
#270=EDGE_CURVE('',#222,#222,#186,.T.);
#271=EDGE_CURVE('',#220,#223,#111,.T.);
#272=EDGE_CURVE('',#223,#208,#187,.T.);
#273=EDGE_CURVE('',#224,#224,#188,.T.);
#274=EDGE_CURVE('',#224,#222,#112,.T.);
#275=EDGE_CURVE('',#225,#217,#113,.T.);
#276=EDGE_CURVE('',#225,#226,#114,.T.);
#277=EDGE_CURVE('',#218,#226,#115,.T.);
#278=EDGE_CURVE('',#227,#216,#116,.T.);
#279=EDGE_CURVE('',#227,#225,#189,.T.);
#280=EDGE_CURVE('',#228,#215,#117,.T.);
#281=EDGE_CURVE('',#228,#227,#118,.T.);
#282=EDGE_CURVE('',#214,#229,#119,.T.);
#283=EDGE_CURVE('',#229,#228,#120,.T.);
#284=EDGE_CURVE('',#213,#230,#121,.T.);
#285=EDGE_CURVE('',#230,#229,#190,.T.);
#286=EDGE_CURVE('',#231,#212,#122,.T.);
#287=EDGE_CURVE('',#231,#230,#123,.T.);
#288=EDGE_CURVE('',#232,#211,#124,.T.);
#289=EDGE_CURVE('',#232,#231,#191,.T.);
#290=EDGE_CURVE('',#233,#219,#125,.T.);
#291=EDGE_CURVE('',#233,#223,#126,.T.);
#292=EDGE_CURVE('',#226,#233,#192,.T.);
#293=EDGE_CURVE('',#234,#232,#127,.T.);
#294=EDGE_CURVE('',#235,#234,#193,.T.);
#295=EDGE_CURVE('',#206,#235,#128,.T.);
#296=EDGE_CURVE('',#236,#236,#194,.T.);
#297=EDGE_CURVE('',#210,#234,#129,.T.);
#298=EDGE_CURVE('',#235,#209,#130,.T.);
#299=EDGE_CURVE('',#221,#236,#131,.T.);
#300=ORIENTED_EDGE('',*,*,#237,.F.);
#301=ORIENTED_EDGE('',*,*,#238,.T.);
#302=ORIENTED_EDGE('',*,*,#239,.F.);
#303=ORIENTED_EDGE('',*,*,#238,.F.);
#304=ORIENTED_EDGE('',*,*,#240,.F.);
#305=ORIENTED_EDGE('',*,*,#241,.T.);
#306=ORIENTED_EDGE('',*,*,#242,.F.);
#307=ORIENTED_EDGE('',*,*,#241,.F.);
#308=ORIENTED_EDGE('',*,*,#243,.F.);
#309=ORIENTED_EDGE('',*,*,#244,.T.);
#310=ORIENTED_EDGE('',*,*,#245,.F.);
#311=ORIENTED_EDGE('',*,*,#244,.F.);
#312=ORIENTED_EDGE('',*,*,#246,.F.);
#313=ORIENTED_EDGE('',*,*,#247,.T.);
#314=ORIENTED_EDGE('',*,*,#248,.F.);
#315=ORIENTED_EDGE('',*,*,#247,.F.);
#316=ORIENTED_EDGE('',*,*,#249,.T.);
#317=ORIENTED_EDGE('',*,*,#250,.T.);
#318=ORIENTED_EDGE('',*,*,#251,.T.);
#319=ORIENTED_EDGE('',*,*,#252,.T.);
#320=ORIENTED_EDGE('',*,*,#250,.F.);
#321=ORIENTED_EDGE('',*,*,#253,.F.);
#322=ORIENTED_EDGE('',*,*,#254,.F.);
#323=ORIENTED_EDGE('',*,*,#255,.F.);
#324=ORIENTED_EDGE('',*,*,#249,.F.);
#325=ORIENTED_EDGE('',*,*,#256,.F.);
#326=ORIENTED_EDGE('',*,*,#257,.F.);
#327=ORIENTED_EDGE('',*,*,#258,.F.);
#328=ORIENTED_EDGE('',*,*,#259,.F.);
#329=ORIENTED_EDGE('',*,*,#260,.F.);
#330=ORIENTED_EDGE('',*,*,#261,.F.);
#331=ORIENTED_EDGE('',*,*,#262,.F.);
#332=ORIENTED_EDGE('',*,*,#263,.F.);
#333=ORIENTED_EDGE('',*,*,#264,.F.);
#334=ORIENTED_EDGE('',*,*,#265,.F.);
#335=ORIENTED_EDGE('',*,*,#266,.F.);
#336=ORIENTED_EDGE('',*,*,#267,.F.);
#337=ORIENTED_EDGE('',*,*,#268,.F.);
#338=ORIENTED_EDGE('',*,*,#253,.T.);
#339=ORIENTED_EDGE('',*,*,#237,.T.);
#340=ORIENTED_EDGE('',*,*,#240,.T.);
#341=ORIENTED_EDGE('',*,*,#243,.T.);
#342=ORIENTED_EDGE('',*,*,#246,.T.);
#343=ORIENTED_EDGE('',*,*,#269,.F.);
#344=ORIENTED_EDGE('',*,*,#270,.T.);
#345=ORIENTED_EDGE('',*,*,#268,.T.);
#346=ORIENTED_EDGE('',*,*,#271,.T.);
#347=ORIENTED_EDGE('',*,*,#272,.T.);
#348=ORIENTED_EDGE('',*,*,#254,.T.);
#349=ORIENTED_EDGE('',*,*,#273,.F.);
#350=ORIENTED_EDGE('',*,*,#274,.T.);
#351=ORIENTED_EDGE('',*,*,#270,.F.);
#352=ORIENTED_EDGE('',*,*,#274,.F.);
#353=ORIENTED_EDGE('',*,*,#265,.T.);
#354=ORIENTED_EDGE('',*,*,#275,.F.);
#355=ORIENTED_EDGE('',*,*,#276,.T.);
#356=ORIENTED_EDGE('',*,*,#277,.F.);
#357=ORIENTED_EDGE('',*,*,#264,.T.);
#358=ORIENTED_EDGE('',*,*,#278,.F.);
#359=ORIENTED_EDGE('',*,*,#279,.T.);
#360=ORIENTED_EDGE('',*,*,#275,.T.);
#361=ORIENTED_EDGE('',*,*,#263,.T.);
#362=ORIENTED_EDGE('',*,*,#280,.F.);
#363=ORIENTED_EDGE('',*,*,#281,.T.);
#364=ORIENTED_EDGE('',*,*,#278,.T.);
#365=ORIENTED_EDGE('',*,*,#262,.T.);
#366=ORIENTED_EDGE('',*,*,#282,.T.);
#367=ORIENTED_EDGE('',*,*,#283,.T.);
#368=ORIENTED_EDGE('',*,*,#280,.T.);
#369=ORIENTED_EDGE('',*,*,#261,.T.);
#370=ORIENTED_EDGE('',*,*,#284,.T.);
#371=ORIENTED_EDGE('',*,*,#285,.T.);
#372=ORIENTED_EDGE('',*,*,#282,.F.);
#373=ORIENTED_EDGE('',*,*,#260,.T.);
#374=ORIENTED_EDGE('',*,*,#286,.F.);
#375=ORIENTED_EDGE('',*,*,#287,.T.);
#376=ORIENTED_EDGE('',*,*,#284,.F.);
#377=ORIENTED_EDGE('',*,*,#259,.T.);
#378=ORIENTED_EDGE('',*,*,#288,.F.);
#379=ORIENTED_EDGE('',*,*,#289,.T.);
#380=ORIENTED_EDGE('',*,*,#286,.T.);
#381=ORIENTED_EDGE('',*,*,#271,.F.);
#382=ORIENTED_EDGE('',*,*,#267,.T.);
#383=ORIENTED_EDGE('',*,*,#290,.F.);
#384=ORIENTED_EDGE('',*,*,#291,.T.);
#385=ORIENTED_EDGE('',*,*,#266,.T.);
#386=ORIENTED_EDGE('',*,*,#277,.T.);
#387=ORIENTED_EDGE('',*,*,#292,.T.);
#388=ORIENTED_EDGE('',*,*,#290,.T.);
#389=ORIENTED_EDGE('',*,*,#251,.F.);
#390=ORIENTED_EDGE('',*,*,#255,.T.);
#391=ORIENTED_EDGE('',*,*,#272,.F.);
#392=ORIENTED_EDGE('',*,*,#291,.F.);
#393=ORIENTED_EDGE('',*,*,#292,.F.);
#394=ORIENTED_EDGE('',*,*,#276,.F.);
#395=ORIENTED_EDGE('',*,*,#279,.F.);
#396=ORIENTED_EDGE('',*,*,#281,.F.);
#397=ORIENTED_EDGE('',*,*,#283,.F.);
#398=ORIENTED_EDGE('',*,*,#285,.F.);
#399=ORIENTED_EDGE('',*,*,#287,.F.);
#400=ORIENTED_EDGE('',*,*,#289,.F.);
#401=ORIENTED_EDGE('',*,*,#293,.F.);
#402=ORIENTED_EDGE('',*,*,#294,.F.);
#403=ORIENTED_EDGE('',*,*,#295,.F.);
#404=ORIENTED_EDGE('',*,*,#239,.T.);
#405=ORIENTED_EDGE('',*,*,#242,.T.);
#406=ORIENTED_EDGE('',*,*,#245,.T.);
#407=ORIENTED_EDGE('',*,*,#248,.T.);
#408=ORIENTED_EDGE('',*,*,#273,.T.);
#409=ORIENTED_EDGE('',*,*,#296,.F.);
#410=ORIENTED_EDGE('',*,*,#258,.T.);
#411=ORIENTED_EDGE('',*,*,#297,.T.);
#412=ORIENTED_EDGE('',*,*,#293,.T.);
#413=ORIENTED_EDGE('',*,*,#288,.T.);
#414=ORIENTED_EDGE('',*,*,#252,.F.);
#415=ORIENTED_EDGE('',*,*,#295,.T.);
#416=ORIENTED_EDGE('',*,*,#298,.T.);
#417=ORIENTED_EDGE('',*,*,#256,.T.);
#418=ORIENTED_EDGE('',*,*,#257,.T.);
#419=ORIENTED_EDGE('',*,*,#298,.F.);
#420=ORIENTED_EDGE('',*,*,#294,.T.);
#421=ORIENTED_EDGE('',*,*,#297,.F.);
#422=ORIENTED_EDGE('',*,*,#269,.T.);
#423=ORIENTED_EDGE('',*,*,#299,.T.);
#424=ORIENTED_EDGE('',*,*,#296,.T.);
#425=ORIENTED_EDGE('',*,*,#299,.F.);
#426=CYLINDRICAL_SURFACE('',#476,0.799999999999999);
#427=CYLINDRICAL_SURFACE('',#479,0.8);
#428=CYLINDRICAL_SURFACE('',#482,0.8);
#429=CYLINDRICAL_SURFACE('',#485,0.8);
#430=CYLINDRICAL_SURFACE('',#488,1.);
#431=CYLINDRICAL_SURFACE('',#501,1.);
#432=CYLINDRICAL_SURFACE('',#503,1.5);
#433=CYLINDRICAL_SURFACE('',#506,2.);
#434=CYLINDRICAL_SURFACE('',#510,2.24999999999999);
#435=CYLINDRICAL_SURFACE('',#513,2.3);
#436=CYLINDRICAL_SURFACE('',#516,7.);
#437=CYLINDRICAL_SURFACE('',#523,7.00000000000001);
#438=CYLINDRICAL_SURFACE('',#524,1.5);
#439=ADVANCED_FACE('',(#37),#426,.F.);
#440=ADVANCED_FACE('',(#38),#427,.F.);
#441=ADVANCED_FACE('',(#39),#428,.F.);
#442=ADVANCED_FACE('',(#40),#429,.F.);
#443=ADVANCED_FACE('',(#41),#430,.T.);
#444=ADVANCED_FACE('',(#42),#27,.F.);
#445=ADVANCED_FACE('',(#43,#15,#16,#17,#18,#19,#20),#28,.F.);
#446=ADVANCED_FACE('',(#44),#431,.T.);
#447=ADVANCED_FACE('',(#45),#432,.F.);
#448=ADVANCED_FACE('',(#46),#29,.T.);
#449=ADVANCED_FACE('',(#47),#433,.F.);
#450=ADVANCED_FACE('',(#48),#30,.F.);
#451=ADVANCED_FACE('',(#49),#31,.F.);
#452=ADVANCED_FACE('',(#50),#434,.T.);
#453=ADVANCED_FACE('',(#51),#32,.T.);
#454=ADVANCED_FACE('',(#52),#435,.T.);
#455=ADVANCED_FACE('',(#53),#33,.T.);
#456=ADVANCED_FACE('',(#54),#436,.T.);
#457=ADVANCED_FACE('',(#55,#21,#22,#23,#24,#25,#26),#34,.T.);
#458=ADVANCED_FACE('',(#56),#35,.T.);
#459=ADVANCED_FACE('',(#57),#36,.F.);
#460=ADVANCED_FACE('',(#58),#437,.T.);
#461=ADVANCED_FACE('',(#59),#438,.F.);
#462=CLOSED_SHELL('',(#439,#440,#441,#442,#443,#444,#445,#446,#447,#448,
#449,#450,#451,#452,#453,#454,#455,#456,#457,#458,#459,#460,#461));
#463=DERIVED_UNIT_ELEMENT(#465,1.);
#464=DERIVED_UNIT_ELEMENT(#796,3.);
#465=(
MASS_UNIT()
NAMED_UNIT(*)
SI_UNIT(.KILO.,.GRAM.)
);
#466=DERIVED_UNIT((#463,#464));
#467=MEASURE_REPRESENTATION_ITEM('density measure',
POSITIVE_RATIO_MEASURE(7850.),#466);
#468=PROPERTY_DEFINITION_REPRESENTATION(#473,#470);
#469=PROPERTY_DEFINITION_REPRESENTATION(#474,#471);
#470=REPRESENTATION('material name',(#472),#793);
#471=REPRESENTATION('density',(#467),#793);
#472=DESCRIPTIVE_REPRESENTATION_ITEM('Steel','Steel');
#473=PROPERTY_DEFINITION('material property','material name',#803);
#474=PROPERTY_DEFINITION('material property','density of part',#803);
#475=AXIS2_PLACEMENT_3D('placement',#662,#525,#526);
#476=AXIS2_PLACEMENT_3D('',#663,#527,#528);
#477=AXIS2_PLACEMENT_3D('',#665,#529,#530);
#478=AXIS2_PLACEMENT_3D('',#668,#532,#533);
#479=AXIS2_PLACEMENT_3D('',#669,#534,#535);
#480=AXIS2_PLACEMENT_3D('',#671,#536,#537);
#481=AXIS2_PLACEMENT_3D('',#674,#539,#540);
#482=AXIS2_PLACEMENT_3D('',#675,#541,#542);
#483=AXIS2_PLACEMENT_3D('',#677,#543,#544);
#484=AXIS2_PLACEMENT_3D('',#680,#546,#547);
#485=AXIS2_PLACEMENT_3D('',#681,#548,#549);
#486=AXIS2_PLACEMENT_3D('',#683,#550,#551);
#487=AXIS2_PLACEMENT_3D('',#686,#553,#554);
#488=AXIS2_PLACEMENT_3D('',#687,#555,#556);
#489=AXIS2_PLACEMENT_3D('',#690,#557,#558);
#490=AXIS2_PLACEMENT_3D('',#694,#560,#561);
#491=AXIS2_PLACEMENT_3D('',#696,#563,#564);
#492=AXIS2_PLACEMENT_3D('',#702,#568,#569);
#493=AXIS2_PLACEMENT_3D('',#706,#571,#572);
#494=AXIS2_PLACEMENT_3D('',#710,#574,#575);
#495=AXIS2_PLACEMENT_3D('',#714,#577,#578);
#496=AXIS2_PLACEMENT_3D('',#720,#581,#582);
#497=AXIS2_PLACEMENT_3D('',#724,#584,#585);
#498=AXIS2_PLACEMENT_3D('',#727,#587,#588);
#499=AXIS2_PLACEMENT_3D('',#729,#589,#590);
#500=AXIS2_PLACEMENT_3D('',#731,#591,#592);
#501=AXIS2_PLACEMENT_3D('',#732,#593,#594);
#502=AXIS2_PLACEMENT_3D('',#735,#596,#597);
#503=AXIS2_PLACEMENT_3D('',#736,#598,#599);
#504=AXIS2_PLACEMENT_3D('',#738,#600,#601);
#505=AXIS2_PLACEMENT_3D('',#740,#603,#604);
#506=AXIS2_PLACEMENT_3D('',#746,#608,#609);
#507=AXIS2_PLACEMENT_3D('',#749,#611,#612);
#508=AXIS2_PLACEMENT_3D('',#750,#613,#614);
#509=AXIS2_PLACEMENT_3D('',#754,#617,#618);
#510=AXIS2_PLACEMENT_3D('',#758,#621,#622);
#511=AXIS2_PLACEMENT_3D('',#761,#624,#625);
#512=AXIS2_PLACEMENT_3D('',#762,#626,#627);
#513=AXIS2_PLACEMENT_3D('',#766,#630,#631);
#514=AXIS2_PLACEMENT_3D('',#769,#633,#634);
#515=AXIS2_PLACEMENT_3D('',#770,#635,#636);
#516=AXIS2_PLACEMENT_3D('',#774,#639,#640);
#517=AXIS2_PLACEMENT_3D('',#775,#641,#642);
#518=AXIS2_PLACEMENT_3D('',#776,#643,#644);
#519=AXIS2_PLACEMENT_3D('',#780,#646,#647);
#520=AXIS2_PLACEMENT_3D('',#783,#649,#650);
#521=AXIS2_PLACEMENT_3D('',#784,#651,#652);
#522=AXIS2_PLACEMENT_3D('',#786,#654,#655);
#523=AXIS2_PLACEMENT_3D('',#788,#657,#658);
#524=AXIS2_PLACEMENT_3D('',#789,#659,#660);
#525=DIRECTION('axis',(0.,0.,1.));
#526=DIRECTION('refdir',(1.,0.,0.));
#527=DIRECTION('center_axis',(1.,0.,4.62592926927149E-17));
#528=DIRECTION('ref_axis',(-4.62592926927149E-17,-1.7347234759768E-18,1.));
#529=DIRECTION('center_axis',(1.,1.88737914186277E-15,-1.98572958020309E-15));
#530=DIRECTION('ref_axis',(-4.62592926927149E-17,-1.7347234759768E-18,1.));
#531=DIRECTION('',(1.,0.,4.62592926927149E-17));
#532=DIRECTION('center_axis',(-1.,-1.7643030276764E-43,0.));
#533=DIRECTION('ref_axis',(-4.62592926927149E-17,-1.7347234759768E-18,1.));
#534=DIRECTION('center_axis',(1.,0.,0.));
#535=DIRECTION('ref_axis',(0.,-1.7347234759768E-18,1.));
#536=DIRECTION('center_axis',(1.,1.88737914186277E-15,-1.98572958020309E-15));
#537=DIRECTION('ref_axis',(0.,-1.7347234759768E-18,1.));
#538=DIRECTION('',(1.,0.,0.));
#539=DIRECTION('center_axis',(-1.,-1.7643030276764E-43,0.));
#540=DIRECTION('ref_axis',(0.,-1.7347234759768E-18,1.));
#541=DIRECTION('center_axis',(1.,0.,0.));
#542=DIRECTION('ref_axis',(0.,-1.7347234759768E-18,1.));
#543=DIRECTION('center_axis',(1.,1.88737914186277E-15,-1.98572958020309E-15));
#544=DIRECTION('ref_axis',(0.,-1.7347234759768E-18,1.));
#545=DIRECTION('',(1.,0.,0.));
#546=DIRECTION('center_axis',(-1.,-1.7643030276764E-43,0.));
#547=DIRECTION('ref_axis',(0.,-1.7347234759768E-18,1.));
#548=DIRECTION('center_axis',(1.,0.,5.78241158658936E-17));
#549=DIRECTION('ref_axis',(-5.78241158658936E-17,-1.7347234759768E-18,1.));
#550=DIRECTION('center_axis',(1.,1.88737914186277E-15,-1.98572958020309E-15));
#551=DIRECTION('ref_axis',(-5.78241158658936E-17,-1.7347234759768E-18,1.));
#552=DIRECTION('',(1.,0.,5.78241158658936E-17));
#553=DIRECTION('center_axis',(-1.,-1.7643030276764E-43,0.));
#554=DIRECTION('ref_axis',(-5.78241158658936E-17,-1.7347234759768E-18,1.));
#555=DIRECTION('center_axis',(-1.,1.92355021547018E-15,1.63442323329219E-27));
#556=DIRECTION('ref_axis',(1.42782762269145E-15,0.628807558157118,-0.777560965329718));
#557=DIRECTION('center_axis',(1.,1.88737914186277E-15,-1.98572958020309E-15));
#558=DIRECTION('ref_axis',(1.42782762269145E-15,0.628807558157118,-0.777560965329718));
#559=DIRECTION('',(1.,-1.92355021547018E-15,-1.63443294320169E-27));
#560=DIRECTION('center_axis',(-1.,-1.7643030276764E-43,0.));
#561=DIRECTION('ref_axis',(1.42782762269145E-15,0.628807558157118,-0.777560965329718));
#562=DIRECTION('',(-1.,1.92355021547018E-15,1.63442323329219E-27));
#563=DIRECTION('center_axis',(-1.88098671160707E-15,-0.977872423854366,
0.209202109609793));
#564=DIRECTION('ref_axis',(-1.58298815623367E-15,-0.209202109609793,-0.977872423854366));
#565=DIRECTION('',(-1.5469464996013E-15,-0.209202109609793,-0.977872423854366));
#566=DIRECTION('',(-1.,2.30967874266462E-15,1.80487873430894E-15));
#567=DIRECTION('',(-3.69095915380848E-44,0.209202109609793,0.977872423854366));
#568=DIRECTION('center_axis',(1.,1.88737914186277E-15,-1.98572958020309E-15));
#569=DIRECTION('ref_axis',(-1.98572958020309E-15,0.,-1.));
#570=DIRECTION('',(-1.88737914186108E-15,1.,8.49690962132062E-13));
#571=DIRECTION('center_axis',(1.,1.88737914186277E-15,-1.98572958020309E-15));
#572=DIRECTION('ref_axis',(0.,-0.898831209417017,-0.438294942907104));
#573=DIRECTION('',(-2.61206445337589E-15,0.438294942907104,-0.898831209417018));
#574=DIRECTION('center_axis',(1.,1.88737914186277E-15,-1.98572958020309E-15));
#575=DIRECTION('ref_axis',(0.,0.,-1.));
#576=DIRECTION('',(-1.98572958020307E-15,-1.09678660168879E-14,-1.));
#577=DIRECTION('center_axis',(1.,1.88737914186277E-15,-1.98572958020309E-15));
#578=DIRECTION('ref_axis',(0.,-1.,-3.45576191149222E-15));
#579=DIRECTION('',(2.72822869953739E-15,-0.752000244527388,0.6591628267968));
#580=DIRECTION('',(2.71494229246838E-15,-0.779731229578559,0.626114374231983));
#581=DIRECTION('center_axis',(-1.,-1.88737914186277E-15,1.98572958020309E-15));
#582=DIRECTION('ref_axis',(5.61719982697252E-17,1.73472376949143E-18,-1.));
#583=DIRECTION('',(2.1882166506152E-16,-0.777540491359659,-0.628832874694207));
#584=DIRECTION('center_axis',(1.,1.88737914186277E-15,-1.98572958020309E-15));
#585=DIRECTION('ref_axis',(2.28735422213955E-15,-0.656017533259087,0.754745649909069));
#586=DIRECTION('',(1.78871604260655E-15,-0.998820045735963,-0.0485645574056752));
#587=DIRECTION('center_axis',(1.,1.88737914186277E-15,-1.98572958020309E-15));
#588=DIRECTION('ref_axis',(2.73124083223791E-15,0.762058173378125,0.647508563949232));
#589=DIRECTION('center_axis',(-1.,-1.88737914186277E-15,1.98572958020309E-15));
#590=DIRECTION('ref_axis',(0.,0.,1.));
#591=DIRECTION('center_axis',(1.,1.89431803576668E-15,-1.93021842897183E-15));
#592=DIRECTION('ref_axis',(1.93021842897183E-15,-1.73472376949144E-18,1.));
#593=DIRECTION('center_axis',(-1.,2.30967874266462E-15,1.80487873430894E-15));
#594=DIRECTION('ref_axis',(2.73124083223791E-15,0.762058173378125,0.647508563949232));
#595=DIRECTION('',(1.,-2.30967874266462E-15,-1.80487873430894E-15));
#596=DIRECTION('center_axis',(-1.,-1.7643030276764E-43,0.));
#597=DIRECTION('ref_axis',(2.73124083223791E-15,0.762058173378125,0.647508563949232));
#598=DIRECTION('center_axis',(1.,0.,-1.94289029309402E-15));
#599=DIRECTION('ref_axis',(1.94289029309402E-15,-1.73472376949144E-18,1.));
#600=DIRECTION('center_axis',(-1.,-1.89431803576668E-15,1.93021842897183E-15));
#601=DIRECTION('ref_axis',(1.93021842897183E-15,-1.73472376949144E-18,1.));
#602=DIRECTION('',(-1.,0.,1.94289029309402E-15));
#603=DIRECTION('center_axis',(0.,-0.628832874694207,0.777540491359659));
#604=DIRECTION('ref_axis',(1.37181704304684E-43,-0.777540491359659,-0.628832874694207));
#605=DIRECTION('',(-1.,0.,-5.61719982697252E-17));
#606=DIRECTION('',(-1.37181704304684E-43,0.777540491359659,0.628832874694207));
#607=DIRECTION('',(1.,0.,0.));
#608=DIRECTION('center_axis',(-1.,0.,-5.61719982697252E-17));
#609=DIRECTION('ref_axis',(5.61719982697252E-17,1.73472376949143E-18,-1.));
#610=DIRECTION('',(-1.,0.,0.));
#611=DIRECTION('center_axis',(1.,1.7643030276764E-43,0.));
#612=DIRECTION('ref_axis',(5.61719982697252E-17,1.73472376949143E-18,-1.));
#613=DIRECTION('center_axis',(4.37990612787375E-17,-0.626114374231983,-0.779731229578559));
#614=DIRECTION('ref_axis',(-2.93458574404471E-17,-0.779731229578559,0.626114374231983));
#615=DIRECTION('',(-1.,0.,0.));
#616=DIRECTION('',(-1.37568216911929E-43,0.779731229578559,-0.626114374231983));
#617=DIRECTION('center_axis',(4.22413564344253E-17,-0.6591628267968,-0.752000244527388));
#618=DIRECTION('ref_axis',(-3.13728374518528E-17,-0.752000244527388,0.6591628267968));
#619=DIRECTION('',(1.,0.,0.));
#620=DIRECTION('',(-1.32675630823306E-43,0.752000244527388,-0.6591628267968));
#621=DIRECTION('center_axis',(1.,0.,0.));
#622=DIRECTION('ref_axis',(0.,-1.,-3.45576191149222E-15));
#623=DIRECTION('',(1.,0.,0.));
#624=DIRECTION('center_axis',(-1.,3.18313438223569E-16,3.15550175878988E-16));
#625=DIRECTION('ref_axis',(0.,-1.,-3.45576191149222E-15));
#626=DIRECTION('center_axis',(0.,-1.,1.09678660168879E-14));
#627=DIRECTION('ref_axis',(1.11022302462516E-16,-1.09678660168879E-14,-1.));
#628=DIRECTION('',(-1.,0.,0.));
#629=DIRECTION('',(3.15550175878992E-16,1.09678660168879E-14,1.));
#630=DIRECTION('center_axis',(-1.,0.,0.));
#631=DIRECTION('ref_axis',(0.,0.,-1.));
#632=DIRECTION('',(-1.,0.,0.));
#633=DIRECTION('center_axis',(-1.,3.18313438223569E-16,3.15550175878988E-16));
#634=DIRECTION('ref_axis',(0.,0.,-1.));
#635=DIRECTION('center_axis',(1.69058053406352E-15,-0.0485645574056752,
0.998820045735963));
#636=DIRECTION('ref_axis',(-1.77080189204226E-15,0.998820045735963,0.0485645574056752));
#637=DIRECTION('',(-1.,-1.6306400674182E-15,1.61329283265843E-15));
#638=DIRECTION('',(1.07235779303481E-30,0.998820045735963,0.0485645574056752));
#639=DIRECTION('center_axis',(-1.,-1.6306400674182E-15,1.61329283265843E-15));
#640=DIRECTION('ref_axis',(2.28735422213955E-15,-0.656017533259087,0.754745649909069));
#641=DIRECTION('center_axis',(-1.,-8.62679837000161E-17,1.77426081957315E-15));
#642=DIRECTION('ref_axis',(2.28735422213955E-15,-0.656017533259087,0.754745649909069));
#643=DIRECTION('center_axis',(1.,1.7643030276764E-43,0.));
#644=DIRECTION('ref_axis',(0.,0.,-1.));
#645=DIRECTION('',(1.44111175984301E-16,-0.438294942907104,0.898831209417018));
#646=DIRECTION('center_axis',(-1.,-1.7643030276764E-43,0.));
#647=DIRECTION('ref_axis',(0.,-0.898831209417017,-0.438294942907104));
#648=DIRECTION('',(1.7643030276764E-43,-1.,-8.49690962132062E-13));
#649=DIRECTION('center_axis',(1.,1.7643030276764E-43,0.));
#650=DIRECTION('ref_axis',(0.,0.,1.));
#651=DIRECTION('center_axis',(0.,-0.898831209417018,-0.438294942907104));
#652=DIRECTION('ref_axis',(7.73285094786258E-44,-0.438294942907104,0.898831209417018));
#653=DIRECTION('',(1.,0.,0.));
#654=DIRECTION('center_axis',(0.,-8.49690962132062E-13,1.));
#655=DIRECTION('ref_axis',(-1.7643030276764E-43,1.,8.49690962132062E-13));
#656=DIRECTION('',(-1.,0.,0.));
#657=DIRECTION('center_axis',(-1.,0.,0.));
#658=DIRECTION('ref_axis',(0.,-0.898831209417017,-0.438294942907104));
#659=DIRECTION('center_axis',(1.,0.,0.));
#660=DIRECTION('ref_axis',(0.,0.,1.));
#661=DIRECTION('',(1.,0.,0.));
#662=CARTESIAN_POINT('',(0.,0.,0.));
#663=CARTESIAN_POINT('Origin',(-7.05,-35.8950047010362,-1.2397558475783));
#664=CARTESIAN_POINT('',(-5.04999999999997,-35.8950047010362,-2.0397558475783));
#665=CARTESIAN_POINT('Origin',(-5.04999999999997,-35.8950047010362,-1.2397558475783));
#666=CARTESIAN_POINT('',(-3.05,-35.8950047010362,-2.0397558475783));
#667=CARTESIAN_POINT('',(-7.05,-35.8950047010362,-2.0397558475783));
#668=CARTESIAN_POINT('Origin',(-3.05,-35.8950047010362,-1.2397558475783));
#669=CARTESIAN_POINT('Origin',(-7.05,-23.5081361593753,-5.17114318228085));
#670=CARTESIAN_POINT('',(-5.04999999999997,-23.5081361593753,-5.97114318228085));
#671=CARTESIAN_POINT('Origin',(-5.04999999999997,-23.5081361593753,-5.17114318228085));
#672=CARTESIAN_POINT('',(-3.05,-23.5081361593753,-5.97114318228085));
#673=CARTESIAN_POINT('',(-7.05,-23.5081361593753,-5.97114318228085));
#674=CARTESIAN_POINT('Origin',(-3.05,-23.5081361593753,-5.17114318228085));
#675=CARTESIAN_POINT('Origin',(-7.05,-17.4112978399843,-5.17114318227567));
#676=CARTESIAN_POINT('',(-5.04999999999997,-17.4112978399843,-5.97114318227567));
#677=CARTESIAN_POINT('Origin',(-5.04999999999997,-17.4112978399843,-5.17114318227567));
#678=CARTESIAN_POINT('',(-3.05,-17.4112978399843,-5.97114318227567));
#679=CARTESIAN_POINT('',(-7.05,-17.4112978399843,-5.97114318227567));
#680=CARTESIAN_POINT('Origin',(-3.05,-17.4112978399843,-5.17114318227567));
#681=CARTESIAN_POINT('Origin',(-7.05,-16.2305724016554,0.347916106556651));
#682=CARTESIAN_POINT('',(-5.04999999999997,-16.2305724016554,-0.45208389344335));
#683=CARTESIAN_POINT('Origin',(-5.04999999999997,-16.2305724016554,0.347916106556651));
#684=CARTESIAN_POINT('',(-3.05,-16.2305724016554,-0.45208389344335));
#685=CARTESIAN_POINT('',(-7.05,-16.2305724016554,-0.45208389344335));
#686=CARTESIAN_POINT('Origin',(-3.05,-16.2305724016554,0.347916106556651));
#687=CARTESIAN_POINT('Origin',(1.47500000000003,-15.793913258725,-7.17114318227429));
#688=CARTESIAN_POINT('',(-5.04999999999999,-15.7939132587242,-8.17114318227429));
#689=CARTESIAN_POINT('',(-5.04999999999999,-14.8160408348706,-7.38034529188409));
#690=CARTESIAN_POINT('Origin',(-5.04999999999996,-15.793913258725,-7.17114318227429));
#691=CARTESIAN_POINT('',(-3.05,-14.8160408348707,-7.38034529188409));
#692=CARTESIAN_POINT('',(1.47500000000003,-14.8160408348707,-7.38034529188409));
#693=CARTESIAN_POINT('',(-3.05,-15.7939132587242,-8.17114318227429));
#694=CARTESIAN_POINT('Origin',(-3.04999999999999,-15.793913258725,-7.17114318227429));
#695=CARTESIAN_POINT('',(1.47500000000003,-15.7939132587242,-8.17114318227429));
#696=CARTESIAN_POINT('Origin',(-5.04999999999998,-12.4544861817908,3.6582583674149));
#697=CARTESIAN_POINT('',(-5.04999999999998,-12.7264313492405,2.38710636734416));
#698=CARTESIAN_POINT('',(-5.04999999999998,-13.1319106819613,0.491776254994161));
#699=CARTESIAN_POINT('',(-3.05,-12.7264313492405,2.38710636734415));
#700=CARTESIAN_POINT('',(1.47500000000004,-12.7264313492405,2.38710636734415));
#701=CARTESIAN_POINT('',(-3.05,-13.4157581585782,-0.835010652088042));
#702=CARTESIAN_POINT('Origin',(-5.04999999999997,-21.3768813762925,-1.055735335538));
#703=CARTESIAN_POINT('',(-5.04999999999996,-32.7370223746702,-8.17114318228869));
#704=CARTESIAN_POINT('',(-5.04999999999997,-29.2442009153755,-8.17114318228572));
#705=CARTESIAN_POINT('',(-5.04999999999994,-39.0288408405953,-4.23920778263841));
#706=CARTESIAN_POINT('Origin',(-5.04999999999997,-32.7370223746762,-1.17114318228868));
#707=CARTESIAN_POINT('',(-5.04999999999992,-42.0673117816592,1.99192163131366));
#708=CARTESIAN_POINT('',(-5.04999999999995,-37.3284054098345,-7.72636742137104));
#709=CARTESIAN_POINT('',(-5.04999999999992,-42.3,3.00000000000002));
#710=CARTESIAN_POINT('Origin',(-5.04999999999997,-40.,2.99999999999999));
#711=CARTESIAN_POINT('',(-5.04999999999992,-42.3,3.80967251288208));
#712=CARTESIAN_POINT('',(-5.04999999999992,-42.3,1.37696858867215));
#713=CARTESIAN_POINT('',(-5.04999999999992,-38.5668836397072,5.50167306306869));
#714=CARTESIAN_POINT('Origin',(-5.04999999999997,-40.05,3.80967251288209));
#715=CARTESIAN_POINT('',(-5.04999999999995,-30.5274217682999,-1.5452853011702));
#716=CARTESIAN_POINT('',(-5.04999999999996,-28.0614191485298,-3.70685010060391));
#717=CARTESIAN_POINT('',(-5.04999999999996,-28.4061823222518,-3.24861390720338));
#718=CARTESIAN_POINT('',(-5.04999999999996,-26.8046250297732,-4.53464427758998));
#719=CARTESIAN_POINT('',(-5.04999999999996,-25.896295535603,-3.24423790742003));
#720=CARTESIAN_POINT('Origin',(-5.04999999999997,-27.1539540451757,-1.68915106952806));
#721=CARTESIAN_POINT('',(-5.04999999999996,-19.651056330797,1.80657522186627));
#722=CARTESIAN_POINT('',(-5.04999999999996,-20.8725000653491,0.81873731064382));
#723=CARTESIAN_POINT('',(-5.04999999999997,-15.3988854998232,3.51509599265454));
#724=CARTESIAN_POINT('Origin',(-5.04999999999998,-15.0589335979834,-3.4766443274972));
#725=CARTESIAN_POINT('',(-5.04999999999997,-13.7528683305005,3.59512852268991));
#726=CARTESIAN_POINT('',(-5.04999999999996,-20.6542019082871,3.25957237106385));
#727=CARTESIAN_POINT('Origin',(-5.04999999999994,-13.7043037730949,2.59630847695395));
#728=CARTESIAN_POINT('',(-5.04999999999997,-33.,-5.5));
#729=CARTESIAN_POINT('Origin',(-5.04999999999997,-33.,-4.));
#730=CARTESIAN_POINT('',(-5.04999999999993,-40.,1.49999999999999));
#731=CARTESIAN_POINT('Origin',(-5.04999999999993,-40.,2.99999999999999));
#732=CARTESIAN_POINT('Origin',(1.47500000000004,-13.7043037730949,2.59630847695394));
#733=CARTESIAN_POINT('',(-3.05,-13.7528683305005,3.59512852268991));
#734=CARTESIAN_POINT('',(1.47500000000004,-13.7528683305006,3.5951285226899));
#735=CARTESIAN_POINT('Origin',(-3.04999999999997,-13.7043037730949,2.59630847695395));
#736=CARTESIAN_POINT('Origin',(-5.04999999999993,-40.,2.99999999999999));
#737=CARTESIAN_POINT('',(-3.04999999999993,-40.,1.49999999999999));
#738=CARTESIAN_POINT('Origin',(-3.04999999999993,-40.,2.99999999999999));
#739=CARTESIAN_POINT('',(-5.04999999999993,-40.,1.49999999999999));
#740=CARTESIAN_POINT('Origin',(3.46704181814647E-42,-19.651056330797,1.80657522186627));
#741=CARTESIAN_POINT('',(-3.05,-25.896295535603,-3.24423790742003));
#742=CARTESIAN_POINT('',(7.,-25.896295535603,-3.24423790742003));
#743=CARTESIAN_POINT('',(-3.05,-19.651056330797,1.80657522186627));
#744=CARTESIAN_POINT('',(-3.05,-21.0302359601271,0.691169013869595));
#745=CARTESIAN_POINT('',(3.46704181814647E-42,-19.651056330797,1.80657522186627));
#746=CARTESIAN_POINT('Origin',(7.,-27.1539540451757,-1.68915106952806));
#747=CARTESIAN_POINT('',(-3.05,-28.4061823222518,-3.24861390720338));
#748=CARTESIAN_POINT('',(-7.,-28.4061823222518,-3.24861390720338));
#749=CARTESIAN_POINT('Origin',(-3.05,-27.1539540451757,-1.68915106952806));
#750=CARTESIAN_POINT('Origin',(7.,-28.4061823222518,-3.24861390720338));
#751=CARTESIAN_POINT('',(-3.05,-30.5274217682999,-1.5452853011702));
#752=CARTESIAN_POINT('',(-7.,-30.5274217682999,-1.5452853011702));
#753=CARTESIAN_POINT('',(-3.05,-25.3853026905198,-5.67434227167373));
#754=CARTESIAN_POINT('Origin',(7.,-30.5274217682999,-1.5452853011702));
#755=CARTESIAN_POINT('',(-3.05,-38.5668836397072,5.50167306306869));
#756=CARTESIAN_POINT('',(-5.4,-38.5668836397072,5.50167306306869));
#757=CARTESIAN_POINT('',(-3.05,-26.6742721668262,-4.922748276564));
#758=CARTESIAN_POINT('Origin',(-5.4,-40.05,3.80967251288209));
#759=CARTESIAN_POINT('',(-3.05,-42.3,3.80967251288208));
#760=CARTESIAN_POINT('',(-5.4,-42.3,3.80967251288208));
#761=CARTESIAN_POINT('Origin',(-3.05,-40.05,3.80967251288209));
#762=CARTESIAN_POINT('Origin',(-5.4,-42.3,3.80967251288208));
#763=CARTESIAN_POINT('',(-3.05,-42.3,2.99999999999999));
#764=CARTESIAN_POINT('',(8.,-42.3,3.00000000000002));
#765=CARTESIAN_POINT('',(-3.05,-42.3,3.40483625644105));
#766=CARTESIAN_POINT('Origin',(8.,-40.,2.99999999999999));
#767=CARTESIAN_POINT('',(-3.05,-42.0673117816592,1.99192163131366));
#768=CARTESIAN_POINT('',(8.,-42.0673117816592,1.99192163131366));
#769=CARTESIAN_POINT('Origin',(-3.05,-40.,2.99999999999999));
#770=CARTESIAN_POINT('Origin',(8.00000000000004,-19.7239031669055,3.30480529047021));
#771=CARTESIAN_POINT('',(-3.05,-15.3988854998232,3.51509599265454));
#772=CARTESIAN_POINT('',(8.00000000000004,-15.3988854998232,3.51509599265452));
#773=CARTESIAN_POINT('',(-3.05,-16.0891946743482,3.48153182894256));
#774=CARTESIAN_POINT('Origin',(8.00000000000002,-15.0589335979834,-3.47664432749722));
#775=CARTESIAN_POINT('Origin',(-3.05,-15.0589335979834,-3.4766443274972));
#776=CARTESIAN_POINT('Origin',(-3.05,-19.2940288160004,-4.27635666829892));
#777=CARTESIAN_POINT('',(-3.04999999999999,-39.0288408405953,-4.23920778263841));
#778=CARTESIAN_POINT('',(-3.05,-39.8824458053542,-2.4886815781842));
#779=CARTESIAN_POINT('',(-3.05,-32.7370223746702,-8.17114318228869));
#780=CARTESIAN_POINT('Origin',(-3.05,-32.7370223746762,-1.17114318228868));
#781=CARTESIAN_POINT('',(-3.05,-28.2027746352308,-8.17114318228484));
#782=CARTESIAN_POINT('',(-3.05,-33.,-5.5));
#783=CARTESIAN_POINT('Origin',(-3.05,-33.,-4.));
#784=CARTESIAN_POINT('Origin',(8.,-37.7648156889916,-6.83140117691696));
#785=CARTESIAN_POINT('',(7.,-39.0288408405953,-4.23920778263841));
#786=CARTESIAN_POINT('Origin',(8.,-37.1115204544646,-8.17114318229241));
#787=CARTESIAN_POINT('',(-7.,-32.7370223746702,-8.17114318228869));
#788=CARTESIAN_POINT('Origin',(7.,-32.7370223746762,-1.17114318228868));
#789=CARTESIAN_POINT('Origin',(-8.,-33.,-4.));
#790=CARTESIAN_POINT('',(-8.,-33.,-5.5));
#791=UNCERTAINTY_MEASURE_WITH_UNIT(LENGTH_MEASURE(0.01),#795,
'DISTANCE_ACCURACY_VALUE',
'Maximum model space distance between geometric entities at asserted c
onnectivities');
#792=UNCERTAINTY_MEASURE_WITH_UNIT(LENGTH_MEASURE(0.01),#795,
'DISTANCE_ACCURACY_VALUE',
'Maximum model space distance between geometric entities at asserted c
onnectivities');
#793=(
GEOMETRIC_REPRESENTATION_CONTEXT(3)
GLOBAL_UNCERTAINTY_ASSIGNED_CONTEXT((#791))
GLOBAL_UNIT_ASSIGNED_CONTEXT((#795,#797,#798))
REPRESENTATION_CONTEXT('','3D')
);
#794=(
GEOMETRIC_REPRESENTATION_CONTEXT(3)
GLOBAL_UNCERTAINTY_ASSIGNED_CONTEXT((#792))
GLOBAL_UNIT_ASSIGNED_CONTEXT((#795,#797,#798))
REPRESENTATION_CONTEXT('','3D')
);
#795=(
LENGTH_UNIT()
NAMED_UNIT(*)
SI_UNIT(.MILLI.,.METRE.)
);
#796=(
LENGTH_UNIT()
NAMED_UNIT(*)
SI_UNIT($,.METRE.)
);
#797=(
NAMED_UNIT(*)
PLANE_ANGLE_UNIT()
SI_UNIT($,.RADIAN.)
);
#798=(
NAMED_UNIT(*)
SI_UNIT($,.STERADIAN.)
SOLID_ANGLE_UNIT()
);
#799=SHAPE_DEFINITION_REPRESENTATION(#800,#801);
#800=PRODUCT_DEFINITION_SHAPE('',$,#803);
#801=SHAPE_REPRESENTATION('',(#475),#793);
#802=PRODUCT_DEFINITION_CONTEXT('part definition',#807,'design');
#803=PRODUCT_DEFINITION('F03_MC_AL_Finger_02 v1 (2)',
'F03_MC_AL_Finger_02 v1 (2)',#804,#802);
#804=PRODUCT_DEFINITION_FORMATION('',$,#809);
#805=PRODUCT_RELATED_PRODUCT_CATEGORY('F03_MC_AL_Finger_02 v1 (2)',
'F03_MC_AL_Finger_02 v1 (2)',(#809));
#806=APPLICATION_PROTOCOL_DEFINITION('international standard',
'automotive_design',2009,#807);
#807=APPLICATION_CONTEXT(
'Core Data for Automotive Mechanical Design Process');
#808=PRODUCT_CONTEXT('part definition',#807,'mechanical');
#809=PRODUCT('F03_MC_AL_Finger_02 v1 (2)','F03_MC_AL_Finger_02 v1 (2)',
$,(#808));
#810=PRESENTATION_STYLE_ASSIGNMENT((#812));
#811=PRESENTATION_STYLE_ASSIGNMENT((#813));
#812=SURFACE_STYLE_USAGE(.BOTH.,#814);
#813=SURFACE_STYLE_USAGE(.BOTH.,#815);
#814=SURFACE_SIDE_STYLE('',(#816));
#815=SURFACE_SIDE_STYLE('',(#817));
#816=SURFACE_STYLE_FILL_AREA(#818);
#817=SURFACE_STYLE_FILL_AREA(#819);
#818=FILL_AREA_STYLE('Steel - Satin',(#820));
#819=FILL_AREA_STYLE('Opaque(160,160,160)',(#821));
#820=FILL_AREA_STYLE_COLOUR('Steel - Satin',#822);
#821=FILL_AREA_STYLE_COLOUR('Opaque(160,160,160)',#823);
#822=COLOUR_RGB('Steel - Satin',0.627450980392157,0.627450980392157,0.627450980392157);
#823=COLOUR_RGB('Opaque(160,160,160)',0.627450980392157,0.627450980392157,
0.627450980392157);
ENDSEC;
END-ISO-10303-21;
