# Supplementary material for: An open-source anthropomorphic robot hand system: HRI hand
Source: HardwareX. 2020 Feb 24;7:e00100. doi: 10.1016/j.ohx.2020.e00100 (PMC9041201; doi:10.1016/j.ohx.2020.e00100)
Supplement: Supplementary data 3 [file mmc3.zip › Hardware/stp files/F03_Finger_base.step]

ISO-10303-21;
HEADER;
/* Generated by software containing ST-Developer
 * from STEP Tools, Inc. (www.steptools.com) 
 */

FILE_DESCRIPTION(
/* description */ (''),
/* implementation_level */ '2;1');

FILE_NAME(
/* name */ 
'D:/[\X2\ACBDD76CB300\X0\] \X2\BB38C11CC791C5C5B958\X0\/[\X2\B17CBB38\X0\]
 \X2\B0B4AC00\X0\ \X2\C800C790C778AC83\X0\/2019-\X2\B17CBB38\X0\/Hardw
areX/cad_files/stp/F03_Finger_base.step',
/* time_stamp */ '2019-09-03T16:00:51+09:00',
/* author */ (''),
/* organization */ (''),
/* preprocessor_version */ 'ST-DEVELOPER v18',
/* originating_system */ 'Autodesk Translation Framework v8.6.0.1094',
/* authorisation */ '');

FILE_SCHEMA (('AUTOMOTIVE_DESIGN { 1 0 10303 214 3 1 1 }'));
ENDSEC;

DATA;
#10=MECHANICAL_DESIGN_GEOMETRIC_PRESENTATION_REPRESENTATION('',(#13),#1868);
#11=SHAPE_REPRESENTATION_RELATIONSHIP('SRR','None',#1875,#12);
#12=ADVANCED_BREP_SHAPE_REPRESENTATION('',(#14),#1867);
#13=STYLED_ITEM('',(#1884),#14);
#14=MANIFOLD_SOLID_BREP('Body1',#1084);
#15=FACE_BOUND('',#118,.T.);
#16=FACE_BOUND('',#119,.T.);
#17=FACE_BOUND('',#121,.T.);
#18=FACE_BOUND('',#122,.T.);
#19=FACE_BOUND('',#123,.T.);
#20=FACE_BOUND('',#126,.T.);
#21=FACE_BOUND('',#127,.T.);
#22=FACE_BOUND('',#146,.T.);
#23=FACE_BOUND('',#147,.T.);
#24=FACE_BOUND('',#155,.T.);
#25=FACE_BOUND('',#156,.T.);
#26=FACE_BOUND('',#157,.T.);
#27=FACE_BOUND('',#159,.T.);
#28=FACE_BOUND('',#161,.T.);
#29=FACE_BOUND('',#163,.T.);
#30=FACE_BOUND('',#164,.T.);
#31=PLANE('',#1113);
#32=PLANE('',#1122);
#33=PLANE('',#1128);
#34=PLANE('',#1143);
#35=PLANE('',#1156);
#36=PLANE('',#1157);
#37=PLANE('',#1161);
#38=PLANE('',#1163);
#39=PLANE('',#1165);
#40=PLANE('',#1166);
#41=PLANE('',#1169);
#42=PLANE('',#1170);
#43=PLANE('',#1174);
#44=PLANE('',#1179);
#45=PLANE('',#1180);
#46=PLANE('',#1185);
#47=PLANE('',#1186);
#48=PLANE('',#1190);
#49=PLANE('',#1194);
#50=PLANE('',#1201);
#51=PLANE('',#1203);
#52=PLANE('',#1207);
#53=PLANE('',#1209);
#54=PLANE('',#1210);
#55=PLANE('',#1211);
#56=PLANE('',#1217);
#57=FACE_OUTER_BOUND('',#112,.T.);
#58=FACE_OUTER_BOUND('',#113,.T.);
#59=FACE_OUTER_BOUND('',#114,.T.);
#60=FACE_OUTER_BOUND('',#115,.T.);
#61=FACE_OUTER_BOUND('',#116,.T.);
#62=FACE_OUTER_BOUND('',#117,.T.);
#63=FACE_OUTER_BOUND('',#120,.T.);
#64=FACE_OUTER_BOUND('',#124,.T.);
#65=FACE_OUTER_BOUND('',#125,.T.);
#66=FACE_OUTER_BOUND('',#128,.T.);
#67=FACE_OUTER_BOUND('',#129,.T.);
#68=FACE_OUTER_BOUND('',#130,.T.);
#69=FACE_OUTER_BOUND('',#131,.T.);
#70=FACE_OUTER_BOUND('',#132,.T.);
#71=FACE_OUTER_BOUND('',#133,.T.);
#72=FACE_OUTER_BOUND('',#134,.T.);
#73=FACE_OUTER_BOUND('',#135,.T.);
#74=FACE_OUTER_BOUND('',#136,.T.);
#75=FACE_OUTER_BOUND('',#137,.T.);
#76=FACE_OUTER_BOUND('',#138,.T.);
#77=FACE_OUTER_BOUND('',#139,.T.);
#78=FACE_OUTER_BOUND('',#140,.T.);
#79=FACE_OUTER_BOUND('',#141,.T.);
#80=FACE_OUTER_BOUND('',#142,.T.);
#81=FACE_OUTER_BOUND('',#143,.T.);
#82=FACE_OUTER_BOUND('',#144,.T.);
#83=FACE_OUTER_BOUND('',#145,.T.);
#84=FACE_OUTER_BOUND('',#148,.T.);
#85=FACE_OUTER_BOUND('',#149,.T.);
#86=FACE_OUTER_BOUND('',#150,.T.);
#87=FACE_OUTER_BOUND('',#151,.T.);
#88=FACE_OUTER_BOUND('',#152,.T.);
#89=FACE_OUTER_BOUND('',#153,.T.);
#90=FACE_OUTER_BOUND('',#154,.T.);
#91=FACE_OUTER_BOUND('',#158,.T.);
#92=FACE_OUTER_BOUND('',#160,.T.);
#93=FACE_OUTER_BOUND('',#162,.T.);
#94=FACE_OUTER_BOUND('',#165,.T.);
#95=FACE_OUTER_BOUND('',#166,.T.);
#96=FACE_OUTER_BOUND('',#167,.T.);
#97=FACE_OUTER_BOUND('',#168,.T.);
#98=FACE_OUTER_BOUND('',#169,.T.);
#99=FACE_OUTER_BOUND('',#170,.T.);
#100=FACE_OUTER_BOUND('',#171,.T.);
#101=FACE_OUTER_BOUND('',#172,.T.);
#102=FACE_OUTER_BOUND('',#173,.T.);
#103=FACE_OUTER_BOUND('',#174,.T.);
#104=FACE_OUTER_BOUND('',#175,.T.);
#105=FACE_OUTER_BOUND('',#176,.T.);
#106=FACE_OUTER_BOUND('',#177,.T.);
#107=FACE_OUTER_BOUND('',#178,.T.);
#108=FACE_OUTER_BOUND('',#179,.T.);
#109=FACE_OUTER_BOUND('',#180,.T.);
#110=FACE_OUTER_BOUND('',#181,.T.);
#111=FACE_OUTER_BOUND('',#182,.T.);
#112=EDGE_LOOP('',(#688,#689,#690,#691));
#113=EDGE_LOOP('',(#692,#693,#694,#695));
#114=EDGE_LOOP('',(#696,#697,#698,#699));
#115=EDGE_LOOP('',(#700,#701,#702,#703));
#116=EDGE_LOOP('',(#704,#705,#706,#707));
#117=EDGE_LOOP('',(#708,#709,#710,#711,#712,#713,#714,#715,#716,#717,#718,
#719,#720,#721,#722,#723));
#118=EDGE_LOOP('',(#724));
#119=EDGE_LOOP('',(#725));
#120=EDGE_LOOP('',(#726,#727,#728,#729,#730,#731,#732,#733,#734,#735));
#121=EDGE_LOOP('',(#736));
#122=EDGE_LOOP('',(#737));
#123=EDGE_LOOP('',(#738,#739));
#124=EDGE_LOOP('',(#740,#741,#742,#743));
#125=EDGE_LOOP('',(#744,#745,#746,#747,#748,#749,#750,#751,#752,#753,#754,
#755,#756,#757,#758,#759));
#126=EDGE_LOOP('',(#760));
#127=EDGE_LOOP('',(#761));
#128=EDGE_LOOP('',(#762,#763,#764,#765));
#129=EDGE_LOOP('',(#766,#767,#768,#769));
#130=EDGE_LOOP('',(#770,#771,#772,#773,#774,#775,#776,#777,#778,#779,#780,
#781,#782,#783,#784,#785,#786));
#131=EDGE_LOOP('',(#787,#788,#789,#790));
#132=EDGE_LOOP('',(#791,#792,#793,#794));
#133=EDGE_LOOP('',(#795,#796,#797,#798));
#134=EDGE_LOOP('',(#799,#800,#801,#802));
#135=EDGE_LOOP('',(#803,#804,#805,#806));
#136=EDGE_LOOP('',(#807,#808,#809,#810,#811,#812,#813,#814,#815,#816,#817,
#818,#819,#820,#821,#822));
#137=EDGE_LOOP('',(#823,#824,#825,#826));
#138=EDGE_LOOP('',(#827,#828,#829,#830));
#139=EDGE_LOOP('',(#831,#832,#833,#834));
#140=EDGE_LOOP('',(#835,#836,#837,#838));
#141=EDGE_LOOP('',(#839,#840,#841,#842));
#142=EDGE_LOOP('',(#843,#844,#845,#846));
#143=EDGE_LOOP('',(#847,#848,#849,#850));
#144=EDGE_LOOP('',(#851,#852,#853,#854));
#145=EDGE_LOOP('',(#855,#856,#857,#858,#859,#860));
#146=EDGE_LOOP('',(#861));
#147=EDGE_LOOP('',(#862));
#148=EDGE_LOOP('',(#863,#864,#865,#866));
#149=EDGE_LOOP('',(#867,#868,#869,#870,#871));
#150=EDGE_LOOP('',(#872,#873,#874,#875));
#151=EDGE_LOOP('',(#876,#877,#878,#879));
#152=EDGE_LOOP('',(#880,#881,#882,#883));
#153=EDGE_LOOP('',(#884,#885,#886,#887,#888,#889));
#154=EDGE_LOOP('',(#890,#891,#892,#893,#894,#895,#896,#897,#898,#899));
#155=EDGE_LOOP('',(#900));
#156=EDGE_LOOP('',(#901));
#157=EDGE_LOOP('',(#902,#903));
#158=EDGE_LOOP('',(#904,#905,#906));
#159=EDGE_LOOP('',(#907,#908));
#160=EDGE_LOOP('',(#909));
#161=EDGE_LOOP('',(#910,#911));
#162=EDGE_LOOP('',(#912,#913,#914,#915,#916,#917));
#163=EDGE_LOOP('',(#918));
#164=EDGE_LOOP('',(#919));
#165=EDGE_LOOP('',(#920,#921,#922,#923,#924));
#166=EDGE_LOOP('',(#925,#926,#927,#928));
#167=EDGE_LOOP('',(#929,#930,#931,#932,#933));
#168=EDGE_LOOP('',(#934,#935,#936,#937));
#169=EDGE_LOOP('',(#938,#939,#940,#941,#942));
#170=EDGE_LOOP('',(#943,#944,#945,#946));
#171=EDGE_LOOP('',(#947,#948,#949,#950,#951));
#172=EDGE_LOOP('',(#952,#953,#954,#955));
#173=EDGE_LOOP('',(#956,#957,#958,#959));
#174=EDGE_LOOP('',(#960,#961,#962,#963));
#175=EDGE_LOOP('',(#964,#965,#966,#967));
#176=EDGE_LOOP('',(#968,#969,#970,#971));
#177=EDGE_LOOP('',(#972,#973,#974,#975));
#178=EDGE_LOOP('',(#976,#977,#978,#979,#980,#981));
#179=EDGE_LOOP('',(#982,#983,#984,#985));
#180=EDGE_LOOP('',(#986,#987,#988,#989,#990));
#181=EDGE_LOOP('',(#991,#992,#993,#994,#995));
#182=EDGE_LOOP('',(#996,#997,#998,#999));
#183=LINE('',#1556,#274);
#184=LINE('',#1562,#275);
#185=LINE('',#1568,#276);
#186=LINE('',#1574,#277);
#187=LINE('',#1581,#278);
#188=LINE('',#1584,#279);
#189=LINE('',#1587,#280);
#190=LINE('',#1589,#281);
#191=LINE('',#1593,#282);
#192=LINE('',#1601,#283);
#193=LINE('',#1609,#284);
#194=LINE('',#1613,#285);
#195=LINE('',#1614,#286);
#196=LINE('',#1617,#287);
#197=LINE('',#1621,#288);
#198=LINE('',#1623,#289);
#199=LINE('',#1625,#290);
#200=LINE('',#1627,#291);
#201=LINE('',#1629,#292);
#202=LINE('',#1630,#293);
#203=LINE('',#1639,#294);
#204=LINE('',#1640,#295);
#205=LINE('',#1643,#296);
#206=LINE('',#1645,#297);
#207=LINE('',#1649,#298);
#208=LINE('',#1657,#299);
#209=LINE('',#1665,#300);
#210=LINE('',#1668,#301);
#211=LINE('',#1675,#302);
#212=LINE('',#1678,#303);
#213=LINE('',#1682,#304);
#214=LINE('',#1685,#305);
#215=LINE('',#1689,#306);
#216=LINE('',#1691,#307);
#217=LINE('',#1692,#308);
#218=LINE('',#1694,#309);
#219=LINE('',#1698,#310);
#220=LINE('',#1700,#311);
#221=LINE('',#1706,#312);
#222=LINE('',#1708,#313);
#223=LINE('',#1711,#314);
#224=LINE('',#1716,#315);
#225=LINE('',#1717,#316);
#226=LINE('',#1720,#317);
#227=LINE('',#1724,#318);
#228=LINE('',#1727,#319);
#229=LINE('',#1730,#320);
#230=LINE('',#1732,#321);
#231=LINE('',#1736,#322);
#232=LINE('',#1738,#323);
#233=LINE('',#1741,#324);
#234=LINE('',#1743,#325);
#235=LINE('',#1745,#326);
#236=LINE('',#1747,#327);
#237=LINE('',#1750,#328);
#238=LINE('',#1752,#329);
#239=LINE('',#1754,#330);
#240=LINE('',#1756,#331);
#241=LINE('',#1758,#332);
#242=LINE('',#1759,#333);
#243=LINE('',#1763,#334);
#244=LINE('',#1765,#335);
#245=LINE('',#1766,#336);
#246=LINE('',#1770,#337);
#247=LINE('',#1773,#338);
#248=LINE('',#1774,#339);
#249=LINE('',#1783,#340);
#250=LINE('',#1785,#341);
#251=LINE('',#1786,#342);
#252=LINE('',#1792,#343);
#253=LINE('',#1795,#344);
#254=LINE('',#1796,#345);
#255=LINE('',#1798,#346);
#256=LINE('',#1799,#347);
#257=LINE('',#1801,#348);
#258=LINE('',#1806,#349);
#259=LINE('',#1809,#350);
#260=LINE('',#1810,#351);
#261=LINE('',#1811,#352);
#262=LINE('',#1836,#353);
#263=LINE('',#1837,#354);
#264=LINE('',#1840,#355);
#265=LINE('',#1843,#356);
#266=LINE('',#1845,#357);
#267=LINE('',#1847,#358);
#268=LINE('',#1849,#359);
#269=LINE('',#1851,#360);
#270=LINE('',#1856,#361);
#271=LINE('',#1858,#362);
#272=LINE('',#1861,#363);
#273=LINE('',#1863,#364);
#274=VECTOR('',#1224,0.8);
#275=VECTOR('',#1231,1.075);
#276=VECTOR('',#1238,1.65);
#277=VECTOR('',#1245,1.65);
#278=VECTOR('',#1252,10.);
#279=VECTOR('',#1255,10.);
#280=VECTOR('',#1258,10.);
#281=VECTOR('',#1259,10.);
#282=VECTOR('',#1262,10.);
#283=VECTOR('',#1269,10.);
#284=VECTOR('',#1276,10.);
#285=VECTOR('',#1279,10.);
#286=VECTOR('',#1280,10.);
#287=VECTOR('',#1283,10.);
#288=VECTOR('',#1286,10.);
#289=VECTOR('',#1287,10.);
#290=VECTOR('',#1288,10.);
#291=VECTOR('',#1289,10.);
#292=VECTOR('',#1290,10.);
#293=VECTOR('',#1291,10.);
#294=VECTOR('',#1300,10.);
#295=VECTOR('',#1301,10.);
#296=VECTOR('',#1304,10.);
#297=VECTOR('',#1305,10.);
#298=VECTOR('',#1308,10.);
#299=VECTOR('',#1315,10.);
#300=VECTOR('',#1322,10.);
#301=VECTOR('',#1325,10.);
#302=VECTOR('',#1332,10.);
#303=VECTOR('',#1335,10.);
#304=VECTOR('',#1340,10.);
#305=VECTOR('',#1343,10.);
#306=VECTOR('',#1346,10.);
#307=VECTOR('',#1347,10.);
#308=VECTOR('',#1348,10.);
#309=VECTOR('',#1349,10.);
#310=VECTOR('',#1352,10.);
#311=VECTOR('',#1353,10.);
#312=VECTOR('',#1358,10.);
#313=VECTOR('',#1359,10.);
#314=VECTOR('',#1364,10.);
#315=VECTOR('',#1369,10.);
#316=VECTOR('',#1370,10.);
#317=VECTOR('',#1373,10.);
#318=VECTOR('',#1378,10.);
#319=VECTOR('',#1383,10.);
#320=VECTOR('',#1386,10.);
#321=VECTOR('',#1387,10.);
#322=VECTOR('',#1390,10.);
#323=VECTOR('',#1391,10.);
#324=VECTOR('',#1394,10.);
#325=VECTOR('',#1395,10.);
#326=VECTOR('',#1396,10.);
#327=VECTOR('',#1397,10.);
#328=VECTOR('',#1400,10.);
#329=VECTOR('',#1403,4.);
#330=VECTOR('',#1406,10.);
#331=VECTOR('',#1409,10.);
#332=VECTOR('',#1412,10.);
#333=VECTOR('',#1413,10.);
#334=VECTOR('',#1418,4.);
#335=VECTOR('',#1419,10.);
#336=VECTOR('',#1420,10.);
#337=VECTOR('',#1425,10.);
#338=VECTOR('',#1428,10.);
#339=VECTOR('',#1429,10.);
#340=VECTOR('',#1440,10.);
#341=VECTOR('',#1441,10.);
#342=VECTOR('',#1442,10.);
#343=VECTOR('',#1451,10.);
#344=VECTOR('',#1454,10.);
#345=VECTOR('',#1455,10.);
#346=VECTOR('',#1458,10.);
#347=VECTOR('',#1459,10.);
#348=VECTOR('',#1462,10.);
#349=VECTOR('',#1467,1.65);
#350=VECTOR('',#1472,10.);
#351=VECTOR('',#1473,10.);
#352=VECTOR('',#1474,10.);
#353=VECTOR('',#1505,10.);
#354=VECTOR('',#1506,10.);
#355=VECTOR('',#1511,10.);
#356=VECTOR('',#1516,4.);
#357=VECTOR('',#1519,10.);
#358=VECTOR('',#1522,10.);
#359=VECTOR('',#1525,10.);
#360=VECTOR('',#1528,10.);
#361=VECTOR('',#1537,2.);
#362=VECTOR('',#1540,3.);
#363=VECTOR('',#1545,1.1);
#364=VECTOR('',#1548,1.5);
#365=CIRCLE('',#1099,0.8);
#366=CIRCLE('',#1100,0.8);
#367=CIRCLE('',#1102,1.075);
#368=CIRCLE('',#1103,1.075);
#369=CIRCLE('',#1105,1.65);
#370=CIRCLE('',#1106,1.65);
#371=CIRCLE('',#1108,1.65);
#372=CIRCLE('',#1109,1.65);
#373=CIRCLE('',#1111,10.);
#374=CIRCLE('',#1112,10.);
#375=CIRCLE('',#1114,6.);
#376=CIRCLE('',#1115,4.);
#377=CIRCLE('',#1116,20.);
#378=CIRCLE('',#1117,4.);
#379=CIRCLE('',#1118,5.);
#380=CIRCLE('',#1119,5.);
#381=CIRCLE('',#1120,5.);
#382=CIRCLE('',#1121,3.);
#383=CIRCLE('',#1123,10.);
#384=CIRCLE('',#1124,1.65000000000001);
#385=CIRCLE('',#1125,1.65000000000001);
#386=CIRCLE('',#1127,10.);
#387=CIRCLE('',#1129,3.);
#388=CIRCLE('',#1130,5.);
#389=CIRCLE('',#1131,5.);
#390=CIRCLE('',#1132,5.);
#391=CIRCLE('',#1133,4.);
#392=CIRCLE('',#1134,20.);
#393=CIRCLE('',#1135,4.);
#394=CIRCLE('',#1136,6.00000000000001);
#395=CIRCLE('',#1137,3.);
#396=CIRCLE('',#1138,2.);
#397=CIRCLE('',#1140,5.);
#398=CIRCLE('',#1142,5.);
#399=CIRCLE('',#1144,3.);
#400=CIRCLE('',#1145,6.00000000000001);
#401=CIRCLE('',#1146,3.);
#402=CIRCLE('',#1147,3.);
#403=CIRCLE('',#1148,5.);
#404=CIRCLE('',#1151,5.);
#405=CIRCLE('',#1153,5.);
#406=CIRCLE('',#1155,5.);
#407=CIRCLE('',#1158,3.);
#408=CIRCLE('',#1159,6.);
#409=CIRCLE('',#1160,3.);
#410=CIRCLE('',#1168,3.);
#411=CIRCLE('',#1171,3.99999999999999);
#412=CIRCLE('',#1172,20.000000000001);
#413=CIRCLE('',#1173,4.);
#414=CIRCLE('',#1176,3.);
#415=CIRCLE('',#1177,3.);
#416=CIRCLE('',#1178,3.);
#417=CIRCLE('',#1183,1.65000000000001);
#418=CIRCLE('',#1184,1.65000000000001);
#419=CIRCLE('',#1187,3.);
#420=CIRCLE('',#1188,1.5);
#421=CIRCLE('',#1189,1.5);
#422=CIRCLE('',#1191,2.);
#423=CIRCLE('',#1192,1.1);
#424=CIRCLE('',#1193,1.1);
#425=CIRCLE('',#1195,4.);
#426=CIRCLE('',#1196,20.0000000000018);
#427=CIRCLE('',#1197,3.99999999999997);
#428=CIRCLE('',#1198,1.1);
#429=CIRCLE('',#1199,1.5);
#430=VERTEX_POINT('',#1553);
#431=VERTEX_POINT('',#1555);
#432=VERTEX_POINT('',#1559);
#433=VERTEX_POINT('',#1561);
#434=VERTEX_POINT('',#1565);
#435=VERTEX_POINT('',#1567);
#436=VERTEX_POINT('',#1571);
#437=VERTEX_POINT('',#1573);
#438=VERTEX_POINT('',#1577);
#439=VERTEX_POINT('',#1578);
#440=VERTEX_POINT('',#1580);
#441=VERTEX_POINT('',#1582);
#442=VERTEX_POINT('',#1586);
#443=VERTEX_POINT('',#1588);
#444=VERTEX_POINT('',#1590);
#445=VERTEX_POINT('',#1592);
#446=VERTEX_POINT('',#1594);
#447=VERTEX_POINT('',#1596);
#448=VERTEX_POINT('',#1598);
#449=VERTEX_POINT('',#1600);
#450=VERTEX_POINT('',#1602);
#451=VERTEX_POINT('',#1604);
#452=VERTEX_POINT('',#1606);
#453=VERTEX_POINT('',#1608);
#454=VERTEX_POINT('',#1610);
#455=VERTEX_POINT('',#1612);
#456=VERTEX_POINT('',#1616);
#457=VERTEX_POINT('',#1618);
#458=VERTEX_POINT('',#1620);
#459=VERTEX_POINT('',#1622);
#460=VERTEX_POINT('',#1624);
#461=VERTEX_POINT('',#1626);
#462=VERTEX_POINT('',#1628);
#463=VERTEX_POINT('',#1631);
#464=VERTEX_POINT('',#1632);
#465=VERTEX_POINT('',#1636);
#466=VERTEX_POINT('',#1637);
#467=VERTEX_POINT('',#1642);
#468=VERTEX_POINT('',#1644);
#469=VERTEX_POINT('',#1646);
#470=VERTEX_POINT('',#1648);
#471=VERTEX_POINT('',#1650);
#472=VERTEX_POINT('',#1652);
#473=VERTEX_POINT('',#1654);
#474=VERTEX_POINT('',#1656);
#475=VERTEX_POINT('',#1658);
#476=VERTEX_POINT('',#1660);
#477=VERTEX_POINT('',#1662);
#478=VERTEX_POINT('',#1664);
#479=VERTEX_POINT('',#1666);
#480=VERTEX_POINT('',#1669);
#481=VERTEX_POINT('',#1671);
#482=VERTEX_POINT('',#1674);
#483=VERTEX_POINT('',#1676);
#484=VERTEX_POINT('',#1680);
#485=VERTEX_POINT('',#1684);
#486=VERTEX_POINT('',#1686);
#487=VERTEX_POINT('',#1688);
#488=VERTEX_POINT('',#1690);
#489=VERTEX_POINT('',#1693);
#490=VERTEX_POINT('',#1695);
#491=VERTEX_POINT('',#1697);
#492=VERTEX_POINT('',#1699);
#493=VERTEX_POINT('',#1701);
#494=VERTEX_POINT('',#1703);
#495=VERTEX_POINT('',#1705);
#496=VERTEX_POINT('',#1707);
#497=VERTEX_POINT('',#1713);
#498=VERTEX_POINT('',#1714);
#499=VERTEX_POINT('',#1719);
#500=VERTEX_POINT('',#1723);
#501=VERTEX_POINT('',#1729);
#502=VERTEX_POINT('',#1731);
#503=VERTEX_POINT('',#1733);
#504=VERTEX_POINT('',#1735);
#505=VERTEX_POINT('',#1737);
#506=VERTEX_POINT('',#1739);
#507=VERTEX_POINT('',#1742);
#508=VERTEX_POINT('',#1744);
#509=VERTEX_POINT('',#1746);
#510=VERTEX_POINT('',#1748);
#511=VERTEX_POINT('',#1762);
#512=VERTEX_POINT('',#1764);
#513=VERTEX_POINT('',#1768);
#514=VERTEX_POINT('',#1772);
#515=VERTEX_POINT('',#1776);
#516=VERTEX_POINT('',#1778);
#517=VERTEX_POINT('',#1782);
#518=VERTEX_POINT('',#1784);
#519=VERTEX_POINT('',#1790);
#520=VERTEX_POINT('',#1794);
#521=VERTEX_POINT('',#1803);
#522=VERTEX_POINT('',#1804);
#523=VERTEX_POINT('',#1814);
#524=VERTEX_POINT('',#1815);
#525=VERTEX_POINT('',#1819);
#526=VERTEX_POINT('',#1821);
#527=VERTEX_POINT('',#1822);
#528=VERTEX_POINT('',#1826);
#529=VERTEX_POINT('',#1828);
#530=VERTEX_POINT('',#1831);
#531=VERTEX_POINT('',#1833);
#532=EDGE_CURVE('',#430,#430,#365,.T.);
#533=EDGE_CURVE('',#430,#431,#183,.T.);
#534=EDGE_CURVE('',#431,#431,#366,.T.);
#535=EDGE_CURVE('',#432,#432,#367,.T.);
#536=EDGE_CURVE('',#432,#433,#184,.T.);
#537=EDGE_CURVE('',#433,#433,#368,.T.);
#538=EDGE_CURVE('',#434,#434,#369,.T.);
#539=EDGE_CURVE('',#434,#435,#185,.T.);
#540=EDGE_CURVE('',#435,#435,#370,.T.);
#541=EDGE_CURVE('',#436,#436,#371,.T.);
#542=EDGE_CURVE('',#436,#437,#186,.T.);
#543=EDGE_CURVE('',#437,#437,#372,.T.);
#544=EDGE_CURVE('',#438,#439,#373,.T.);
#545=EDGE_CURVE('',#439,#440,#187,.T.);
#546=EDGE_CURVE('',#440,#441,#374,.T.);
#547=EDGE_CURVE('',#441,#438,#188,.T.);
#548=EDGE_CURVE('',#442,#439,#189,.T.);
#549=EDGE_CURVE('',#442,#443,#190,.T.);
#550=EDGE_CURVE('',#443,#444,#375,.T.);
#551=EDGE_CURVE('',#444,#445,#191,.T.);
#552=EDGE_CURVE('',#446,#445,#376,.T.);
#553=EDGE_CURVE('',#447,#446,#377,.T.);
#554=EDGE_CURVE('',#448,#447,#378,.T.);
#555=EDGE_CURVE('',#448,#449,#192,.T.);
#556=EDGE_CURVE('',#450,#449,#379,.T.);
#557=EDGE_CURVE('',#450,#451,#380,.T.);
#558=EDGE_CURVE('',#452,#451,#381,.T.);
#559=EDGE_CURVE('',#452,#453,#193,.T.);
#560=EDGE_CURVE('',#454,#453,#382,.T.);
#561=EDGE_CURVE('',#454,#455,#194,.T.);
#562=EDGE_CURVE('',#455,#440,#195,.T.);
#563=EDGE_CURVE('',#438,#456,#196,.T.);
#564=EDGE_CURVE('',#457,#456,#383,.T.);
#565=EDGE_CURVE('',#458,#457,#197,.T.);
#566=EDGE_CURVE('',#458,#459,#198,.T.);
#567=EDGE_CURVE('',#459,#460,#199,.T.);
#568=EDGE_CURVE('',#460,#461,#200,.T.);
#569=EDGE_CURVE('',#461,#462,#201,.T.);
#570=EDGE_CURVE('',#462,#442,#202,.T.);
#571=EDGE_CURVE('',#463,#464,#384,.T.);
#572=EDGE_CURVE('',#464,#463,#385,.T.);
#573=EDGE_CURVE('',#465,#466,#386,.T.);
#574=EDGE_CURVE('',#466,#457,#203,.T.);
#575=EDGE_CURVE('',#456,#465,#204,.T.);
#576=EDGE_CURVE('',#467,#466,#205,.T.);
#577=EDGE_CURVE('',#467,#468,#206,.T.);
#578=EDGE_CURVE('',#469,#468,#387,.T.);
#579=EDGE_CURVE('',#469,#470,#207,.T.);
#580=EDGE_CURVE('',#471,#470,#388,.T.);
#581=EDGE_CURVE('',#471,#472,#389,.T.);
#582=EDGE_CURVE('',#473,#472,#390,.T.);
#583=EDGE_CURVE('',#473,#474,#208,.T.);
#584=EDGE_CURVE('',#474,#475,#391,.T.);
#585=EDGE_CURVE('',#476,#475,#392,.T.);
#586=EDGE_CURVE('',#476,#477,#393,.T.);
#587=EDGE_CURVE('',#477,#478,#209,.T.);
#588=EDGE_CURVE('',#478,#479,#394,.T.);
#589=EDGE_CURVE('',#479,#458,#210,.T.);
#590=EDGE_CURVE('',#480,#480,#395,.T.);
#591=EDGE_CURVE('',#481,#481,#396,.T.);
#592=EDGE_CURVE('',#470,#482,#211,.T.);
#593=EDGE_CURVE('',#482,#483,#397,.T.);
#594=EDGE_CURVE('',#483,#471,#212,.T.);
#595=EDGE_CURVE('',#484,#483,#398,.T.);
#596=EDGE_CURVE('',#472,#484,#213,.T.);
#597=EDGE_CURVE('',#482,#485,#214,.T.);
#598=EDGE_CURVE('',#486,#485,#399,.T.);
#599=EDGE_CURVE('',#486,#487,#215,.T.);
#600=EDGE_CURVE('',#488,#487,#216,.T.);
#601=EDGE_CURVE('',#460,#488,#217,.T.);
#602=EDGE_CURVE('',#459,#489,#218,.T.);
#603=EDGE_CURVE('',#490,#489,#400,.T.);
#604=EDGE_CURVE('',#491,#490,#219,.T.);
#605=EDGE_CURVE('',#492,#491,#220,.T.);
#606=EDGE_CURVE('',#493,#492,#401,.T.);
#607=EDGE_CURVE('',#494,#493,#402,.T.);
#608=EDGE_CURVE('',#495,#494,#221,.T.);
#609=EDGE_CURVE('',#495,#496,#222,.T.);
#610=EDGE_CURVE('',#484,#496,#403,.T.);
#611=EDGE_CURVE('',#496,#473,#223,.T.);
#612=EDGE_CURVE('',#497,#498,#404,.T.);
#613=EDGE_CURVE('',#498,#452,#224,.T.);
#614=EDGE_CURVE('',#451,#497,#225,.T.);
#615=EDGE_CURVE('',#499,#450,#226,.T.);
#616=EDGE_CURVE('',#497,#499,#405,.T.);
#617=EDGE_CURVE('',#449,#500,#227,.T.);
#618=EDGE_CURVE('',#500,#499,#406,.T.);
#619=EDGE_CURVE('',#485,#469,#228,.T.);
#620=EDGE_CURVE('',#500,#501,#229,.T.);
#621=EDGE_CURVE('',#502,#501,#230,.T.);
#622=EDGE_CURVE('',#503,#502,#407,.T.);
#623=EDGE_CURVE('',#504,#503,#231,.T.);
#624=EDGE_CURVE('',#505,#504,#232,.T.);
#625=EDGE_CURVE('',#506,#505,#408,.T.);
#626=EDGE_CURVE('',#506,#462,#233,.T.);
#627=EDGE_CURVE('',#507,#461,#234,.T.);
#628=EDGE_CURVE('',#508,#507,#235,.T.);
#629=EDGE_CURVE('',#508,#509,#236,.T.);
#630=EDGE_CURVE('',#510,#509,#409,.T.);
#631=EDGE_CURVE('',#510,#498,#237,.T.);
#632=EDGE_CURVE('',#501,#448,#238,.T.);
#633=EDGE_CURVE('',#468,#486,#239,.T.);
#634=EDGE_CURVE('',#487,#467,#240,.T.);
#635=EDGE_CURVE('',#509,#454,#241,.T.);
#636=EDGE_CURVE('',#453,#510,#242,.T.);
#637=EDGE_CURVE('',#511,#501,#243,.T.);
#638=EDGE_CURVE('',#512,#511,#244,.T.);
#639=EDGE_CURVE('',#512,#502,#245,.T.);
#640=EDGE_CURVE('',#513,#512,#410,.T.);
#641=EDGE_CURVE('',#513,#503,#246,.T.);
#642=EDGE_CURVE('',#514,#513,#247,.T.);
#643=EDGE_CURVE('',#504,#514,#248,.T.);
#644=EDGE_CURVE('',#511,#515,#411,.T.);
#645=EDGE_CURVE('',#515,#516,#412,.T.);
#646=EDGE_CURVE('',#516,#514,#413,.T.);
#647=EDGE_CURVE('',#491,#517,#249,.T.);
#648=EDGE_CURVE('',#518,#517,#250,.T.);
#649=EDGE_CURVE('',#518,#492,#251,.T.);
#650=EDGE_CURVE('',#494,#493,#414,.T.);
#651=EDGE_CURVE('',#493,#492,#415,.T.);
#652=EDGE_CURVE('',#519,#518,#416,.T.);
#653=EDGE_CURVE('',#519,#494,#252,.T.);
#654=EDGE_CURVE('',#520,#519,#253,.T.);
#655=EDGE_CURVE('',#495,#520,#254,.T.);
#656=EDGE_CURVE('',#478,#490,#255,.T.);
#657=EDGE_CURVE('',#477,#491,#256,.T.);
#658=EDGE_CURVE('',#479,#489,#257,.T.);
#659=EDGE_CURVE('',#521,#522,#417,.T.);
#660=EDGE_CURVE('',#522,#464,#258,.T.);
#661=EDGE_CURVE('',#522,#521,#418,.T.);
#662=EDGE_CURVE('',#455,#508,#259,.T.);
#663=EDGE_CURVE('',#507,#488,#260,.T.);
#664=EDGE_CURVE('',#465,#441,#261,.T.);
#665=EDGE_CURVE('',#492,#494,#419,.T.);
#666=EDGE_CURVE('',#523,#524,#420,.T.);
#667=EDGE_CURVE('',#524,#523,#421,.T.);
#668=EDGE_CURVE('',#525,#525,#422,.T.);
#669=EDGE_CURVE('',#526,#527,#423,.T.);
#670=EDGE_CURVE('',#527,#526,#424,.T.);
#671=EDGE_CURVE('',#517,#528,#425,.T.);
#672=EDGE_CURVE('',#528,#529,#426,.T.);
#673=EDGE_CURVE('',#529,#520,#427,.T.);
#674=EDGE_CURVE('',#530,#530,#428,.T.);
#675=EDGE_CURVE('',#531,#531,#429,.T.);
#676=EDGE_CURVE('',#475,#529,#262,.T.);
#677=EDGE_CURVE('',#474,#495,#263,.T.);
#678=EDGE_CURVE('',#476,#528,#264,.T.);
#679=EDGE_CURVE('',#447,#515,#265,.T.);
#680=EDGE_CURVE('',#446,#516,#266,.T.);
#681=EDGE_CURVE('',#445,#504,#267,.T.);
#682=EDGE_CURVE('',#444,#505,#268,.T.);
#683=EDGE_CURVE('',#443,#506,#269,.T.);
#684=EDGE_CURVE('',#481,#525,#270,.T.);
#685=EDGE_CURVE('',#480,#493,#271,.T.);
#686=EDGE_CURVE('',#530,#527,#272,.T.);
#687=EDGE_CURVE('',#531,#524,#273,.T.);
#688=ORIENTED_EDGE('',*,*,#532,.T.);
#689=ORIENTED_EDGE('',*,*,#533,.T.);
#690=ORIENTED_EDGE('',*,*,#534,.F.);
#691=ORIENTED_EDGE('',*,*,#533,.F.);
#692=ORIENTED_EDGE('',*,*,#535,.T.);
#693=ORIENTED_EDGE('',*,*,#536,.T.);
#694=ORIENTED_EDGE('',*,*,#537,.F.);
#695=ORIENTED_EDGE('',*,*,#536,.F.);
#696=ORIENTED_EDGE('',*,*,#538,.F.);
#697=ORIENTED_EDGE('',*,*,#539,.T.);
#698=ORIENTED_EDGE('',*,*,#540,.F.);
#699=ORIENTED_EDGE('',*,*,#539,.F.);
#700=ORIENTED_EDGE('',*,*,#541,.F.);
#701=ORIENTED_EDGE('',*,*,#542,.T.);
#702=ORIENTED_EDGE('',*,*,#543,.F.);
#703=ORIENTED_EDGE('',*,*,#542,.F.);
#704=ORIENTED_EDGE('',*,*,#544,.T.);
#705=ORIENTED_EDGE('',*,*,#545,.T.);
#706=ORIENTED_EDGE('',*,*,#546,.T.);
#707=ORIENTED_EDGE('',*,*,#547,.T.);
#708=ORIENTED_EDGE('',*,*,#545,.F.);
#709=ORIENTED_EDGE('',*,*,#548,.F.);
#710=ORIENTED_EDGE('',*,*,#549,.T.);
#711=ORIENTED_EDGE('',*,*,#550,.T.);
#712=ORIENTED_EDGE('',*,*,#551,.T.);
#713=ORIENTED_EDGE('',*,*,#552,.F.);
#714=ORIENTED_EDGE('',*,*,#553,.F.);
#715=ORIENTED_EDGE('',*,*,#554,.F.);
#716=ORIENTED_EDGE('',*,*,#555,.T.);
#717=ORIENTED_EDGE('',*,*,#556,.F.);
#718=ORIENTED_EDGE('',*,*,#557,.T.);
#719=ORIENTED_EDGE('',*,*,#558,.F.);
#720=ORIENTED_EDGE('',*,*,#559,.T.);
#721=ORIENTED_EDGE('',*,*,#560,.F.);
#722=ORIENTED_EDGE('',*,*,#561,.T.);
#723=ORIENTED_EDGE('',*,*,#562,.T.);
#724=ORIENTED_EDGE('',*,*,#535,.F.);
#725=ORIENTED_EDGE('',*,*,#532,.F.);
#726=ORIENTED_EDGE('',*,*,#544,.F.);
#727=ORIENTED_EDGE('',*,*,#563,.T.);
#728=ORIENTED_EDGE('',*,*,#564,.F.);
#729=ORIENTED_EDGE('',*,*,#565,.F.);
#730=ORIENTED_EDGE('',*,*,#566,.T.);
#731=ORIENTED_EDGE('',*,*,#567,.T.);
#732=ORIENTED_EDGE('',*,*,#568,.T.);
#733=ORIENTED_EDGE('',*,*,#569,.T.);
#734=ORIENTED_EDGE('',*,*,#570,.T.);
#735=ORIENTED_EDGE('',*,*,#548,.T.);
#736=ORIENTED_EDGE('',*,*,#540,.T.);
#737=ORIENTED_EDGE('',*,*,#543,.T.);
#738=ORIENTED_EDGE('',*,*,#571,.T.);
#739=ORIENTED_EDGE('',*,*,#572,.T.);
#740=ORIENTED_EDGE('',*,*,#573,.T.);
#741=ORIENTED_EDGE('',*,*,#574,.T.);
#742=ORIENTED_EDGE('',*,*,#564,.T.);
#743=ORIENTED_EDGE('',*,*,#575,.T.);
#744=ORIENTED_EDGE('',*,*,#574,.F.);
#745=ORIENTED_EDGE('',*,*,#576,.F.);
#746=ORIENTED_EDGE('',*,*,#577,.T.);
#747=ORIENTED_EDGE('',*,*,#578,.F.);
#748=ORIENTED_EDGE('',*,*,#579,.T.);
#749=ORIENTED_EDGE('',*,*,#580,.F.);
#750=ORIENTED_EDGE('',*,*,#581,.T.);
#751=ORIENTED_EDGE('',*,*,#582,.F.);
#752=ORIENTED_EDGE('',*,*,#583,.T.);
#753=ORIENTED_EDGE('',*,*,#584,.T.);
#754=ORIENTED_EDGE('',*,*,#585,.F.);
#755=ORIENTED_EDGE('',*,*,#586,.T.);
#756=ORIENTED_EDGE('',*,*,#587,.T.);
#757=ORIENTED_EDGE('',*,*,#588,.T.);
#758=ORIENTED_EDGE('',*,*,#589,.T.);
#759=ORIENTED_EDGE('',*,*,#565,.T.);
#760=ORIENTED_EDGE('',*,*,#590,.T.);
#761=ORIENTED_EDGE('',*,*,#591,.T.);
#762=ORIENTED_EDGE('',*,*,#580,.T.);
#763=ORIENTED_EDGE('',*,*,#592,.T.);
#764=ORIENTED_EDGE('',*,*,#593,.T.);
#765=ORIENTED_EDGE('',*,*,#594,.T.);
#766=ORIENTED_EDGE('',*,*,#594,.F.);
#767=ORIENTED_EDGE('',*,*,#595,.F.);
#768=ORIENTED_EDGE('',*,*,#596,.F.);
#769=ORIENTED_EDGE('',*,*,#581,.F.);
#770=ORIENTED_EDGE('',*,*,#593,.F.);
#771=ORIENTED_EDGE('',*,*,#597,.T.);
#772=ORIENTED_EDGE('',*,*,#598,.F.);
#773=ORIENTED_EDGE('',*,*,#599,.T.);
#774=ORIENTED_EDGE('',*,*,#600,.F.);
#775=ORIENTED_EDGE('',*,*,#601,.F.);
#776=ORIENTED_EDGE('',*,*,#567,.F.);
#777=ORIENTED_EDGE('',*,*,#602,.T.);
#778=ORIENTED_EDGE('',*,*,#603,.F.);
#779=ORIENTED_EDGE('',*,*,#604,.F.);
#780=ORIENTED_EDGE('',*,*,#605,.F.);
#781=ORIENTED_EDGE('',*,*,#606,.F.);
#782=ORIENTED_EDGE('',*,*,#607,.F.);
#783=ORIENTED_EDGE('',*,*,#608,.F.);
#784=ORIENTED_EDGE('',*,*,#609,.T.);
#785=ORIENTED_EDGE('',*,*,#610,.F.);
#786=ORIENTED_EDGE('',*,*,#595,.T.);
#787=ORIENTED_EDGE('',*,*,#610,.T.);
#788=ORIENTED_EDGE('',*,*,#611,.T.);
#789=ORIENTED_EDGE('',*,*,#582,.T.);
#790=ORIENTED_EDGE('',*,*,#596,.T.);
#791=ORIENTED_EDGE('',*,*,#612,.T.);
#792=ORIENTED_EDGE('',*,*,#613,.T.);
#793=ORIENTED_EDGE('',*,*,#558,.T.);
#794=ORIENTED_EDGE('',*,*,#614,.T.);
#795=ORIENTED_EDGE('',*,*,#614,.F.);
#796=ORIENTED_EDGE('',*,*,#557,.F.);
#797=ORIENTED_EDGE('',*,*,#615,.F.);
#798=ORIENTED_EDGE('',*,*,#616,.F.);
#799=ORIENTED_EDGE('',*,*,#556,.T.);
#800=ORIENTED_EDGE('',*,*,#617,.T.);
#801=ORIENTED_EDGE('',*,*,#618,.T.);
#802=ORIENTED_EDGE('',*,*,#615,.T.);
#803=ORIENTED_EDGE('',*,*,#592,.F.);
#804=ORIENTED_EDGE('',*,*,#579,.F.);
#805=ORIENTED_EDGE('',*,*,#619,.F.);
#806=ORIENTED_EDGE('',*,*,#597,.F.);
#807=ORIENTED_EDGE('',*,*,#612,.F.);
#808=ORIENTED_EDGE('',*,*,#616,.T.);
#809=ORIENTED_EDGE('',*,*,#618,.F.);
#810=ORIENTED_EDGE('',*,*,#620,.T.);
#811=ORIENTED_EDGE('',*,*,#621,.F.);
#812=ORIENTED_EDGE('',*,*,#622,.F.);
#813=ORIENTED_EDGE('',*,*,#623,.F.);
#814=ORIENTED_EDGE('',*,*,#624,.F.);
#815=ORIENTED_EDGE('',*,*,#625,.F.);
#816=ORIENTED_EDGE('',*,*,#626,.T.);
#817=ORIENTED_EDGE('',*,*,#569,.F.);
#818=ORIENTED_EDGE('',*,*,#627,.F.);
#819=ORIENTED_EDGE('',*,*,#628,.F.);
#820=ORIENTED_EDGE('',*,*,#629,.T.);
#821=ORIENTED_EDGE('',*,*,#630,.F.);
#822=ORIENTED_EDGE('',*,*,#631,.T.);
#823=ORIENTED_EDGE('',*,*,#617,.F.);
#824=ORIENTED_EDGE('',*,*,#555,.F.);
#825=ORIENTED_EDGE('',*,*,#632,.F.);
#826=ORIENTED_EDGE('',*,*,#620,.F.);
#827=ORIENTED_EDGE('',*,*,#578,.T.);
#828=ORIENTED_EDGE('',*,*,#633,.T.);
#829=ORIENTED_EDGE('',*,*,#598,.T.);
#830=ORIENTED_EDGE('',*,*,#619,.T.);
#831=ORIENTED_EDGE('',*,*,#633,.F.);
#832=ORIENTED_EDGE('',*,*,#577,.F.);
#833=ORIENTED_EDGE('',*,*,#634,.F.);
#834=ORIENTED_EDGE('',*,*,#599,.F.);
#835=ORIENTED_EDGE('',*,*,#630,.T.);
#836=ORIENTED_EDGE('',*,*,#635,.T.);
#837=ORIENTED_EDGE('',*,*,#560,.T.);
#838=ORIENTED_EDGE('',*,*,#636,.T.);
#839=ORIENTED_EDGE('',*,*,#613,.F.);
#840=ORIENTED_EDGE('',*,*,#631,.F.);
#841=ORIENTED_EDGE('',*,*,#636,.F.);
#842=ORIENTED_EDGE('',*,*,#559,.F.);
#843=ORIENTED_EDGE('',*,*,#621,.T.);
#844=ORIENTED_EDGE('',*,*,#637,.F.);
#845=ORIENTED_EDGE('',*,*,#638,.F.);
#846=ORIENTED_EDGE('',*,*,#639,.T.);
#847=ORIENTED_EDGE('',*,*,#622,.T.);
#848=ORIENTED_EDGE('',*,*,#639,.F.);
#849=ORIENTED_EDGE('',*,*,#640,.F.);
#850=ORIENTED_EDGE('',*,*,#641,.T.);
#851=ORIENTED_EDGE('',*,*,#623,.T.);
#852=ORIENTED_EDGE('',*,*,#641,.F.);
#853=ORIENTED_EDGE('',*,*,#642,.F.);
#854=ORIENTED_EDGE('',*,*,#643,.F.);
#855=ORIENTED_EDGE('',*,*,#642,.T.);
#856=ORIENTED_EDGE('',*,*,#640,.T.);
#857=ORIENTED_EDGE('',*,*,#638,.T.);
#858=ORIENTED_EDGE('',*,*,#644,.T.);
#859=ORIENTED_EDGE('',*,*,#645,.T.);
#860=ORIENTED_EDGE('',*,*,#646,.T.);
#861=ORIENTED_EDGE('',*,*,#534,.T.);
#862=ORIENTED_EDGE('',*,*,#537,.T.);
#863=ORIENTED_EDGE('',*,*,#605,.T.);
#864=ORIENTED_EDGE('',*,*,#647,.T.);
#865=ORIENTED_EDGE('',*,*,#648,.F.);
#866=ORIENTED_EDGE('',*,*,#649,.T.);
#867=ORIENTED_EDGE('',*,*,#650,.T.);
#868=ORIENTED_EDGE('',*,*,#651,.T.);
#869=ORIENTED_EDGE('',*,*,#649,.F.);
#870=ORIENTED_EDGE('',*,*,#652,.F.);
#871=ORIENTED_EDGE('',*,*,#653,.T.);
#872=ORIENTED_EDGE('',*,*,#608,.T.);
#873=ORIENTED_EDGE('',*,*,#653,.F.);
#874=ORIENTED_EDGE('',*,*,#654,.F.);
#875=ORIENTED_EDGE('',*,*,#655,.F.);
#876=ORIENTED_EDGE('',*,*,#604,.T.);
#877=ORIENTED_EDGE('',*,*,#656,.F.);
#878=ORIENTED_EDGE('',*,*,#587,.F.);
#879=ORIENTED_EDGE('',*,*,#657,.T.);
#880=ORIENTED_EDGE('',*,*,#603,.T.);
#881=ORIENTED_EDGE('',*,*,#658,.F.);
#882=ORIENTED_EDGE('',*,*,#588,.F.);
#883=ORIENTED_EDGE('',*,*,#656,.T.);
#884=ORIENTED_EDGE('',*,*,#659,.T.);
#885=ORIENTED_EDGE('',*,*,#660,.T.);
#886=ORIENTED_EDGE('',*,*,#571,.F.);
#887=ORIENTED_EDGE('',*,*,#572,.F.);
#888=ORIENTED_EDGE('',*,*,#660,.F.);
#889=ORIENTED_EDGE('',*,*,#661,.T.);
#890=ORIENTED_EDGE('',*,*,#546,.F.);
#891=ORIENTED_EDGE('',*,*,#562,.F.);
#892=ORIENTED_EDGE('',*,*,#662,.T.);
#893=ORIENTED_EDGE('',*,*,#628,.T.);
#894=ORIENTED_EDGE('',*,*,#663,.T.);
#895=ORIENTED_EDGE('',*,*,#600,.T.);
#896=ORIENTED_EDGE('',*,*,#634,.T.);
#897=ORIENTED_EDGE('',*,*,#576,.T.);
#898=ORIENTED_EDGE('',*,*,#573,.F.);
#899=ORIENTED_EDGE('',*,*,#664,.T.);
#900=ORIENTED_EDGE('',*,*,#538,.T.);
#901=ORIENTED_EDGE('',*,*,#541,.T.);
#902=ORIENTED_EDGE('',*,*,#659,.F.);
#903=ORIENTED_EDGE('',*,*,#661,.F.);
#904=ORIENTED_EDGE('',*,*,#650,.F.);
#905=ORIENTED_EDGE('',*,*,#665,.F.);
#906=ORIENTED_EDGE('',*,*,#651,.F.);
#907=ORIENTED_EDGE('',*,*,#666,.F.);
#908=ORIENTED_EDGE('',*,*,#667,.F.);
#909=ORIENTED_EDGE('',*,*,#668,.F.);
#910=ORIENTED_EDGE('',*,*,#669,.F.);
#911=ORIENTED_EDGE('',*,*,#670,.F.);
#912=ORIENTED_EDGE('',*,*,#648,.T.);
#913=ORIENTED_EDGE('',*,*,#671,.T.);
#914=ORIENTED_EDGE('',*,*,#672,.T.);
#915=ORIENTED_EDGE('',*,*,#673,.T.);
#916=ORIENTED_EDGE('',*,*,#654,.T.);
#917=ORIENTED_EDGE('',*,*,#652,.T.);
#918=ORIENTED_EDGE('',*,*,#674,.T.);
#919=ORIENTED_EDGE('',*,*,#675,.T.);
#920=ORIENTED_EDGE('',*,*,#676,.F.);
#921=ORIENTED_EDGE('',*,*,#584,.F.);
#922=ORIENTED_EDGE('',*,*,#677,.T.);
#923=ORIENTED_EDGE('',*,*,#655,.T.);
#924=ORIENTED_EDGE('',*,*,#673,.F.);
#925=ORIENTED_EDGE('',*,*,#611,.F.);
#926=ORIENTED_EDGE('',*,*,#609,.F.);
#927=ORIENTED_EDGE('',*,*,#677,.F.);
#928=ORIENTED_EDGE('',*,*,#583,.F.);
#929=ORIENTED_EDGE('',*,*,#657,.F.);
#930=ORIENTED_EDGE('',*,*,#586,.F.);
#931=ORIENTED_EDGE('',*,*,#678,.T.);
#932=ORIENTED_EDGE('',*,*,#671,.F.);
#933=ORIENTED_EDGE('',*,*,#647,.F.);
#934=ORIENTED_EDGE('',*,*,#602,.F.);
#935=ORIENTED_EDGE('',*,*,#566,.F.);
#936=ORIENTED_EDGE('',*,*,#589,.F.);
#937=ORIENTED_EDGE('',*,*,#658,.T.);
#938=ORIENTED_EDGE('',*,*,#554,.T.);
#939=ORIENTED_EDGE('',*,*,#679,.T.);
#940=ORIENTED_EDGE('',*,*,#644,.F.);
#941=ORIENTED_EDGE('',*,*,#637,.T.);
#942=ORIENTED_EDGE('',*,*,#632,.T.);
#943=ORIENTED_EDGE('',*,*,#679,.F.);
#944=ORIENTED_EDGE('',*,*,#553,.T.);
#945=ORIENTED_EDGE('',*,*,#680,.T.);
#946=ORIENTED_EDGE('',*,*,#645,.F.);
#947=ORIENTED_EDGE('',*,*,#680,.F.);
#948=ORIENTED_EDGE('',*,*,#552,.T.);
#949=ORIENTED_EDGE('',*,*,#681,.T.);
#950=ORIENTED_EDGE('',*,*,#643,.T.);
#951=ORIENTED_EDGE('',*,*,#646,.F.);
#952=ORIENTED_EDGE('',*,*,#624,.T.);
#953=ORIENTED_EDGE('',*,*,#681,.F.);
#954=ORIENTED_EDGE('',*,*,#551,.F.);
#955=ORIENTED_EDGE('',*,*,#682,.T.);
#956=ORIENTED_EDGE('',*,*,#625,.T.);
#957=ORIENTED_EDGE('',*,*,#682,.F.);
#958=ORIENTED_EDGE('',*,*,#550,.F.);
#959=ORIENTED_EDGE('',*,*,#683,.T.);
#960=ORIENTED_EDGE('',*,*,#626,.F.);
#961=ORIENTED_EDGE('',*,*,#683,.F.);
#962=ORIENTED_EDGE('',*,*,#549,.F.);
#963=ORIENTED_EDGE('',*,*,#570,.F.);
#964=ORIENTED_EDGE('',*,*,#547,.F.);
#965=ORIENTED_EDGE('',*,*,#664,.F.);
#966=ORIENTED_EDGE('',*,*,#575,.F.);
#967=ORIENTED_EDGE('',*,*,#563,.F.);
#968=ORIENTED_EDGE('',*,*,#635,.F.);
#969=ORIENTED_EDGE('',*,*,#629,.F.);
#970=ORIENTED_EDGE('',*,*,#662,.F.);
#971=ORIENTED_EDGE('',*,*,#561,.F.);
#972=ORIENTED_EDGE('',*,*,#591,.F.);
#973=ORIENTED_EDGE('',*,*,#684,.T.);
#974=ORIENTED_EDGE('',*,*,#668,.T.);
#975=ORIENTED_EDGE('',*,*,#684,.F.);
#976=ORIENTED_EDGE('',*,*,#590,.F.);
#977=ORIENTED_EDGE('',*,*,#685,.T.);
#978=ORIENTED_EDGE('',*,*,#606,.T.);
#979=ORIENTED_EDGE('',*,*,#665,.T.);
#980=ORIENTED_EDGE('',*,*,#607,.T.);
#981=ORIENTED_EDGE('',*,*,#685,.F.);
#982=ORIENTED_EDGE('',*,*,#676,.T.);
#983=ORIENTED_EDGE('',*,*,#672,.F.);
#984=ORIENTED_EDGE('',*,*,#678,.F.);
#985=ORIENTED_EDGE('',*,*,#585,.T.);
#986=ORIENTED_EDGE('',*,*,#674,.F.);
#987=ORIENTED_EDGE('',*,*,#686,.T.);
#988=ORIENTED_EDGE('',*,*,#670,.T.);
#989=ORIENTED_EDGE('',*,*,#669,.T.);
#990=ORIENTED_EDGE('',*,*,#686,.F.);
#991=ORIENTED_EDGE('',*,*,#675,.F.);
#992=ORIENTED_EDGE('',*,*,#687,.T.);
#993=ORIENTED_EDGE('',*,*,#667,.T.);
#994=ORIENTED_EDGE('',*,*,#666,.T.);
#995=ORIENTED_EDGE('',*,*,#687,.F.);
#996=ORIENTED_EDGE('',*,*,#663,.F.);
#997=ORIENTED_EDGE('',*,*,#627,.T.);
#998=ORIENTED_EDGE('',*,*,#568,.F.);
#999=ORIENTED_EDGE('',*,*,#601,.T.);
#1000=CYLINDRICAL_SURFACE('',#1098,0.8);
#1001=CYLINDRICAL_SURFACE('',#1101,1.075);
#1002=CYLINDRICAL_SURFACE('',#1104,1.65);
#1003=CYLINDRICAL_SURFACE('',#1107,1.65);
#1004=CYLINDRICAL_SURFACE('',#1110,10.);
#1005=CYLINDRICAL_SURFACE('',#1126,10.);
#1006=CYLINDRICAL_SURFACE('',#1139,5.);
#1007=CYLINDRICAL_SURFACE('',#1141,5.);
#1008=CYLINDRICAL_SURFACE('',#1149,5.);
#1009=CYLINDRICAL_SURFACE('',#1150,5.);
#1010=CYLINDRICAL_SURFACE('',#1152,5.);
#1011=CYLINDRICAL_SURFACE('',#1154,5.);
#1012=CYLINDRICAL_SURFACE('',#1162,3.);
#1013=CYLINDRICAL_SURFACE('',#1164,3.);
#1014=CYLINDRICAL_SURFACE('',#1167,3.);
#1015=CYLINDRICAL_SURFACE('',#1175,3.);
#1016=CYLINDRICAL_SURFACE('',#1181,6.00000000000001);
#1017=CYLINDRICAL_SURFACE('',#1182,1.65);
#1018=CYLINDRICAL_SURFACE('',#1200,4.);
#1019=CYLINDRICAL_SURFACE('',#1202,4.);
#1020=CYLINDRICAL_SURFACE('',#1204,4.);
#1021=CYLINDRICAL_SURFACE('',#1205,20.);
#1022=CYLINDRICAL_SURFACE('',#1206,4.);
#1023=CYLINDRICAL_SURFACE('',#1208,6.);
#1024=CYLINDRICAL_SURFACE('',#1212,2.);
#1025=CYLINDRICAL_SURFACE('',#1213,3.);
#1026=CYLINDRICAL_SURFACE('',#1214,20.);
#1027=CYLINDRICAL_SURFACE('',#1215,1.1);
#1028=CYLINDRICAL_SURFACE('',#1216,1.5);
#1029=ADVANCED_FACE('',(#57),#1000,.F.);
#1030=ADVANCED_FACE('',(#58),#1001,.F.);
#1031=ADVANCED_FACE('',(#59),#1002,.F.);
#1032=ADVANCED_FACE('',(#60),#1003,.F.);
#1033=ADVANCED_FACE('',(#61),#1004,.T.);
#1034=ADVANCED_FACE('',(#62,#15,#16),#31,.T.);
#1035=ADVANCED_FACE('',(#63,#17,#18,#19),#32,.T.);
#1036=ADVANCED_FACE('',(#64),#1005,.T.);
#1037=ADVANCED_FACE('',(#65,#20,#21),#33,.F.);
#1038=ADVANCED_FACE('',(#66),#1006,.T.);
#1039=ADVANCED_FACE('',(#67),#1007,.F.);
#1040=ADVANCED_FACE('',(#68),#34,.F.);
#1041=ADVANCED_FACE('',(#69),#1008,.T.);
#1042=ADVANCED_FACE('',(#70),#1009,.T.);
#1043=ADVANCED_FACE('',(#71),#1010,.F.);
#1044=ADVANCED_FACE('',(#72),#1011,.T.);
#1045=ADVANCED_FACE('',(#73),#35,.F.);
#1046=ADVANCED_FACE('',(#74),#36,.F.);
#1047=ADVANCED_FACE('',(#75),#37,.F.);
#1048=ADVANCED_FACE('',(#76),#1012,.T.);
#1049=ADVANCED_FACE('',(#77),#38,.F.);
#1050=ADVANCED_FACE('',(#78),#1013,.T.);
#1051=ADVANCED_FACE('',(#79),#39,.F.);
#1052=ADVANCED_FACE('',(#80),#40,.F.);
#1053=ADVANCED_FACE('',(#81),#1014,.T.);
#1054=ADVANCED_FACE('',(#82),#41,.F.);
#1055=ADVANCED_FACE('',(#83,#22,#23),#42,.T.);
#1056=ADVANCED_FACE('',(#84),#43,.F.);
#1057=ADVANCED_FACE('',(#85),#1015,.T.);
#1058=ADVANCED_FACE('',(#86),#44,.F.);
#1059=ADVANCED_FACE('',(#87),#45,.F.);
#1060=ADVANCED_FACE('',(#88),#1016,.T.);
#1061=ADVANCED_FACE('',(#89),#1017,.F.);
#1062=ADVANCED_FACE('',(#90,#24,#25,#26),#46,.T.);
#1063=ADVANCED_FACE('',(#91,#27),#47,.T.);
#1064=ADVANCED_FACE('',(#92,#28),#48,.T.);
#1065=ADVANCED_FACE('',(#93,#29,#30),#49,.T.);
#1066=ADVANCED_FACE('',(#94),#1018,.T.);
#1067=ADVANCED_FACE('',(#95),#50,.F.);
#1068=ADVANCED_FACE('',(#96),#1019,.T.);
#1069=ADVANCED_FACE('',(#97),#51,.F.);
#1070=ADVANCED_FACE('',(#98),#1020,.T.);
#1071=ADVANCED_FACE('',(#99),#1021,.T.);
#1072=ADVANCED_FACE('',(#100),#1022,.T.);
#1073=ADVANCED_FACE('',(#101),#52,.F.);
#1074=ADVANCED_FACE('',(#102),#1023,.T.);
#1075=ADVANCED_FACE('',(#103),#53,.F.);
#1076=ADVANCED_FACE('',(#104),#54,.F.);
#1077=ADVANCED_FACE('',(#105),#55,.F.);
#1078=ADVANCED_FACE('',(#106),#1024,.F.);
#1079=ADVANCED_FACE('',(#107),#1025,.F.);
#1080=ADVANCED_FACE('',(#108),#1026,.T.);
#1081=ADVANCED_FACE('',(#109),#1027,.F.);
#1082=ADVANCED_FACE('',(#110),#1028,.F.);
#1083=ADVANCED_FACE('',(#111),#56,.T.);
#1084=CLOSED_SHELL('',(#1029,#1030,#1031,#1032,#1033,#1034,#1035,#1036,
#1037,#1038,#1039,#1040,#1041,#1042,#1043,#1044,#1045,#1046,#1047,#1048,
#1049,#1050,#1051,#1052,#1053,#1054,#1055,#1056,#1057,#1058,#1059,#1060,
#1061,#1062,#1063,#1064,#1065,#1066,#1067,#1068,#1069,#1070,#1071,#1072,
#1073,#1074,#1075,#1076,#1077,#1078,#1079,#1080,#1081,#1082,#1083));
#1085=DERIVED_UNIT_ELEMENT(#1087,1.);
#1086=DERIVED_UNIT_ELEMENT(#1870,3.);
#1087=(
MASS_UNIT()
NAMED_UNIT(*)
SI_UNIT(.KILO.,.GRAM.)
);
#1088=DERIVED_UNIT((#1085,#1086));
#1089=MEASURE_REPRESENTATION_ITEM('density measure',
POSITIVE_RATIO_MEASURE(7850.),#1088);
#1090=PROPERTY_DEFINITION_REPRESENTATION(#1095,#1092);
#1091=PROPERTY_DEFINITION_REPRESENTATION(#1096,#1093);
#1092=REPRESENTATION('material name',(#1094),#1867);
#1093=REPRESENTATION('density',(#1089),#1867);
#1094=DESCRIPTIVE_REPRESENTATION_ITEM('Steel','Steel');
#1095=PROPERTY_DEFINITION('material property','material name',#1877);
#1096=PROPERTY_DEFINITION('material property','density of part',#1877);
#1097=AXIS2_PLACEMENT_3D('placement',#1551,#1218,#1219);
#1098=AXIS2_PLACEMENT_3D('',#1552,#1220,#1221);
#1099=AXIS2_PLACEMENT_3D('',#1554,#1222,#1223);
#1100=AXIS2_PLACEMENT_3D('',#1557,#1225,#1226);
#1101=AXIS2_PLACEMENT_3D('',#1558,#1227,#1228);
#1102=AXIS2_PLACEMENT_3D('',#1560,#1229,#1230);
#1103=AXIS2_PLACEMENT_3D('',#1563,#1232,#1233);
#1104=AXIS2_PLACEMENT_3D('',#1564,#1234,#1235);
#1105=AXIS2_PLACEMENT_3D('',#1566,#1236,#1237);
#1106=AXIS2_PLACEMENT_3D('',#1569,#1239,#1240);
#1107=AXIS2_PLACEMENT_3D('',#1570,#1241,#1242);
#1108=AXIS2_PLACEMENT_3D('',#1572,#1243,#1244);
#1109=AXIS2_PLACEMENT_3D('',#1575,#1246,#1247);
#1110=AXIS2_PLACEMENT_3D('',#1576,#1248,#1249);
#1111=AXIS2_PLACEMENT_3D('',#1579,#1250,#1251);
#1112=AXIS2_PLACEMENT_3D('',#1583,#1253,#1254);
#1113=AXIS2_PLACEMENT_3D('',#1585,#1256,#1257);
#1114=AXIS2_PLACEMENT_3D('',#1591,#1260,#1261);
#1115=AXIS2_PLACEMENT_3D('',#1595,#1263,#1264);
#1116=AXIS2_PLACEMENT_3D('',#1597,#1265,#1266);
#1117=AXIS2_PLACEMENT_3D('',#1599,#1267,#1268);
#1118=AXIS2_PLACEMENT_3D('',#1603,#1270,#1271);
#1119=AXIS2_PLACEMENT_3D('',#1605,#1272,#1273);
#1120=AXIS2_PLACEMENT_3D('',#1607,#1274,#1275);
#1121=AXIS2_PLACEMENT_3D('',#1611,#1277,#1278);
#1122=AXIS2_PLACEMENT_3D('',#1615,#1281,#1282);
#1123=AXIS2_PLACEMENT_3D('',#1619,#1284,#1285);
#1124=AXIS2_PLACEMENT_3D('',#1633,#1292,#1293);
#1125=AXIS2_PLACEMENT_3D('',#1634,#1294,#1295);
#1126=AXIS2_PLACEMENT_3D('',#1635,#1296,#1297);
#1127=AXIS2_PLACEMENT_3D('',#1638,#1298,#1299);
#1128=AXIS2_PLACEMENT_3D('',#1641,#1302,#1303);
#1129=AXIS2_PLACEMENT_3D('',#1647,#1306,#1307);
#1130=AXIS2_PLACEMENT_3D('',#1651,#1309,#1310);
#1131=AXIS2_PLACEMENT_3D('',#1653,#1311,#1312);
#1132=AXIS2_PLACEMENT_3D('',#1655,#1313,#1314);
#1133=AXIS2_PLACEMENT_3D('',#1659,#1316,#1317);
#1134=AXIS2_PLACEMENT_3D('',#1661,#1318,#1319);
#1135=AXIS2_PLACEMENT_3D('',#1663,#1320,#1321);
#1136=AXIS2_PLACEMENT_3D('',#1667,#1323,#1324);
#1137=AXIS2_PLACEMENT_3D('',#1670,#1326,#1327);
#1138=AXIS2_PLACEMENT_3D('',#1672,#1328,#1329);
#1139=AXIS2_PLACEMENT_3D('',#1673,#1330,#1331);
#1140=AXIS2_PLACEMENT_3D('',#1677,#1333,#1334);
#1141=AXIS2_PLACEMENT_3D('',#1679,#1336,#1337);
#1142=AXIS2_PLACEMENT_3D('',#1681,#1338,#1339);
#1143=AXIS2_PLACEMENT_3D('',#1683,#1341,#1342);
#1144=AXIS2_PLACEMENT_3D('',#1687,#1344,#1345);
#1145=AXIS2_PLACEMENT_3D('',#1696,#1350,#1351);
#1146=AXIS2_PLACEMENT_3D('',#1702,#1354,#1355);
#1147=AXIS2_PLACEMENT_3D('',#1704,#1356,#1357);
#1148=AXIS2_PLACEMENT_3D('',#1709,#1360,#1361);
#1149=AXIS2_PLACEMENT_3D('',#1710,#1362,#1363);
#1150=AXIS2_PLACEMENT_3D('',#1712,#1365,#1366);
#1151=AXIS2_PLACEMENT_3D('',#1715,#1367,#1368);
#1152=AXIS2_PLACEMENT_3D('',#1718,#1371,#1372);
#1153=AXIS2_PLACEMENT_3D('',#1721,#1374,#1375);
#1154=AXIS2_PLACEMENT_3D('',#1722,#1376,#1377);
#1155=AXIS2_PLACEMENT_3D('',#1725,#1379,#1380);
#1156=AXIS2_PLACEMENT_3D('',#1726,#1381,#1382);
#1157=AXIS2_PLACEMENT_3D('',#1728,#1384,#1385);
#1158=AXIS2_PLACEMENT_3D('',#1734,#1388,#1389);
#1159=AXIS2_PLACEMENT_3D('',#1740,#1392,#1393);
#1160=AXIS2_PLACEMENT_3D('',#1749,#1398,#1399);
#1161=AXIS2_PLACEMENT_3D('',#1751,#1401,#1402);
#1162=AXIS2_PLACEMENT_3D('',#1753,#1404,#1405);
#1163=AXIS2_PLACEMENT_3D('',#1755,#1407,#1408);
#1164=AXIS2_PLACEMENT_3D('',#1757,#1410,#1411);
#1165=AXIS2_PLACEMENT_3D('',#1760,#1414,#1415);
#1166=AXIS2_PLACEMENT_3D('',#1761,#1416,#1417);
#1167=AXIS2_PLACEMENT_3D('',#1767,#1421,#1422);
#1168=AXIS2_PLACEMENT_3D('',#1769,#1423,#1424);
#1169=AXIS2_PLACEMENT_3D('',#1771,#1426,#1427);
#1170=AXIS2_PLACEMENT_3D('',#1775,#1430,#1431);
#1171=AXIS2_PLACEMENT_3D('',#1777,#1432,#1433);
#1172=AXIS2_PLACEMENT_3D('',#1779,#1434,#1435);
#1173=AXIS2_PLACEMENT_3D('',#1780,#1436,#1437);
#1174=AXIS2_PLACEMENT_3D('',#1781,#1438,#1439);
#1175=AXIS2_PLACEMENT_3D('',#1787,#1443,#1444);
#1176=AXIS2_PLACEMENT_3D('',#1788,#1445,#1446);
#1177=AXIS2_PLACEMENT_3D('',#1789,#1447,#1448);
#1178=AXIS2_PLACEMENT_3D('',#1791,#1449,#1450);
#1179=AXIS2_PLACEMENT_3D('',#1793,#1452,#1453);
#1180=AXIS2_PLACEMENT_3D('',#1797,#1456,#1457);
#1181=AXIS2_PLACEMENT_3D('',#1800,#1460,#1461);
#1182=AXIS2_PLACEMENT_3D('',#1802,#1463,#1464);
#1183=AXIS2_PLACEMENT_3D('',#1805,#1465,#1466);
#1184=AXIS2_PLACEMENT_3D('',#1807,#1468,#1469);
#1185=AXIS2_PLACEMENT_3D('',#1808,#1470,#1471);
#1186=AXIS2_PLACEMENT_3D('',#1812,#1475,#1476);
#1187=AXIS2_PLACEMENT_3D('',#1813,#1477,#1478);
#1188=AXIS2_PLACEMENT_3D('',#1816,#1479,#1480);
#1189=AXIS2_PLACEMENT_3D('',#1817,#1481,#1482);
#1190=AXIS2_PLACEMENT_3D('',#1818,#1483,#1484);
#1191=AXIS2_PLACEMENT_3D('',#1820,#1485,#1486);
#1192=AXIS2_PLACEMENT_3D('',#1823,#1487,#1488);
#1193=AXIS2_PLACEMENT_3D('',#1824,#1489,#1490);
#1194=AXIS2_PLACEMENT_3D('',#1825,#1491,#1492);
#1195=AXIS2_PLACEMENT_3D('',#1827,#1493,#1494);
#1196=AXIS2_PLACEMENT_3D('',#1829,#1495,#1496);
#1197=AXIS2_PLACEMENT_3D('',#1830,#1497,#1498);
#1198=AXIS2_PLACEMENT_3D('',#1832,#1499,#1500);
#1199=AXIS2_PLACEMENT_3D('',#1834,#1501,#1502);
#1200=AXIS2_PLACEMENT_3D('',#1835,#1503,#1504);
#1201=AXIS2_PLACEMENT_3D('',#1838,#1507,#1508);
#1202=AXIS2_PLACEMENT_3D('',#1839,#1509,#1510);
#1203=AXIS2_PLACEMENT_3D('',#1841,#1512,#1513);
#1204=AXIS2_PLACEMENT_3D('',#1842,#1514,#1515);
#1205=AXIS2_PLACEMENT_3D('',#1844,#1517,#1518);
#1206=AXIS2_PLACEMENT_3D('',#1846,#1520,#1521);
#1207=AXIS2_PLACEMENT_3D('',#1848,#1523,#1524);
#1208=AXIS2_PLACEMENT_3D('',#1850,#1526,#1527);
#1209=AXIS2_PLACEMENT_3D('',#1852,#1529,#1530);
#1210=AXIS2_PLACEMENT_3D('',#1853,#1531,#1532);
#1211=AXIS2_PLACEMENT_3D('',#1854,#1533,#1534);
#1212=AXIS2_PLACEMENT_3D('',#1855,#1535,#1536);
#1213=AXIS2_PLACEMENT_3D('',#1857,#1538,#1539);
#1214=AXIS2_PLACEMENT_3D('',#1859,#1541,#1542);
#1215=AXIS2_PLACEMENT_3D('',#1860,#1543,#1544);
#1216=AXIS2_PLACEMENT_3D('',#1862,#1546,#1547);
#1217=AXIS2_PLACEMENT_3D('',#1864,#1549,#1550);
#1218=DIRECTION('axis',(0.,0.,1.));
#1219=DIRECTION('refdir',(1.,0.,0.));
#1220=DIRECTION('center_axis',(1.,0.,0.));
#1221=DIRECTION('ref_axis',(0.,0.,1.));
#1222=DIRECTION('center_axis',(1.,0.,0.));
#1223=DIRECTION('ref_axis',(0.,0.,1.));
#1224=DIRECTION('',(-1.,0.,0.));
#1225=DIRECTION('center_axis',(1.,0.,0.));
#1226=DIRECTION('ref_axis',(0.,0.,1.));
#1227=DIRECTION('center_axis',(1.,0.,0.));
#1228=DIRECTION('ref_axis',(0.,0.,1.));
#1229=DIRECTION('center_axis',(1.,0.,0.));
#1230=DIRECTION('ref_axis',(0.,0.,1.));
#1231=DIRECTION('',(-1.,0.,0.));
#1232=DIRECTION('center_axis',(1.,0.,0.));
#1233=DIRECTION('ref_axis',(0.,0.,1.));
#1234=DIRECTION('center_axis',(0.,0.,-1.));
#1235=DIRECTION('ref_axis',(1.,0.,0.));
#1236=DIRECTION('center_axis',(0.,0.,-1.));
#1237=DIRECTION('ref_axis',(1.,0.,0.));
#1238=DIRECTION('',(0.,0.,-1.));
#1239=DIRECTION('center_axis',(0.,0.,1.));
#1240=DIRECTION('ref_axis',(1.,0.,0.));
#1241=DIRECTION('center_axis',(0.,0.,-1.));
#1242=DIRECTION('ref_axis',(1.,0.,0.));
#1243=DIRECTION('center_axis',(0.,0.,-1.));
#1244=DIRECTION('ref_axis',(1.,0.,0.));
#1245=DIRECTION('',(0.,0.,-1.));
#1246=DIRECTION('center_axis',(0.,0.,1.));
#1247=DIRECTION('ref_axis',(1.,0.,0.));
#1248=DIRECTION('center_axis',(0.,0.,-1.));
#1249=DIRECTION('ref_axis',(0.707106781186547,-0.707106781186547,0.));
#1250=DIRECTION('center_axis',(0.,0.,1.));
#1251=DIRECTION('ref_axis',(0.707106781186547,-0.707106781186547,0.));
#1252=DIRECTION('',(0.,0.,1.));
#1253=DIRECTION('center_axis',(0.,0.,-1.));
#1254=DIRECTION('ref_axis',(0.707106781186547,-0.707106781186547,0.));
#1255=DIRECTION('',(0.,0.,-1.));
#1256=DIRECTION('center_axis',(1.,0.,0.));
#1257=DIRECTION('ref_axis',(0.,0.,-1.));
#1258=DIRECTION('',(0.,-1.,0.));
#1259=DIRECTION('',(0.,0.996457582996,0.0840968803807239));
#1260=DIRECTION('center_axis',(1.,0.,0.));
#1261=DIRECTION('ref_axis',(0.,0.,-1.));
#1262=DIRECTION('',(0.,0.857732952612174,0.51409549891358));
#1263=DIRECTION('center_axis',(-1.,0.,0.));
#1264=DIRECTION('ref_axis',(0.,0.867801977835199,0.496910180279411));
#1265=DIRECTION('center_axis',(-1.,0.,0.));
#1266=DIRECTION('ref_axis',(0.,0.707106781186547,0.707106781186547));
#1267=DIRECTION('center_axis',(-1.,0.,0.));
#1268=DIRECTION('ref_axis',(0.,0.,-1.));
#1269=DIRECTION('',(0.,-1.,0.));
#1270=DIRECTION('center_axis',(-1.,0.,0.));
#1271=DIRECTION('ref_axis',(0.,-0.51530810834257,0.857004990345099));
#1272=DIRECTION('center_axis',(-1.,0.,0.));
#1273=DIRECTION('ref_axis',(0.,0.,-1.));
#1274=DIRECTION('center_axis',(-1.,0.,0.));
#1275=DIRECTION('ref_axis',(0.,0.51530810834257,0.857004990345099));
#1276=DIRECTION('',(0.,-1.,0.));
#1277=DIRECTION('center_axis',(-1.,0.,0.));
#1278=DIRECTION('ref_axis',(0.,-0.707106781186547,0.707106781186548));
#1279=DIRECTION('',(0.,0.,-1.));
#1280=DIRECTION('',(0.,-1.,0.));
#1281=DIRECTION('center_axis',(0.,0.,-1.));
#1282=DIRECTION('ref_axis',(-1.,0.,0.));
#1283=DIRECTION('',(-1.,0.,0.));
#1284=DIRECTION('center_axis',(0.,0.,1.));
#1285=DIRECTION('ref_axis',(-0.707106781186547,-0.707106781186547,0.));
#1286=DIRECTION('',(0.,-1.,0.));
#1287=DIRECTION('',(1.,0.,0.));
#1288=DIRECTION('',(0.,-1.,0.));
#1289=DIRECTION('',(1.,0.,0.));
#1290=DIRECTION('',(0.,1.,0.));
#1291=DIRECTION('',(1.,0.,0.));
#1292=DIRECTION('center_axis',(0.,0.,1.));
#1293=DIRECTION('ref_axis',(1.,0.,0.));
#1294=DIRECTION('center_axis',(0.,0.,1.));
#1295=DIRECTION('ref_axis',(1.,0.,0.));
#1296=DIRECTION('center_axis',(0.,0.,1.));
#1297=DIRECTION('ref_axis',(-0.707106781186547,-0.707106781186547,0.));
#1298=DIRECTION('center_axis',(0.,0.,-1.));
#1299=DIRECTION('ref_axis',(-0.707106781186547,-0.707106781186547,0.));
#1300=DIRECTION('',(0.,0.,-1.));
#1301=DIRECTION('',(0.,0.,1.));
#1302=DIRECTION('center_axis',(1.,0.,0.));
#1303=DIRECTION('ref_axis',(0.,0.,-1.));
#1304=DIRECTION('',(0.,-1.,0.));
#1305=DIRECTION('',(0.,0.,1.));
#1306=DIRECTION('center_axis',(1.,0.,0.));
#1307=DIRECTION('ref_axis',(0.,-0.707106781186547,0.707106781186548));
#1308=DIRECTION('',(0.,1.,0.));
#1309=DIRECTION('center_axis',(1.,0.,0.));
#1310=DIRECTION('ref_axis',(0.,0.51530810834257,0.857004990345099));
#1311=DIRECTION('center_axis',(1.,0.,0.));
#1312=DIRECTION('ref_axis',(0.,0.,-1.));
#1313=DIRECTION('center_axis',(1.,0.,0.));
#1314=DIRECTION('ref_axis',(0.,-0.51530810834257,0.857004990345099));
#1315=DIRECTION('',(0.,1.,0.));
#1316=DIRECTION('center_axis',(-1.,0.,0.));
#1317=DIRECTION('ref_axis',(0.,-2.77555756156289E-16,1.));
#1318=DIRECTION('center_axis',(1.,0.,0.));
#1319=DIRECTION('ref_axis',(0.,0.707106781186547,0.707106781186547));
#1320=DIRECTION('center_axis',(-1.,0.,0.));
#1321=DIRECTION('ref_axis',(0.,0.867801977835199,0.496910180279412));
#1322=DIRECTION('',(0.,-0.857732952612174,-0.51409549891358));
#1323=DIRECTION('center_axis',(-1.,0.,0.));
#1324=DIRECTION('ref_axis',(0.,0.514095498913579,-0.857732952612174));
#1325=DIRECTION('',(0.,-0.996457582996,-0.0840968803807239));
#1326=DIRECTION('center_axis',(1.,0.,0.));
#1327=DIRECTION('ref_axis',(0.,0.,1.));
#1328=DIRECTION('center_axis',(1.,0.,0.));
#1329=DIRECTION('ref_axis',(0.,0.,1.));
#1330=DIRECTION('center_axis',(-1.,0.,0.));
#1331=DIRECTION('ref_axis',(0.,0.51530810834257,0.857004990345099));
#1332=DIRECTION('',(1.,0.,0.));
#1333=DIRECTION('center_axis',(-1.,0.,0.));
#1334=DIRECTION('ref_axis',(0.,0.51530810834257,0.857004990345099));
#1335=DIRECTION('',(-1.,0.,0.));
#1336=DIRECTION('center_axis',(-1.,0.,0.));
#1337=DIRECTION('ref_axis',(0.,0.,-1.));
#1338=DIRECTION('center_axis',(-1.,0.,0.));
#1339=DIRECTION('ref_axis',(0.,0.,-1.));
#1340=DIRECTION('',(1.,0.,0.));
#1341=DIRECTION('center_axis',(-1.,0.,0.));
#1342=DIRECTION('ref_axis',(0.,0.,1.));
#1343=DIRECTION('',(0.,-1.,0.));
#1344=DIRECTION('center_axis',(-1.,0.,0.));
#1345=DIRECTION('ref_axis',(0.,-0.707106781186547,0.707106781186548));
#1346=DIRECTION('',(0.,0.,-1.));
#1347=DIRECTION('',(0.,-1.,0.));
#1348=DIRECTION('',(0.,0.,1.));
#1349=DIRECTION('',(0.,0.996457582996,0.0840968803807239));
#1350=DIRECTION('center_axis',(-1.,0.,0.));
#1351=DIRECTION('ref_axis',(0.,0.514095498913579,-0.857732952612174));
#1352=DIRECTION('',(0.,-0.857732952612174,-0.51409549891358));
#1353=DIRECTION('',(0.,0.994907683417519,0.100790383850767));
#1354=DIRECTION('center_axis',(1.,0.,0.));
#1355=DIRECTION('ref_axis',(0.,0.,1.));
#1356=DIRECTION('center_axis',(1.,0.,0.));
#1357=DIRECTION('ref_axis',(0.,0.,1.));
#1358=DIRECTION('',(0.,-0.796623998731616,-0.60447514807877));
#1359=DIRECTION('',(0.,-1.,0.));
#1360=DIRECTION('center_axis',(-1.,0.,0.));
#1361=DIRECTION('ref_axis',(0.,-0.51530810834257,0.857004990345099));
#1362=DIRECTION('center_axis',(1.,0.,0.));
#1363=DIRECTION('ref_axis',(0.,-0.51530810834257,0.857004990345099));
#1364=DIRECTION('',(-1.,0.,0.));
#1365=DIRECTION('center_axis',(-1.,0.,0.));
#1366=DIRECTION('ref_axis',(0.,0.51530810834257,0.857004990345099));
#1367=DIRECTION('center_axis',(1.,0.,0.));
#1368=DIRECTION('ref_axis',(0.,0.51530810834257,0.857004990345099));
#1369=DIRECTION('',(1.,0.,0.));
#1370=DIRECTION('',(-1.,0.,0.));
#1371=DIRECTION('center_axis',(-1.,0.,0.));
#1372=DIRECTION('ref_axis',(0.,0.,-1.));
#1373=DIRECTION('',(1.,0.,0.));
#1374=DIRECTION('center_axis',(1.,0.,0.));
#1375=DIRECTION('ref_axis',(0.,0.,-1.));
#1376=DIRECTION('center_axis',(1.,0.,0.));
#1377=DIRECTION('ref_axis',(0.,-0.51530810834257,0.857004990345099));
#1378=DIRECTION('',(-1.,0.,0.));
#1379=DIRECTION('center_axis',(1.,0.,0.));
#1380=DIRECTION('ref_axis',(0.,-0.51530810834257,0.857004990345099));
#1381=DIRECTION('center_axis',(0.,0.,-1.));
#1382=DIRECTION('ref_axis',(0.,1.,0.));
#1383=DIRECTION('',(-1.,0.,0.));
#1384=DIRECTION('center_axis',(1.,0.,0.));
#1385=DIRECTION('ref_axis',(0.,0.,-1.));
#1386=DIRECTION('',(0.,1.,0.));
#1387=DIRECTION('',(0.,0.796623998731616,0.60447514807877));
#1388=DIRECTION('center_axis',(-1.,0.,0.));
#1389=DIRECTION('ref_axis',(0.,0.,-1.));
#1390=DIRECTION('',(0.,-0.994907683350351,-0.100790384513793));
#1391=DIRECTION('',(0.,0.857732952612174,0.51409549891358));
#1392=DIRECTION('center_axis',(1.,0.,0.));
#1393=DIRECTION('ref_axis',(0.,0.,-1.));
#1394=DIRECTION('',(0.,-0.996457582996,-0.0840968803807239));
#1395=DIRECTION('',(0.,0.,-1.));
#1396=DIRECTION('',(0.,1.,0.));
#1397=DIRECTION('',(0.,0.,1.));
#1398=DIRECTION('center_axis',(1.,0.,0.));
#1399=DIRECTION('ref_axis',(0.,-0.707106781186547,0.707106781186548));
#1400=DIRECTION('',(0.,1.,0.));
#1401=DIRECTION('center_axis',(0.,0.,-1.));
#1402=DIRECTION('ref_axis',(0.,-1.,0.));
#1403=DIRECTION('',(1.,0.,0.));
#1404=DIRECTION('center_axis',(-1.,0.,0.));
#1405=DIRECTION('ref_axis',(0.,-0.707106781186547,0.707106781186548));
#1406=DIRECTION('',(1.,0.,0.));
#1407=DIRECTION('center_axis',(0.,1.,0.));
#1408=DIRECTION('ref_axis',(0.,0.,1.));
#1409=DIRECTION('',(-1.,0.,0.));
#1410=DIRECTION('center_axis',(-1.,0.,0.));
#1411=DIRECTION('ref_axis',(0.,-0.707106781186547,0.707106781186548));
#1412=DIRECTION('',(1.,0.,0.));
#1413=DIRECTION('',(-1.,0.,0.));
#1414=DIRECTION('center_axis',(0.,0.,-1.));
#1415=DIRECTION('ref_axis',(0.,-1.,0.));
#1416=DIRECTION('center_axis',(0.,0.60447514807877,-0.796623998731616));
#1417=DIRECTION('ref_axis',(0.,0.796623998731616,0.60447514807877));
#1418=DIRECTION('',(1.,0.,0.));
#1419=DIRECTION('',(0.,0.796623998731616,0.60447514807877));
#1420=DIRECTION('',(1.,0.,0.));
#1421=DIRECTION('center_axis',(1.,0.,0.));
#1422=DIRECTION('ref_axis',(0.,0.100790383850767,-0.994907683417519));
#1423=DIRECTION('center_axis',(-1.,0.,0.));
#1424=DIRECTION('ref_axis',(0.,0.100790383850767,-0.994907683417519));
#1425=DIRECTION('',(1.,0.,0.));
#1426=DIRECTION('center_axis',(0.,-0.100790384513793,0.994907683350351));
#1427=DIRECTION('ref_axis',(0.,-0.994907683350351,-0.100790384513793));
#1428=DIRECTION('',(0.,-0.994907683350351,-0.100790384513793));
#1429=DIRECTION('',(-1.,0.,0.));
#1430=DIRECTION('center_axis',(-1.,0.,0.));
#1431=DIRECTION('ref_axis',(0.,0.,1.));
#1432=DIRECTION('center_axis',(-1.,0.,0.));
#1433=DIRECTION('ref_axis',(0.,-8.3266726846887E-16,1.));
#1434=DIRECTION('center_axis',(-1.,0.,0.));
#1435=DIRECTION('ref_axis',(0.,0.781996598288632,0.623282696908079));
#1436=DIRECTION('center_axis',(-1.,0.,0.));
#1437=DIRECTION('ref_axis',(0.,0.867801977835197,0.496910180279415));
#1438=DIRECTION('center_axis',(0.,-0.100790383850767,0.994907683417519));
#1439=DIRECTION('ref_axis',(0.,0.994907683417519,0.100790383850767));
#1440=DIRECTION('',(1.,0.,0.));
#1441=DIRECTION('',(0.,0.994907683417519,0.100790383850767));
#1442=DIRECTION('',(-1.,0.,0.));
#1443=DIRECTION('center_axis',(-1.,0.,0.));
#1444=DIRECTION('ref_axis',(0.,0.,-1.));
#1445=DIRECTION('center_axis',(1.,0.,0.));
#1446=DIRECTION('ref_axis',(0.,0.,1.));
#1447=DIRECTION('center_axis',(1.,0.,0.));
#1448=DIRECTION('ref_axis',(0.,0.,1.));
#1449=DIRECTION('center_axis',(1.,0.,0.));
#1450=DIRECTION('ref_axis',(0.,0.,-1.));
#1451=DIRECTION('',(-1.,0.,0.));
#1452=DIRECTION('center_axis',(0.,0.60447514807877,-0.796623998731616));
#1453=DIRECTION('ref_axis',(0.,-0.796623998731616,-0.60447514807877));
#1454=DIRECTION('',(0.,-0.796623998731616,-0.60447514807877));
#1455=DIRECTION('',(1.,0.,0.));
#1456=DIRECTION('center_axis',(0.,-0.51409549891358,0.857732952612174));
#1457=DIRECTION('ref_axis',(0.,-0.857732952612174,-0.51409549891358));
#1458=DIRECTION('',(1.,0.,0.));
#1459=DIRECTION('',(1.,0.,0.));
#1460=DIRECTION('center_axis',(1.,0.,0.));
#1461=DIRECTION('ref_axis',(0.,0.514095498913579,-0.857732952612174));
#1462=DIRECTION('',(1.,0.,0.));
#1463=DIRECTION('center_axis',(0.,0.,-1.));
#1464=DIRECTION('ref_axis',(1.,0.,0.));
#1465=DIRECTION('center_axis',(0.,0.,1.));
#1466=DIRECTION('ref_axis',(1.,0.,0.));
#1467=DIRECTION('',(0.,0.,-1.));
#1468=DIRECTION('center_axis',(0.,0.,1.));
#1469=DIRECTION('ref_axis',(1.,0.,0.));
#1470=DIRECTION('center_axis',(0.,0.,1.));
#1471=DIRECTION('ref_axis',(1.,0.,0.));
#1472=DIRECTION('',(-1.,0.,0.));
#1473=DIRECTION('',(-1.,0.,0.));
#1474=DIRECTION('',(1.,0.,0.));
#1475=DIRECTION('center_axis',(-1.,0.,0.));
#1476=DIRECTION('ref_axis',(0.,0.,1.));
#1477=DIRECTION('center_axis',(1.,0.,0.));
#1478=DIRECTION('ref_axis',(0.,0.,1.));
#1479=DIRECTION('center_axis',(-1.,0.,0.));
#1480=DIRECTION('ref_axis',(0.,0.,-1.));
#1481=DIRECTION('center_axis',(-1.,0.,0.));
#1482=DIRECTION('ref_axis',(0.,0.,-1.));
#1483=DIRECTION('center_axis',(-1.,0.,0.));
#1484=DIRECTION('ref_axis',(0.,0.,1.));
#1485=DIRECTION('center_axis',(1.,0.,0.));
#1486=DIRECTION('ref_axis',(0.,0.,1.));
#1487=DIRECTION('center_axis',(-1.,0.,0.));
#1488=DIRECTION('ref_axis',(0.,0.,-1.));
#1489=DIRECTION('center_axis',(-1.,0.,0.));
#1490=DIRECTION('ref_axis',(0.,0.,-1.));
#1491=DIRECTION('center_axis',(1.,0.,0.));
#1492=DIRECTION('ref_axis',(0.,0.,-1.));
#1493=DIRECTION('center_axis',(1.,0.,0.));
#1494=DIRECTION('ref_axis',(0.,0.486492796687645,-0.873684587692282));
#1495=DIRECTION('center_axis',(1.,0.,0.));
#1496=DIRECTION('ref_axis',(0.,0.867801977835195,0.496910180279419));
#1497=DIRECTION('center_axis',(1.,0.,0.));
#1498=DIRECTION('ref_axis',(0.,0.781996598288632,0.623282696908079));
#1499=DIRECTION('center_axis',(-1.,0.,0.));
#1500=DIRECTION('ref_axis',(0.,0.,-1.));
#1501=DIRECTION('center_axis',(-1.,0.,0.));
#1502=DIRECTION('ref_axis',(0.,0.,-1.));
#1503=DIRECTION('center_axis',(1.,0.,0.));
#1504=DIRECTION('ref_axis',(0.,-2.77555756156289E-16,1.));
#1505=DIRECTION('',(1.,0.,0.));
#1506=DIRECTION('',(1.,0.,0.));
#1507=DIRECTION('center_axis',(0.,0.,-1.));
#1508=DIRECTION('ref_axis',(0.,1.,0.));
#1509=DIRECTION('center_axis',(1.,0.,0.));
#1510=DIRECTION('ref_axis',(0.,0.867801977835199,0.496910180279412));
#1511=DIRECTION('',(1.,0.,0.));
#1512=DIRECTION('center_axis',(0.,-0.0840968803807239,0.996457582996));
#1513=DIRECTION('ref_axis',(0.,-0.996457582996,-0.0840968803807239));
#1514=DIRECTION('center_axis',(-1.,0.,0.));
#1515=DIRECTION('ref_axis',(0.,0.,-1.));
#1516=DIRECTION('',(-1.,0.,0.));
#1517=DIRECTION('center_axis',(1.,0.,0.));
#1518=DIRECTION('ref_axis',(0.,0.707106781186547,0.707106781186547));
#1519=DIRECTION('',(-1.,0.,0.));
#1520=DIRECTION('center_axis',(-1.,0.,0.));
#1521=DIRECTION('ref_axis',(0.,0.867801977835199,0.496910180279411));
#1522=DIRECTION('',(-1.,0.,0.));
#1523=DIRECTION('center_axis',(0.,-0.51409549891358,0.857732952612174));
#1524=DIRECTION('ref_axis',(0.,0.857732952612174,0.51409549891358));
#1525=DIRECTION('',(-1.,0.,0.));
#1526=DIRECTION('center_axis',(-1.,0.,0.));
#1527=DIRECTION('ref_axis',(0.,0.,-1.));
#1528=DIRECTION('',(-1.,0.,0.));
#1529=DIRECTION('center_axis',(0.,-0.0840968803807239,0.996457582996));
#1530=DIRECTION('ref_axis',(0.,0.996457582996,0.0840968803807239));
#1531=DIRECTION('center_axis',(0.,1.,0.));
#1532=DIRECTION('ref_axis',(0.,0.,1.));
#1533=DIRECTION('center_axis',(0.,1.,0.));
#1534=DIRECTION('ref_axis',(0.,0.,1.));
#1535=DIRECTION('center_axis',(1.,0.,0.));
#1536=DIRECTION('ref_axis',(0.,0.,1.));
#1537=DIRECTION('',(1.,0.,0.));
#1538=DIRECTION('center_axis',(1.,0.,0.));
#1539=DIRECTION('ref_axis',(0.,0.,1.));
#1540=DIRECTION('',(1.,0.,0.));
#1541=DIRECTION('center_axis',(1.,0.,0.));
#1542=DIRECTION('ref_axis',(0.,0.707106781186547,0.707106781186547));
#1543=DIRECTION('center_axis',(-1.,0.,0.));
#1544=DIRECTION('ref_axis',(0.,0.,-1.));
#1545=DIRECTION('',(-1.,0.,0.));
#1546=DIRECTION('center_axis',(-1.,0.,0.));
#1547=DIRECTION('ref_axis',(0.,0.,-1.));
#1548=DIRECTION('',(-1.,0.,0.));
#1549=DIRECTION('center_axis',(0.,1.,0.));
#1550=DIRECTION('ref_axis',(1.,0.,0.));
#1551=CARTESIAN_POINT('',(0.,0.,0.));
#1552=CARTESIAN_POINT('Origin',(7.2,9.68617380575278,5.9725231505293));
#1553=CARTESIAN_POINT('',(10.5,9.68617380575278,5.1725231505293));
#1554=CARTESIAN_POINT('Origin',(10.5,9.68617380575278,5.9725231505293));
#1555=CARTESIAN_POINT('',(7.2,9.68617380575278,5.1725231505293));
#1556=CARTESIAN_POINT('',(7.2,9.68617380575278,5.1725231505293));
#1557=CARTESIAN_POINT('Origin',(7.2,9.68617380575278,5.9725231505293));
#1558=CARTESIAN_POINT('Origin',(7.2,3.84012785092853,3.66167422005736));
#1559=CARTESIAN_POINT('',(10.5,3.84012785092853,2.58667422005736));
#1560=CARTESIAN_POINT('Origin',(10.5,3.84012785092853,3.66167422005736));
#1561=CARTESIAN_POINT('',(7.2,3.84012785092853,2.58667422005736));
#1562=CARTESIAN_POINT('',(7.2,3.84012785092853,2.58667422005736));
#1563=CARTESIAN_POINT('Origin',(7.2,3.84012785092853,3.66167422005736));
#1564=CARTESIAN_POINT('Origin',(0.20000001490117,-16.6629999813736,0.));
#1565=CARTESIAN_POINT('',(-1.44999998509883,-16.6629999813736,0.));
#1566=CARTESIAN_POINT('Origin',(0.20000001490117,-16.6629999813736,0.));
#1567=CARTESIAN_POINT('',(-1.44999998509883,-16.6629999813736,-3.));
#1568=CARTESIAN_POINT('',(-1.44999998509883,-16.6629999813736,0.));
#1569=CARTESIAN_POINT('Origin',(0.20000001490117,-16.6629999813736,-3.));
#1570=CARTESIAN_POINT('Origin',(0.20000001490117,-31.6629999813736,0.));
#1571=CARTESIAN_POINT('',(-1.44999998509883,-31.6629999813736,0.));
#1572=CARTESIAN_POINT('Origin',(0.20000001490117,-31.6629999813736,0.));
#1573=CARTESIAN_POINT('',(-1.44999998509883,-31.6629999813736,-3.));
#1574=CARTESIAN_POINT('',(-1.44999998509883,-31.6629999813736,0.));
#1575=CARTESIAN_POINT('Origin',(0.20000001490117,-31.6629999813736,-3.));
#1576=CARTESIAN_POINT('Origin',(0.5,-40.,3.5));
#1577=CARTESIAN_POINT('',(0.5,-50.,-3.));
#1578=CARTESIAN_POINT('',(10.5,-40.,-3.));
#1579=CARTESIAN_POINT('Origin',(0.5,-40.,-3.));
#1580=CARTESIAN_POINT('',(10.5,-40.,0.));
#1581=CARTESIAN_POINT('',(10.5,-40.,3.5));
#1582=CARTESIAN_POINT('',(0.5,-50.,0.));
#1583=CARTESIAN_POINT('Origin',(0.5,-40.,0.));
#1584=CARTESIAN_POINT('',(0.5,-50.,3.5));
#1585=CARTESIAN_POINT('Origin',(10.5,-16.5,7.));
#1586=CARTESIAN_POINT('',(10.5,-3.99999999999999,-2.99999999999999));
#1587=CARTESIAN_POINT('',(10.5,-21.25,-3.));
#1588=CARTESIAN_POINT('',(10.5,3.84012785092853,-2.33832577994264));
#1589=CARTESIAN_POINT('',(10.5,-9.78680334613053,-3.48838216206165));
#1590=CARTESIAN_POINT('',(10.5,6.92470084441,-1.48472349561568));
#1591=CARTESIAN_POINT('Origin',(10.5,3.84012785092853,3.66167422005736));
#1592=CARTESIAN_POINT('',(10.5,11.8308028293854,1.45582453860127));
#1593=CARTESIAN_POINT('',(10.5,0.178554121659474,-5.52813077595224));
#1594=CARTESIAN_POINT('',(10.5,13.356039556704,6.93820360558822));
#1595=CARTESIAN_POINT('Origin',(10.5,9.88483164536319,4.95056288447058));
#1596=CARTESIAN_POINT('',(10.5,11.6399319657726,9.46565393816163));
#1597=CARTESIAN_POINT('Origin',(10.5,-3.99999999999999,-3.));
#1598=CARTESIAN_POINT('',(10.5,8.51194557261808,10.9725231505293));
#1599=CARTESIAN_POINT('Origin',(10.5,8.51194557261808,6.97252315052931));
#1600=CARTESIAN_POINT('',(10.5,5.67256025922601,10.9725231505293));
#1601=CARTESIAN_POINT('',(10.5,-3.40691309712361,10.9725231505293));
#1602=CARTESIAN_POINT('',(10.5,1.25634405507726,8.31709868529333));
#1603=CARTESIAN_POINT('Origin',(10.5,5.67256025922601,5.97252315052931));
#1604=CARTESIAN_POINT('',(10.5,-7.57608835322024,8.31709868529333));
#1605=CARTESIAN_POINT('Origin',(10.5,-3.15987214907149,10.6616742200574));
#1606=CARTESIAN_POINT('',(10.5,-11.992304557369,10.9725231505293));
#1607=CARTESIAN_POINT('Origin',(10.5,-11.992304557369,5.97252315052931));
#1608=CARTESIAN_POINT('',(10.5,-36.,10.9725231505293));
#1609=CARTESIAN_POINT('',(10.5,-3.40691309712361,10.9725231505293));
#1610=CARTESIAN_POINT('',(10.5,-39.,7.97252315052931));
#1611=CARTESIAN_POINT('Origin',(10.5,-36.,7.97252315052931));
#1612=CARTESIAN_POINT('',(10.5,-39.,0.));
#1613=CARTESIAN_POINT('',(10.5,-39.,12.));
#1614=CARTESIAN_POINT('',(10.5,-32.75,0.));
#1615=CARTESIAN_POINT('Origin',(0.,-37.5,-3.));
#1616=CARTESIAN_POINT('',(-0.5,-50.,-3.));
#1617=CARTESIAN_POINT('',(7.5,-50.,-3.));
#1618=CARTESIAN_POINT('',(-10.5,-40.,-3.00000004470348));
#1619=CARTESIAN_POINT('Origin',(-0.5,-40.,-3.));
#1620=CARTESIAN_POINT('',(-10.5,-3.99999999999999,-2.99999999999999));
#1621=CARTESIAN_POINT('',(-10.5,16.,-3.00000004470348));
#1622=CARTESIAN_POINT('',(-8.,-4.00000000000007,-3.));
#1623=CARTESIAN_POINT('',(-5.25,-4.00000000000006,-3.));
#1624=CARTESIAN_POINT('',(-8.,-5.,-3.00000004470348));
#1625=CARTESIAN_POINT('',(-8.,-27.0000001676381,-3.));
#1626=CARTESIAN_POINT('',(8.,-5.,-3.));
#1627=CARTESIAN_POINT('',(3.75,-5.,-3.));
#1628=CARTESIAN_POINT('',(8.,-4.00000000000006,-3.));
#1629=CARTESIAN_POINT('',(8.,-27.,-3.));
#1630=CARTESIAN_POINT('',(5.25,-4.00000000000008,-3.));
#1631=CARTESIAN_POINT('',(1.62894193114549,-45.8379999813736,-3.));
#1632=CARTESIAN_POINT('',(-1.44999998509883,-46.6629999813736,-3.));
#1633=CARTESIAN_POINT('Origin',(0.20000001490117,-46.6629999813736,-3.));
#1634=CARTESIAN_POINT('Origin',(0.20000001490117,-46.6629999813736,-3.));
#1635=CARTESIAN_POINT('Origin',(-0.5,-40.,0.));
#1636=CARTESIAN_POINT('',(-0.5,-50.,0.));
#1637=CARTESIAN_POINT('',(-10.5,-40.,0.));
#1638=CARTESIAN_POINT('Origin',(-0.5,-40.,0.));
#1639=CARTESIAN_POINT('',(-10.5,-40.,0.));
#1640=CARTESIAN_POINT('',(-0.5,-50.,0.));
#1641=CARTESIAN_POINT('Origin',(-10.5,-70.,0.));
#1642=CARTESIAN_POINT('',(-10.5,-39.0000006705523,0.));
#1643=CARTESIAN_POINT('',(-10.5,-53.75,0.));
#1644=CARTESIAN_POINT('',(-10.5,-39.0000006705523,7.97252315052931));
#1645=CARTESIAN_POINT('',(-10.5,-39.0000006705523,8.5));
#1646=CARTESIAN_POINT('',(-10.5,-36.0000006705523,10.9725231505293));
#1647=CARTESIAN_POINT('Origin',(-10.5,-36.0000006705523,7.97252315052931));
#1648=CARTESIAN_POINT('',(-10.5,-11.992304557369,10.9725231505293));
#1649=CARTESIAN_POINT('',(-10.5,-54.5,10.9725231505293));
#1650=CARTESIAN_POINT('',(-10.5,-7.57608835322024,8.31709868529333));
#1651=CARTESIAN_POINT('Origin',(-10.5,-11.992304557369,5.97252315052931));
#1652=CARTESIAN_POINT('',(-10.5,1.25634405507726,8.31709868529333));
#1653=CARTESIAN_POINT('Origin',(-10.5,-3.15987214907149,10.6616742200574));
#1654=CARTESIAN_POINT('',(-10.5,5.67256025922601,10.9725231505293));
#1655=CARTESIAN_POINT('Origin',(-10.5,5.67256025922601,5.97252315052931));
#1656=CARTESIAN_POINT('',(-10.5,8.51194557261808,10.9725231505293));
#1657=CARTESIAN_POINT('',(-10.5,-54.5,10.9725231505293));
#1658=CARTESIAN_POINT('',(-10.5,11.6399319657726,9.46565393816163));
#1659=CARTESIAN_POINT('Origin',(-10.5,8.51194557261808,6.97252315052931));
#1660=CARTESIAN_POINT('',(-10.5,13.356039556704,6.93820360558823));
#1661=CARTESIAN_POINT('Origin',(-10.5,-4.,-3.));
#1662=CARTESIAN_POINT('',(-10.5,11.8308028321138,1.45582453370145));
#1663=CARTESIAN_POINT('Origin',(-10.5,9.88483164536319,4.95056288447058));
#1664=CARTESIAN_POINT('',(-10.5,6.92470084441,-1.48472349561568));
#1665=CARTESIAN_POINT('',(-10.5,-18.591873793071,-16.7784767889589));
#1666=CARTESIAN_POINT('',(-10.5,3.84012785092853,-2.33832577994264));
#1667=CARTESIAN_POINT('Origin',(-10.5,3.84012785092853,3.66167422005737));
#1668=CARTESIAN_POINT('',(-10.5,-32.7208521987308,-5.4239206093721));
#1669=CARTESIAN_POINT('',(-10.5,3.84012785092853,0.661674220057364));
#1670=CARTESIAN_POINT('Origin',(-10.5,3.84012785092853,3.66167422005736));
#1671=CARTESIAN_POINT('',(-10.5,9.68617380575278,3.9725231505293));
#1672=CARTESIAN_POINT('Origin',(-10.5,9.68617380575278,5.9725231505293));
#1673=CARTESIAN_POINT('Origin',(10.5,-11.992304557369,5.97252315052931));
#1674=CARTESIAN_POINT('',(-8.,-11.992304557369,10.9725231505293));
#1675=CARTESIAN_POINT('',(10.5,-11.992304557369,10.9725231505293));
#1676=CARTESIAN_POINT('',(-8.,-7.57608835322024,8.31709868529333));
#1677=CARTESIAN_POINT('Origin',(-8.,-11.992304557369,5.97252315052931));
#1678=CARTESIAN_POINT('',(10.5,-7.57608835322024,8.31709868529333));
#1679=CARTESIAN_POINT('Origin',(10.5,-3.15987214907149,10.6616742200574));
#1680=CARTESIAN_POINT('',(-8.,1.25634405507726,8.31709868529333));
#1681=CARTESIAN_POINT('Origin',(-8.,-3.15987214907149,10.6616742200574));
#1682=CARTESIAN_POINT('',(10.5,1.25634405507726,8.31709868529333));
#1683=CARTESIAN_POINT('Origin',(-8.,-16.5000003352761,6.99999997764826));
#1684=CARTESIAN_POINT('',(-8.,-36.0000006705523,10.9725231505293));
#1685=CARTESIAN_POINT('',(-8.,-27.7500001676381,10.9725231505293));
#1686=CARTESIAN_POINT('',(-8.,-39.0000006705523,7.97252315052931));
#1687=CARTESIAN_POINT('Origin',(-8.,-36.0000006705523,7.97252315052931));
#1688=CARTESIAN_POINT('',(-8.,-39.0000006705523,0.));
#1689=CARTESIAN_POINT('',(-8.,-39.0000006705523,11.9999999888241));
#1690=CARTESIAN_POINT('',(-8.,-5.,0.));
#1691=CARTESIAN_POINT('',(-8.,-27.0000001676381,0.));
#1692=CARTESIAN_POINT('',(-8.,-5.,3.49999998882413));
#1693=CARTESIAN_POINT('',(-8.,3.84012785092853,-2.33832577994264));
#1694=CARTESIAN_POINT('',(-8.,-5.86673958805528,-3.1575450661599));
#1695=CARTESIAN_POINT('',(-8.,6.92470084441,-1.48472349561568));
#1696=CARTESIAN_POINT('Origin',(-8.,3.84012785092853,3.66167422005737));
#1697=CARTESIAN_POINT('',(-8.,11.8308028321138,1.45582453370145));
#1698=CARTESIAN_POINT('',(-8.,9.88309192294256,0.288433910623503));
#1699=CARTESIAN_POINT('',(-8.,4.14249900248083,0.676951169804806));
#1700=CARTESIAN_POINT('',(-8.,4.66083715705354,0.72946207351441));
#1701=CARTESIAN_POINT('',(-8.,3.84012785092853,0.661674220057364));
#1702=CARTESIAN_POINT('Origin',(-8.,3.84012785092853,3.66167422005736));
#1703=CARTESIAN_POINT('',(-8.,2.02670240669222,6.05154621625221));
#1704=CARTESIAN_POINT('Origin',(-8.,3.84012785092853,3.66167422005736));
#1705=CARTESIAN_POINT('',(-8.,8.51194557261808,10.9725231505293));
#1706=CARTESIAN_POINT('',(-8.,5.73838013528766,8.8679526365781));
#1707=CARTESIAN_POINT('',(-8.,5.67256025922601,10.9725231505293));
#1708=CARTESIAN_POINT('',(-8.,-27.7500001676381,10.9725231505293));
#1709=CARTESIAN_POINT('Origin',(-8.,5.67256025922601,5.97252315052931));
#1710=CARTESIAN_POINT('Origin',(10.5,5.67256025922601,5.97252315052931));
#1711=CARTESIAN_POINT('',(10.5,5.67256025922601,10.9725231505293));
#1712=CARTESIAN_POINT('Origin',(10.5,-11.992304557369,5.97252315052931));
#1713=CARTESIAN_POINT('',(8.,-7.57608835322024,8.31709868529333));
#1714=CARTESIAN_POINT('',(8.,-11.992304557369,10.9725231505293));
#1715=CARTESIAN_POINT('Origin',(8.,-11.992304557369,5.97252315052931));
#1716=CARTESIAN_POINT('',(10.5,-11.992304557369,10.9725231505293));
#1717=CARTESIAN_POINT('',(10.5,-7.57608835322024,8.31709868529333));
#1718=CARTESIAN_POINT('Origin',(10.5,-3.15987214907149,10.6616742200574));
#1719=CARTESIAN_POINT('',(8.,1.25634405507726,8.31709868529333));
#1720=CARTESIAN_POINT('',(10.5,1.25634405507726,8.31709868529333));
#1721=CARTESIAN_POINT('Origin',(8.,-3.15987214907149,10.6616742200574));
#1722=CARTESIAN_POINT('Origin',(10.5,5.67256025922601,5.97252315052931));
#1723=CARTESIAN_POINT('',(8.,5.67256025922601,10.9725231505293));
#1724=CARTESIAN_POINT('',(10.5,5.67256025922601,10.9725231505293));
#1725=CARTESIAN_POINT('Origin',(8.,5.67256025922601,5.97252315052931));
#1726=CARTESIAN_POINT('Origin',(-10.5,-39.,10.9725231505293));
#1727=CARTESIAN_POINT('',(-10.5,-36.0000006705523,10.9725231505293));
#1728=CARTESIAN_POINT('Origin',(8.,-16.5,7.));
#1729=CARTESIAN_POINT('',(8.,8.51194557261808,10.9725231505293));
#1730=CARTESIAN_POINT('',(8.,-3.40691309712361,10.9725231505293));
#1731=CARTESIAN_POINT('',(8.,2.02670240669222,6.05154621625221));
#1732=CARTESIAN_POINT('',(8.,2.49575855189187,6.4074641691111));
#1733=CARTESIAN_POINT('',(8.,4.14249900248083,0.676951169804806));
#1734=CARTESIAN_POINT('Origin',(8.,3.84012785092853,3.66167422005736));
#1735=CARTESIAN_POINT('',(8.,11.8308028293854,1.45582453860127));
#1736=CARTESIAN_POINT('',(8.,8.50498907097361,1.11889875830901));
#1737=CARTESIAN_POINT('',(8.,6.92470084441,-1.48472349561568));
#1738=CARTESIAN_POINT('',(8.,7.43004093002971,-1.18184010673979));
#1739=CARTESIAN_POINT('',(8.,3.84012785092853,-2.33832577994264));
#1740=CARTESIAN_POINT('Origin',(8.,3.84012785092853,3.66167422005736));
#1741=CARTESIAN_POINT('',(8.,-9.78680334613053,-3.48838216206164));
#1742=CARTESIAN_POINT('',(8.,-5.,0.));
#1743=CARTESIAN_POINT('',(8.,-5.,3.5));
#1744=CARTESIAN_POINT('',(8.,-39.,0.));
#1745=CARTESIAN_POINT('',(8.,-27.,0.));
#1746=CARTESIAN_POINT('',(8.,-39.,7.97252315052931));
#1747=CARTESIAN_POINT('',(8.,-39.,12.));
#1748=CARTESIAN_POINT('',(8.,-36.,10.9725231505293));
#1749=CARTESIAN_POINT('Origin',(8.,-36.,7.97252315052931));
#1750=CARTESIAN_POINT('',(8.,-3.40691309712361,10.9725231505293));
#1751=CARTESIAN_POINT('Origin',(10.5,9.68617380575278,10.9725231505293));
#1752=CARTESIAN_POINT('',(7.5,8.51194557261808,10.9725231505293));
#1753=CARTESIAN_POINT('Origin',(-10.5,-36.0000006705523,7.97252315052931));
#1754=CARTESIAN_POINT('',(-10.5,-39.0000006705523,7.97252315052931));
#1755=CARTESIAN_POINT('Origin',(-10.5,-39.0000006705523,17.));
#1756=CARTESIAN_POINT('',(-5.25,-39.0000006705523,0.));
#1757=CARTESIAN_POINT('Origin',(9.,-36.,7.97252315052931));
#1758=CARTESIAN_POINT('',(9.,-39.,7.97252315052931));
#1759=CARTESIAN_POINT('',(9.,-36.,10.9725231505293));
#1760=CARTESIAN_POINT('Origin',(10.5,9.68617380575278,10.9725231505293));
#1761=CARTESIAN_POINT('Origin',(7.2,2.02670240669222,6.05154621625221));
#1762=CARTESIAN_POINT('',(7.2,8.51194557261808,10.9725231505293));
#1763=CARTESIAN_POINT('',(7.5,8.51194557261808,10.9725231505293));
#1764=CARTESIAN_POINT('',(7.2,2.02670240669222,6.05154621625221));
#1765=CARTESIAN_POINT('',(7.2,2.82163525353218,6.65473812494608));
#1766=CARTESIAN_POINT('',(7.2,2.02670240669222,6.05154621625221));
#1767=CARTESIAN_POINT('Origin',(7.2,3.84012785092853,3.66167422005736));
#1768=CARTESIAN_POINT('',(7.2,4.14249900248083,0.676951169804806));
#1769=CARTESIAN_POINT('Origin',(7.2,3.84012785092853,3.66167422005736));
#1770=CARTESIAN_POINT('',(7.2,4.14249900248083,0.676951169804806));
#1771=CARTESIAN_POINT('Origin',(7.2,11.8308028293854,1.45582453860127));
#1772=CARTESIAN_POINT('',(7.2,11.8308028293854,1.45582453860127));
#1773=CARTESIAN_POINT('',(7.2,9.01327970850787,1.17039178591265));
#1774=CARTESIAN_POINT('',(8.,11.8308028293854,1.45582453860127));
#1775=CARTESIAN_POINT('Origin',(7.2,5.8480593278482,4.31709868529334));
#1776=CARTESIAN_POINT('',(7.2,11.6399319657726,9.46565393816163));
#1777=CARTESIAN_POINT('Origin',(7.2,8.51194557261808,6.97252315052932));
#1778=CARTESIAN_POINT('',(7.2,13.356039556704,6.93820360558824));
#1779=CARTESIAN_POINT('Origin',(7.2,-4.0000000000008,-3.00000000000056));
#1780=CARTESIAN_POINT('Origin',(7.2,9.88483164536319,4.95056288447058));
#1781=CARTESIAN_POINT('Origin',(-7.2,4.14249900248083,0.676951169804806));
#1782=CARTESIAN_POINT('',(-7.2,11.8308028293854,1.45582453860127));
#1783=CARTESIAN_POINT('',(-8.,11.8308028293854,1.45582453860127));
#1784=CARTESIAN_POINT('',(-7.2,4.14249900248083,0.676951169804806));
#1785=CARTESIAN_POINT('',(-7.2,5.16912779398127,0.780955100714399));
#1786=CARTESIAN_POINT('',(-7.2,4.14249900248083,0.676951169804806));
#1787=CARTESIAN_POINT('Origin',(-7.2,3.84012785092853,3.66167422005736));
#1788=CARTESIAN_POINT('Origin',(-8.,3.84012785092853,3.66167422005736));
#1789=CARTESIAN_POINT('Origin',(-8.,3.84012785092853,3.66167422005736));
#1790=CARTESIAN_POINT('',(-7.2,2.02670240669222,6.05154621625221));
#1791=CARTESIAN_POINT('Origin',(-7.2,3.84012785092853,3.66167422005736));
#1792=CARTESIAN_POINT('',(-7.2,2.02670240669222,6.05154621625221));
#1793=CARTESIAN_POINT('Origin',(-7.2,8.51194557261808,10.9725231505293));
#1794=CARTESIAN_POINT('',(-7.2,8.51194557261808,10.9725231505293));
#1795=CARTESIAN_POINT('',(-7.2,6.06425683649511,9.11522659208462));
#1796=CARTESIAN_POINT('',(-8.,8.51194557261808,10.9725231505293));
#1797=CARTESIAN_POINT('Origin',(-10.5,11.8308028292321,1.45582453850937));
#1798=CARTESIAN_POINT('',(-8.,6.92470084441,-1.48472349561568));
#1799=CARTESIAN_POINT('',(-8.,11.8308028293854,1.45582453860127));
#1800=CARTESIAN_POINT('Origin',(-10.5,3.84012785092853,3.66167422005737));
#1801=CARTESIAN_POINT('',(-10.5,3.84012785092853,-2.33832577994264));
#1802=CARTESIAN_POINT('Origin',(0.200000014901168,-46.6629999813736,0.));
#1803=CARTESIAN_POINT('',(1.62894193114549,-45.8379999813736,0.));
#1804=CARTESIAN_POINT('',(-1.44999998509883,-46.6629999813736,0.));
#1805=CARTESIAN_POINT('Origin',(0.20000001490117,-46.6629999813736,0.));
#1806=CARTESIAN_POINT('',(-1.44999998509883,-46.6629999813736,0.));
#1807=CARTESIAN_POINT('Origin',(0.20000001490117,-46.6629999813736,0.));
#1808=CARTESIAN_POINT('Origin',(0.,-37.5,0.));
#1809=CARTESIAN_POINT('',(3.75,-39.,0.));
#1810=CARTESIAN_POINT('',(1.2,-5.,0.));
#1811=CARTESIAN_POINT('',(7.5,-50.,0.));
#1812=CARTESIAN_POINT('Origin',(-8.,3.84012785092853,3.66167422005736));
#1813=CARTESIAN_POINT('Origin',(-8.,3.84012785092853,3.66167422005736));
#1814=CARTESIAN_POINT('',(-8.,3.84012785092853,2.16167422005736));
#1815=CARTESIAN_POINT('',(-8.,3.84012785092853,5.16167422005736));
#1816=CARTESIAN_POINT('Origin',(-8.,3.84012785092853,3.66167422005736));
#1817=CARTESIAN_POINT('Origin',(-8.,3.84012785092853,3.66167422005736));
#1818=CARTESIAN_POINT('Origin',(-8.,9.68617380575278,5.9725231505293));
#1819=CARTESIAN_POINT('',(-8.,9.68617380575278,3.9725231505293));
#1820=CARTESIAN_POINT('Origin',(-8.,9.68617380575278,5.9725231505293));
#1821=CARTESIAN_POINT('',(-8.,9.68617380575278,4.8725231505293));
#1822=CARTESIAN_POINT('',(-8.,9.68617380575278,7.0725231505293));
#1823=CARTESIAN_POINT('Origin',(-8.,9.68617380575278,5.9725231505293));
#1824=CARTESIAN_POINT('Origin',(-8.,9.68617380575278,5.9725231505293));
#1825=CARTESIAN_POINT('Origin',(-7.2,5.8480593278482,4.31709868529333));
#1826=CARTESIAN_POINT('',(-7.2,13.356039556704,6.93820360558825));
#1827=CARTESIAN_POINT('Origin',(-7.2,9.88483164536318,4.95056288447058));
#1828=CARTESIAN_POINT('',(-7.2,11.6399319657726,9.46565393816161));
#1829=CARTESIAN_POINT('Origin',(-7.2,-4.00000000000147,-3.00000000000101));
#1830=CARTESIAN_POINT('Origin',(-7.2,8.51194557261809,6.97252315052933));
#1831=CARTESIAN_POINT('',(-7.2,9.68617380575278,7.0725231505293));
#1832=CARTESIAN_POINT('Origin',(-7.2,9.68617380575278,5.9725231505293));
#1833=CARTESIAN_POINT('',(-7.2,3.84012785092853,5.16167422005736));
#1834=CARTESIAN_POINT('Origin',(-7.2,3.84012785092853,3.66167422005736));
#1835=CARTESIAN_POINT('Origin',(-10.5,8.51194557261808,6.97252315052931));
#1836=CARTESIAN_POINT('',(-8.,11.6399319657726,9.46565393816161));
#1837=CARTESIAN_POINT('',(-8.,8.51194557261808,10.9725231505293));
#1838=CARTESIAN_POINT('Origin',(-10.5,-39.,10.9725231505293));
#1839=CARTESIAN_POINT('Origin',(-10.5,9.88483164536319,4.95056288447058));
#1840=CARTESIAN_POINT('',(-10.5,13.356039556704,6.93820360558822));
#1841=CARTESIAN_POINT('Origin',(-10.5,3.84012785092853,-2.33832577994264));
#1842=CARTESIAN_POINT('Origin',(7.5,8.51194557261808,6.97252315052931));
#1843=CARTESIAN_POINT('',(7.5,11.6399319657726,9.46565393816163));
#1844=CARTESIAN_POINT('Origin',(7.5,-3.99999999999999,-3.));
#1845=CARTESIAN_POINT('',(8.,13.356039556704,6.93820360558824));
#1846=CARTESIAN_POINT('Origin',(10.5,9.88483164536319,4.95056288447058));
#1847=CARTESIAN_POINT('',(8.,11.8308028293854,1.45582453860127));
#1848=CARTESIAN_POINT('Origin',(10.5,6.92470084441,-1.48472349561568));
#1849=CARTESIAN_POINT('',(10.5,6.92470084441,-1.48472349561568));
#1850=CARTESIAN_POINT('Origin',(10.5,3.84012785092853,3.66167422005736));
#1851=CARTESIAN_POINT('',(10.5,3.84012785092853,-2.33832577994264));
#1852=CARTESIAN_POINT('Origin',(10.5,-3.99999999999999,-2.99999999999999));
#1853=CARTESIAN_POINT('Origin',(15.,-50.,0.));
#1854=CARTESIAN_POINT('Origin',(7.5,-39.,17.));
#1855=CARTESIAN_POINT('Origin',(-10.5,9.68617380575278,5.9725231505293));
#1856=CARTESIAN_POINT('',(-10.5,9.68617380575278,3.9725231505293));
#1857=CARTESIAN_POINT('Origin',(-10.5,3.84012785092853,3.66167422005736));
#1858=CARTESIAN_POINT('',(-10.5,3.84012785092853,0.661674220057364));
#1859=CARTESIAN_POINT('Origin',(-10.5,-4.,-3.));
#1860=CARTESIAN_POINT('Origin',(10.5,9.68617380575278,5.9725231505293));
#1861=CARTESIAN_POINT('',(10.5,9.68617380575278,7.0725231505293));
#1862=CARTESIAN_POINT('Origin',(10.5,3.84012785092853,3.66167422005736));
#1863=CARTESIAN_POINT('',(10.5,3.84012785092853,5.16167422005736));
#1864=CARTESIAN_POINT('Origin',(-15.,-5.,0.));
#1865=UNCERTAINTY_MEASURE_WITH_UNIT(LENGTH_MEASURE(0.01),#1869,
'DISTANCE_ACCURACY_VALUE',
'Maximum model space distance between geometric entities at asserted c
onnectivities');
#1866=UNCERTAINTY_MEASURE_WITH_UNIT(LENGTH_MEASURE(0.01),#1869,
'DISTANCE_ACCURACY_VALUE',
'Maximum model space distance between geometric entities at asserted c
onnectivities');
#1867=(
GEOMETRIC_REPRESENTATION_CONTEXT(3)
GLOBAL_UNCERTAINTY_ASSIGNED_CONTEXT((#1865))
GLOBAL_UNIT_ASSIGNED_CONTEXT((#1869,#1871,#1872))
REPRESENTATION_CONTEXT('','3D')
);
#1868=(
GEOMETRIC_REPRESENTATION_CONTEXT(3)
GLOBAL_UNCERTAINTY_ASSIGNED_CONTEXT((#1866))
GLOBAL_UNIT_ASSIGNED_CONTEXT((#1869,#1871,#1872))
REPRESENTATION_CONTEXT('','3D')
);
#1869=(
LENGTH_UNIT()
NAMED_UNIT(*)
SI_UNIT(.MILLI.,.METRE.)
);
#1870=(
LENGTH_UNIT()
NAMED_UNIT(*)
SI_UNIT($,.METRE.)
);
#1871=(
NAMED_UNIT(*)
PLANE_ANGLE_UNIT()
SI_UNIT($,.RADIAN.)
);
#1872=(
NAMED_UNIT(*)
SI_UNIT($,.STERADIAN.)
SOLID_ANGLE_UNIT()
);
#1873=SHAPE_DEFINITION_REPRESENTATION(#1874,#1875);
#1874=PRODUCT_DEFINITION_SHAPE('',$,#1877);
#1875=SHAPE_REPRESENTATION('',(#1097),#1867);
#1876=PRODUCT_DEFINITION_CONTEXT('part definition',#1881,'design');
#1877=PRODUCT_DEFINITION('F03_Finger_base v1 (1)',
'F03_Finger_base v1 (1)',#1878,#1876);
#1878=PRODUCT_DEFINITION_FORMATION('',$,#1883);
#1879=PRODUCT_RELATED_PRODUCT_CATEGORY('F03_Finger_base v1 (1)',
'F03_Finger_base v1 (1)',(#1883));
#1880=APPLICATION_PROTOCOL_DEFINITION('international standard',
'automotive_design',2009,#1881);
#1881=APPLICATION_CONTEXT(
'Core Data for Automotive Mechanical Design Process');
#1882=PRODUCT_CONTEXT('part definition',#1881,'mechanical');
#1883=PRODUCT('F03_Finger_base v1 (1)','F03_Finger_base v1 (1)',$,(#1882));
#1884=PRESENTATION_STYLE_ASSIGNMENT((#1885));
#1885=SURFACE_STYLE_USAGE(.BOTH.,#1886);
#1886=SURFACE_SIDE_STYLE('',(#1887));
#1887=SURFACE_STYLE_FILL_AREA(#1888);
#1888=FILL_AREA_STYLE('Steel - Satin',(#1889));
#1889=FILL_AREA_STYLE_COLOUR('Steel - Satin',#1890);
#1890=COLOUR_RGB('Steel - Satin',0.627450980392157,0.627450980392157,0.627450980392157);
ENDSEC;
END-ISO-10303-21;
