# Supplementary material for: An open-source anthropomorphic robot hand system: HRI hand
Source: HardwareX. 2020 Feb 24;7:e00100. doi: 10.1016/j.ohx.2020.e00100 (PMC9041201; doi:10.1016/j.ohx.2020.e00100)
Supplement: Supplementary data 3 [file mmc3.zip › Hardware/stp files/F03_AL_palm.step]

ISO-10303-21;
HEADER;
/* Generated by software containing ST-Developer
 * from STEP Tools, Inc. (www.steptools.com) 
 */

FILE_DESCRIPTION(
/* description */ (''),
/* implementation_level */ '2;1');

FILE_NAME(
/* name */ 
'D:/[\X2\ACBDD76CB300\X0\] \X2\BB38C11CC791C5C5B958\X0\/[\X2\B17CBB38\X0\]
 \X2\B0B4AC00\X0\ \X2\C800C790C778AC83\X0\/2019-\X2\B17CBB38\X0\/Hardw
areX/cad_files/stp/F03_AL_palm.step',
/* time_stamp */ '2019-09-03T16:11:58+09:00',
/* author */ (''),
/* organization */ (''),
/* preprocessor_version */ 'ST-DEVELOPER v18',
/* originating_system */ 'Autodesk Translation Framework v8.6.0.1094',
/* authorisation */ '');

FILE_SCHEMA (('AUTOMOTIVE_DESIGN { 1 0 10303 214 3 1 1 }'));
ENDSEC;

DATA;
#10=MECHANICAL_DESIGN_GEOMETRIC_PRESENTATION_REPRESENTATION('',(#13),#1052);
#11=SHAPE_REPRESENTATION_RELATIONSHIP('SRR','None',#1059,#12);
#12=ADVANCED_BREP_SHAPE_REPRESENTATION('',(#14),#1051);
#13=STYLED_ITEM('',(#1069),#14);
#14=MANIFOLD_SOLID_BREP('Body1',#624);
#15=FACE_BOUND('',#97,.T.);
#16=FACE_BOUND('',#98,.T.);
#17=FACE_BOUND('',#99,.T.);
#18=FACE_BOUND('',#100,.T.);
#19=FACE_BOUND('',#101,.T.);
#20=FACE_BOUND('',#102,.T.);
#21=FACE_BOUND('',#103,.T.);
#22=FACE_BOUND('',#104,.T.);
#23=FACE_BOUND('',#105,.T.);
#24=FACE_BOUND('',#106,.T.);
#25=FACE_BOUND('',#107,.T.);
#26=FACE_BOUND('',#108,.T.);
#27=FACE_BOUND('',#109,.T.);
#28=FACE_BOUND('',#110,.T.);
#29=FACE_BOUND('',#111,.T.);
#30=FACE_BOUND('',#112,.T.);
#31=FACE_BOUND('',#113,.T.);
#32=FACE_BOUND('',#114,.T.);
#33=FACE_BOUND('',#131,.T.);
#34=FACE_BOUND('',#132,.T.);
#35=FACE_BOUND('',#133,.T.);
#36=FACE_BOUND('',#134,.T.);
#37=FACE_BOUND('',#135,.T.);
#38=FACE_BOUND('',#136,.T.);
#39=FACE_BOUND('',#137,.T.);
#40=FACE_BOUND('',#138,.T.);
#41=FACE_BOUND('',#139,.T.);
#42=FACE_BOUND('',#140,.T.);
#43=FACE_BOUND('',#141,.T.);
#44=FACE_BOUND('',#142,.T.);
#45=FACE_BOUND('',#143,.T.);
#46=FACE_BOUND('',#144,.T.);
#47=FACE_BOUND('',#145,.T.);
#48=FACE_BOUND('',#146,.T.);
#49=FACE_BOUND('',#147,.T.);
#50=FACE_BOUND('',#148,.T.);
#51=PLANE('',#650);
#52=PLANE('',#651);
#53=PLANE('',#652);
#54=PLANE('',#696);
#55=PLANE('',#697);
#56=PLANE('',#699);
#57=PLANE('',#700);
#58=PLANE('',#702);
#59=PLANE('',#703);
#60=PLANE('',#704);
#61=FACE_OUTER_BOUND('',#90,.T.);
#62=FACE_OUTER_BOUND('',#91,.T.);
#63=FACE_OUTER_BOUND('',#92,.T.);
#64=FACE_OUTER_BOUND('',#93,.T.);
#65=FACE_OUTER_BOUND('',#94,.T.);
#66=FACE_OUTER_BOUND('',#95,.T.);
#67=FACE_OUTER_BOUND('',#96,.T.);
#68=FACE_OUTER_BOUND('',#115,.T.);
#69=FACE_OUTER_BOUND('',#116,.T.);
#70=FACE_OUTER_BOUND('',#117,.T.);
#71=FACE_OUTER_BOUND('',#118,.T.);
#72=FACE_OUTER_BOUND('',#119,.T.);
#73=FACE_OUTER_BOUND('',#120,.T.);
#74=FACE_OUTER_BOUND('',#121,.T.);
#75=FACE_OUTER_BOUND('',#122,.T.);
#76=FACE_OUTER_BOUND('',#123,.T.);
#77=FACE_OUTER_BOUND('',#124,.T.);
#78=FACE_OUTER_BOUND('',#125,.T.);
#79=FACE_OUTER_BOUND('',#126,.T.);
#80=FACE_OUTER_BOUND('',#127,.T.);
#81=FACE_OUTER_BOUND('',#128,.T.);
#82=FACE_OUTER_BOUND('',#129,.T.);
#83=FACE_OUTER_BOUND('',#130,.T.);
#84=FACE_OUTER_BOUND('',#149,.T.);
#85=FACE_OUTER_BOUND('',#150,.T.);
#86=FACE_OUTER_BOUND('',#151,.T.);
#87=FACE_OUTER_BOUND('',#152,.T.);
#88=FACE_OUTER_BOUND('',#153,.T.);
#89=FACE_OUTER_BOUND('',#154,.T.);
#90=EDGE_LOOP('',(#414,#415,#416,#417));
#91=EDGE_LOOP('',(#418,#419,#420,#421));
#92=EDGE_LOOP('',(#422,#423,#424,#425));
#93=EDGE_LOOP('',(#426,#427,#428,#429));
#94=EDGE_LOOP('',(#430,#431,#432,#433));
#95=EDGE_LOOP('',(#434,#435,#436,#437));
#96=EDGE_LOOP('',(#438,#439,#440,#441,#442,#443,#444,#445,#446));
#97=EDGE_LOOP('',(#447));
#98=EDGE_LOOP('',(#448));
#99=EDGE_LOOP('',(#449));
#100=EDGE_LOOP('',(#450));
#101=EDGE_LOOP('',(#451));
#102=EDGE_LOOP('',(#452));
#103=EDGE_LOOP('',(#453));
#104=EDGE_LOOP('',(#454));
#105=EDGE_LOOP('',(#455));
#106=EDGE_LOOP('',(#456));
#107=EDGE_LOOP('',(#457));
#108=EDGE_LOOP('',(#458));
#109=EDGE_LOOP('',(#459));
#110=EDGE_LOOP('',(#460));
#111=EDGE_LOOP('',(#461));
#112=EDGE_LOOP('',(#462));
#113=EDGE_LOOP('',(#463));
#114=EDGE_LOOP('',(#464));
#115=EDGE_LOOP('',(#465,#466,#467,#468));
#116=EDGE_LOOP('',(#469,#470,#471,#472));
#117=EDGE_LOOP('',(#473,#474,#475,#476));
#118=EDGE_LOOP('',(#477,#478,#479,#480));
#119=EDGE_LOOP('',(#481,#482,#483,#484));
#120=EDGE_LOOP('',(#485,#486,#487,#488));
#121=EDGE_LOOP('',(#489,#490,#491,#492));
#122=EDGE_LOOP('',(#493,#494,#495,#496));
#123=EDGE_LOOP('',(#497,#498,#499,#500));
#124=EDGE_LOOP('',(#501,#502,#503,#504));
#125=EDGE_LOOP('',(#505,#506,#507,#508));
#126=EDGE_LOOP('',(#509,#510,#511,#512));
#127=EDGE_LOOP('',(#513,#514,#515,#516));
#128=EDGE_LOOP('',(#517,#518,#519,#520));
#129=EDGE_LOOP('',(#521,#522,#523,#524));
#130=EDGE_LOOP('',(#525,#526,#527,#528,#529,#530,#531,#532,#533));
#131=EDGE_LOOP('',(#534));
#132=EDGE_LOOP('',(#535));
#133=EDGE_LOOP('',(#536));
#134=EDGE_LOOP('',(#537));
#135=EDGE_LOOP('',(#538));
#136=EDGE_LOOP('',(#539));
#137=EDGE_LOOP('',(#540));
#138=EDGE_LOOP('',(#541));
#139=EDGE_LOOP('',(#542));
#140=EDGE_LOOP('',(#543));
#141=EDGE_LOOP('',(#544));
#142=EDGE_LOOP('',(#545));
#143=EDGE_LOOP('',(#546));
#144=EDGE_LOOP('',(#547));
#145=EDGE_LOOP('',(#548));
#146=EDGE_LOOP('',(#549));
#147=EDGE_LOOP('',(#550));
#148=EDGE_LOOP('',(#551));
#149=EDGE_LOOP('',(#552,#553,#554,#555));
#150=EDGE_LOOP('',(#556,#557,#558,#559));
#151=EDGE_LOOP('',(#560,#561,#562,#563));
#152=EDGE_LOOP('',(#564,#565,#566,#567));
#153=EDGE_LOOP('',(#568,#569,#570,#571));
#154=EDGE_LOOP('',(#572,#573,#574,#575));
#155=LINE('',#889,#198);
#156=LINE('',#895,#199);
#157=LINE('',#901,#200);
#158=LINE('',#907,#201);
#159=LINE('',#912,#202);
#160=LINE('',#914,#203);
#161=LINE('',#916,#204);
#162=LINE('',#917,#205);
#163=LINE('',#920,#206);
#164=LINE('',#922,#207);
#165=LINE('',#923,#208);
#166=LINE('',#926,#209);
#167=LINE('',#928,#210);
#168=LINE('',#930,#211);
#169=LINE('',#932,#212);
#170=LINE('',#936,#213);
#171=LINE('',#937,#214);
#172=LINE('',#969,#215);
#173=LINE('',#973,#216);
#174=LINE('',#977,#217);
#175=LINE('',#981,#218);
#176=LINE('',#985,#219);
#177=LINE('',#989,#220);
#178=LINE('',#993,#221);
#179=LINE('',#997,#222);
#180=LINE('',#1001,#223);
#181=LINE('',#1005,#224);
#182=LINE('',#1009,#225);
#183=LINE('',#1013,#226);
#184=LINE('',#1017,#227);
#185=LINE('',#1021,#228);
#186=LINE('',#1024,#229);
#187=LINE('',#1025,#230);
#188=LINE('',#1028,#231);
#189=LINE('',#1030,#232);
#190=LINE('',#1034,#233);
#191=LINE('',#1036,#234);
#192=LINE('',#1037,#235);
#193=LINE('',#1039,#236);
#194=LINE('',#1041,#237);
#195=LINE('',#1043,#238);
#196=LINE('',#1044,#239);
#197=LINE('',#1046,#240);
#198=VECTOR('',#711,1.75000000000001);
#199=VECTOR('',#718,1.75);
#200=VECTOR('',#725,1.75000000000001);
#201=VECTOR('',#732,1.75);
#202=VECTOR('',#737,10.);
#203=VECTOR('',#738,10.);
#204=VECTOR('',#739,10.);
#205=VECTOR('',#740,10.);
#206=VECTOR('',#743,10.);
#207=VECTOR('',#744,10.);
#208=VECTOR('',#745,10.);
#209=VECTOR('',#748,10.);
#210=VECTOR('',#749,10.);
#211=VECTOR('',#750,10.);
#212=VECTOR('',#751,10.);
#213=VECTOR('',#754,10.);
#214=VECTOR('',#755,10.);
#215=VECTOR('',#788,1.64999999999999);
#216=VECTOR('',#793,1.65000000000001);
#217=VECTOR('',#798,1.65);
#218=VECTOR('',#803,1.75000000000001);
#219=VECTOR('',#808,1.65);
#220=VECTOR('',#813,1.65);
#221=VECTOR('',#818,1.64999999999999);
#222=VECTOR('',#823,1.65000000000001);
#223=VECTOR('',#828,1.65);
#224=VECTOR('',#833,1.65);
#225=VECTOR('',#838,1.75);
#226=VECTOR('',#843,1.65);
#227=VECTOR('',#848,1.65);
#228=VECTOR('',#853,1.65000000000001);
#229=VECTOR('',#856,10.);
#230=VECTOR('',#857,10.);
#231=VECTOR('',#860,10.);
#232=VECTOR('',#861,10.);
#233=VECTOR('',#864,10.);
#234=VECTOR('',#865,10.);
#235=VECTOR('',#866,10.);
#236=VECTOR('',#869,10.);
#237=VECTOR('',#872,10.);
#238=VECTOR('',#875,10.);
#239=VECTOR('',#876,10.);
#240=VECTOR('',#879,10.);
#241=CIRCLE('',#639,1.75000000000001);
#242=CIRCLE('',#640,1.75000000000001);
#243=CIRCLE('',#642,1.75);
#244=CIRCLE('',#643,1.75);
#245=CIRCLE('',#645,1.75000000000001);
#246=CIRCLE('',#646,1.75000000000001);
#247=CIRCLE('',#648,1.75);
#248=CIRCLE('',#649,1.75);
#249=CIRCLE('',#653,10.);
#250=CIRCLE('',#654,1.65000000000001);
#251=CIRCLE('',#655,1.65);
#252=CIRCLE('',#656,1.65);
#253=CIRCLE('',#657,1.75);
#254=CIRCLE('',#658,1.65);
#255=CIRCLE('',#659,1.65);
#256=CIRCLE('',#660,1.65000000000001);
#257=CIRCLE('',#661,1.64999999999999);
#258=CIRCLE('',#662,1.65);
#259=CIRCLE('',#663,1.65);
#260=CIRCLE('',#664,1.75000000000001);
#261=CIRCLE('',#665,1.65);
#262=CIRCLE('',#666,1.65000000000001);
#263=CIRCLE('',#667,1.64999999999999);
#264=CIRCLE('',#669,1.64999999999999);
#265=CIRCLE('',#671,1.65000000000001);
#266=CIRCLE('',#673,1.65);
#267=CIRCLE('',#675,1.75000000000001);
#268=CIRCLE('',#677,1.65);
#269=CIRCLE('',#679,1.65);
#270=CIRCLE('',#681,1.64999999999999);
#271=CIRCLE('',#683,1.65000000000001);
#272=CIRCLE('',#685,1.65);
#273=CIRCLE('',#687,1.65);
#274=CIRCLE('',#689,1.75);
#275=CIRCLE('',#691,1.65);
#276=CIRCLE('',#693,1.65);
#277=CIRCLE('',#695,1.65000000000001);
#278=CIRCLE('',#698,10.);
#279=VERTEX_POINT('',#886);
#280=VERTEX_POINT('',#888);
#281=VERTEX_POINT('',#892);
#282=VERTEX_POINT('',#894);
#283=VERTEX_POINT('',#898);
#284=VERTEX_POINT('',#900);
#285=VERTEX_POINT('',#904);
#286=VERTEX_POINT('',#906);
#287=VERTEX_POINT('',#910);
#288=VERTEX_POINT('',#911);
#289=VERTEX_POINT('',#913);
#290=VERTEX_POINT('',#915);
#291=VERTEX_POINT('',#919);
#292=VERTEX_POINT('',#921);
#293=VERTEX_POINT('',#925);
#294=VERTEX_POINT('',#927);
#295=VERTEX_POINT('',#929);
#296=VERTEX_POINT('',#931);
#297=VERTEX_POINT('',#933);
#298=VERTEX_POINT('',#935);
#299=VERTEX_POINT('',#938);
#300=VERTEX_POINT('',#940);
#301=VERTEX_POINT('',#942);
#302=VERTEX_POINT('',#944);
#303=VERTEX_POINT('',#946);
#304=VERTEX_POINT('',#948);
#305=VERTEX_POINT('',#950);
#306=VERTEX_POINT('',#952);
#307=VERTEX_POINT('',#954);
#308=VERTEX_POINT('',#956);
#309=VERTEX_POINT('',#958);
#310=VERTEX_POINT('',#960);
#311=VERTEX_POINT('',#962);
#312=VERTEX_POINT('',#964);
#313=VERTEX_POINT('',#967);
#314=VERTEX_POINT('',#971);
#315=VERTEX_POINT('',#975);
#316=VERTEX_POINT('',#979);
#317=VERTEX_POINT('',#983);
#318=VERTEX_POINT('',#987);
#319=VERTEX_POINT('',#991);
#320=VERTEX_POINT('',#995);
#321=VERTEX_POINT('',#999);
#322=VERTEX_POINT('',#1003);
#323=VERTEX_POINT('',#1007);
#324=VERTEX_POINT('',#1011);
#325=VERTEX_POINT('',#1015);
#326=VERTEX_POINT('',#1019);
#327=VERTEX_POINT('',#1023);
#328=VERTEX_POINT('',#1027);
#329=VERTEX_POINT('',#1029);
#330=VERTEX_POINT('',#1031);
#331=VERTEX_POINT('',#1033);
#332=VERTEX_POINT('',#1035);
#333=EDGE_CURVE('',#279,#279,#241,.T.);
#334=EDGE_CURVE('',#279,#280,#155,.T.);
#335=EDGE_CURVE('',#280,#280,#242,.T.);
#336=EDGE_CURVE('',#281,#281,#243,.T.);
#337=EDGE_CURVE('',#281,#282,#156,.T.);
#338=EDGE_CURVE('',#282,#282,#244,.T.);
#339=EDGE_CURVE('',#283,#283,#245,.T.);
#340=EDGE_CURVE('',#283,#284,#157,.T.);
#341=EDGE_CURVE('',#284,#284,#246,.T.);
#342=EDGE_CURVE('',#285,#285,#247,.T.);
#343=EDGE_CURVE('',#285,#286,#158,.T.);
#344=EDGE_CURVE('',#286,#286,#248,.T.);
#345=EDGE_CURVE('',#287,#288,#159,.T.);
#346=EDGE_CURVE('',#287,#289,#160,.T.);
#347=EDGE_CURVE('',#290,#289,#161,.T.);
#348=EDGE_CURVE('',#288,#290,#162,.T.);
#349=EDGE_CURVE('',#290,#291,#163,.T.);
#350=EDGE_CURVE('',#291,#292,#164,.T.);
#351=EDGE_CURVE('',#292,#288,#165,.T.);
#352=EDGE_CURVE('',#289,#293,#166,.T.);
#353=EDGE_CURVE('',#294,#293,#167,.T.);
#354=EDGE_CURVE('',#295,#294,#168,.T.);
#355=EDGE_CURVE('',#296,#295,#169,.T.);
#356=EDGE_CURVE('',#297,#296,#249,.T.);
#357=EDGE_CURVE('',#297,#298,#170,.T.);
#358=EDGE_CURVE('',#298,#291,#171,.T.);
#359=EDGE_CURVE('',#299,#299,#250,.T.);
#360=EDGE_CURVE('',#300,#300,#251,.T.);
#361=EDGE_CURVE('',#301,#301,#252,.T.);
#362=EDGE_CURVE('',#302,#302,#253,.T.);
#363=EDGE_CURVE('',#303,#303,#254,.T.);
#364=EDGE_CURVE('',#304,#304,#255,.T.);
#365=EDGE_CURVE('',#305,#305,#256,.T.);
#366=EDGE_CURVE('',#306,#306,#257,.T.);
#367=EDGE_CURVE('',#307,#307,#258,.T.);
#368=EDGE_CURVE('',#308,#308,#259,.T.);
#369=EDGE_CURVE('',#309,#309,#260,.T.);
#370=EDGE_CURVE('',#310,#310,#261,.T.);
#371=EDGE_CURVE('',#311,#311,#262,.T.);
#372=EDGE_CURVE('',#312,#312,#263,.T.);
#373=EDGE_CURVE('',#313,#313,#264,.T.);
#374=EDGE_CURVE('',#313,#312,#172,.T.);
#375=EDGE_CURVE('',#314,#314,#265,.T.);
#376=EDGE_CURVE('',#314,#311,#173,.T.);
#377=EDGE_CURVE('',#315,#315,#266,.T.);
#378=EDGE_CURVE('',#315,#310,#174,.T.);
#379=EDGE_CURVE('',#316,#316,#267,.T.);
#380=EDGE_CURVE('',#316,#309,#175,.T.);
#381=EDGE_CURVE('',#317,#317,#268,.T.);
#382=EDGE_CURVE('',#317,#308,#176,.T.);
#383=EDGE_CURVE('',#318,#318,#269,.T.);
#384=EDGE_CURVE('',#318,#307,#177,.T.);
#385=EDGE_CURVE('',#319,#319,#270,.T.);
#386=EDGE_CURVE('',#319,#306,#178,.T.);
#387=EDGE_CURVE('',#320,#320,#271,.T.);
#388=EDGE_CURVE('',#320,#305,#179,.T.);
#389=EDGE_CURVE('',#321,#321,#272,.T.);
#390=EDGE_CURVE('',#321,#304,#180,.T.);
#391=EDGE_CURVE('',#322,#322,#273,.T.);
#392=EDGE_CURVE('',#322,#303,#181,.T.);
#393=EDGE_CURVE('',#323,#323,#274,.T.);
#394=EDGE_CURVE('',#323,#302,#182,.T.);
#395=EDGE_CURVE('',#324,#324,#275,.T.);
#396=EDGE_CURVE('',#324,#301,#183,.T.);
#397=EDGE_CURVE('',#325,#325,#276,.T.);
#398=EDGE_CURVE('',#325,#300,#184,.T.);
#399=EDGE_CURVE('',#326,#326,#277,.T.);
#400=EDGE_CURVE('',#326,#299,#185,.T.);
#401=EDGE_CURVE('',#327,#287,#186,.T.);
#402=EDGE_CURVE('',#293,#327,#187,.T.);
#403=EDGE_CURVE('',#292,#328,#188,.T.);
#404=EDGE_CURVE('',#328,#329,#189,.T.);
#405=EDGE_CURVE('',#330,#329,#278,.T.);
#406=EDGE_CURVE('',#330,#331,#190,.T.);
#407=EDGE_CURVE('',#331,#332,#191,.T.);
#408=EDGE_CURVE('',#332,#327,#192,.T.);
#409=EDGE_CURVE('',#294,#332,#193,.T.);
#410=EDGE_CURVE('',#298,#328,#194,.T.);
#411=EDGE_CURVE('',#296,#330,#195,.T.);
#412=EDGE_CURVE('',#329,#297,#196,.T.);
#413=EDGE_CURVE('',#295,#331,#197,.T.);
#414=ORIENTED_EDGE('',*,*,#333,.F.);
#415=ORIENTED_EDGE('',*,*,#334,.T.);
#416=ORIENTED_EDGE('',*,*,#335,.F.);
#417=ORIENTED_EDGE('',*,*,#334,.F.);
#418=ORIENTED_EDGE('',*,*,#336,.F.);
#419=ORIENTED_EDGE('',*,*,#337,.T.);
#420=ORIENTED_EDGE('',*,*,#338,.F.);
#421=ORIENTED_EDGE('',*,*,#337,.F.);
#422=ORIENTED_EDGE('',*,*,#339,.F.);
#423=ORIENTED_EDGE('',*,*,#340,.T.);
#424=ORIENTED_EDGE('',*,*,#341,.F.);
#425=ORIENTED_EDGE('',*,*,#340,.F.);
#426=ORIENTED_EDGE('',*,*,#342,.F.);
#427=ORIENTED_EDGE('',*,*,#343,.T.);
#428=ORIENTED_EDGE('',*,*,#344,.F.);
#429=ORIENTED_EDGE('',*,*,#343,.F.);
#430=ORIENTED_EDGE('',*,*,#345,.F.);
#431=ORIENTED_EDGE('',*,*,#346,.T.);
#432=ORIENTED_EDGE('',*,*,#347,.F.);
#433=ORIENTED_EDGE('',*,*,#348,.F.);
#434=ORIENTED_EDGE('',*,*,#348,.T.);
#435=ORIENTED_EDGE('',*,*,#349,.T.);
#436=ORIENTED_EDGE('',*,*,#350,.T.);
#437=ORIENTED_EDGE('',*,*,#351,.T.);
#438=ORIENTED_EDGE('',*,*,#347,.T.);
#439=ORIENTED_EDGE('',*,*,#352,.T.);
#440=ORIENTED_EDGE('',*,*,#353,.F.);
#441=ORIENTED_EDGE('',*,*,#354,.F.);
#442=ORIENTED_EDGE('',*,*,#355,.F.);
#443=ORIENTED_EDGE('',*,*,#356,.F.);
#444=ORIENTED_EDGE('',*,*,#357,.T.);
#445=ORIENTED_EDGE('',*,*,#358,.T.);
#446=ORIENTED_EDGE('',*,*,#349,.F.);
#447=ORIENTED_EDGE('',*,*,#335,.T.);
#448=ORIENTED_EDGE('',*,*,#338,.T.);
#449=ORIENTED_EDGE('',*,*,#341,.T.);
#450=ORIENTED_EDGE('',*,*,#344,.T.);
#451=ORIENTED_EDGE('',*,*,#359,.T.);
#452=ORIENTED_EDGE('',*,*,#360,.T.);
#453=ORIENTED_EDGE('',*,*,#361,.T.);
#454=ORIENTED_EDGE('',*,*,#362,.T.);
#455=ORIENTED_EDGE('',*,*,#363,.T.);
#456=ORIENTED_EDGE('',*,*,#364,.T.);
#457=ORIENTED_EDGE('',*,*,#365,.T.);
#458=ORIENTED_EDGE('',*,*,#366,.T.);
#459=ORIENTED_EDGE('',*,*,#367,.T.);
#460=ORIENTED_EDGE('',*,*,#368,.T.);
#461=ORIENTED_EDGE('',*,*,#369,.T.);
#462=ORIENTED_EDGE('',*,*,#370,.T.);
#463=ORIENTED_EDGE('',*,*,#371,.T.);
#464=ORIENTED_EDGE('',*,*,#372,.T.);
#465=ORIENTED_EDGE('',*,*,#373,.F.);
#466=ORIENTED_EDGE('',*,*,#374,.T.);
#467=ORIENTED_EDGE('',*,*,#372,.F.);
#468=ORIENTED_EDGE('',*,*,#374,.F.);
#469=ORIENTED_EDGE('',*,*,#375,.F.);
#470=ORIENTED_EDGE('',*,*,#376,.T.);
#471=ORIENTED_EDGE('',*,*,#371,.F.);
#472=ORIENTED_EDGE('',*,*,#376,.F.);
#473=ORIENTED_EDGE('',*,*,#377,.F.);
#474=ORIENTED_EDGE('',*,*,#378,.T.);
#475=ORIENTED_EDGE('',*,*,#370,.F.);
#476=ORIENTED_EDGE('',*,*,#378,.F.);
#477=ORIENTED_EDGE('',*,*,#379,.F.);
#478=ORIENTED_EDGE('',*,*,#380,.T.);
#479=ORIENTED_EDGE('',*,*,#369,.F.);
#480=ORIENTED_EDGE('',*,*,#380,.F.);
#481=ORIENTED_EDGE('',*,*,#381,.F.);
#482=ORIENTED_EDGE('',*,*,#382,.T.);
#483=ORIENTED_EDGE('',*,*,#368,.F.);
#484=ORIENTED_EDGE('',*,*,#382,.F.);
#485=ORIENTED_EDGE('',*,*,#383,.F.);
#486=ORIENTED_EDGE('',*,*,#384,.T.);
#487=ORIENTED_EDGE('',*,*,#367,.F.);
#488=ORIENTED_EDGE('',*,*,#384,.F.);
#489=ORIENTED_EDGE('',*,*,#385,.F.);
#490=ORIENTED_EDGE('',*,*,#386,.T.);
#491=ORIENTED_EDGE('',*,*,#366,.F.);
#492=ORIENTED_EDGE('',*,*,#386,.F.);
#493=ORIENTED_EDGE('',*,*,#387,.F.);
#494=ORIENTED_EDGE('',*,*,#388,.T.);
#495=ORIENTED_EDGE('',*,*,#365,.F.);
#496=ORIENTED_EDGE('',*,*,#388,.F.);
#497=ORIENTED_EDGE('',*,*,#389,.F.);
#498=ORIENTED_EDGE('',*,*,#390,.T.);
#499=ORIENTED_EDGE('',*,*,#364,.F.);
#500=ORIENTED_EDGE('',*,*,#390,.F.);
#501=ORIENTED_EDGE('',*,*,#391,.F.);
#502=ORIENTED_EDGE('',*,*,#392,.T.);
#503=ORIENTED_EDGE('',*,*,#363,.F.);
#504=ORIENTED_EDGE('',*,*,#392,.F.);
#505=ORIENTED_EDGE('',*,*,#393,.F.);
#506=ORIENTED_EDGE('',*,*,#394,.T.);
#507=ORIENTED_EDGE('',*,*,#362,.F.);
#508=ORIENTED_EDGE('',*,*,#394,.F.);
#509=ORIENTED_EDGE('',*,*,#395,.F.);
#510=ORIENTED_EDGE('',*,*,#396,.T.);
#511=ORIENTED_EDGE('',*,*,#361,.F.);
#512=ORIENTED_EDGE('',*,*,#396,.F.);
#513=ORIENTED_EDGE('',*,*,#397,.F.);
#514=ORIENTED_EDGE('',*,*,#398,.T.);
#515=ORIENTED_EDGE('',*,*,#360,.F.);
#516=ORIENTED_EDGE('',*,*,#398,.F.);
#517=ORIENTED_EDGE('',*,*,#399,.F.);
#518=ORIENTED_EDGE('',*,*,#400,.T.);
#519=ORIENTED_EDGE('',*,*,#359,.F.);
#520=ORIENTED_EDGE('',*,*,#400,.F.);
#521=ORIENTED_EDGE('',*,*,#401,.F.);
#522=ORIENTED_EDGE('',*,*,#402,.F.);
#523=ORIENTED_EDGE('',*,*,#352,.F.);
#524=ORIENTED_EDGE('',*,*,#346,.F.);
#525=ORIENTED_EDGE('',*,*,#345,.T.);
#526=ORIENTED_EDGE('',*,*,#351,.F.);
#527=ORIENTED_EDGE('',*,*,#403,.T.);
#528=ORIENTED_EDGE('',*,*,#404,.T.);
#529=ORIENTED_EDGE('',*,*,#405,.F.);
#530=ORIENTED_EDGE('',*,*,#406,.T.);
#531=ORIENTED_EDGE('',*,*,#407,.T.);
#532=ORIENTED_EDGE('',*,*,#408,.T.);
#533=ORIENTED_EDGE('',*,*,#401,.T.);
#534=ORIENTED_EDGE('',*,*,#333,.T.);
#535=ORIENTED_EDGE('',*,*,#336,.T.);
#536=ORIENTED_EDGE('',*,*,#339,.T.);
#537=ORIENTED_EDGE('',*,*,#342,.T.);
#538=ORIENTED_EDGE('',*,*,#373,.T.);
#539=ORIENTED_EDGE('',*,*,#375,.T.);
#540=ORIENTED_EDGE('',*,*,#377,.T.);
#541=ORIENTED_EDGE('',*,*,#379,.T.);
#542=ORIENTED_EDGE('',*,*,#381,.T.);
#543=ORIENTED_EDGE('',*,*,#383,.T.);
#544=ORIENTED_EDGE('',*,*,#385,.T.);
#545=ORIENTED_EDGE('',*,*,#387,.T.);
#546=ORIENTED_EDGE('',*,*,#389,.T.);
#547=ORIENTED_EDGE('',*,*,#391,.T.);
#548=ORIENTED_EDGE('',*,*,#393,.T.);
#549=ORIENTED_EDGE('',*,*,#395,.T.);
#550=ORIENTED_EDGE('',*,*,#397,.T.);
#551=ORIENTED_EDGE('',*,*,#399,.T.);
#552=ORIENTED_EDGE('',*,*,#402,.T.);
#553=ORIENTED_EDGE('',*,*,#408,.F.);
#554=ORIENTED_EDGE('',*,*,#409,.F.);
#555=ORIENTED_EDGE('',*,*,#353,.T.);
#556=ORIENTED_EDGE('',*,*,#358,.F.);
#557=ORIENTED_EDGE('',*,*,#410,.T.);
#558=ORIENTED_EDGE('',*,*,#403,.F.);
#559=ORIENTED_EDGE('',*,*,#350,.F.);
#560=ORIENTED_EDGE('',*,*,#356,.T.);
#561=ORIENTED_EDGE('',*,*,#411,.T.);
#562=ORIENTED_EDGE('',*,*,#405,.T.);
#563=ORIENTED_EDGE('',*,*,#412,.T.);
#564=ORIENTED_EDGE('',*,*,#411,.F.);
#565=ORIENTED_EDGE('',*,*,#355,.T.);
#566=ORIENTED_EDGE('',*,*,#413,.T.);
#567=ORIENTED_EDGE('',*,*,#406,.F.);
#568=ORIENTED_EDGE('',*,*,#412,.F.);
#569=ORIENTED_EDGE('',*,*,#404,.F.);
#570=ORIENTED_EDGE('',*,*,#410,.F.);
#571=ORIENTED_EDGE('',*,*,#357,.F.);
#572=ORIENTED_EDGE('',*,*,#354,.T.);
#573=ORIENTED_EDGE('',*,*,#409,.T.);
#574=ORIENTED_EDGE('',*,*,#407,.F.);
#575=ORIENTED_EDGE('',*,*,#413,.F.);
#576=CYLINDRICAL_SURFACE('',#638,1.75000000000001);
#577=CYLINDRICAL_SURFACE('',#641,1.75);
#578=CYLINDRICAL_SURFACE('',#644,1.75000000000001);
#579=CYLINDRICAL_SURFACE('',#647,1.75);
#580=CYLINDRICAL_SURFACE('',#668,1.64999999999999);
#581=CYLINDRICAL_SURFACE('',#670,1.65000000000001);
#582=CYLINDRICAL_SURFACE('',#672,1.65);
#583=CYLINDRICAL_SURFACE('',#674,1.75000000000001);
#584=CYLINDRICAL_SURFACE('',#676,1.65);
#585=CYLINDRICAL_SURFACE('',#678,1.65);
#586=CYLINDRICAL_SURFACE('',#680,1.64999999999999);
#587=CYLINDRICAL_SURFACE('',#682,1.65000000000001);
#588=CYLINDRICAL_SURFACE('',#684,1.65);
#589=CYLINDRICAL_SURFACE('',#686,1.65);
#590=CYLINDRICAL_SURFACE('',#688,1.75);
#591=CYLINDRICAL_SURFACE('',#690,1.65);
#592=CYLINDRICAL_SURFACE('',#692,1.65);
#593=CYLINDRICAL_SURFACE('',#694,1.65000000000001);
#594=CYLINDRICAL_SURFACE('',#701,10.);
#595=ADVANCED_FACE('',(#61),#576,.F.);
#596=ADVANCED_FACE('',(#62),#577,.F.);
#597=ADVANCED_FACE('',(#63),#578,.F.);
#598=ADVANCED_FACE('',(#64),#579,.F.);
#599=ADVANCED_FACE('',(#65),#51,.F.);
#600=ADVANCED_FACE('',(#66),#52,.T.);
#601=ADVANCED_FACE('',(#67,#15,#16,#17,#18,#19,#20,#21,#22,#23,#24,#25,
#26,#27,#28,#29,#30,#31,#32),#53,.T.);
#602=ADVANCED_FACE('',(#68),#580,.F.);
#603=ADVANCED_FACE('',(#69),#581,.F.);
#604=ADVANCED_FACE('',(#70),#582,.F.);
#605=ADVANCED_FACE('',(#71),#583,.F.);
#606=ADVANCED_FACE('',(#72),#584,.F.);
#607=ADVANCED_FACE('',(#73),#585,.F.);
#608=ADVANCED_FACE('',(#74),#586,.F.);
#609=ADVANCED_FACE('',(#75),#587,.F.);
#610=ADVANCED_FACE('',(#76),#588,.F.);
#611=ADVANCED_FACE('',(#77),#589,.F.);
#612=ADVANCED_FACE('',(#78),#590,.F.);
#613=ADVANCED_FACE('',(#79),#591,.F.);
#614=ADVANCED_FACE('',(#80),#592,.F.);
#615=ADVANCED_FACE('',(#81),#593,.F.);
#616=ADVANCED_FACE('',(#82),#54,.F.);
#617=ADVANCED_FACE('',(#83,#33,#34,#35,#36,#37,#38,#39,#40,#41,#42,#43,
#44,#45,#46,#47,#48,#49,#50),#55,.T.);
#618=ADVANCED_FACE('',(#84),#56,.T.);
#619=ADVANCED_FACE('',(#85),#57,.F.);
#620=ADVANCED_FACE('',(#86),#594,.T.);
#621=ADVANCED_FACE('',(#87),#58,.T.);
#622=ADVANCED_FACE('',(#88),#59,.F.);
#623=ADVANCED_FACE('',(#89),#60,.T.);
#624=CLOSED_SHELL('',(#595,#596,#597,#598,#599,#600,#601,#602,#603,#604,
#605,#606,#607,#608,#609,#610,#611,#612,#613,#614,#615,#616,#617,#618,#619,
#620,#621,#622,#623));
#625=DERIVED_UNIT_ELEMENT(#627,1.);
#626=DERIVED_UNIT_ELEMENT(#1054,3.);
#627=(
MASS_UNIT()
NAMED_UNIT(*)
SI_UNIT(.KILO.,.GRAM.)
);
#628=DERIVED_UNIT((#625,#626));
#629=MEASURE_REPRESENTATION_ITEM('density measure',
POSITIVE_RATIO_MEASURE(7850.),#628);
#630=PROPERTY_DEFINITION_REPRESENTATION(#635,#632);
#631=PROPERTY_DEFINITION_REPRESENTATION(#636,#633);
#632=REPRESENTATION('material name',(#634),#1051);
#633=REPRESENTATION('density',(#629),#1051);
#634=DESCRIPTIVE_REPRESENTATION_ITEM('Steel','Steel');
#635=PROPERTY_DEFINITION('material property','material name',#1061);
#636=PROPERTY_DEFINITION('material property','density of part',#1061);
#637=AXIS2_PLACEMENT_3D('placement',#884,#705,#706);
#638=AXIS2_PLACEMENT_3D('',#885,#707,#708);
#639=AXIS2_PLACEMENT_3D('',#887,#709,#710);
#640=AXIS2_PLACEMENT_3D('',#890,#712,#713);
#641=AXIS2_PLACEMENT_3D('',#891,#714,#715);
#642=AXIS2_PLACEMENT_3D('',#893,#716,#717);
#643=AXIS2_PLACEMENT_3D('',#896,#719,#720);
#644=AXIS2_PLACEMENT_3D('',#897,#721,#722);
#645=AXIS2_PLACEMENT_3D('',#899,#723,#724);
#646=AXIS2_PLACEMENT_3D('',#902,#726,#727);
#647=AXIS2_PLACEMENT_3D('',#903,#728,#729);
#648=AXIS2_PLACEMENT_3D('',#905,#730,#731);
#649=AXIS2_PLACEMENT_3D('',#908,#733,#734);
#650=AXIS2_PLACEMENT_3D('',#909,#735,#736);
#651=AXIS2_PLACEMENT_3D('',#918,#741,#742);
#652=AXIS2_PLACEMENT_3D('',#924,#746,#747);
#653=AXIS2_PLACEMENT_3D('',#934,#752,#753);
#654=AXIS2_PLACEMENT_3D('',#939,#756,#757);
#655=AXIS2_PLACEMENT_3D('',#941,#758,#759);
#656=AXIS2_PLACEMENT_3D('',#943,#760,#761);
#657=AXIS2_PLACEMENT_3D('',#945,#762,#763);
#658=AXIS2_PLACEMENT_3D('',#947,#764,#765);
#659=AXIS2_PLACEMENT_3D('',#949,#766,#767);
#660=AXIS2_PLACEMENT_3D('',#951,#768,#769);
#661=AXIS2_PLACEMENT_3D('',#953,#770,#771);
#662=AXIS2_PLACEMENT_3D('',#955,#772,#773);
#663=AXIS2_PLACEMENT_3D('',#957,#774,#775);
#664=AXIS2_PLACEMENT_3D('',#959,#776,#777);
#665=AXIS2_PLACEMENT_3D('',#961,#778,#779);
#666=AXIS2_PLACEMENT_3D('',#963,#780,#781);
#667=AXIS2_PLACEMENT_3D('',#965,#782,#783);
#668=AXIS2_PLACEMENT_3D('',#966,#784,#785);
#669=AXIS2_PLACEMENT_3D('',#968,#786,#787);
#670=AXIS2_PLACEMENT_3D('',#970,#789,#790);
#671=AXIS2_PLACEMENT_3D('',#972,#791,#792);
#672=AXIS2_PLACEMENT_3D('',#974,#794,#795);
#673=AXIS2_PLACEMENT_3D('',#976,#796,#797);
#674=AXIS2_PLACEMENT_3D('',#978,#799,#800);
#675=AXIS2_PLACEMENT_3D('',#980,#801,#802);
#676=AXIS2_PLACEMENT_3D('',#982,#804,#805);
#677=AXIS2_PLACEMENT_3D('',#984,#806,#807);
#678=AXIS2_PLACEMENT_3D('',#986,#809,#810);
#679=AXIS2_PLACEMENT_3D('',#988,#811,#812);
#680=AXIS2_PLACEMENT_3D('',#990,#814,#815);
#681=AXIS2_PLACEMENT_3D('',#992,#816,#817);
#682=AXIS2_PLACEMENT_3D('',#994,#819,#820);
#683=AXIS2_PLACEMENT_3D('',#996,#821,#822);
#684=AXIS2_PLACEMENT_3D('',#998,#824,#825);
#685=AXIS2_PLACEMENT_3D('',#1000,#826,#827);
#686=AXIS2_PLACEMENT_3D('',#1002,#829,#830);
#687=AXIS2_PLACEMENT_3D('',#1004,#831,#832);
#688=AXIS2_PLACEMENT_3D('',#1006,#834,#835);
#689=AXIS2_PLACEMENT_3D('',#1008,#836,#837);
#690=AXIS2_PLACEMENT_3D('',#1010,#839,#840);
#691=AXIS2_PLACEMENT_3D('',#1012,#841,#842);
#692=AXIS2_PLACEMENT_3D('',#1014,#844,#845);
#693=AXIS2_PLACEMENT_3D('',#1016,#846,#847);
#694=AXIS2_PLACEMENT_3D('',#1018,#849,#850);
#695=AXIS2_PLACEMENT_3D('',#1020,#851,#852);
#696=AXIS2_PLACEMENT_3D('',#1022,#854,#855);
#697=AXIS2_PLACEMENT_3D('',#1026,#858,#859);
#698=AXIS2_PLACEMENT_3D('',#1032,#862,#863);
#699=AXIS2_PLACEMENT_3D('',#1038,#867,#868);
#700=AXIS2_PLACEMENT_3D('',#1040,#870,#871);
#701=AXIS2_PLACEMENT_3D('',#1042,#873,#874);
#702=AXIS2_PLACEMENT_3D('',#1045,#877,#878);
#703=AXIS2_PLACEMENT_3D('',#1047,#880,#881);
#704=AXIS2_PLACEMENT_3D('',#1048,#882,#883);
#705=DIRECTION('axis',(0.,0.,1.));
#706=DIRECTION('refdir',(1.,0.,0.));
#707=DIRECTION('center_axis',(0.,0.,1.));
#708=DIRECTION('ref_axis',(-1.,0.,0.));
#709=DIRECTION('center_axis',(0.,0.,1.));
#710=DIRECTION('ref_axis',(-1.,0.,0.));
#711=DIRECTION('',(0.,0.,1.));
#712=DIRECTION('center_axis',(0.,0.,-1.));
#713=DIRECTION('ref_axis',(-1.,0.,0.));
#714=DIRECTION('center_axis',(0.,0.,1.));
#715=DIRECTION('ref_axis',(-1.,0.,0.));
#716=DIRECTION('center_axis',(0.,0.,1.));
#717=DIRECTION('ref_axis',(-1.,0.,0.));
#718=DIRECTION('',(0.,0.,1.));
#719=DIRECTION('center_axis',(0.,0.,-1.));
#720=DIRECTION('ref_axis',(-1.,0.,0.));
#721=DIRECTION('center_axis',(0.,0.,1.));
#722=DIRECTION('ref_axis',(-1.,0.,0.));
#723=DIRECTION('center_axis',(0.,0.,1.));
#724=DIRECTION('ref_axis',(-1.,0.,0.));
#725=DIRECTION('',(0.,0.,1.));
#726=DIRECTION('center_axis',(0.,0.,-1.));
#727=DIRECTION('ref_axis',(-1.,0.,0.));
#728=DIRECTION('center_axis',(0.,0.,1.));
#729=DIRECTION('ref_axis',(-1.,0.,0.));
#730=DIRECTION('center_axis',(0.,0.,1.));
#731=DIRECTION('ref_axis',(-1.,0.,0.));
#732=DIRECTION('',(0.,0.,1.));
#733=DIRECTION('center_axis',(0.,0.,-1.));
#734=DIRECTION('ref_axis',(-1.,0.,0.));
#735=DIRECTION('center_axis',(-1.,-5.71270912071499E-16,0.));
#736=DIRECTION('ref_axis',(5.71270912071499E-16,-1.,5.3437815875716E-24));
#737=DIRECTION('',(5.71270912071499E-16,-1.,0.));
#738=DIRECTION('',(0.,0.,1.));
#739=DIRECTION('',(-5.71270912071499E-16,1.,0.));
#740=DIRECTION('',(0.,0.,1.));
#741=DIRECTION('center_axis',(0.,-1.,0.));
#742=DIRECTION('ref_axis',(0.,0.,-1.));
#743=DIRECTION('',(-1.,0.,0.));
#744=DIRECTION('',(0.,0.,-1.));
#745=DIRECTION('',(1.,0.,0.));
#746=DIRECTION('center_axis',(0.,0.,1.));
#747=DIRECTION('ref_axis',(1.,0.,0.));
#748=DIRECTION('',(0.919511224929488,0.393063744485132,0.));
#749=DIRECTION('',(0.,-1.,0.));
#750=DIRECTION('',(1.,0.,0.));
#751=DIRECTION('',(0.,1.,0.));
#752=DIRECTION('center_axis',(0.,0.,-1.));
#753=DIRECTION('ref_axis',(-0.707106781186547,-0.707106781186547,0.));
#754=DIRECTION('',(1.,0.,0.));
#755=DIRECTION('',(-5.72147630371786E-17,-1.,0.));
#756=DIRECTION('center_axis',(0.,0.,-1.));
#757=DIRECTION('ref_axis',(-1.,-9.36271425437847E-114,0.));
#758=DIRECTION('center_axis',(0.,0.,-1.));
#759=DIRECTION('ref_axis',(-1.,-9.36271425437852E-114,0.));
#760=DIRECTION('center_axis',(0.,0.,-1.));
#761=DIRECTION('ref_axis',(-1.,0.,0.));
#762=DIRECTION('center_axis',(0.,0.,-1.));
#763=DIRECTION('ref_axis',(-1.,-6.93514723581776E-62,0.));
#764=DIRECTION('center_axis',(0.,0.,-1.));
#765=DIRECTION('ref_axis',(-1.,-9.36271425437855E-114,0.));
#766=DIRECTION('center_axis',(0.,0.,-1.));
#767=DIRECTION('ref_axis',(-1.,0.,0.));
#768=DIRECTION('center_axis',(0.,0.,-1.));
#769=DIRECTION('ref_axis',(-1.,-9.36271425437847E-114,0.));
#770=DIRECTION('center_axis',(0.,0.,-1.));
#771=DIRECTION('ref_axis',(-1.,-9.36271425437857E-114,0.));
#772=DIRECTION('center_axis',(0.,0.,-1.));
#773=DIRECTION('ref_axis',(-1.,0.,0.));
#774=DIRECTION('center_axis',(0.,0.,-1.));
#775=DIRECTION('ref_axis',(-1.,-9.36271425437855E-114,0.));
#776=DIRECTION('center_axis',(0.,0.,-1.));
#777=DIRECTION('ref_axis',(-1.,0.,0.));
#778=DIRECTION('center_axis',(0.,0.,-1.));
#779=DIRECTION('ref_axis',(-1.,0.,0.));
#780=DIRECTION('center_axis',(0.,0.,-1.));
#781=DIRECTION('ref_axis',(-1.,0.,0.));
#782=DIRECTION('center_axis',(0.,0.,-1.));
#783=DIRECTION('ref_axis',(-1.,0.,0.));
#784=DIRECTION('center_axis',(0.,0.,1.));
#785=DIRECTION('ref_axis',(-1.,0.,0.));
#786=DIRECTION('center_axis',(0.,0.,1.));
#787=DIRECTION('ref_axis',(-1.,0.,0.));
#788=DIRECTION('',(0.,0.,1.));
#789=DIRECTION('center_axis',(0.,0.,1.));
#790=DIRECTION('ref_axis',(-1.,0.,0.));
#791=DIRECTION('center_axis',(0.,0.,1.));
#792=DIRECTION('ref_axis',(-1.,0.,0.));
#793=DIRECTION('',(0.,0.,1.));
#794=DIRECTION('center_axis',(0.,0.,1.));
#795=DIRECTION('ref_axis',(-1.,0.,0.));
#796=DIRECTION('center_axis',(0.,0.,1.));
#797=DIRECTION('ref_axis',(-1.,0.,0.));
#798=DIRECTION('',(0.,0.,1.));
#799=DIRECTION('center_axis',(0.,0.,1.));
#800=DIRECTION('ref_axis',(-1.,0.,0.));
#801=DIRECTION('center_axis',(0.,0.,1.));
#802=DIRECTION('ref_axis',(-1.,0.,0.));
#803=DIRECTION('',(0.,0.,1.));
#804=DIRECTION('center_axis',(0.,0.,1.));
#805=DIRECTION('ref_axis',(-1.,-9.36271425437855E-114,0.));
#806=DIRECTION('center_axis',(0.,0.,1.));
#807=DIRECTION('ref_axis',(-1.,-9.36271425437855E-114,0.));
#808=DIRECTION('',(0.,0.,1.));
#809=DIRECTION('center_axis',(0.,0.,1.));
#810=DIRECTION('ref_axis',(-1.,0.,0.));
#811=DIRECTION('center_axis',(0.,0.,1.));
#812=DIRECTION('ref_axis',(-1.,0.,0.));
#813=DIRECTION('',(0.,0.,1.));
#814=DIRECTION('center_axis',(0.,0.,1.));
#815=DIRECTION('ref_axis',(-1.,-9.36271425437857E-114,0.));
#816=DIRECTION('center_axis',(0.,0.,1.));
#817=DIRECTION('ref_axis',(-1.,-9.36271425437857E-114,0.));
#818=DIRECTION('',(0.,0.,1.));
#819=DIRECTION('center_axis',(0.,0.,1.));
#820=DIRECTION('ref_axis',(-1.,-9.36271425437847E-114,0.));
#821=DIRECTION('center_axis',(0.,0.,1.));
#822=DIRECTION('ref_axis',(-1.,-9.36271425437847E-114,0.));
#823=DIRECTION('',(0.,0.,1.));
#824=DIRECTION('center_axis',(0.,0.,1.));
#825=DIRECTION('ref_axis',(-1.,0.,0.));
#826=DIRECTION('center_axis',(0.,0.,1.));
#827=DIRECTION('ref_axis',(-1.,0.,0.));
#828=DIRECTION('',(0.,0.,1.));
#829=DIRECTION('center_axis',(0.,0.,1.));
#830=DIRECTION('ref_axis',(-1.,-9.36271425437855E-114,0.));
#831=DIRECTION('center_axis',(0.,0.,1.));
#832=DIRECTION('ref_axis',(-1.,-9.36271425437855E-114,0.));
#833=DIRECTION('',(0.,0.,1.));
#834=DIRECTION('center_axis',(0.,0.,1.));
#835=DIRECTION('ref_axis',(-1.,-6.93514723581776E-62,0.));
#836=DIRECTION('center_axis',(0.,0.,1.));
#837=DIRECTION('ref_axis',(-1.,-6.93514723581776E-62,0.));
#838=DIRECTION('',(0.,0.,1.));
#839=DIRECTION('center_axis',(0.,0.,1.));
#840=DIRECTION('ref_axis',(-1.,0.,0.));
#841=DIRECTION('center_axis',(0.,0.,1.));
#842=DIRECTION('ref_axis',(-1.,0.,0.));
#843=DIRECTION('',(0.,0.,1.));
#844=DIRECTION('center_axis',(0.,0.,1.));
#845=DIRECTION('ref_axis',(-1.,-9.36271425437852E-114,0.));
#846=DIRECTION('center_axis',(0.,0.,1.));
#847=DIRECTION('ref_axis',(-1.,-9.36271425437852E-114,0.));
#848=DIRECTION('',(0.,0.,1.));
#849=DIRECTION('center_axis',(0.,0.,1.));
#850=DIRECTION('ref_axis',(-1.,-9.36271425437847E-114,0.));
#851=DIRECTION('center_axis',(0.,0.,1.));
#852=DIRECTION('ref_axis',(-1.,-9.36271425437847E-114,0.));
#853=DIRECTION('',(0.,0.,1.));
#854=DIRECTION('center_axis',(-0.393063744485132,0.919511224929488,0.));
#855=DIRECTION('ref_axis',(0.919511224929488,0.393063744485132,0.));
#856=DIRECTION('',(-0.919511224929488,-0.393063744485132,0.));
#857=DIRECTION('',(0.,0.,-1.));
#858=DIRECTION('center_axis',(0.,0.,-1.));
#859=DIRECTION('ref_axis',(-1.,0.,0.));
#860=DIRECTION('',(5.72147630371786E-17,1.,0.));
#861=DIRECTION('',(-1.,0.,0.));
#862=DIRECTION('center_axis',(0.,0.,1.));
#863=DIRECTION('ref_axis',(-0.707106781186547,-0.707106781186547,0.));
#864=DIRECTION('',(0.,1.,0.));
#865=DIRECTION('',(1.,0.,0.));
#866=DIRECTION('',(0.,-1.,0.));
#867=DIRECTION('center_axis',(1.,0.,0.));
#868=DIRECTION('ref_axis',(0.,-1.,0.));
#869=DIRECTION('',(0.,0.,-1.));
#870=DIRECTION('center_axis',(1.,-5.72147630371786E-17,0.));
#871=DIRECTION('ref_axis',(-5.72147630371786E-17,-1.,0.));
#872=DIRECTION('',(0.,0.,-1.));
#873=DIRECTION('center_axis',(0.,0.,1.));
#874=DIRECTION('ref_axis',(-0.707106781186547,-0.707106781186547,0.));
#875=DIRECTION('',(0.,0.,-1.));
#876=DIRECTION('',(0.,0.,1.));
#877=DIRECTION('center_axis',(-1.,0.,0.));
#878=DIRECTION('ref_axis',(0.,1.,0.));
#879=DIRECTION('',(0.,0.,-1.));
#880=DIRECTION('center_axis',(0.,1.,0.));
#881=DIRECTION('ref_axis',(1.,0.,0.));
#882=DIRECTION('center_axis',(0.,1.,0.));
#883=DIRECTION('ref_axis',(1.,0.,0.));
#884=CARTESIAN_POINT('',(0.,0.,0.));
#885=CARTESIAN_POINT('Origin',(10.9,-39.03449648926,-2.));
#886=CARTESIAN_POINT('',(12.65,-39.03449648926,-2.));
#887=CARTESIAN_POINT('Origin',(10.9,-39.03449648926,-2.));
#888=CARTESIAN_POINT('',(12.65,-39.03449648926,0.));
#889=CARTESIAN_POINT('',(12.65,-39.03449648926,-2.));
#890=CARTESIAN_POINT('Origin',(10.9,-39.03449648926,0.));
#891=CARTESIAN_POINT('Origin',(-4.09999999999997,-29.03449648926,-2.));
#892=CARTESIAN_POINT('',(-2.34999999999997,-29.03449648926,-2.));
#893=CARTESIAN_POINT('Origin',(-4.09999999999997,-29.03449648926,-2.));
#894=CARTESIAN_POINT('',(-2.34999999999997,-29.03449648926,0.));
#895=CARTESIAN_POINT('',(-2.34999999999997,-29.03449648926,-2.));
#896=CARTESIAN_POINT('Origin',(-4.09999999999997,-29.03449648926,0.));
#897=CARTESIAN_POINT('Origin',(10.9,-29.03449648926,-2.));
#898=CARTESIAN_POINT('',(12.65,-29.03449648926,-2.));
#899=CARTESIAN_POINT('Origin',(10.9,-29.03449648926,-2.));
#900=CARTESIAN_POINT('',(12.65,-29.03449648926,0.));
#901=CARTESIAN_POINT('',(12.65,-29.03449648926,-2.));
#902=CARTESIAN_POINT('Origin',(10.9,-29.03449648926,0.));
#903=CARTESIAN_POINT('Origin',(-4.09999999999997,-39.03449648926,-2.));
#904=CARTESIAN_POINT('',(-2.34999999999997,-39.03449648926,-2.));
#905=CARTESIAN_POINT('Origin',(-4.09999999999997,-39.03449648926,-2.));
#906=CARTESIAN_POINT('',(-2.34999999999997,-39.03449648926,0.));
#907=CARTESIAN_POINT('',(-2.34999999999997,-39.03449648926,-2.));
#908=CARTESIAN_POINT('Origin',(-4.09999999999997,-39.03449648926,0.));
#909=CARTESIAN_POINT('Origin',(16.9,-32.342735152888,-2.));
#910=CARTESIAN_POINT('',(16.9,-32.342735152888,-2.));
#911=CARTESIAN_POINT('',(16.9,-44.129,-2.));
#912=CARTESIAN_POINT('',(16.9,-19.106867576444,-2.));
#913=CARTESIAN_POINT('',(16.9,-32.342735152888,0.));
#914=CARTESIAN_POINT('',(16.9,-32.342735152888,-2.));
#915=CARTESIAN_POINT('',(16.9,-44.129,0.));
#916=CARTESIAN_POINT('',(16.9,-19.106867576444,0.));
#917=CARTESIAN_POINT('',(16.9,-44.129,-1.));
#918=CARTESIAN_POINT('Origin',(42.,-44.129,0.));
#919=CARTESIAN_POINT('',(-12.6743074547443,-44.129,0.));
#920=CARTESIAN_POINT('',(21.,-44.129,0.));
#921=CARTESIAN_POINT('',(-12.6743074547443,-44.129,-2.));
#922=CARTESIAN_POINT('',(-12.6743074547443,-44.129,0.));
#923=CARTESIAN_POINT('',(21.,-44.129,-2.));
#924=CARTESIAN_POINT('Origin',(0.,-5.871,0.));
#925=CARTESIAN_POINT('',(42.,-21.6132304779088,0.));
#926=CARTESIAN_POINT('',(14.7893110818056,-33.2449919901467,-1.38777878078145E-16));
#927=CARTESIAN_POINT('',(42.,44.129,0.));
#928=CARTESIAN_POINT('',(42.,-25.871,0.));
#929=CARTESIAN_POINT('',(-42.,44.129,0.));
#930=CARTESIAN_POINT('',(-42.,44.129,0.));
#931=CARTESIAN_POINT('',(-42.,9.38676952209119,0.));
#932=CARTESIAN_POINT('',(-42.,-55.871,0.));
#933=CARTESIAN_POINT('',(-32.,-0.613230477908813,0.));
#934=CARTESIAN_POINT('Origin',(-32.,9.38676952209119,0.));
#935=CARTESIAN_POINT('',(-12.6743074547443,-0.613230477908813,0.));
#936=CARTESIAN_POINT('',(-21.,-0.613230477908813,0.));
#937=CARTESIAN_POINT('',(-12.6743074547443,-3.24211523895441,0.));
#938=CARTESIAN_POINT('',(33.3500000149012,2.72376954071755,0.));
#939=CARTESIAN_POINT('Origin',(31.7000000149012,2.72376954071755,0.));
#940=CARTESIAN_POINT('',(12.3500000149012,32.7237695407176,0.));
#941=CARTESIAN_POINT('Origin',(10.7000000149012,32.7237695407176,0.));
#942=CARTESIAN_POINT('',(-29.6499999850989,32.7237695407176,0.));
#943=CARTESIAN_POINT('Origin',(-31.2999999850989,32.7237695407176,0.));
#944=CARTESIAN_POINT('',(0.801683270707279,-11.5344885678665,0.));
#945=CARTESIAN_POINT('Origin',(-0.948316729292724,-11.5344885678665,0.));
#946=CARTESIAN_POINT('',(-8.64999998509885,17.7237695407176,0.));
#947=CARTESIAN_POINT('Origin',(-10.2999999850988,17.7237695407176,0.));
#948=CARTESIAN_POINT('',(-29.6499999850989,17.7237695407176,5.55111512312578E-16));
#949=CARTESIAN_POINT('Origin',(-31.2999999850989,17.7237695407176,0.));
#950=CARTESIAN_POINT('',(12.3500000149012,2.72376954071755,0.));
#951=CARTESIAN_POINT('Origin',(10.7000000149012,2.72376954071755,0.));
#952=CARTESIAN_POINT('',(33.3500000149012,32.7237695407176,0.));
#953=CARTESIAN_POINT('Origin',(31.7000000149012,32.7237695407176,0.));
#954=CARTESIAN_POINT('',(12.3500000149012,17.7237695407176,5.55111512312578E-16));
#955=CARTESIAN_POINT('Origin',(10.7000000149012,17.7237695407176,0.));
#956=CARTESIAN_POINT('',(-8.64999998509885,32.7237695407176,0.));
#957=CARTESIAN_POINT('Origin',(-10.2999999850988,32.7237695407176,0.));
#958=CARTESIAN_POINT('',(15.8016832707039,-11.5344784281103,-5.55111512312578E-16));
#959=CARTESIAN_POINT('Origin',(14.0516832707039,-11.5344784281103,0.));
#960=CARTESIAN_POINT('',(-8.64999998509884,2.72376954071755,5.55111512312578E-16));
#961=CARTESIAN_POINT('Origin',(-10.2999999850988,2.72376954071755,0.));
#962=CARTESIAN_POINT('',(-29.6499999850989,2.72376954071755,0.));
#963=CARTESIAN_POINT('Origin',(-31.2999999850989,2.72376954071755,0.));
#964=CARTESIAN_POINT('',(33.3500000149012,17.7237695407176,5.55111512312578E-16));
#965=CARTESIAN_POINT('Origin',(31.7000000149012,17.7237695407176,0.));
#966=CARTESIAN_POINT('Origin',(31.7000000149012,17.7237695407176,-2.));
#967=CARTESIAN_POINT('',(33.3500000149012,17.7237695407176,-2.));
#968=CARTESIAN_POINT('Origin',(31.7000000149012,17.7237695407176,-2.));
#969=CARTESIAN_POINT('',(33.3500000149012,17.7237695407176,-2.));
#970=CARTESIAN_POINT('Origin',(-31.2999999850989,2.72376954071755,-2.));
#971=CARTESIAN_POINT('',(-29.6499999850989,2.72376954071755,-2.));
#972=CARTESIAN_POINT('Origin',(-31.2999999850989,2.72376954071755,-2.));
#973=CARTESIAN_POINT('',(-29.6499999850989,2.72376954071755,-2.));
#974=CARTESIAN_POINT('Origin',(-10.2999999850988,2.72376954071755,-2.));
#975=CARTESIAN_POINT('',(-8.64999998509884,2.72376954071755,-2.));
#976=CARTESIAN_POINT('Origin',(-10.2999999850988,2.72376954071755,-2.));
#977=CARTESIAN_POINT('',(-8.64999998509884,2.72376954071755,-2.));
#978=CARTESIAN_POINT('Origin',(14.0516832707039,-11.5344784281103,-2.));
#979=CARTESIAN_POINT('',(15.8016832707039,-11.5344784281103,-2.));
#980=CARTESIAN_POINT('Origin',(14.0516832707039,-11.5344784281103,-2.));
#981=CARTESIAN_POINT('',(15.8016832707039,-11.5344784281103,-2.));
#982=CARTESIAN_POINT('Origin',(-10.2999999850988,32.7237695407176,-2.));
#983=CARTESIAN_POINT('',(-8.64999998509885,32.7237695407176,-2.));
#984=CARTESIAN_POINT('Origin',(-10.2999999850988,32.7237695407176,-2.));
#985=CARTESIAN_POINT('',(-8.64999998509885,32.7237695407176,-2.));
#986=CARTESIAN_POINT('Origin',(10.7000000149012,17.7237695407176,-2.));
#987=CARTESIAN_POINT('',(12.3500000149012,17.7237695407176,-2.));
#988=CARTESIAN_POINT('Origin',(10.7000000149012,17.7237695407176,-2.));
#989=CARTESIAN_POINT('',(12.3500000149012,17.7237695407176,-2.));
#990=CARTESIAN_POINT('Origin',(31.7000000149012,32.7237695407176,-2.));
#991=CARTESIAN_POINT('',(33.3500000149012,32.7237695407176,-2.));
#992=CARTESIAN_POINT('Origin',(31.7000000149012,32.7237695407176,-2.));
#993=CARTESIAN_POINT('',(33.3500000149012,32.7237695407176,-2.));
#994=CARTESIAN_POINT('Origin',(10.7000000149012,2.72376954071755,-2.));
#995=CARTESIAN_POINT('',(12.3500000149012,2.72376954071755,-2.));
#996=CARTESIAN_POINT('Origin',(10.7000000149012,2.72376954071755,-2.));
#997=CARTESIAN_POINT('',(12.3500000149012,2.72376954071755,-2.));
#998=CARTESIAN_POINT('Origin',(-31.2999999850989,17.7237695407176,-2.));
#999=CARTESIAN_POINT('',(-29.6499999850989,17.7237695407176,-2.));
#1000=CARTESIAN_POINT('Origin',(-31.2999999850989,17.7237695407176,-2.));
#1001=CARTESIAN_POINT('',(-29.6499999850989,17.7237695407176,-2.));
#1002=CARTESIAN_POINT('Origin',(-10.2999999850988,17.7237695407176,-2.));
#1003=CARTESIAN_POINT('',(-8.64999998509885,17.7237695407176,-2.));
#1004=CARTESIAN_POINT('Origin',(-10.2999999850988,17.7237695407176,-2.));
#1005=CARTESIAN_POINT('',(-8.64999998509885,17.7237695407176,-2.));
#1006=CARTESIAN_POINT('Origin',(-0.948316729292724,-11.5344885678665,-2.));
#1007=CARTESIAN_POINT('',(0.801683270707279,-11.5344885678665,-2.));
#1008=CARTESIAN_POINT('Origin',(-0.948316729292724,-11.5344885678665,-2.));
#1009=CARTESIAN_POINT('',(0.801683270707279,-11.5344885678665,-2.));
#1010=CARTESIAN_POINT('Origin',(-31.2999999850989,32.7237695407176,-2.));
#1011=CARTESIAN_POINT('',(-29.6499999850989,32.7237695407176,-2.));
#1012=CARTESIAN_POINT('Origin',(-31.2999999850989,32.7237695407176,-2.));
#1013=CARTESIAN_POINT('',(-29.6499999850989,32.7237695407176,-2.));
#1014=CARTESIAN_POINT('Origin',(10.7000000149012,32.7237695407176,-2.));
#1015=CARTESIAN_POINT('',(12.3500000149012,32.7237695407176,-2.));
#1016=CARTESIAN_POINT('Origin',(10.7000000149012,32.7237695407176,-2.));
#1017=CARTESIAN_POINT('',(12.3500000149012,32.7237695407176,-2.));
#1018=CARTESIAN_POINT('Origin',(31.7000000149012,2.72376954071755,-2.));
#1019=CARTESIAN_POINT('',(33.3500000149012,2.72376954071755,-2.));
#1020=CARTESIAN_POINT('Origin',(31.7000000149012,2.72376954071755,-2.));
#1021=CARTESIAN_POINT('',(33.3500000149012,2.72376954071755,-2.));
#1022=CARTESIAN_POINT('Origin',(17.4,-32.129,0.));
#1023=CARTESIAN_POINT('',(42.,-21.6132304779088,-2.));
#1024=CARTESIAN_POINT('',(14.7893110818056,-33.2449919901467,-2.));
#1025=CARTESIAN_POINT('',(42.,-21.6132304779088,0.));
#1026=CARTESIAN_POINT('Origin',(0.,-5.871,-2.));
#1027=CARTESIAN_POINT('',(-12.6743074547443,-0.613230477908813,-2.));
#1028=CARTESIAN_POINT('',(-12.6743074547443,-3.24211523895441,-2.));
#1029=CARTESIAN_POINT('',(-32.,-0.613230477908813,-2.));
#1030=CARTESIAN_POINT('',(-21.,-0.613230477908813,-2.));
#1031=CARTESIAN_POINT('',(-42.,9.38676952209119,-2.));
#1032=CARTESIAN_POINT('Origin',(-32.,9.38676952209119,-2.));
#1033=CARTESIAN_POINT('',(-42.,44.129,-2.));
#1034=CARTESIAN_POINT('',(-42.,-55.871,-2.));
#1035=CARTESIAN_POINT('',(42.,44.129,-2.));
#1036=CARTESIAN_POINT('',(-42.,44.129,-2.));
#1037=CARTESIAN_POINT('',(42.,-32.071,-2.));
#1038=CARTESIAN_POINT('Origin',(42.,44.129,0.));
#1039=CARTESIAN_POINT('',(42.,44.129,0.));
#1040=CARTESIAN_POINT('Origin',(-12.6743074547443,-0.613230477908813,0.));
#1041=CARTESIAN_POINT('',(-12.6743074547443,-0.613230477908813,0.));
#1042=CARTESIAN_POINT('Origin',(-32.,9.38676952209119,0.));
#1043=CARTESIAN_POINT('',(-42.,9.38676952209119,0.));
#1044=CARTESIAN_POINT('',(-32.,-0.613230477908813,0.));
#1045=CARTESIAN_POINT('Origin',(-42.,-55.871,0.));
#1046=CARTESIAN_POINT('',(-42.,44.129,0.));
#1047=CARTESIAN_POINT('Origin',(-42.,-0.613230477908813,0.));
#1048=CARTESIAN_POINT('Origin',(-42.,44.129,0.));
#1049=UNCERTAINTY_MEASURE_WITH_UNIT(LENGTH_MEASURE(0.01),#1053,
'DISTANCE_ACCURACY_VALUE',
'Maximum model space distance between geometric entities at asserted c
onnectivities');
#1050=UNCERTAINTY_MEASURE_WITH_UNIT(LENGTH_MEASURE(0.01),#1053,
'DISTANCE_ACCURACY_VALUE',
'Maximum model space distance between geometric entities at asserted c
onnectivities');
#1051=(
GEOMETRIC_REPRESENTATION_CONTEXT(3)
GLOBAL_UNCERTAINTY_ASSIGNED_CONTEXT((#1049))
GLOBAL_UNIT_ASSIGNED_CONTEXT((#1053,#1055,#1056))
REPRESENTATION_CONTEXT('','3D')
);
#1052=(
GEOMETRIC_REPRESENTATION_CONTEXT(3)
GLOBAL_UNCERTAINTY_ASSIGNED_CONTEXT((#1050))
GLOBAL_UNIT_ASSIGNED_CONTEXT((#1053,#1055,#1056))
REPRESENTATION_CONTEXT('','3D')
);
#1053=(
LENGTH_UNIT()
NAMED_UNIT(*)
SI_UNIT(.MILLI.,.METRE.)
);
#1054=(
LENGTH_UNIT()
NAMED_UNIT(*)
SI_UNIT($,.METRE.)
);
#1055=(
NAMED_UNIT(*)
PLANE_ANGLE_UNIT()
SI_UNIT($,.RADIAN.)
);
#1056=(
NAMED_UNIT(*)
SI_UNIT($,.STERADIAN.)
SOLID_ANGLE_UNIT()
);
#1057=SHAPE_DEFINITION_REPRESENTATION(#1058,#1059);
#1058=PRODUCT_DEFINITION_SHAPE('',$,#1061);
#1059=SHAPE_REPRESENTATION('',(#637),#1051);
#1060=PRODUCT_DEFINITION_CONTEXT('part definition',#1065,'design');
#1061=PRODUCT_DEFINITION('F03_AL_palm','F03_AL_palm',#1062,#1060);
#1062=PRODUCT_DEFINITION_FORMATION('',$,#1067);
#1063=PRODUCT_RELATED_PRODUCT_CATEGORY('F03_AL_palm','F03_AL_palm',(#1067));
#1064=APPLICATION_PROTOCOL_DEFINITION('international standard',
'automotive_design',2009,#1065);
#1065=APPLICATION_CONTEXT(
'Core Data for Automotive Mechanical Design Process');
#1066=PRODUCT_CONTEXT('part definition',#1065,'mechanical');
#1067=PRODUCT('F03_AL_palm','F03_AL_palm',$,(#1066));
#1068=PRESENTATION_STYLE_ASSIGNMENT((#1070));
#1069=PRESENTATION_STYLE_ASSIGNMENT((#1071));
#1070=SURFACE_STYLE_USAGE(.BOTH.,#1072);
#1071=SURFACE_STYLE_USAGE(.BOTH.,#1073);
#1072=SURFACE_SIDE_STYLE('',(#1074));
#1073=SURFACE_SIDE_STYLE('',(#1075));
#1074=SURFACE_STYLE_FILL_AREA(#1076);
#1075=SURFACE_STYLE_FILL_AREA(#1077);
#1076=FILL_AREA_STYLE('Steel - Satin',(#1078));
#1077=FILL_AREA_STYLE('Stainless Steel - Polished',(#1079));
#1078=FILL_AREA_STYLE_COLOUR('Steel - Satin',#1080);
#1079=FILL_AREA_STYLE_COLOUR('Stainless Steel - Polished',#1081);
#1080=COLOUR_RGB('Steel - Satin',0.627450980392157,0.627450980392157,0.627450980392157);
#1081=COLOUR_RGB('Stainless Steel - Polished',0.796078431372549,0.796078431372549,
0.796078431372549);
ENDSEC;
END-ISO-10303-21;
