# Supplementary material for: An open-source anthropomorphic robot hand system: HRI hand
Source: HardwareX. 2020 Feb 24;7:e00100. doi: 10.1016/j.ohx.2020.e00100 (PMC9041201; doi:10.1016/j.ohx.2020.e00100)
Supplement: Supplementary data 3 [file mmc3.zip › Hardware/stp files/F02_back_hand.step]

ISO-10303-21;
HEADER;
/* Generated by software containing ST-Developer
 * from STEP Tools, Inc. (www.steptools.com) 
 */

FILE_DESCRIPTION(
/* description */ (''),
/* implementation_level */ '2;1');

FILE_NAME(
/* name */ 
'D:/[\X2\ACBDD76CB300\X0\] \X2\BB38C11CC791C5C5B958\X0\/[\X2\B17CBB38\X0\]
 \X2\B0B4AC00\X0\ \X2\C800C790C778AC83\X0\/2019-\X2\B17CBB38\X0\/Hardw
areX/cad_files/stp/F02_back_hand.step',
/* time_stamp */ '2019-09-03T16:12:12+09:00',
/* author */ (''),
/* organization */ (''),
/* preprocessor_version */ 'ST-DEVELOPER v18',
/* originating_system */ 'Autodesk Translation Framework v8.6.0.1094',
/* authorisation */ '');

FILE_SCHEMA (('AUTOMOTIVE_DESIGN { 1 0 10303 214 3 1 1 }'));
ENDSEC;

DATA;
#10=MECHANICAL_DESIGN_GEOMETRIC_PRESENTATION_REPRESENTATION('',(#13),#1389);
#11=SHAPE_REPRESENTATION_RELATIONSHIP('SRR','None',#1396,#12);
#12=ADVANCED_BREP_SHAPE_REPRESENTATION('',(#14),#1388);
#13=STYLED_ITEM('',(#1406),#14);
#14=MANIFOLD_SOLID_BREP('Body1',#851);
#15=FACE_BOUND('',#108,.T.);
#16=FACE_BOUND('',#111,.T.);
#17=FACE_BOUND('',#114,.T.);
#18=FACE_BOUND('',#117,.T.);
#19=FACE_BOUND('',#130,.T.);
#20=FACE_BOUND('',#131,.T.);
#21=FACE_BOUND('',#132,.T.);
#22=FACE_BOUND('',#133,.T.);
#23=FACE_BOUND('',#147,.T.);
#24=FACE_BOUND('',#148,.T.);
#25=FACE_BOUND('',#149,.T.);
#26=FACE_BOUND('',#150,.T.);
#27=CIRCLE('',#875,3.);
#28=CIRCLE('',#876,3.);
#29=CIRCLE('',#878,1.75);
#30=CIRCLE('',#880,3.);
#31=CIRCLE('',#881,3.);
#32=CIRCLE('',#883,1.75000000000001);
#33=CIRCLE('',#885,3.);
#34=CIRCLE('',#886,3.);
#35=CIRCLE('',#888,1.75);
#36=CIRCLE('',#890,3.);
#37=CIRCLE('',#891,3.);
#38=CIRCLE('',#893,1.75000000000001);
#39=CIRCLE('',#895,1.75);
#40=CIRCLE('',#897,1.75000000000001);
#41=CIRCLE('',#899,1.75);
#42=CIRCLE('',#901,1.75000000000001);
#43=CYLINDRICAL_SURFACE('',#874,3.);
#44=CYLINDRICAL_SURFACE('',#879,3.);
#45=CYLINDRICAL_SURFACE('',#884,3.);
#46=CYLINDRICAL_SURFACE('',#889,3.);
#47=CYLINDRICAL_SURFACE('',#894,1.75);
#48=CYLINDRICAL_SURFACE('',#896,1.75000000000001);
#49=CYLINDRICAL_SURFACE('',#898,1.75);
#50=CYLINDRICAL_SURFACE('',#900,1.75000000000001);
#51=FACE_OUTER_BOUND('',#97,.T.);
#52=FACE_OUTER_BOUND('',#98,.T.);
#53=FACE_OUTER_BOUND('',#99,.T.);
#54=FACE_OUTER_BOUND('',#100,.T.);
#55=FACE_OUTER_BOUND('',#101,.T.);
#56=FACE_OUTER_BOUND('',#102,.T.);
#57=FACE_OUTER_BOUND('',#103,.T.);
#58=FACE_OUTER_BOUND('',#104,.T.);
#59=FACE_OUTER_BOUND('',#105,.T.);
#60=FACE_OUTER_BOUND('',#106,.T.);
#61=FACE_OUTER_BOUND('',#107,.T.);
#62=FACE_OUTER_BOUND('',#109,.T.);
#63=FACE_OUTER_BOUND('',#110,.T.);
#64=FACE_OUTER_BOUND('',#112,.T.);
#65=FACE_OUTER_BOUND('',#113,.T.);
#66=FACE_OUTER_BOUND('',#115,.T.);
#67=FACE_OUTER_BOUND('',#116,.T.);
#68=FACE_OUTER_BOUND('',#118,.T.);
#69=FACE_OUTER_BOUND('',#119,.T.);
#70=FACE_OUTER_BOUND('',#120,.T.);
#71=FACE_OUTER_BOUND('',#121,.T.);
#72=FACE_OUTER_BOUND('',#122,.T.);
#73=FACE_OUTER_BOUND('',#123,.T.);
#74=FACE_OUTER_BOUND('',#124,.T.);
#75=FACE_OUTER_BOUND('',#125,.T.);
#76=FACE_OUTER_BOUND('',#126,.T.);
#77=FACE_OUTER_BOUND('',#127,.T.);
#78=FACE_OUTER_BOUND('',#128,.T.);
#79=FACE_OUTER_BOUND('',#129,.T.);
#80=FACE_OUTER_BOUND('',#134,.T.);
#81=FACE_OUTER_BOUND('',#135,.T.);
#82=FACE_OUTER_BOUND('',#136,.T.);
#83=FACE_OUTER_BOUND('',#137,.T.);
#84=FACE_OUTER_BOUND('',#138,.T.);
#85=FACE_OUTER_BOUND('',#139,.T.);
#86=FACE_OUTER_BOUND('',#140,.T.);
#87=FACE_OUTER_BOUND('',#141,.T.);
#88=FACE_OUTER_BOUND('',#142,.T.);
#89=FACE_OUTER_BOUND('',#143,.T.);
#90=FACE_OUTER_BOUND('',#144,.T.);
#91=FACE_OUTER_BOUND('',#145,.T.);
#92=FACE_OUTER_BOUND('',#146,.T.);
#93=FACE_OUTER_BOUND('',#151,.T.);
#94=FACE_OUTER_BOUND('',#152,.T.);
#95=FACE_OUTER_BOUND('',#153,.T.);
#96=FACE_OUTER_BOUND('',#154,.T.);
#97=EDGE_LOOP('',(#539,#540,#541,#542));
#98=EDGE_LOOP('',(#543,#544,#545,#546));
#99=EDGE_LOOP('',(#547,#548,#549,#550));
#100=EDGE_LOOP('',(#551,#552,#553,#554,#555,#556));
#101=EDGE_LOOP('',(#557,#558,#559,#560));
#102=EDGE_LOOP('',(#561,#562,#563,#564));
#103=EDGE_LOOP('',(#565,#566,#567,#568));
#104=EDGE_LOOP('',(#569,#570,#571,#572));
#105=EDGE_LOOP('',(#573,#574,#575,#576));
#106=EDGE_LOOP('',(#577,#578,#579,#580));
#107=EDGE_LOOP('',(#581));
#108=EDGE_LOOP('',(#582));
#109=EDGE_LOOP('',(#583,#584,#585,#586));
#110=EDGE_LOOP('',(#587));
#111=EDGE_LOOP('',(#588));
#112=EDGE_LOOP('',(#589,#590,#591,#592));
#113=EDGE_LOOP('',(#593));
#114=EDGE_LOOP('',(#594));
#115=EDGE_LOOP('',(#595,#596,#597,#598));
#116=EDGE_LOOP('',(#599));
#117=EDGE_LOOP('',(#600));
#118=EDGE_LOOP('',(#601,#602,#603,#604));
#119=EDGE_LOOP('',(#605,#606,#607,#608));
#120=EDGE_LOOP('',(#609,#610,#611,#612));
#121=EDGE_LOOP('',(#613,#614,#615,#616));
#122=EDGE_LOOP('',(#617,#618,#619,#620,#621,#622,#623,#624,#625,#626,#627,
#628,#629,#630,#631,#632,#633,#634));
#123=EDGE_LOOP('',(#635,#636,#637,#638,#639));
#124=EDGE_LOOP('',(#640,#641,#642,#643,#644));
#125=EDGE_LOOP('',(#645,#646,#647,#648));
#126=EDGE_LOOP('',(#649,#650,#651,#652,#653));
#127=EDGE_LOOP('',(#654,#655,#656,#657));
#128=EDGE_LOOP('',(#658,#659,#660,#661));
#129=EDGE_LOOP('',(#662,#663,#664,#665,#666,#667,#668,#669));
#130=EDGE_LOOP('',(#670));
#131=EDGE_LOOP('',(#671));
#132=EDGE_LOOP('',(#672));
#133=EDGE_LOOP('',(#673));
#134=EDGE_LOOP('',(#674,#675,#676,#677,#678,#679));
#135=EDGE_LOOP('',(#680,#681,#682,#683));
#136=EDGE_LOOP('',(#684,#685,#686,#687,#688,#689));
#137=EDGE_LOOP('',(#690,#691,#692,#693));
#138=EDGE_LOOP('',(#694,#695,#696,#697));
#139=EDGE_LOOP('',(#698,#699,#700,#701));
#140=EDGE_LOOP('',(#702,#703,#704,#705));
#141=EDGE_LOOP('',(#706,#707,#708,#709));
#142=EDGE_LOOP('',(#710,#711,#712,#713,#714,#715,#716,#717,#718,#719,#720,
#721));
#143=EDGE_LOOP('',(#722,#723,#724,#725));
#144=EDGE_LOOP('',(#726,#727,#728,#729,#730,#731,#732,#733));
#145=EDGE_LOOP('',(#734,#735,#736,#737,#738,#739));
#146=EDGE_LOOP('',(#740,#741,#742,#743));
#147=EDGE_LOOP('',(#744));
#148=EDGE_LOOP('',(#745));
#149=EDGE_LOOP('',(#746));
#150=EDGE_LOOP('',(#747));
#151=EDGE_LOOP('',(#748,#749,#750,#751));
#152=EDGE_LOOP('',(#752,#753,#754,#755,#756));
#153=EDGE_LOOP('',(#757,#758,#759,#760,#761,#762));
#154=EDGE_LOOP('',(#763,#764,#765,#766));
#155=LINE('',#1155,#253);
#156=LINE('',#1157,#254);
#157=LINE('',#1159,#255);
#158=LINE('',#1160,#256);
#159=LINE('',#1163,#257);
#160=LINE('',#1165,#258);
#161=LINE('',#1166,#259);
#162=LINE('',#1169,#260);
#163=LINE('',#1171,#261);
#164=LINE('',#1172,#262);
#165=LINE('',#1175,#263);
#166=LINE('',#1177,#264);
#167=LINE('',#1179,#265);
#168=LINE('',#1181,#266);
#169=LINE('',#1182,#267);
#170=LINE('',#1185,#268);
#171=LINE('',#1187,#269);
#172=LINE('',#1188,#270);
#173=LINE('',#1190,#271);
#174=LINE('',#1194,#272);
#175=LINE('',#1196,#273);
#176=LINE('',#1198,#274);
#177=LINE('',#1199,#275);
#178=LINE('',#1203,#276);
#179=LINE('',#1205,#277);
#180=LINE('',#1207,#278);
#181=LINE('',#1208,#279);
#182=LINE('',#1210,#280);
#183=LINE('',#1211,#281);
#184=LINE('',#1216,#282);
#185=LINE('',#1225,#283);
#186=LINE('',#1234,#284);
#187=LINE('',#1243,#285);
#188=LINE('',#1250,#286);
#189=LINE('',#1254,#287);
#190=LINE('',#1258,#288);
#191=LINE('',#1262,#289);
#192=LINE('',#1266,#290);
#193=LINE('',#1268,#291);
#194=LINE('',#1270,#292);
#195=LINE('',#1272,#293);
#196=LINE('',#1274,#294);
#197=LINE('',#1275,#295);
#198=LINE('',#1277,#296);
#199=LINE('',#1279,#297);
#200=LINE('',#1281,#298);
#201=LINE('',#1283,#299);
#202=LINE('',#1285,#300);
#203=LINE('',#1286,#301);
#204=LINE('',#1288,#302);
#205=LINE('',#1291,#303);
#206=LINE('',#1292,#304);
#207=LINE('',#1295,#305);
#208=LINE('',#1296,#306);
#209=LINE('',#1299,#307);
#210=LINE('',#1301,#308);
#211=LINE('',#1302,#309);
#212=LINE('',#1304,#310);
#213=LINE('',#1307,#311);
#214=LINE('',#1308,#312);
#215=LINE('',#1312,#313);
#216=LINE('',#1314,#314);
#217=LINE('',#1316,#315);
#218=LINE('',#1318,#316);
#219=LINE('',#1320,#317);
#220=LINE('',#1322,#318);
#221=LINE('',#1324,#319);
#222=LINE('',#1325,#320);
#223=LINE('',#1328,#321);
#224=LINE('',#1330,#322);
#225=LINE('',#1332,#323);
#226=LINE('',#1334,#324);
#227=LINE('',#1335,#325);
#228=LINE('',#1338,#326);
#229=LINE('',#1339,#327);
#230=LINE('',#1342,#328);
#231=LINE('',#1344,#329);
#232=LINE('',#1346,#330);
#233=LINE('',#1347,#331);
#234=LINE('',#1350,#332);
#235=LINE('',#1351,#333);
#236=LINE('',#1354,#334);
#237=LINE('',#1355,#335);
#238=LINE('',#1358,#336);
#239=LINE('',#1359,#337);
#240=LINE('',#1362,#338);
#241=LINE('',#1363,#339);
#242=LINE('',#1365,#340);
#243=LINE('',#1367,#341);
#244=LINE('',#1368,#342);
#245=LINE('',#1370,#343);
#246=LINE('',#1371,#344);
#247=LINE('',#1374,#345);
#248=LINE('',#1376,#346);
#249=LINE('',#1378,#347);
#250=LINE('',#1379,#348);
#251=LINE('',#1382,#349);
#252=LINE('',#1384,#350);
#253=VECTOR('',#931,10.);
#254=VECTOR('',#932,10.);
#255=VECTOR('',#933,10.);
#256=VECTOR('',#934,10.);
#257=VECTOR('',#937,10.);
#258=VECTOR('',#938,10.);
#259=VECTOR('',#939,10.);
#260=VECTOR('',#942,10.);
#261=VECTOR('',#943,10.);
#262=VECTOR('',#944,10.);
#263=VECTOR('',#947,10.);
#264=VECTOR('',#948,10.);
#265=VECTOR('',#949,10.);
#266=VECTOR('',#950,10.);
#267=VECTOR('',#951,10.);
#268=VECTOR('',#954,10.);
#269=VECTOR('',#955,10.);
#270=VECTOR('',#956,10.);
#271=VECTOR('',#959,10.);
#272=VECTOR('',#962,10.);
#273=VECTOR('',#963,10.);
#274=VECTOR('',#964,10.);
#275=VECTOR('',#965,10.);
#276=VECTOR('',#968,10.);
#277=VECTOR('',#969,10.);
#278=VECTOR('',#970,10.);
#279=VECTOR('',#971,10.);
#280=VECTOR('',#974,10.);
#281=VECTOR('',#975,10.);
#282=VECTOR('',#980,3.);
#283=VECTOR('',#991,3.);
#284=VECTOR('',#1002,3.);
#285=VECTOR('',#1013,3.);
#286=VECTOR('',#1022,1.75);
#287=VECTOR('',#1027,1.75000000000001);
#288=VECTOR('',#1032,1.75);
#289=VECTOR('',#1037,1.75000000000001);
#290=VECTOR('',#1042,10.);
#291=VECTOR('',#1043,10.);
#292=VECTOR('',#1044,10.);
#293=VECTOR('',#1045,10.);
#294=VECTOR('',#1046,10.);
#295=VECTOR('',#1047,10.);
#296=VECTOR('',#1048,10.);
#297=VECTOR('',#1049,10.);
#298=VECTOR('',#1050,10.);
#299=VECTOR('',#1051,10.);
#300=VECTOR('',#1052,10.);
#301=VECTOR('',#1053,10.);
#302=VECTOR('',#1056,10.);
#303=VECTOR('',#1059,10.);
#304=VECTOR('',#1060,10.);
#305=VECTOR('',#1063,10.);
#306=VECTOR('',#1064,10.);
#307=VECTOR('',#1067,10.);
#308=VECTOR('',#1068,10.);
#309=VECTOR('',#1069,10.);
#310=VECTOR('',#1072,10.);
#311=VECTOR('',#1075,10.);
#312=VECTOR('',#1076,10.);
#313=VECTOR('',#1079,10.);
#314=VECTOR('',#1080,10.);
#315=VECTOR('',#1081,10.);
#316=VECTOR('',#1082,10.);
#317=VECTOR('',#1083,10.);
#318=VECTOR('',#1084,10.);
#319=VECTOR('',#1085,10.);
#320=VECTOR('',#1086,10.);
#321=VECTOR('',#1089,10.);
#322=VECTOR('',#1090,10.);
#323=VECTOR('',#1091,10.);
#324=VECTOR('',#1092,10.);
#325=VECTOR('',#1093,10.);
#326=VECTOR('',#1096,10.);
#327=VECTOR('',#1097,10.);
#328=VECTOR('',#1100,10.);
#329=VECTOR('',#1101,10.);
#330=VECTOR('',#1102,10.);
#331=VECTOR('',#1103,10.);
#332=VECTOR('',#1106,10.);
#333=VECTOR('',#1107,10.);
#334=VECTOR('',#1110,10.);
#335=VECTOR('',#1111,10.);
#336=VECTOR('',#1114,10.);
#337=VECTOR('',#1115,10.);
#338=VECTOR('',#1118,10.);
#339=VECTOR('',#1119,10.);
#340=VECTOR('',#1122,10.);
#341=VECTOR('',#1125,10.);
#342=VECTOR('',#1126,10.);
#343=VECTOR('',#1127,10.);
#344=VECTOR('',#1128,10.);
#345=VECTOR('',#1133,10.);
#346=VECTOR('',#1136,10.);
#347=VECTOR('',#1139,10.);
#348=VECTOR('',#1140,10.);
#349=VECTOR('',#1145,10.);
#350=VECTOR('',#1148,10.);
#351=VERTEX_POINT('',#1153);
#352=VERTEX_POINT('',#1154);
#353=VERTEX_POINT('',#1156);
#354=VERTEX_POINT('',#1158);
#355=VERTEX_POINT('',#1162);
#356=VERTEX_POINT('',#1164);
#357=VERTEX_POINT('',#1168);
#358=VERTEX_POINT('',#1170);
#359=VERTEX_POINT('',#1174);
#360=VERTEX_POINT('',#1176);
#361=VERTEX_POINT('',#1178);
#362=VERTEX_POINT('',#1180);
#363=VERTEX_POINT('',#1184);
#364=VERTEX_POINT('',#1186);
#365=VERTEX_POINT('',#1192);
#366=VERTEX_POINT('',#1193);
#367=VERTEX_POINT('',#1195);
#368=VERTEX_POINT('',#1197);
#369=VERTEX_POINT('',#1201);
#370=VERTEX_POINT('',#1202);
#371=VERTEX_POINT('',#1204);
#372=VERTEX_POINT('',#1206);
#373=VERTEX_POINT('',#1213);
#374=VERTEX_POINT('',#1215);
#375=VERTEX_POINT('',#1219);
#376=VERTEX_POINT('',#1222);
#377=VERTEX_POINT('',#1224);
#378=VERTEX_POINT('',#1228);
#379=VERTEX_POINT('',#1231);
#380=VERTEX_POINT('',#1233);
#381=VERTEX_POINT('',#1237);
#382=VERTEX_POINT('',#1240);
#383=VERTEX_POINT('',#1242);
#384=VERTEX_POINT('',#1246);
#385=VERTEX_POINT('',#1249);
#386=VERTEX_POINT('',#1253);
#387=VERTEX_POINT('',#1257);
#388=VERTEX_POINT('',#1261);
#389=VERTEX_POINT('',#1265);
#390=VERTEX_POINT('',#1267);
#391=VERTEX_POINT('',#1269);
#392=VERTEX_POINT('',#1271);
#393=VERTEX_POINT('',#1273);
#394=VERTEX_POINT('',#1276);
#395=VERTEX_POINT('',#1278);
#396=VERTEX_POINT('',#1280);
#397=VERTEX_POINT('',#1282);
#398=VERTEX_POINT('',#1284);
#399=VERTEX_POINT('',#1290);
#400=VERTEX_POINT('',#1294);
#401=VERTEX_POINT('',#1298);
#402=VERTEX_POINT('',#1300);
#403=VERTEX_POINT('',#1306);
#404=VERTEX_POINT('',#1310);
#405=VERTEX_POINT('',#1311);
#406=VERTEX_POINT('',#1313);
#407=VERTEX_POINT('',#1315);
#408=VERTEX_POINT('',#1317);
#409=VERTEX_POINT('',#1319);
#410=VERTEX_POINT('',#1321);
#411=VERTEX_POINT('',#1323);
#412=VERTEX_POINT('',#1327);
#413=VERTEX_POINT('',#1329);
#414=VERTEX_POINT('',#1331);
#415=VERTEX_POINT('',#1333);
#416=VERTEX_POINT('',#1337);
#417=VERTEX_POINT('',#1341);
#418=VERTEX_POINT('',#1343);
#419=VERTEX_POINT('',#1345);
#420=VERTEX_POINT('',#1349);
#421=VERTEX_POINT('',#1353);
#422=VERTEX_POINT('',#1357);
#423=VERTEX_POINT('',#1361);
#424=VERTEX_POINT('',#1369);
#425=EDGE_CURVE('',#351,#352,#155,.T.);
#426=EDGE_CURVE('',#353,#352,#156,.T.);
#427=EDGE_CURVE('',#354,#353,#157,.T.);
#428=EDGE_CURVE('',#354,#351,#158,.T.);
#429=EDGE_CURVE('',#351,#355,#159,.T.);
#430=EDGE_CURVE('',#356,#354,#160,.T.);
#431=EDGE_CURVE('',#355,#356,#161,.T.);
#432=EDGE_CURVE('',#357,#354,#162,.T.);
#433=EDGE_CURVE('',#357,#358,#163,.T.);
#434=EDGE_CURVE('',#356,#358,#164,.T.);
#435=EDGE_CURVE('',#352,#359,#165,.T.);
#436=EDGE_CURVE('',#359,#360,#166,.T.);
#437=EDGE_CURVE('',#360,#361,#167,.T.);
#438=EDGE_CURVE('',#361,#362,#168,.T.);
#439=EDGE_CURVE('',#362,#353,#169,.T.);
#440=EDGE_CURVE('',#363,#355,#170,.T.);
#441=EDGE_CURVE('',#364,#363,#171,.T.);
#442=EDGE_CURVE('',#364,#351,#172,.T.);
#443=EDGE_CURVE('',#358,#363,#173,.T.);
#444=EDGE_CURVE('',#365,#366,#174,.T.);
#445=EDGE_CURVE('',#365,#367,#175,.T.);
#446=EDGE_CURVE('',#368,#367,#176,.T.);
#447=EDGE_CURVE('',#366,#368,#177,.T.);
#448=EDGE_CURVE('',#369,#370,#178,.T.);
#449=EDGE_CURVE('',#370,#371,#179,.T.);
#450=EDGE_CURVE('',#372,#371,#180,.T.);
#451=EDGE_CURVE('',#369,#372,#181,.T.);
#452=EDGE_CURVE('',#367,#372,#182,.T.);
#453=EDGE_CURVE('',#371,#368,#183,.T.);
#454=EDGE_CURVE('',#373,#373,#27,.T.);
#455=EDGE_CURVE('',#373,#374,#184,.T.);
#456=EDGE_CURVE('',#374,#374,#28,.T.);
#457=EDGE_CURVE('',#375,#375,#29,.T.);
#458=EDGE_CURVE('',#376,#376,#30,.T.);
#459=EDGE_CURVE('',#376,#377,#185,.T.);
#460=EDGE_CURVE('',#377,#377,#31,.T.);
#461=EDGE_CURVE('',#378,#378,#32,.T.);
#462=EDGE_CURVE('',#379,#379,#33,.T.);
#463=EDGE_CURVE('',#379,#380,#186,.T.);
#464=EDGE_CURVE('',#380,#380,#34,.T.);
#465=EDGE_CURVE('',#381,#381,#35,.T.);
#466=EDGE_CURVE('',#382,#382,#36,.T.);
#467=EDGE_CURVE('',#382,#383,#187,.T.);
#468=EDGE_CURVE('',#383,#383,#37,.T.);
#469=EDGE_CURVE('',#384,#384,#38,.T.);
#470=EDGE_CURVE('',#381,#385,#188,.T.);
#471=EDGE_CURVE('',#385,#385,#39,.T.);
#472=EDGE_CURVE('',#384,#386,#189,.T.);
#473=EDGE_CURVE('',#386,#386,#40,.T.);
#474=EDGE_CURVE('',#375,#387,#190,.T.);
#475=EDGE_CURVE('',#387,#387,#41,.T.);
#476=EDGE_CURVE('',#378,#388,#191,.T.);
#477=EDGE_CURVE('',#388,#388,#42,.T.);
#478=EDGE_CURVE('',#369,#389,#192,.T.);
#479=EDGE_CURVE('',#390,#365,#193,.T.);
#480=EDGE_CURVE('',#391,#390,#194,.T.);
#481=EDGE_CURVE('',#392,#391,#195,.T.);
#482=EDGE_CURVE('',#393,#392,#196,.T.);
#483=EDGE_CURVE('',#364,#393,#197,.T.);
#484=EDGE_CURVE('',#394,#357,#198,.T.);
#485=EDGE_CURVE('',#395,#394,#199,.T.);
#486=EDGE_CURVE('',#396,#395,#200,.T.);
#487=EDGE_CURVE('',#397,#396,#201,.T.);
#488=EDGE_CURVE('',#398,#397,#202,.T.);
#489=EDGE_CURVE('',#389,#398,#203,.T.);
#490=EDGE_CURVE('',#393,#359,#204,.T.);
#491=EDGE_CURVE('',#392,#399,#205,.T.);
#492=EDGE_CURVE('',#360,#399,#206,.T.);
#493=EDGE_CURVE('',#391,#400,#207,.T.);
#494=EDGE_CURVE('',#399,#400,#208,.T.);
#495=EDGE_CURVE('',#390,#401,#209,.T.);
#496=EDGE_CURVE('',#402,#401,#210,.T.);
#497=EDGE_CURVE('',#400,#402,#211,.T.);
#498=EDGE_CURVE('',#401,#366,#212,.T.);
#499=EDGE_CURVE('',#403,#389,#213,.T.);
#500=EDGE_CURVE('',#370,#403,#214,.T.);
#501=EDGE_CURVE('',#404,#405,#215,.T.);
#502=EDGE_CURVE('',#406,#404,#216,.T.);
#503=EDGE_CURVE('',#407,#406,#217,.T.);
#504=EDGE_CURVE('',#408,#407,#218,.T.);
#505=EDGE_CURVE('',#409,#408,#219,.T.);
#506=EDGE_CURVE('',#410,#409,#220,.T.);
#507=EDGE_CURVE('',#411,#410,#221,.T.);
#508=EDGE_CURVE('',#405,#411,#222,.T.);
#509=EDGE_CURVE('',#412,#408,#223,.T.);
#510=EDGE_CURVE('',#413,#407,#224,.T.);
#511=EDGE_CURVE('',#413,#414,#225,.T.);
#512=EDGE_CURVE('',#414,#415,#226,.T.);
#513=EDGE_CURVE('',#412,#415,#227,.T.);
#514=EDGE_CURVE('',#406,#416,#228,.T.);
#515=EDGE_CURVE('',#416,#413,#229,.T.);
#516=EDGE_CURVE('',#404,#417,#230,.T.);
#517=EDGE_CURVE('',#418,#417,#231,.T.);
#518=EDGE_CURVE('',#418,#419,#232,.T.);
#519=EDGE_CURVE('',#419,#416,#233,.T.);
#520=EDGE_CURVE('',#420,#412,#234,.T.);
#521=EDGE_CURVE('',#420,#409,#235,.T.);
#522=EDGE_CURVE('',#421,#420,#236,.T.);
#523=EDGE_CURVE('',#421,#410,#237,.T.);
#524=EDGE_CURVE('',#422,#421,#238,.T.);
#525=EDGE_CURVE('',#422,#411,#239,.T.);
#526=EDGE_CURVE('',#423,#422,#240,.T.);
#527=EDGE_CURVE('',#423,#405,#241,.T.);
#528=EDGE_CURVE('',#417,#423,#242,.T.);
#529=EDGE_CURVE('',#415,#361,#243,.T.);
#530=EDGE_CURVE('',#360,#402,#244,.T.);
#531=EDGE_CURVE('',#424,#402,#245,.T.);
#532=EDGE_CURVE('',#424,#418,#246,.T.);
#533=EDGE_CURVE('',#403,#424,#247,.T.);
#534=EDGE_CURVE('',#419,#398,#248,.T.);
#535=EDGE_CURVE('',#396,#413,#249,.T.);
#536=EDGE_CURVE('',#416,#397,#250,.T.);
#537=EDGE_CURVE('',#362,#394,#251,.T.);
#538=EDGE_CURVE('',#414,#395,#252,.T.);
#539=ORIENTED_EDGE('',*,*,#425,.T.);
#540=ORIENTED_EDGE('',*,*,#426,.F.);
#541=ORIENTED_EDGE('',*,*,#427,.F.);
#542=ORIENTED_EDGE('',*,*,#428,.T.);
#543=ORIENTED_EDGE('',*,*,#429,.F.);
#544=ORIENTED_EDGE('',*,*,#428,.F.);
#545=ORIENTED_EDGE('',*,*,#430,.F.);
#546=ORIENTED_EDGE('',*,*,#431,.F.);
#547=ORIENTED_EDGE('',*,*,#430,.T.);
#548=ORIENTED_EDGE('',*,*,#432,.F.);
#549=ORIENTED_EDGE('',*,*,#433,.T.);
#550=ORIENTED_EDGE('',*,*,#434,.F.);
#551=ORIENTED_EDGE('',*,*,#426,.T.);
#552=ORIENTED_EDGE('',*,*,#435,.T.);
#553=ORIENTED_EDGE('',*,*,#436,.T.);
#554=ORIENTED_EDGE('',*,*,#437,.T.);
#555=ORIENTED_EDGE('',*,*,#438,.T.);
#556=ORIENTED_EDGE('',*,*,#439,.T.);
#557=ORIENTED_EDGE('',*,*,#429,.T.);
#558=ORIENTED_EDGE('',*,*,#440,.F.);
#559=ORIENTED_EDGE('',*,*,#441,.F.);
#560=ORIENTED_EDGE('',*,*,#442,.T.);
#561=ORIENTED_EDGE('',*,*,#431,.T.);
#562=ORIENTED_EDGE('',*,*,#434,.T.);
#563=ORIENTED_EDGE('',*,*,#443,.T.);
#564=ORIENTED_EDGE('',*,*,#440,.T.);
#565=ORIENTED_EDGE('',*,*,#444,.F.);
#566=ORIENTED_EDGE('',*,*,#445,.T.);
#567=ORIENTED_EDGE('',*,*,#446,.F.);
#568=ORIENTED_EDGE('',*,*,#447,.F.);
#569=ORIENTED_EDGE('',*,*,#448,.T.);
#570=ORIENTED_EDGE('',*,*,#449,.T.);
#571=ORIENTED_EDGE('',*,*,#450,.F.);
#572=ORIENTED_EDGE('',*,*,#451,.F.);
#573=ORIENTED_EDGE('',*,*,#452,.T.);
#574=ORIENTED_EDGE('',*,*,#450,.T.);
#575=ORIENTED_EDGE('',*,*,#453,.T.);
#576=ORIENTED_EDGE('',*,*,#446,.T.);
#577=ORIENTED_EDGE('',*,*,#454,.F.);
#578=ORIENTED_EDGE('',*,*,#455,.T.);
#579=ORIENTED_EDGE('',*,*,#456,.T.);
#580=ORIENTED_EDGE('',*,*,#455,.F.);
#581=ORIENTED_EDGE('',*,*,#456,.F.);
#582=ORIENTED_EDGE('',*,*,#457,.F.);
#583=ORIENTED_EDGE('',*,*,#458,.F.);
#584=ORIENTED_EDGE('',*,*,#459,.T.);
#585=ORIENTED_EDGE('',*,*,#460,.T.);
#586=ORIENTED_EDGE('',*,*,#459,.F.);
#587=ORIENTED_EDGE('',*,*,#460,.F.);
#588=ORIENTED_EDGE('',*,*,#461,.F.);
#589=ORIENTED_EDGE('',*,*,#462,.F.);
#590=ORIENTED_EDGE('',*,*,#463,.T.);
#591=ORIENTED_EDGE('',*,*,#464,.T.);
#592=ORIENTED_EDGE('',*,*,#463,.F.);
#593=ORIENTED_EDGE('',*,*,#464,.F.);
#594=ORIENTED_EDGE('',*,*,#465,.F.);
#595=ORIENTED_EDGE('',*,*,#466,.F.);
#596=ORIENTED_EDGE('',*,*,#467,.T.);
#597=ORIENTED_EDGE('',*,*,#468,.T.);
#598=ORIENTED_EDGE('',*,*,#467,.F.);
#599=ORIENTED_EDGE('',*,*,#468,.F.);
#600=ORIENTED_EDGE('',*,*,#469,.F.);
#601=ORIENTED_EDGE('',*,*,#465,.T.);
#602=ORIENTED_EDGE('',*,*,#470,.T.);
#603=ORIENTED_EDGE('',*,*,#471,.F.);
#604=ORIENTED_EDGE('',*,*,#470,.F.);
#605=ORIENTED_EDGE('',*,*,#469,.T.);
#606=ORIENTED_EDGE('',*,*,#472,.T.);
#607=ORIENTED_EDGE('',*,*,#473,.F.);
#608=ORIENTED_EDGE('',*,*,#472,.F.);
#609=ORIENTED_EDGE('',*,*,#457,.T.);
#610=ORIENTED_EDGE('',*,*,#474,.T.);
#611=ORIENTED_EDGE('',*,*,#475,.F.);
#612=ORIENTED_EDGE('',*,*,#474,.F.);
#613=ORIENTED_EDGE('',*,*,#461,.T.);
#614=ORIENTED_EDGE('',*,*,#476,.T.);
#615=ORIENTED_EDGE('',*,*,#477,.F.);
#616=ORIENTED_EDGE('',*,*,#476,.F.);
#617=ORIENTED_EDGE('',*,*,#478,.F.);
#618=ORIENTED_EDGE('',*,*,#451,.T.);
#619=ORIENTED_EDGE('',*,*,#452,.F.);
#620=ORIENTED_EDGE('',*,*,#445,.F.);
#621=ORIENTED_EDGE('',*,*,#479,.F.);
#622=ORIENTED_EDGE('',*,*,#480,.F.);
#623=ORIENTED_EDGE('',*,*,#481,.F.);
#624=ORIENTED_EDGE('',*,*,#482,.F.);
#625=ORIENTED_EDGE('',*,*,#483,.F.);
#626=ORIENTED_EDGE('',*,*,#441,.T.);
#627=ORIENTED_EDGE('',*,*,#443,.F.);
#628=ORIENTED_EDGE('',*,*,#433,.F.);
#629=ORIENTED_EDGE('',*,*,#484,.F.);
#630=ORIENTED_EDGE('',*,*,#485,.F.);
#631=ORIENTED_EDGE('',*,*,#486,.F.);
#632=ORIENTED_EDGE('',*,*,#487,.F.);
#633=ORIENTED_EDGE('',*,*,#488,.F.);
#634=ORIENTED_EDGE('',*,*,#489,.F.);
#635=ORIENTED_EDGE('',*,*,#483,.T.);
#636=ORIENTED_EDGE('',*,*,#490,.T.);
#637=ORIENTED_EDGE('',*,*,#435,.F.);
#638=ORIENTED_EDGE('',*,*,#425,.F.);
#639=ORIENTED_EDGE('',*,*,#442,.F.);
#640=ORIENTED_EDGE('',*,*,#482,.T.);
#641=ORIENTED_EDGE('',*,*,#491,.T.);
#642=ORIENTED_EDGE('',*,*,#492,.F.);
#643=ORIENTED_EDGE('',*,*,#436,.F.);
#644=ORIENTED_EDGE('',*,*,#490,.F.);
#645=ORIENTED_EDGE('',*,*,#481,.T.);
#646=ORIENTED_EDGE('',*,*,#493,.T.);
#647=ORIENTED_EDGE('',*,*,#494,.F.);
#648=ORIENTED_EDGE('',*,*,#491,.F.);
#649=ORIENTED_EDGE('',*,*,#480,.T.);
#650=ORIENTED_EDGE('',*,*,#495,.T.);
#651=ORIENTED_EDGE('',*,*,#496,.F.);
#652=ORIENTED_EDGE('',*,*,#497,.F.);
#653=ORIENTED_EDGE('',*,*,#493,.F.);
#654=ORIENTED_EDGE('',*,*,#479,.T.);
#655=ORIENTED_EDGE('',*,*,#444,.T.);
#656=ORIENTED_EDGE('',*,*,#498,.F.);
#657=ORIENTED_EDGE('',*,*,#495,.F.);
#658=ORIENTED_EDGE('',*,*,#478,.T.);
#659=ORIENTED_EDGE('',*,*,#499,.F.);
#660=ORIENTED_EDGE('',*,*,#500,.F.);
#661=ORIENTED_EDGE('',*,*,#448,.F.);
#662=ORIENTED_EDGE('',*,*,#501,.F.);
#663=ORIENTED_EDGE('',*,*,#502,.F.);
#664=ORIENTED_EDGE('',*,*,#503,.F.);
#665=ORIENTED_EDGE('',*,*,#504,.F.);
#666=ORIENTED_EDGE('',*,*,#505,.F.);
#667=ORIENTED_EDGE('',*,*,#506,.F.);
#668=ORIENTED_EDGE('',*,*,#507,.F.);
#669=ORIENTED_EDGE('',*,*,#508,.F.);
#670=ORIENTED_EDGE('',*,*,#471,.T.);
#671=ORIENTED_EDGE('',*,*,#473,.T.);
#672=ORIENTED_EDGE('',*,*,#475,.T.);
#673=ORIENTED_EDGE('',*,*,#477,.T.);
#674=ORIENTED_EDGE('',*,*,#509,.T.);
#675=ORIENTED_EDGE('',*,*,#504,.T.);
#676=ORIENTED_EDGE('',*,*,#510,.F.);
#677=ORIENTED_EDGE('',*,*,#511,.T.);
#678=ORIENTED_EDGE('',*,*,#512,.T.);
#679=ORIENTED_EDGE('',*,*,#513,.F.);
#680=ORIENTED_EDGE('',*,*,#503,.T.);
#681=ORIENTED_EDGE('',*,*,#514,.T.);
#682=ORIENTED_EDGE('',*,*,#515,.T.);
#683=ORIENTED_EDGE('',*,*,#510,.T.);
#684=ORIENTED_EDGE('',*,*,#502,.T.);
#685=ORIENTED_EDGE('',*,*,#516,.T.);
#686=ORIENTED_EDGE('',*,*,#517,.F.);
#687=ORIENTED_EDGE('',*,*,#518,.T.);
#688=ORIENTED_EDGE('',*,*,#519,.T.);
#689=ORIENTED_EDGE('',*,*,#514,.F.);
#690=ORIENTED_EDGE('',*,*,#520,.F.);
#691=ORIENTED_EDGE('',*,*,#521,.T.);
#692=ORIENTED_EDGE('',*,*,#505,.T.);
#693=ORIENTED_EDGE('',*,*,#509,.F.);
#694=ORIENTED_EDGE('',*,*,#522,.F.);
#695=ORIENTED_EDGE('',*,*,#523,.T.);
#696=ORIENTED_EDGE('',*,*,#506,.T.);
#697=ORIENTED_EDGE('',*,*,#521,.F.);
#698=ORIENTED_EDGE('',*,*,#524,.F.);
#699=ORIENTED_EDGE('',*,*,#525,.T.);
#700=ORIENTED_EDGE('',*,*,#507,.T.);
#701=ORIENTED_EDGE('',*,*,#523,.F.);
#702=ORIENTED_EDGE('',*,*,#526,.F.);
#703=ORIENTED_EDGE('',*,*,#527,.T.);
#704=ORIENTED_EDGE('',*,*,#508,.T.);
#705=ORIENTED_EDGE('',*,*,#525,.F.);
#706=ORIENTED_EDGE('',*,*,#528,.F.);
#707=ORIENTED_EDGE('',*,*,#516,.F.);
#708=ORIENTED_EDGE('',*,*,#501,.T.);
#709=ORIENTED_EDGE('',*,*,#527,.F.);
#710=ORIENTED_EDGE('',*,*,#528,.T.);
#711=ORIENTED_EDGE('',*,*,#526,.T.);
#712=ORIENTED_EDGE('',*,*,#524,.T.);
#713=ORIENTED_EDGE('',*,*,#522,.T.);
#714=ORIENTED_EDGE('',*,*,#520,.T.);
#715=ORIENTED_EDGE('',*,*,#513,.T.);
#716=ORIENTED_EDGE('',*,*,#529,.T.);
#717=ORIENTED_EDGE('',*,*,#437,.F.);
#718=ORIENTED_EDGE('',*,*,#530,.T.);
#719=ORIENTED_EDGE('',*,*,#531,.F.);
#720=ORIENTED_EDGE('',*,*,#532,.T.);
#721=ORIENTED_EDGE('',*,*,#517,.T.);
#722=ORIENTED_EDGE('',*,*,#492,.T.);
#723=ORIENTED_EDGE('',*,*,#494,.T.);
#724=ORIENTED_EDGE('',*,*,#497,.T.);
#725=ORIENTED_EDGE('',*,*,#530,.F.);
#726=ORIENTED_EDGE('',*,*,#531,.T.);
#727=ORIENTED_EDGE('',*,*,#496,.T.);
#728=ORIENTED_EDGE('',*,*,#498,.T.);
#729=ORIENTED_EDGE('',*,*,#447,.T.);
#730=ORIENTED_EDGE('',*,*,#453,.F.);
#731=ORIENTED_EDGE('',*,*,#449,.F.);
#732=ORIENTED_EDGE('',*,*,#500,.T.);
#733=ORIENTED_EDGE('',*,*,#533,.T.);
#734=ORIENTED_EDGE('',*,*,#489,.T.);
#735=ORIENTED_EDGE('',*,*,#534,.F.);
#736=ORIENTED_EDGE('',*,*,#518,.F.);
#737=ORIENTED_EDGE('',*,*,#532,.F.);
#738=ORIENTED_EDGE('',*,*,#533,.F.);
#739=ORIENTED_EDGE('',*,*,#499,.T.);
#740=ORIENTED_EDGE('',*,*,#487,.T.);
#741=ORIENTED_EDGE('',*,*,#535,.T.);
#742=ORIENTED_EDGE('',*,*,#515,.F.);
#743=ORIENTED_EDGE('',*,*,#536,.T.);
#744=ORIENTED_EDGE('',*,*,#454,.T.);
#745=ORIENTED_EDGE('',*,*,#458,.T.);
#746=ORIENTED_EDGE('',*,*,#462,.T.);
#747=ORIENTED_EDGE('',*,*,#466,.T.);
#748=ORIENTED_EDGE('',*,*,#488,.T.);
#749=ORIENTED_EDGE('',*,*,#536,.F.);
#750=ORIENTED_EDGE('',*,*,#519,.F.);
#751=ORIENTED_EDGE('',*,*,#534,.T.);
#752=ORIENTED_EDGE('',*,*,#484,.T.);
#753=ORIENTED_EDGE('',*,*,#432,.T.);
#754=ORIENTED_EDGE('',*,*,#427,.T.);
#755=ORIENTED_EDGE('',*,*,#439,.F.);
#756=ORIENTED_EDGE('',*,*,#537,.T.);
#757=ORIENTED_EDGE('',*,*,#485,.T.);
#758=ORIENTED_EDGE('',*,*,#537,.F.);
#759=ORIENTED_EDGE('',*,*,#438,.F.);
#760=ORIENTED_EDGE('',*,*,#529,.F.);
#761=ORIENTED_EDGE('',*,*,#512,.F.);
#762=ORIENTED_EDGE('',*,*,#538,.T.);
#763=ORIENTED_EDGE('',*,*,#486,.T.);
#764=ORIENTED_EDGE('',*,*,#538,.F.);
#765=ORIENTED_EDGE('',*,*,#511,.F.);
#766=ORIENTED_EDGE('',*,*,#535,.F.);
#767=PLANE('',#865);
#768=PLANE('',#866);
#769=PLANE('',#867);
#770=PLANE('',#868);
#771=PLANE('',#869);
#772=PLANE('',#870);
#773=PLANE('',#871);
#774=PLANE('',#872);
#775=PLANE('',#873);
#776=PLANE('',#877);
#777=PLANE('',#882);
#778=PLANE('',#887);
#779=PLANE('',#892);
#780=PLANE('',#902);
#781=PLANE('',#903);
#782=PLANE('',#904);
#783=PLANE('',#905);
#784=PLANE('',#906);
#785=PLANE('',#907);
#786=PLANE('',#908);
#787=PLANE('',#909);
#788=PLANE('',#910);
#789=PLANE('',#911);
#790=PLANE('',#912);
#791=PLANE('',#913);
#792=PLANE('',#914);
#793=PLANE('',#915);
#794=PLANE('',#916);
#795=PLANE('',#917);
#796=PLANE('',#918);
#797=PLANE('',#919);
#798=PLANE('',#920);
#799=PLANE('',#921);
#800=PLANE('',#922);
#801=PLANE('',#923);
#802=PLANE('',#924);
#803=PLANE('',#925);
#804=PLANE('',#926);
#805=ADVANCED_FACE('',(#51),#767,.F.);
#806=ADVANCED_FACE('',(#52),#768,.F.);
#807=ADVANCED_FACE('',(#53),#769,.T.);
#808=ADVANCED_FACE('',(#54),#770,.F.);
#809=ADVANCED_FACE('',(#55),#771,.T.);
#810=ADVANCED_FACE('',(#56),#772,.T.);
#811=ADVANCED_FACE('',(#57),#773,.T.);
#812=ADVANCED_FACE('',(#58),#774,.T.);
#813=ADVANCED_FACE('',(#59),#775,.T.);
#814=ADVANCED_FACE('',(#60),#43,.F.);
#815=ADVANCED_FACE('',(#61,#15),#776,.T.);
#816=ADVANCED_FACE('',(#62),#44,.F.);
#817=ADVANCED_FACE('',(#63,#16),#777,.T.);
#818=ADVANCED_FACE('',(#64),#45,.F.);
#819=ADVANCED_FACE('',(#65,#17),#778,.T.);
#820=ADVANCED_FACE('',(#66),#46,.F.);
#821=ADVANCED_FACE('',(#67,#18),#779,.T.);
#822=ADVANCED_FACE('',(#68),#47,.F.);
#823=ADVANCED_FACE('',(#69),#48,.F.);
#824=ADVANCED_FACE('',(#70),#49,.F.);
#825=ADVANCED_FACE('',(#71),#50,.F.);
#826=ADVANCED_FACE('',(#72),#780,.F.);
#827=ADVANCED_FACE('',(#73),#781,.T.);
#828=ADVANCED_FACE('',(#74),#782,.T.);
#829=ADVANCED_FACE('',(#75),#783,.T.);
#830=ADVANCED_FACE('',(#76),#784,.T.);
#831=ADVANCED_FACE('',(#77),#785,.T.);
#832=ADVANCED_FACE('',(#78),#786,.F.);
#833=ADVANCED_FACE('',(#79,#19,#20,#21,#22),#787,.F.);
#834=ADVANCED_FACE('',(#80),#788,.F.);
#835=ADVANCED_FACE('',(#81),#789,.T.);
#836=ADVANCED_FACE('',(#82),#790,.F.);
#837=ADVANCED_FACE('',(#83),#791,.F.);
#838=ADVANCED_FACE('',(#84),#792,.F.);
#839=ADVANCED_FACE('',(#85),#793,.F.);
#840=ADVANCED_FACE('',(#86),#794,.F.);
#841=ADVANCED_FACE('',(#87),#795,.F.);
#842=ADVANCED_FACE('',(#88),#796,.F.);
#843=ADVANCED_FACE('',(#89),#797,.T.);
#844=ADVANCED_FACE('',(#90),#798,.F.);
#845=ADVANCED_FACE('',(#91),#799,.F.);
#846=ADVANCED_FACE('',(#92,#23,#24,#25,#26),#800,.F.);
#847=ADVANCED_FACE('',(#93),#801,.F.);
#848=ADVANCED_FACE('',(#94),#802,.F.);
#849=ADVANCED_FACE('',(#95),#803,.F.);
#850=ADVANCED_FACE('',(#96),#804,.F.);
#851=CLOSED_SHELL('',(#805,#806,#807,#808,#809,#810,#811,#812,#813,#814,
#815,#816,#817,#818,#819,#820,#821,#822,#823,#824,#825,#826,#827,#828,#829,
#830,#831,#832,#833,#834,#835,#836,#837,#838,#839,#840,#841,#842,#843,#844,
#845,#846,#847,#848,#849,#850));
#852=DERIVED_UNIT_ELEMENT(#854,1.);
#853=DERIVED_UNIT_ELEMENT(#1391,3.);
#854=(
MASS_UNIT()
NAMED_UNIT(*)
SI_UNIT(.KILO.,.GRAM.)
);
#855=DERIVED_UNIT((#852,#853));
#856=MEASURE_REPRESENTATION_ITEM('density measure',
POSITIVE_RATIO_MEASURE(7850.),#855);
#857=PROPERTY_DEFINITION_REPRESENTATION(#862,#859);
#858=PROPERTY_DEFINITION_REPRESENTATION(#863,#860);
#859=REPRESENTATION('material name',(#861),#1388);
#860=REPRESENTATION('density',(#856),#1388);
#861=DESCRIPTIVE_REPRESENTATION_ITEM('Steel','Steel');
#862=PROPERTY_DEFINITION('material property','material name',#1398);
#863=PROPERTY_DEFINITION('material property','density of part',#1398);
#864=AXIS2_PLACEMENT_3D('placement',#1151,#927,#928);
#865=AXIS2_PLACEMENT_3D('',#1152,#929,#930);
#866=AXIS2_PLACEMENT_3D('',#1161,#935,#936);
#867=AXIS2_PLACEMENT_3D('',#1167,#940,#941);
#868=AXIS2_PLACEMENT_3D('',#1173,#945,#946);
#869=AXIS2_PLACEMENT_3D('',#1183,#952,#953);
#870=AXIS2_PLACEMENT_3D('',#1189,#957,#958);
#871=AXIS2_PLACEMENT_3D('',#1191,#960,#961);
#872=AXIS2_PLACEMENT_3D('',#1200,#966,#967);
#873=AXIS2_PLACEMENT_3D('',#1209,#972,#973);
#874=AXIS2_PLACEMENT_3D('',#1212,#976,#977);
#875=AXIS2_PLACEMENT_3D('',#1214,#978,#979);
#876=AXIS2_PLACEMENT_3D('',#1217,#981,#982);
#877=AXIS2_PLACEMENT_3D('',#1218,#983,#984);
#878=AXIS2_PLACEMENT_3D('',#1220,#985,#986);
#879=AXIS2_PLACEMENT_3D('',#1221,#987,#988);
#880=AXIS2_PLACEMENT_3D('',#1223,#989,#990);
#881=AXIS2_PLACEMENT_3D('',#1226,#992,#993);
#882=AXIS2_PLACEMENT_3D('',#1227,#994,#995);
#883=AXIS2_PLACEMENT_3D('',#1229,#996,#997);
#884=AXIS2_PLACEMENT_3D('',#1230,#998,#999);
#885=AXIS2_PLACEMENT_3D('',#1232,#1000,#1001);
#886=AXIS2_PLACEMENT_3D('',#1235,#1003,#1004);
#887=AXIS2_PLACEMENT_3D('',#1236,#1005,#1006);
#888=AXIS2_PLACEMENT_3D('',#1238,#1007,#1008);
#889=AXIS2_PLACEMENT_3D('',#1239,#1009,#1010);
#890=AXIS2_PLACEMENT_3D('',#1241,#1011,#1012);
#891=AXIS2_PLACEMENT_3D('',#1244,#1014,#1015);
#892=AXIS2_PLACEMENT_3D('',#1245,#1016,#1017);
#893=AXIS2_PLACEMENT_3D('',#1247,#1018,#1019);
#894=AXIS2_PLACEMENT_3D('',#1248,#1020,#1021);
#895=AXIS2_PLACEMENT_3D('',#1251,#1023,#1024);
#896=AXIS2_PLACEMENT_3D('',#1252,#1025,#1026);
#897=AXIS2_PLACEMENT_3D('',#1255,#1028,#1029);
#898=AXIS2_PLACEMENT_3D('',#1256,#1030,#1031);
#899=AXIS2_PLACEMENT_3D('',#1259,#1033,#1034);
#900=AXIS2_PLACEMENT_3D('',#1260,#1035,#1036);
#901=AXIS2_PLACEMENT_3D('',#1263,#1038,#1039);
#902=AXIS2_PLACEMENT_3D('',#1264,#1040,#1041);
#903=AXIS2_PLACEMENT_3D('',#1287,#1054,#1055);
#904=AXIS2_PLACEMENT_3D('',#1289,#1057,#1058);
#905=AXIS2_PLACEMENT_3D('',#1293,#1061,#1062);
#906=AXIS2_PLACEMENT_3D('',#1297,#1065,#1066);
#907=AXIS2_PLACEMENT_3D('',#1303,#1070,#1071);
#908=AXIS2_PLACEMENT_3D('',#1305,#1073,#1074);
#909=AXIS2_PLACEMENT_3D('',#1309,#1077,#1078);
#910=AXIS2_PLACEMENT_3D('',#1326,#1087,#1088);
#911=AXIS2_PLACEMENT_3D('',#1336,#1094,#1095);
#912=AXIS2_PLACEMENT_3D('',#1340,#1098,#1099);
#913=AXIS2_PLACEMENT_3D('',#1348,#1104,#1105);
#914=AXIS2_PLACEMENT_3D('',#1352,#1108,#1109);
#915=AXIS2_PLACEMENT_3D('',#1356,#1112,#1113);
#916=AXIS2_PLACEMENT_3D('',#1360,#1116,#1117);
#917=AXIS2_PLACEMENT_3D('',#1364,#1120,#1121);
#918=AXIS2_PLACEMENT_3D('',#1366,#1123,#1124);
#919=AXIS2_PLACEMENT_3D('',#1372,#1129,#1130);
#920=AXIS2_PLACEMENT_3D('',#1373,#1131,#1132);
#921=AXIS2_PLACEMENT_3D('',#1375,#1134,#1135);
#922=AXIS2_PLACEMENT_3D('',#1377,#1137,#1138);
#923=AXIS2_PLACEMENT_3D('',#1380,#1141,#1142);
#924=AXIS2_PLACEMENT_3D('',#1381,#1143,#1144);
#925=AXIS2_PLACEMENT_3D('',#1383,#1146,#1147);
#926=AXIS2_PLACEMENT_3D('',#1385,#1149,#1150);
#927=DIRECTION('axis',(0.,0.,1.));
#928=DIRECTION('refdir',(1.,0.,0.));
#929=DIRECTION('center_axis',(0.,0.,1.));
#930=DIRECTION('ref_axis',(0.,-1.,0.));
#931=DIRECTION('',(0.,-1.,0.));
#932=DIRECTION('',(1.,0.,0.));
#933=DIRECTION('',(0.,-1.,0.));
#934=DIRECTION('',(1.,0.,0.));
#935=DIRECTION('center_axis',(0.,1.,0.));
#936=DIRECTION('ref_axis',(0.,0.,1.));
#937=DIRECTION('',(0.,0.,-1.));
#938=DIRECTION('',(0.,0.,1.));
#939=DIRECTION('',(-1.,0.,0.));
#940=DIRECTION('center_axis',(-1.,0.,0.));
#941=DIRECTION('ref_axis',(0.,1.,0.));
#942=DIRECTION('',(0.,-1.,0.));
#943=DIRECTION('',(0.,0.,-1.));
#944=DIRECTION('',(0.,1.,0.));
#945=DIRECTION('center_axis',(0.,1.,0.));
#946=DIRECTION('ref_axis',(1.,0.,0.));
#947=DIRECTION('',(0.474372276844412,0.,0.880324339639345));
#948=DIRECTION('',(0.983293513167179,0.,0.182027105023804));
#949=DIRECTION('',(-1.,0.,0.));
#950=DIRECTION('',(-0.474372276844414,0.,-0.880324339639344));
#951=DIRECTION('',(0.676600238962034,0.,-0.736350539238289));
#952=DIRECTION('center_axis',(1.,0.,0.));
#953=DIRECTION('ref_axis',(0.,-1.,0.));
#954=DIRECTION('',(0.,-1.,0.));
#955=DIRECTION('',(0.,0.,-1.));
#956=DIRECTION('',(0.,-1.,0.));
#957=DIRECTION('center_axis',(0.,0.,-1.));
#958=DIRECTION('ref_axis',(-1.,0.,0.));
#959=DIRECTION('',(1.,0.,-2.52323414687535E-17));
#960=DIRECTION('center_axis',(-1.,0.,0.));
#961=DIRECTION('ref_axis',(0.,1.,0.));
#962=DIRECTION('',(0.,-1.,0.));
#963=DIRECTION('',(0.,0.,-1.));
#964=DIRECTION('',(0.,1.,0.));
#965=DIRECTION('',(0.,0.,-1.));
#966=DIRECTION('center_axis',(1.,0.,0.));
#967=DIRECTION('ref_axis',(0.,-1.,0.));
#968=DIRECTION('',(0.,-1.,0.));
#969=DIRECTION('',(0.,0.,-1.));
#970=DIRECTION('',(0.,-1.,0.));
#971=DIRECTION('',(0.,0.,-1.));
#972=DIRECTION('center_axis',(0.,0.,-1.));
#973=DIRECTION('ref_axis',(-1.,0.,0.));
#974=DIRECTION('',(1.,0.,-2.52323414687535E-17));
#975=DIRECTION('',(-1.,0.,2.52323414687535E-17));
#976=DIRECTION('center_axis',(0.,0.,-1.));
#977=DIRECTION('ref_axis',(1.,0.,0.));
#978=DIRECTION('center_axis',(3.96173508754031E-16,0.,-1.));
#979=DIRECTION('ref_axis',(1.,0.,0.));
#980=DIRECTION('',(0.,0.,-1.));
#981=DIRECTION('center_axis',(3.96173508754031E-16,0.,-1.));
#982=DIRECTION('ref_axis',(1.,0.,3.96173508754031E-16));
#983=DIRECTION('center_axis',(-3.96173508754031E-16,0.,1.));
#984=DIRECTION('ref_axis',(1.,0.,3.96173508754031E-16));
#985=DIRECTION('center_axis',(-3.96173508754031E-16,0.,1.));
#986=DIRECTION('ref_axis',(1.,0.,4.44089209850063E-16));
#987=DIRECTION('center_axis',(0.,0.,-1.));
#988=DIRECTION('ref_axis',(1.,0.,0.));
#989=DIRECTION('center_axis',(3.96173508754031E-16,0.,-1.));
#990=DIRECTION('ref_axis',(1.,0.,0.));
#991=DIRECTION('',(0.,0.,-1.));
#992=DIRECTION('center_axis',(3.96173508754031E-16,0.,-1.));
#993=DIRECTION('ref_axis',(1.,0.,3.96173508754031E-16));
#994=DIRECTION('center_axis',(-3.96173508754031E-16,0.,1.));
#995=DIRECTION('ref_axis',(1.,0.,3.96173508754031E-16));
#996=DIRECTION('center_axis',(-3.96173508754031E-16,0.,1.));
#997=DIRECTION('ref_axis',(1.,0.,0.));
#998=DIRECTION('center_axis',(0.,0.,-1.));
#999=DIRECTION('ref_axis',(1.,0.,0.));
#1000=DIRECTION('center_axis',(3.96173508754031E-16,0.,-1.));
#1001=DIRECTION('ref_axis',(1.,0.,0.));
#1002=DIRECTION('',(0.,0.,-1.));
#1003=DIRECTION('center_axis',(3.96173508754031E-16,0.,-1.));
#1004=DIRECTION('ref_axis',(1.,0.,3.96173508754031E-16));
#1005=DIRECTION('center_axis',(-3.96173508754031E-16,0.,1.));
#1006=DIRECTION('ref_axis',(1.,0.,3.96173508754031E-16));
#1007=DIRECTION('center_axis',(-3.96173508754031E-16,0.,1.));
#1008=DIRECTION('ref_axis',(1.,0.,4.44089209850063E-16));
#1009=DIRECTION('center_axis',(0.,0.,-1.));
#1010=DIRECTION('ref_axis',(1.,0.,0.));
#1011=DIRECTION('center_axis',(3.96173508754031E-16,0.,-1.));
#1012=DIRECTION('ref_axis',(1.,0.,0.));
#1013=DIRECTION('',(0.,0.,-1.));
#1014=DIRECTION('center_axis',(3.96173508754031E-16,0.,-1.));
#1015=DIRECTION('ref_axis',(1.,0.,3.96173508754031E-16));
#1016=DIRECTION('center_axis',(-3.96173508754031E-16,0.,1.));
#1017=DIRECTION('ref_axis',(1.,0.,3.96173508754031E-16));
#1018=DIRECTION('center_axis',(-3.96173508754031E-16,0.,1.));
#1019=DIRECTION('ref_axis',(1.,0.,0.));
#1020=DIRECTION('center_axis',(4.44089209850063E-16,0.,-1.));
#1021=DIRECTION('ref_axis',(1.,0.,4.44089209850063E-16));
#1022=DIRECTION('',(4.44089209850063E-16,0.,-1.));
#1023=DIRECTION('center_axis',(0.,0.,1.));
#1024=DIRECTION('ref_axis',(1.,0.,4.44089209850063E-16));
#1025=DIRECTION('center_axis',(0.,0.,-1.));
#1026=DIRECTION('ref_axis',(1.,0.,0.));
#1027=DIRECTION('',(0.,0.,-1.));
#1028=DIRECTION('center_axis',(0.,0.,1.));
#1029=DIRECTION('ref_axis',(1.,0.,0.));
#1030=DIRECTION('center_axis',(4.44089209850063E-16,0.,-1.));
#1031=DIRECTION('ref_axis',(1.,0.,4.44089209850063E-16));
#1032=DIRECTION('',(4.44089209850063E-16,0.,-1.));
#1033=DIRECTION('center_axis',(0.,0.,1.));
#1034=DIRECTION('ref_axis',(1.,0.,4.44089209850063E-16));
#1035=DIRECTION('center_axis',(0.,0.,-1.));
#1036=DIRECTION('ref_axis',(1.,0.,0.));
#1037=DIRECTION('',(0.,0.,-1.));
#1038=DIRECTION('center_axis',(0.,0.,1.));
#1039=DIRECTION('ref_axis',(1.,0.,0.));
#1040=DIRECTION('center_axis',(0.,-1.,0.));
#1041=DIRECTION('ref_axis',(0.,0.,-1.));
#1042=DIRECTION('',(0.676600238962036,0.,0.736350539238287));
#1043=DIRECTION('',(0.474372276844412,0.,-0.880324339639345));
#1044=DIRECTION('',(0.983293513167179,0.,-0.182027105023803));
#1045=DIRECTION('',(1.,0.,2.96059473233375E-16));
#1046=DIRECTION('',(0.983293513167179,0.,0.182027105023804));
#1047=DIRECTION('',(0.474372276844412,0.,0.880324339639345));
#1048=DIRECTION('',(0.676600238962034,0.,-0.736350539238289));
#1049=DIRECTION('',(-0.474372276844414,0.,-0.880324339639344));
#1050=DIRECTION('',(-0.983293513167179,0.,-0.182027105023804));
#1051=DIRECTION('',(-1.,0.,-3.96173508754031E-16));
#1052=DIRECTION('',(-0.983293513167179,0.,0.182027105023803));
#1053=DIRECTION('',(-0.474372276844413,0.,0.880324339639344));
#1054=DIRECTION('center_axis',(0.880324339639345,0.,-0.474372276844412));
#1055=DIRECTION('ref_axis',(0.474372276844412,0.,0.880324339639345));
#1056=DIRECTION('',(0.,-1.,0.));
#1057=DIRECTION('center_axis',(0.182027105023804,0.,-0.983293513167179));
#1058=DIRECTION('ref_axis',(0.983293513167179,0.,0.182027105023804));
#1059=DIRECTION('',(0.,-1.,0.));
#1060=DIRECTION('',(0.983293513167179,0.,0.182027105023804));
#1061=DIRECTION('center_axis',(2.96059473233375E-16,0.,-1.));
#1062=DIRECTION('ref_axis',(1.,0.,2.96059473233375E-16));
#1063=DIRECTION('',(0.,-1.,0.));
#1064=DIRECTION('',(1.,0.,2.96059473233375E-16));
#1065=DIRECTION('center_axis',(-0.182027105023803,0.,-0.983293513167179));
#1066=DIRECTION('ref_axis',(0.983293513167179,0.,-0.182027105023803));
#1067=DIRECTION('',(0.,-1.,0.));
#1068=DIRECTION('',(0.983293513167179,0.,-0.182027105023803));
#1069=DIRECTION('',(0.983293513167179,0.,-0.182027105023803));
#1070=DIRECTION('center_axis',(-0.880324339639345,0.,-0.474372276844412));
#1071=DIRECTION('ref_axis',(0.474372276844412,0.,-0.880324339639345));
#1072=DIRECTION('',(0.474372276844412,0.,-0.880324339639345));
#1073=DIRECTION('center_axis',(-0.736350539238287,0.,0.676600238962036));
#1074=DIRECTION('ref_axis',(0.676600238962036,0.,0.736350539238287));
#1075=DIRECTION('',(0.,1.,0.));
#1076=DIRECTION('',(0.676600238962036,0.,0.736350539238287));
#1077=DIRECTION('center_axis',(0.,0.,1.));
#1078=DIRECTION('ref_axis',(1.,0.,0.));
#1079=DIRECTION('',(-5.6223033450114E-16,1.,0.));
#1080=DIRECTION('',(0.804971431862554,0.593313571296957,0.));
#1081=DIRECTION('',(1.,0.,0.));
#1082=DIRECTION('',(0.804971431862554,-0.593313571296957,0.));
#1083=DIRECTION('',(-0.866025403784438,-0.500000000000002,0.));
#1084=DIRECTION('',(-0.357497818397225,-0.933913973469304,0.));
#1085=DIRECTION('',(-0.17364817766693,-0.984807753012208,0.));
#1086=DIRECTION('',(-1.,-2.13659751756288E-15,0.));
#1087=DIRECTION('center_axis',(0.593313571296957,0.804971431862554,3.0998135890657E-16));
#1088=DIRECTION('ref_axis',(0.804971431862554,-0.593313571296957,3.18908356607745E-16));
#1089=DIRECTION('',(-2.92970317452689E-16,-1.69146491645881E-16,1.));
#1090=DIRECTION('',(5.2245789394125E-16,0.,-1.));
#1091=DIRECTION('',(-0.796180055423716,0.586833784878359,-0.147388697907367));
#1092=DIRECTION('',(-0.447790253724436,0.330049023000085,-0.830994302679684));
#1093=DIRECTION('',(-0.804971431862554,0.593313571296957,0.));
#1094=DIRECTION('center_axis',(0.,-1.,0.));
#1095=DIRECTION('ref_axis',(1.,0.,0.));
#1096=DIRECTION('',(0.,0.,1.));
#1097=DIRECTION('',(-1.,0.,-3.96173508754031E-16));
#1098=DIRECTION('center_axis',(-0.593313571296957,0.804971431862554,0.));
#1099=DIRECTION('ref_axis',(0.804971431862554,0.593313571296957,3.18908356607745E-16));
#1100=DIRECTION('',(0.,0.,-1.));
#1101=DIRECTION('',(-0.804971431862554,-0.593313571296957,0.));
#1102=DIRECTION('',(-0.447790253724434,-0.330049023000084,0.830994302679686));
#1103=DIRECTION('',(-0.796180055423716,-0.586833784878359,0.147388697907366));
#1104=DIRECTION('center_axis',(-0.500000000000002,0.866025403784438,0.));
#1105=DIRECTION('ref_axis',(-0.866025403784438,-0.500000000000002,0.));
#1106=DIRECTION('',(-0.866025403784438,-0.500000000000002,0.));
#1107=DIRECTION('',(0.,0.,1.));
#1108=DIRECTION('center_axis',(-0.933913973469304,0.357497818397225,0.));
#1109=DIRECTION('ref_axis',(-0.357497818397225,-0.933913973469304,0.));
#1110=DIRECTION('',(-0.357497818397225,-0.933913973469304,0.));
#1111=DIRECTION('',(0.,0.,1.));
#1112=DIRECTION('center_axis',(-0.984807753012208,0.17364817766693,0.));
#1113=DIRECTION('ref_axis',(-0.17364817766693,-0.984807753012208,0.));
#1114=DIRECTION('',(-0.17364817766693,-0.984807753012208,0.));
#1115=DIRECTION('',(0.,0.,1.));
#1116=DIRECTION('center_axis',(-2.13659751756288E-15,1.,0.));
#1117=DIRECTION('ref_axis',(-1.,-2.13659751756288E-15,0.));
#1118=DIRECTION('',(-1.,-2.13659751756288E-15,0.));
#1119=DIRECTION('',(0.,0.,1.));
#1120=DIRECTION('center_axis',(1.,5.6223033450114E-16,0.));
#1121=DIRECTION('ref_axis',(-5.6223033450114E-16,1.,0.));
#1122=DIRECTION('',(-5.6223033450114E-16,1.,0.));
#1123=DIRECTION('center_axis',(0.,0.,1.));
#1124=DIRECTION('ref_axis',(1.,0.,0.));
#1125=DIRECTION('',(0.,1.,0.));
#1126=DIRECTION('',(1.,0.,0.));
#1127=DIRECTION('',(-1.,0.,0.));
#1128=DIRECTION('',(0.,-1.,0.));
#1129=DIRECTION('center_axis',(0.,1.,0.));
#1130=DIRECTION('ref_axis',(-1.,0.,0.));
#1131=DIRECTION('center_axis',(0.,1.,0.));
#1132=DIRECTION('ref_axis',(1.,0.,0.));
#1133=DIRECTION('',(-0.474372276844413,0.,0.880324339639344));
#1134=DIRECTION('center_axis',(-0.880324339639345,0.,-0.474372276844413));
#1135=DIRECTION('ref_axis',(-0.474372276844413,0.,0.880324339639344));
#1136=DIRECTION('',(0.,1.,0.));
#1137=DIRECTION('center_axis',(3.96173508754031E-16,0.,-1.));
#1138=DIRECTION('ref_axis',(-1.,0.,-3.96173508754031E-16));
#1139=DIRECTION('',(0.,-1.,0.));
#1140=DIRECTION('',(0.,1.,0.));
#1141=DIRECTION('center_axis',(-0.182027105023803,0.,-0.983293513167179));
#1142=DIRECTION('ref_axis',(-0.983293513167179,0.,0.182027105023803));
#1143=DIRECTION('center_axis',(0.736350539238289,0.,0.676600238962034));
#1144=DIRECTION('ref_axis',(0.676600238962034,0.,-0.736350539238289));
#1145=DIRECTION('',(0.,1.,0.));
#1146=DIRECTION('center_axis',(0.880324339639344,0.,-0.474372276844414));
#1147=DIRECTION('ref_axis',(-0.474372276844414,0.,-0.880324339639344));
#1148=DIRECTION('',(0.,1.,0.));
#1149=DIRECTION('center_axis',(0.182027105023804,0.,-0.983293513167179));
#1150=DIRECTION('ref_axis',(-0.983293513167179,0.,-0.182027105023804));
#1151=CARTESIAN_POINT('',(0.,0.,0.));
#1152=CARTESIAN_POINT('Origin',(-12.5,-54.,-19.0274768494707));
#1153=CARTESIAN_POINT('',(-10.5,-54.,-19.0274768494707));
#1154=CARTESIAN_POINT('',(-10.5,-75.,-19.0274768494707));
#1155=CARTESIAN_POINT('',(-10.5,0.,-19.0274768494707));
#1156=CARTESIAN_POINT('',(-12.5,-75.,-19.0274768494707));
#1157=CARTESIAN_POINT('',(9.53926693671337,-75.,-19.0274768494707));
#1158=CARTESIAN_POINT('',(-12.5,-54.,-19.0274768494707));
#1159=CARTESIAN_POINT('',(-12.5,0.,-19.0274768494707));
#1160=CARTESIAN_POINT('',(-12.5,-54.,-19.0274768494707));
#1161=CARTESIAN_POINT('Origin',(-12.5,-54.,-34.0274768494707));
#1162=CARTESIAN_POINT('',(-10.5,-54.,-34.0274768494707));
#1163=CARTESIAN_POINT('',(-10.5,-54.,-26.5274768494707));
#1164=CARTESIAN_POINT('',(-12.5,-54.,-34.0274768494707));
#1165=CARTESIAN_POINT('',(-12.5,-54.,-26.5274768494707));
#1166=CARTESIAN_POINT('',(-12.5,-54.,-34.0274768494707));
#1167=CARTESIAN_POINT('Origin',(-12.5,-75.,-19.0274768494707));
#1168=CARTESIAN_POINT('',(-12.5,-10.,-19.0274768494707));
#1169=CARTESIAN_POINT('',(-12.5,0.,-19.0274768494707));
#1170=CARTESIAN_POINT('',(-12.5,-10.,-34.0274768494707));
#1171=CARTESIAN_POINT('',(-12.5,-10.,-19.0274768494707));
#1172=CARTESIAN_POINT('',(-12.5,0.,-34.0274768494707));
#1173=CARTESIAN_POINT('Origin',(31.5785338734267,-75.,-19.1542487583376));
#1174=CARTESIAN_POINT('',(-7.49999412111763,-75.,-13.4601654293991));
#1175=CARTESIAN_POINT('',(-10.5,-75.,-19.0274768494707));
#1176=CARTESIAN_POINT('',(-5.01422321544547,-75.,-13.));
#1177=CARTESIAN_POINT('',(16.5,-75.,-9.01729115843602));
#1178=CARTESIAN_POINT('',(-12.363781346727,-75.,-13.));
#1179=CARTESIAN_POINT('',(31.5392669367134,-75.,-13.));
#1180=CARTESIAN_POINT('',(-14.4614595283771,-75.,-16.8928016036708));
#1181=CARTESIAN_POINT('',(-7.74217038323935,-75.,-4.42336764161991));
#1182=CARTESIAN_POINT('',(-3.35984057217776,-75.,-28.9748001518181));
#1183=CARTESIAN_POINT('Origin',(-10.5,-10.,-19.0274768494707));
#1184=CARTESIAN_POINT('',(-10.5,-10.,-34.0274768494707));
#1185=CARTESIAN_POINT('',(-10.5,0.,-34.0274768494707));
#1186=CARTESIAN_POINT('',(-10.5,-10.,-19.0274768494707));
#1187=CARTESIAN_POINT('',(-10.5,-10.,-19.0274768494707));
#1188=CARTESIAN_POINT('',(-10.5,0.,-19.0274768494707));
#1189=CARTESIAN_POINT('Origin',(-12.5,0.,-34.0274768494707));
#1190=CARTESIAN_POINT('',(9.53926693671337,-10.,-34.0274768494707));
#1191=CARTESIAN_POINT('Origin',(73.5000000000001,-75.,-19.0274768494707));
#1192=CARTESIAN_POINT('',(73.5000000000001,-10.,-19.0274768494707));
#1193=CARTESIAN_POINT('',(73.5000000000001,-75.,-19.0274768494707));
#1194=CARTESIAN_POINT('',(73.5000000000001,0.,-19.0274768494707));
#1195=CARTESIAN_POINT('',(73.5000000000001,-10.,-34.0274768494707));
#1196=CARTESIAN_POINT('',(73.5000000000001,-10.,-19.0274768494707));
#1197=CARTESIAN_POINT('',(73.5000000000001,-75.,-34.0274768494707));
#1198=CARTESIAN_POINT('',(73.5000000000001,0.,-34.0274768494707));
#1199=CARTESIAN_POINT('',(73.5000000000001,-75.,-19.0274768494707));
#1200=CARTESIAN_POINT('Origin',(75.5,-10.,-19.0274768494707));
#1201=CARTESIAN_POINT('',(75.5,-10.,-19.0274768494707));
#1202=CARTESIAN_POINT('',(75.5,-75.,-19.0274768494707));
#1203=CARTESIAN_POINT('',(75.5,0.,-19.0274768494707));
#1204=CARTESIAN_POINT('',(75.5,-75.,-34.0274768494707));
#1205=CARTESIAN_POINT('',(75.5,-75.,-19.0274768494707));
#1206=CARTESIAN_POINT('',(75.5,-10.,-34.0274768494707));
#1207=CARTESIAN_POINT('',(75.5,0.,-34.0274768494707));
#1208=CARTESIAN_POINT('',(75.5,-10.,-19.0274768494707));
#1209=CARTESIAN_POINT('Origin',(73.5000000000001,0.,-34.0274768494707));
#1210=CARTESIAN_POINT('',(52.5392669367134,-10.,-34.0274768494707));
#1211=CARTESIAN_POINT('',(-12.5,-75.,-34.0274768494707));
#1212=CARTESIAN_POINT('Origin',(27.4,-82.4212660113512,-4.51729115843601));
#1213=CARTESIAN_POINT('',(24.4,-82.4212660113512,-4.51729115843602));
#1214=CARTESIAN_POINT('Origin',(27.4,-82.4212660113512,-4.51729115843601));
#1215=CARTESIAN_POINT('',(24.4,-82.4212660113512,-6.51729115843602));
#1216=CARTESIAN_POINT('',(24.4,-82.4212660113512,-4.51729115843601));
#1217=CARTESIAN_POINT('Origin',(27.4,-82.4212660113512,-6.51729115843601));
#1218=CARTESIAN_POINT('Origin',(27.4,-82.4212660113512,-6.51729115843601));
#1219=CARTESIAN_POINT('',(25.65,-82.4212660113512,-6.51729115843602));
#1220=CARTESIAN_POINT('Origin',(27.4,-82.4212660113512,-6.51729115843601));
#1221=CARTESIAN_POINT('Origin',(42.4,-92.4212660113512,-4.51729115843601));
#1222=CARTESIAN_POINT('',(39.4,-92.4212660113512,-4.51729115843601));
#1223=CARTESIAN_POINT('Origin',(42.4,-92.4212660113512,-4.51729115843601));
#1224=CARTESIAN_POINT('',(39.4,-92.4212660113512,-6.51729115843601));
#1225=CARTESIAN_POINT('',(39.4,-92.4212660113512,-4.51729115843601));
#1226=CARTESIAN_POINT('Origin',(42.4,-92.4212660113512,-6.51729115843601));
#1227=CARTESIAN_POINT('Origin',(42.4,-92.4212660113512,-6.51729115843601));
#1228=CARTESIAN_POINT('',(40.65,-92.4212660113512,-6.51729115843601));
#1229=CARTESIAN_POINT('Origin',(42.4,-92.4212660113512,-6.51729115843601));
#1230=CARTESIAN_POINT('Origin',(27.4,-92.4212660113512,-4.51729115843601));
#1231=CARTESIAN_POINT('',(24.4,-92.4212660113512,-4.51729115843602));
#1232=CARTESIAN_POINT('Origin',(27.4,-92.4212660113512,-4.51729115843601));
#1233=CARTESIAN_POINT('',(24.4,-92.4212660113512,-6.51729115843602));
#1234=CARTESIAN_POINT('',(24.4,-92.4212660113512,-4.51729115843601));
#1235=CARTESIAN_POINT('Origin',(27.4,-92.4212660113512,-6.51729115843601));
#1236=CARTESIAN_POINT('Origin',(27.4,-92.4212660113512,-6.51729115843601));
#1237=CARTESIAN_POINT('',(25.65,-92.4212660113512,-6.51729115843602));
#1238=CARTESIAN_POINT('Origin',(27.4,-92.4212660113512,-6.51729115843601));
#1239=CARTESIAN_POINT('Origin',(42.4,-82.4212660113512,-4.51729115843601));
#1240=CARTESIAN_POINT('',(39.4,-82.4212660113512,-4.51729115843601));
#1241=CARTESIAN_POINT('Origin',(42.4,-82.4212660113512,-4.51729115843601));
#1242=CARTESIAN_POINT('',(39.4,-82.4212660113512,-6.51729115843601));
#1243=CARTESIAN_POINT('',(39.4,-82.4212660113512,-4.51729115843601));
#1244=CARTESIAN_POINT('Origin',(42.4,-82.4212660113512,-6.51729115843601));
#1245=CARTESIAN_POINT('Origin',(42.4,-82.4212660113512,-6.51729115843601));
#1246=CARTESIAN_POINT('',(40.65,-82.4212660113512,-6.51729115843601));
#1247=CARTESIAN_POINT('Origin',(42.4,-82.4212660113512,-6.51729115843601));
#1248=CARTESIAN_POINT('Origin',(27.4,-92.4212660113512,-4.51729115843602));
#1249=CARTESIAN_POINT('',(25.65,-92.4212660113512,-10.8));
#1250=CARTESIAN_POINT('',(25.65,-92.4212660113512,-4.51729115843602));
#1251=CARTESIAN_POINT('Origin',(27.4,-92.4212660113512,-10.8));
#1252=CARTESIAN_POINT('Origin',(42.4,-82.4212660113512,-4.51729115843601));
#1253=CARTESIAN_POINT('',(40.65,-82.4212660113512,-10.8));
#1254=CARTESIAN_POINT('',(40.65,-82.4212660113512,-4.51729115843601));
#1255=CARTESIAN_POINT('Origin',(42.4,-82.4212660113512,-10.8));
#1256=CARTESIAN_POINT('Origin',(27.4,-82.4212660113512,-4.51729115843602));
#1257=CARTESIAN_POINT('',(25.65,-82.4212660113512,-10.8));
#1258=CARTESIAN_POINT('',(25.65,-82.4212660113512,-4.51729115843602));
#1259=CARTESIAN_POINT('Origin',(27.4,-82.4212660113512,-10.8));
#1260=CARTESIAN_POINT('Origin',(42.4,-92.4212660113512,-4.51729115843601));
#1261=CARTESIAN_POINT('',(40.65,-92.4212660113512,-10.8));
#1262=CARTESIAN_POINT('',(40.65,-92.4212660113512,-4.51729115843601));
#1263=CARTESIAN_POINT('Origin',(42.4,-92.4212660113512,-10.8));
#1264=CARTESIAN_POINT('Origin',(31.5785338734267,-10.,-19.1542487583376));
#1265=CARTESIAN_POINT('',(77.4614595283771,-10.,-16.8928016036708));
#1266=CARTESIAN_POINT('',(65.4150626636776,-10.,-30.0030110248319));
#1267=CARTESIAN_POINT('',(70.4999941211177,-10.,-13.4601654293991));
#1268=CARTESIAN_POINT('',(67.3096931316915,-10.,-7.53971065398549));
#1269=CARTESIAN_POINT('',(46.5,-10.,-9.01729115843601));
#1270=CARTESIAN_POINT('',(40.1936569828243,-10.,-7.84986215851704));
#1271=CARTESIAN_POINT('',(16.5,-10.,-9.01729115843602));
#1272=CARTESIAN_POINT('',(24.0392669367134,-10.,-9.01729115843602));
#1273=CARTESIAN_POINT('',(-7.49999412111763,-10.,-13.4601654293991));
#1274=CARTESIAN_POINT('',(10.8822776991294,-10.,-10.0572428245072));
#1275=CARTESIAN_POINT('',(-5.79202366764988,-10.,-10.2905705037124));
#1276=CARTESIAN_POINT('',(-14.4614595283771,-10.,-16.8928016036708));
#1277=CARTESIAN_POINT('',(-3.35984057217776,-10.,-28.9748001518181));
#1278=CARTESIAN_POINT('',(-10.438833902802,-10.,-9.42774637108575));
#1279=CARTESIAN_POINT('',(-7.74217038323935,-10.,-4.42336764161991));
#1280=CARTESIAN_POINT('',(16.0869890325517,-10.,-4.51729115843602));
#1281=CARTESIAN_POINT('',(22.2662082896605,-10.,-3.37339528439946));
#1282=CARTESIAN_POINT('',(46.9130109674483,-10.,-4.51729115843601));
#1283=CARTESIAN_POINT('',(39.2457724204375,-10.,-4.51729115843601));
#1284=CARTESIAN_POINT('',(73.438833902802,-10.,-9.42774637108572));
#1285=CARTESIAN_POINT('',(54.0726349205289,-10.,-5.84267936021574));
#1286=CARTESIAN_POINT('',(72.7711555995098,-10.,-8.18869111822144));
#1287=CARTESIAN_POINT('Origin',(-10.5,0.,-19.0274768494707));
#1288=CARTESIAN_POINT('',(-7.49999412111767,0.,-13.4601654293991));
#1289=CARTESIAN_POINT('Origin',(-7.49999412111763,0.,-13.4601654293991));
#1290=CARTESIAN_POINT('',(16.5,-75.,-9.01729115843602));
#1291=CARTESIAN_POINT('',(16.5,0.,-9.01729115843602));
#1292=CARTESIAN_POINT('',(16.5,-75.,-9.01729115843602));
#1293=CARTESIAN_POINT('Origin',(16.5,0.,-9.01729115843602));
#1294=CARTESIAN_POINT('',(46.5,-75.,-9.01729115843601));
#1295=CARTESIAN_POINT('',(46.5,0.,-9.01729115843601));
#1296=CARTESIAN_POINT('',(31.5,-75.,-9.01729115843601));
#1297=CARTESIAN_POINT('Origin',(46.5,0.,-9.01729115843601));
#1298=CARTESIAN_POINT('',(70.4999941211177,-75.,-13.4601654293991));
#1299=CARTESIAN_POINT('',(70.4999941211177,0.,-13.4601654293991));
#1300=CARTESIAN_POINT('',(68.0142232154457,-75.,-13.));
#1301=CARTESIAN_POINT('',(46.5,-75.,-9.01729115843601));
#1302=CARTESIAN_POINT('',(46.5,-75.,-9.01729115843601));
#1303=CARTESIAN_POINT('Origin',(70.4999941211177,0.,-13.4601654293991));
#1304=CARTESIAN_POINT('',(73.5000000000001,-75.,-19.0274768494707));
#1305=CARTESIAN_POINT('Origin',(75.5,-75.,-19.0274768494707));
#1306=CARTESIAN_POINT('',(77.4614595283771,-75.,-16.8928016036708));
#1307=CARTESIAN_POINT('',(77.4614595283771,-75.,-16.8928016036708));
#1308=CARTESIAN_POINT('',(65.4150626636776,-75.,-30.0030110248319));
#1309=CARTESIAN_POINT('Origin',(32.140997157644,-86.7186779473008,-10.8));
#1310=CARTESIAN_POINT('',(48.9000000000001,-96.0515564695572,-10.8));
#1311=CARTESIAN_POINT('',(48.9,-75.9212660113512,-10.8));
#1312=CARTESIAN_POINT('',(48.9,-75.9212660113512,-10.8));
#1313=CARTESIAN_POINT('',(46.9130109674483,-97.5160898832504,-10.8));
#1314=CARTESIAN_POINT('',(44.7054580889066,-99.1431924490693,-10.8));
#1315=CARTESIAN_POINT('',(16.0869890325517,-97.5160898832504,-10.8));
#1316=CARTESIAN_POINT('',(8.83976881463346,-97.5160898832504,-10.8));
#1317=CARTESIAN_POINT('',(15.3819943152879,-96.9964653141182,-10.8));
#1318=CARTESIAN_POINT('',(3.43567033176163,-88.191288054428,-10.8));
#1319=CARTESIAN_POINT('',(18.5425148424987,-95.1717379369537,-10.8));
#1320=CARTESIAN_POINT('',(14.3499998360874,-97.5922876044868,-10.8));
#1321=CARTESIAN_POINT('',(22.2899476247086,-85.3820842388321,-10.8));
#1322=CARTESIAN_POINT('',(18.5425148424987,-95.1717379369537,-10.8));
#1323=CARTESIAN_POINT('',(23.9581451377919,-75.9212660113512,-10.8));
#1324=CARTESIAN_POINT('',(22.2899476247086,-85.3820842388321,-10.8));
#1325=CARTESIAN_POINT('',(23.9581451377919,-75.9212660113512,-10.8));
#1326=CARTESIAN_POINT('Origin',(-14.4614595283771,-75.,-4.51729115843603));
#1327=CARTESIAN_POINT('',(15.3819943152879,-96.9964653141182,-13.));
#1328=CARTESIAN_POINT('',(15.3819943152879,-96.9964653141182,-8.75864557921802));
#1329=CARTESIAN_POINT('',(16.0869890325517,-97.5160898832504,-4.51729115843602));
#1330=CARTESIAN_POINT('',(16.0869890325517,-97.5160898832504,-8.75864557921801));
#1331=CARTESIAN_POINT('',(-10.438833902802,-77.9649230785474,-9.42774637108575));
#1332=CARTESIAN_POINT('',(-12.8109818195483,-76.2165038223846,-9.86687793474548));
#1333=CARTESIAN_POINT('',(-12.363781346727,-76.5461181404994,-13.));
#1334=CARTESIAN_POINT('',(-11.224340242859,-77.3859564799225,-10.885462987017));
#1335=CARTESIAN_POINT('',(3.11799471003268,-87.9571415366989,-13.));
#1336=CARTESIAN_POINT('Origin',(-14.4614595283771,-97.5160898832504,-13.));
#1337=CARTESIAN_POINT('',(46.9130109674483,-97.5160898832504,-4.51729115843601));
#1338=CARTESIAN_POINT('',(46.9130109674483,-97.5160898832504,-8.75864557921801));
#1339=CARTESIAN_POINT('',(8.51927023581149,-97.5160898832504,-4.51729115843602));
#1340=CARTESIAN_POINT('Origin',(46.9130109674483,-97.5160898832504,-4.51729115843601));
#1341=CARTESIAN_POINT('',(48.9000000000001,-96.0515564695572,-13.));
#1342=CARTESIAN_POINT('',(48.9000000000001,-96.0515564695572,-8.75864557921801));
#1343=CARTESIAN_POINT('',(75.3637813467271,-76.5461181404994,-13.));
#1344=CARTESIAN_POINT('',(44.607781009503,-99.2151864783241,-13.));
#1345=CARTESIAN_POINT('',(73.438833902802,-77.9649230785474,-9.42774637108572));
#1346=CARTESIAN_POINT('',(68.6401257351046,-81.5018668356701,-0.52246289425281));
#1347=CARTESIAN_POINT('',(52.1730550160589,-93.6391131408096,-5.4910294956109));
#1348=CARTESIAN_POINT('Origin',(18.5425148424987,-95.1717379369537,-13.));
#1349=CARTESIAN_POINT('',(18.5425148424987,-95.1717379369537,-13.));
#1350=CARTESIAN_POINT('',(25.3314429204342,-91.2521484836486,-13.));
#1351=CARTESIAN_POINT('',(18.5425148424987,-95.1717379369537,-13.));
#1352=CARTESIAN_POINT('Origin',(22.2899476247086,-85.3820842388321,-13.));
#1353=CARTESIAN_POINT('',(22.2899476247086,-85.3820842388321,-13.));
#1354=CARTESIAN_POINT('',(22.7322621027747,-84.2265983855599,-13.));
#1355=CARTESIAN_POINT('',(22.2899476247086,-85.3820842388321,-13.));
#1356=CARTESIAN_POINT('Origin',(23.9581451377919,-75.9212660113512,-13.));
#1357=CARTESIAN_POINT('',(23.9581451377919,-75.9212660113512,-13.));
#1358=CARTESIAN_POINT('',(23.1880058602656,-80.2889428945597,-13.));
#1359=CARTESIAN_POINT('',(23.9581451377919,-75.9212660113512,-13.));
#1360=CARTESIAN_POINT('Origin',(48.9,-75.9212660113512,-13.));
#1361=CARTESIAN_POINT('',(48.9,-75.9212660113512,-13.));
#1362=CARTESIAN_POINT('',(40.2,-75.9212660113512,-13.));
#1363=CARTESIAN_POINT('',(48.9,-75.9212660113512,-13.));
#1364=CARTESIAN_POINT('Origin',(48.9000000000001,-96.0515564695572,-13.));
#1365=CARTESIAN_POINT('',(48.9000000000001,-91.1548007055912,-13.));
#1366=CARTESIAN_POINT('Origin',(31.5,-86.2580449416252,-13.));
#1367=CARTESIAN_POINT('',(-12.363781346727,-80.6290224708126,-13.));
#1368=CARTESIAN_POINT('',(-14.4614595283771,-75.,-13.));
#1369=CARTESIAN_POINT('',(75.3637813467271,-75.,-13.));
#1370=CARTESIAN_POINT('',(31.5392669367134,-75.,-13.));
#1371=CARTESIAN_POINT('',(75.3637813467271,-80.6290224708126,-13.));
#1372=CARTESIAN_POINT('Origin',(77.4614595283771,-75.,-13.));
#1373=CARTESIAN_POINT('Origin',(31.5785338734267,-75.,-19.1542487583376));
#1374=CARTESIAN_POINT('',(72.7711555995098,-75.,-8.18869111822144));
#1375=CARTESIAN_POINT('Origin',(77.4614595283771,-75.,-16.8928016036708));
#1376=CARTESIAN_POINT('',(73.438833902802,-75.,-9.42774637108572));
#1377=CARTESIAN_POINT('Origin',(46.9130109674483,-75.,-4.51729115843601));
#1378=CARTESIAN_POINT('',(16.0869890325517,-75.,-4.51729115843602));
#1379=CARTESIAN_POINT('',(46.9130109674483,-75.,-4.51729115843601));
#1380=CARTESIAN_POINT('Origin',(73.438833902802,-75.,-9.42774637108572));
#1381=CARTESIAN_POINT('Origin',(-14.4614595283771,-75.,-16.8928016036708));
#1382=CARTESIAN_POINT('',(-14.4614595283771,-75.,-16.8928016036708));
#1383=CARTESIAN_POINT('Origin',(-10.438833902802,-75.,-9.42774637108575));
#1384=CARTESIAN_POINT('',(-10.438833902802,-75.,-9.42774637108575));
#1385=CARTESIAN_POINT('Origin',(16.0869890325517,-75.,-4.51729115843602));
#1386=UNCERTAINTY_MEASURE_WITH_UNIT(LENGTH_MEASURE(0.01),#1390,
'DISTANCE_ACCURACY_VALUE',
'Maximum model space distance between geometric entities at asserted c
onnectivities');
#1387=UNCERTAINTY_MEASURE_WITH_UNIT(LENGTH_MEASURE(0.01),#1390,
'DISTANCE_ACCURACY_VALUE',
'Maximum model space distance between geometric entities at asserted c
onnectivities');
#1388=(
GEOMETRIC_REPRESENTATION_CONTEXT(3)
GLOBAL_UNCERTAINTY_ASSIGNED_CONTEXT((#1386))
GLOBAL_UNIT_ASSIGNED_CONTEXT((#1390,#1392,#1393))
REPRESENTATION_CONTEXT('','3D')
);
#1389=(
GEOMETRIC_REPRESENTATION_CONTEXT(3)
GLOBAL_UNCERTAINTY_ASSIGNED_CONTEXT((#1387))
GLOBAL_UNIT_ASSIGNED_CONTEXT((#1390,#1392,#1393))
REPRESENTATION_CONTEXT('','3D')
);
#1390=(
LENGTH_UNIT()
NAMED_UNIT(*)
SI_UNIT(.MILLI.,.METRE.)
);
#1391=(
LENGTH_UNIT()
NAMED_UNIT(*)
SI_UNIT($,.METRE.)
);
#1392=(
NAMED_UNIT(*)
PLANE_ANGLE_UNIT()
SI_UNIT($,.RADIAN.)
);
#1393=(
NAMED_UNIT(*)
SI_UNIT($,.STERADIAN.)
SOLID_ANGLE_UNIT()
);
#1394=SHAPE_DEFINITION_REPRESENTATION(#1395,#1396);
#1395=PRODUCT_DEFINITION_SHAPE('',$,#1398);
#1396=SHAPE_REPRESENTATION('',(#864),#1388);
#1397=PRODUCT_DEFINITION_CONTEXT('part definition',#1402,'design');
#1398=PRODUCT_DEFINITION('F02_back_hand','F02_back_hand v1',#1399,#1397);
#1399=PRODUCT_DEFINITION_FORMATION('',$,#1404);
#1400=PRODUCT_RELATED_PRODUCT_CATEGORY('F02_back_hand v1',
'F02_back_hand v1',(#1404));
#1401=APPLICATION_PROTOCOL_DEFINITION('international standard',
'automotive_design',2009,#1402);
#1402=APPLICATION_CONTEXT(
'Core Data for Automotive Mechanical Design Process');
#1403=PRODUCT_CONTEXT('part definition',#1402,'mechanical');
#1404=PRODUCT('F02_back_hand','F02_back_hand v1',$,(#1403));
#1405=PRESENTATION_STYLE_ASSIGNMENT((#1407));
#1406=PRESENTATION_STYLE_ASSIGNMENT((#1408));
#1407=SURFACE_STYLE_USAGE(.BOTH.,#1409);
#1408=SURFACE_STYLE_USAGE(.BOTH.,#1410);
#1409=SURFACE_SIDE_STYLE('',(#1411));
#1410=SURFACE_SIDE_STYLE('',(#1412));
#1411=SURFACE_STYLE_FILL_AREA(#1413);
#1412=SURFACE_STYLE_FILL_AREA(#1414);
#1413=FILL_AREA_STYLE('Steel - Satin',(#1415));
#1414=FILL_AREA_STYLE('ABS (White)',(#1416));
#1415=FILL_AREA_STYLE_COLOUR('Steel - Satin',#1417);
#1416=FILL_AREA_STYLE_COLOUR('ABS (White)',#1418);
#1417=COLOUR_RGB('Steel - Satin',0.627450980392157,0.627450980392157,0.627450980392157);
#1418=COLOUR_RGB('ABS (White)',0.964705882352941,0.964705882352941,0.952941176470588);
ENDSEC;
END-ISO-10303-21;
