# Supplementary material for: An open-source anthropomorphic robot hand system: HRI hand
Source: HardwareX. 2020 Feb 24;7:e00100. doi: 10.1016/j.ohx.2020.e00100 (PMC9041201; doi:10.1016/j.ohx.2020.e00100)
Supplement: Supplementary data 3 [file mmc3.zip › Hardware/stp files/F03_dip_pip link.step]

ISO-10303-21;
HEADER;
/* Generated by software containing ST-Developer
 * from STEP Tools, Inc. (www.steptools.com) 
 */

FILE_DESCRIPTION(
/* description */ (''),
/* implementation_level */ '2;1');

FILE_NAME(
/* name */ 
'D:/[\X2\ACBDD76CB300\X0\] \X2\BB38C11CC791C5C5B958\X0\/[\X2\B17CBB38\X0\]
 \X2\B0B4AC00\X0\ \X2\C800C790C778AC83\X0\/2019-\X2\B17CBB38\X0\/Hardw
areX/cad_files/stp/F03_dip_pip link.step',
/* time_stamp */ '2019-09-03T16:05:30+09:00',
/* author */ (''),
/* organization */ (''),
/* preprocessor_version */ 'ST-DEVELOPER v18',
/* originating_system */ 'Autodesk Translation Framework v8.6.0.1094',
/* authorisation */ '');

FILE_SCHEMA (('AUTOMOTIVE_DESIGN { 1 0 10303 214 3 1 1 }'));
ENDSEC;

DATA;
#10=MECHANICAL_DESIGN_GEOMETRIC_PRESENTATION_REPRESENTATION('',(#13),#265);
#11=SHAPE_REPRESENTATION_RELATIONSHIP('SRR','None',#272,#12);
#12=ADVANCED_BREP_SHAPE_REPRESENTATION('',(#14),#264);
#13=STYLED_ITEM('',(#282),#14);
#14=MANIFOLD_SOLID_BREP('Body1',#149);
#15=CYLINDRICAL_SURFACE('',#168,2.);
#16=CYLINDRICAL_SURFACE('',#175,2.);
#17=CYLINDRICAL_SURFACE('',#176,1.1);
#18=CYLINDRICAL_SURFACE('',#177,1.1);
#19=FACE_BOUND('',#32,.T.);
#20=FACE_BOUND('',#33,.T.);
#21=FACE_BOUND('',#37,.T.);
#22=FACE_BOUND('',#38,.T.);
#23=FACE_OUTER_BOUND('',#31,.T.);
#24=FACE_OUTER_BOUND('',#34,.T.);
#25=FACE_OUTER_BOUND('',#35,.T.);
#26=FACE_OUTER_BOUND('',#36,.T.);
#27=FACE_OUTER_BOUND('',#39,.T.);
#28=FACE_OUTER_BOUND('',#40,.T.);
#29=FACE_OUTER_BOUND('',#41,.T.);
#30=FACE_OUTER_BOUND('',#42,.T.);
#31=EDGE_LOOP('',(#101,#102,#103,#104));
#32=EDGE_LOOP('',(#105));
#33=EDGE_LOOP('',(#106));
#34=EDGE_LOOP('',(#107,#108,#109,#110));
#35=EDGE_LOOP('',(#111,#112,#113,#114));
#36=EDGE_LOOP('',(#115,#116,#117,#118));
#37=EDGE_LOOP('',(#119));
#38=EDGE_LOOP('',(#120));
#39=EDGE_LOOP('',(#121,#122,#123,#124));
#40=EDGE_LOOP('',(#125,#126,#127,#128));
#41=EDGE_LOOP('',(#129,#130,#131,#132));
#42=EDGE_LOOP('',(#133,#134,#135,#136));
#43=CIRCLE('',#164,2.);
#44=CIRCLE('',#165,2.);
#45=CIRCLE('',#166,1.1);
#46=CIRCLE('',#167,1.1);
#47=CIRCLE('',#169,2.);
#48=CIRCLE('',#172,2.);
#49=CIRCLE('',#173,1.1);
#50=CIRCLE('',#174,1.1);
#51=LINE('',#227,#61);
#52=LINE('',#231,#62);
#53=LINE('',#239,#63);
#54=LINE('',#242,#64);
#55=LINE('',#245,#65);
#56=LINE('',#246,#66);
#57=LINE('',#250,#67);
#58=LINE('',#256,#68);
#59=LINE('',#258,#69);
#60=LINE('',#260,#70);
#61=VECTOR('',#183,10.);
#62=VECTOR('',#186,10.);
#63=VECTOR('',#195,10.);
#64=VECTOR('',#198,10.);
#65=VECTOR('',#201,10.);
#66=VECTOR('',#202,10.);
#67=VECTOR('',#207,10.);
#68=VECTOR('',#214,10.);
#69=VECTOR('',#217,1.1);
#70=VECTOR('',#220,1.1);
#71=VERTEX_POINT('',#225);
#72=VERTEX_POINT('',#226);
#73=VERTEX_POINT('',#228);
#74=VERTEX_POINT('',#230);
#75=VERTEX_POINT('',#233);
#76=VERTEX_POINT('',#235);
#77=VERTEX_POINT('',#238);
#78=VERTEX_POINT('',#240);
#79=VERTEX_POINT('',#244);
#80=VERTEX_POINT('',#248);
#81=VERTEX_POINT('',#251);
#82=VERTEX_POINT('',#253);
#83=EDGE_CURVE('',#71,#72,#51,.T.);
#84=EDGE_CURVE('',#73,#71,#43,.T.);
#85=EDGE_CURVE('',#74,#73,#52,.T.);
#86=EDGE_CURVE('',#72,#74,#44,.T.);
#87=EDGE_CURVE('',#75,#75,#45,.T.);
#88=EDGE_CURVE('',#76,#76,#46,.T.);
#89=EDGE_CURVE('',#77,#71,#53,.T.);
#90=EDGE_CURVE('',#77,#78,#47,.T.);
#91=EDGE_CURVE('',#73,#78,#54,.T.);
#92=EDGE_CURVE('',#72,#79,#55,.T.);
#93=EDGE_CURVE('',#79,#77,#56,.T.);
#94=EDGE_CURVE('',#80,#79,#48,.T.);
#95=EDGE_CURVE('',#78,#80,#57,.T.);
#96=EDGE_CURVE('',#81,#81,#49,.T.);
#97=EDGE_CURVE('',#82,#82,#50,.T.);
#98=EDGE_CURVE('',#74,#80,#58,.T.);
#99=EDGE_CURVE('',#76,#82,#59,.T.);
#100=EDGE_CURVE('',#75,#81,#60,.T.);
#101=ORIENTED_EDGE('',*,*,#83,.F.);
#102=ORIENTED_EDGE('',*,*,#84,.F.);
#103=ORIENTED_EDGE('',*,*,#85,.F.);
#104=ORIENTED_EDGE('',*,*,#86,.F.);
#105=ORIENTED_EDGE('',*,*,#87,.F.);
#106=ORIENTED_EDGE('',*,*,#88,.F.);
#107=ORIENTED_EDGE('',*,*,#84,.T.);
#108=ORIENTED_EDGE('',*,*,#89,.F.);
#109=ORIENTED_EDGE('',*,*,#90,.T.);
#110=ORIENTED_EDGE('',*,*,#91,.F.);
#111=ORIENTED_EDGE('',*,*,#83,.T.);
#112=ORIENTED_EDGE('',*,*,#92,.T.);
#113=ORIENTED_EDGE('',*,*,#93,.T.);
#114=ORIENTED_EDGE('',*,*,#89,.T.);
#115=ORIENTED_EDGE('',*,*,#93,.F.);
#116=ORIENTED_EDGE('',*,*,#94,.F.);
#117=ORIENTED_EDGE('',*,*,#95,.F.);
#118=ORIENTED_EDGE('',*,*,#90,.F.);
#119=ORIENTED_EDGE('',*,*,#96,.F.);
#120=ORIENTED_EDGE('',*,*,#97,.F.);
#121=ORIENTED_EDGE('',*,*,#86,.T.);
#122=ORIENTED_EDGE('',*,*,#98,.T.);
#123=ORIENTED_EDGE('',*,*,#94,.T.);
#124=ORIENTED_EDGE('',*,*,#92,.F.);
#125=ORIENTED_EDGE('',*,*,#88,.T.);
#126=ORIENTED_EDGE('',*,*,#99,.T.);
#127=ORIENTED_EDGE('',*,*,#97,.T.);
#128=ORIENTED_EDGE('',*,*,#99,.F.);
#129=ORIENTED_EDGE('',*,*,#87,.T.);
#130=ORIENTED_EDGE('',*,*,#100,.T.);
#131=ORIENTED_EDGE('',*,*,#96,.T.);
#132=ORIENTED_EDGE('',*,*,#100,.F.);
#133=ORIENTED_EDGE('',*,*,#85,.T.);
#134=ORIENTED_EDGE('',*,*,#91,.T.);
#135=ORIENTED_EDGE('',*,*,#95,.T.);
#136=ORIENTED_EDGE('',*,*,#98,.F.);
#137=PLANE('',#163);
#138=PLANE('',#170);
#139=PLANE('',#171);
#140=PLANE('',#178);
#141=ADVANCED_FACE('',(#23,#19,#20),#137,.F.);
#142=ADVANCED_FACE('',(#24),#15,.T.);
#143=ADVANCED_FACE('',(#25),#138,.T.);
#144=ADVANCED_FACE('',(#26,#21,#22),#139,.T.);
#145=ADVANCED_FACE('',(#27),#16,.T.);
#146=ADVANCED_FACE('',(#28),#17,.F.);
#147=ADVANCED_FACE('',(#29),#18,.F.);
#148=ADVANCED_FACE('',(#30),#140,.T.);
#149=CLOSED_SHELL('',(#141,#142,#143,#144,#145,#146,#147,#148));
#150=DERIVED_UNIT_ELEMENT(#152,1.);
#151=DERIVED_UNIT_ELEMENT(#267,3.);
#152=(
MASS_UNIT()
NAMED_UNIT(*)
SI_UNIT(.KILO.,.GRAM.)
);
#153=DERIVED_UNIT((#150,#151));
#154=MEASURE_REPRESENTATION_ITEM('density measure',
POSITIVE_RATIO_MEASURE(7850.),#153);
#155=PROPERTY_DEFINITION_REPRESENTATION(#160,#157);
#156=PROPERTY_DEFINITION_REPRESENTATION(#161,#158);
#157=REPRESENTATION('material name',(#159),#264);
#158=REPRESENTATION('density',(#154),#264);
#159=DESCRIPTIVE_REPRESENTATION_ITEM('Steel','Steel');
#160=PROPERTY_DEFINITION('material property','material name',#274);
#161=PROPERTY_DEFINITION('material property','density of part',#274);
#162=AXIS2_PLACEMENT_3D('placement',#223,#179,#180);
#163=AXIS2_PLACEMENT_3D('',#224,#181,#182);
#164=AXIS2_PLACEMENT_3D('',#229,#184,#185);
#165=AXIS2_PLACEMENT_3D('',#232,#187,#188);
#166=AXIS2_PLACEMENT_3D('',#234,#189,#190);
#167=AXIS2_PLACEMENT_3D('',#236,#191,#192);
#168=AXIS2_PLACEMENT_3D('',#237,#193,#194);
#169=AXIS2_PLACEMENT_3D('',#241,#196,#197);
#170=AXIS2_PLACEMENT_3D('',#243,#199,#200);
#171=AXIS2_PLACEMENT_3D('',#247,#203,#204);
#172=AXIS2_PLACEMENT_3D('',#249,#205,#206);
#173=AXIS2_PLACEMENT_3D('',#252,#208,#209);
#174=AXIS2_PLACEMENT_3D('',#254,#210,#211);
#175=AXIS2_PLACEMENT_3D('',#255,#212,#213);
#176=AXIS2_PLACEMENT_3D('',#257,#215,#216);
#177=AXIS2_PLACEMENT_3D('',#259,#218,#219);
#178=AXIS2_PLACEMENT_3D('',#261,#221,#222);
#179=DIRECTION('axis',(0.,0.,1.));
#180=DIRECTION('refdir',(1.,0.,0.));
#181=DIRECTION('center_axis',(1.,0.,0.));
#182=DIRECTION('ref_axis',(0.,0.,-1.));
#183=DIRECTION('',(0.,-0.958819734868193,0.284015344703922));
#184=DIRECTION('center_axis',(1.,0.,0.));
#185=DIRECTION('ref_axis',(0.,0.,-1.));
#186=DIRECTION('',(0.,0.958819734868193,-0.284015344703922));
#187=DIRECTION('center_axis',(1.,0.,0.));
#188=DIRECTION('ref_axis',(0.,0.,-1.));
#189=DIRECTION('center_axis',(-1.,0.,0.));
#190=DIRECTION('ref_axis',(0.,0.,-1.));
#191=DIRECTION('center_axis',(-1.,0.,0.));
#192=DIRECTION('ref_axis',(0.,0.,-1.));
#193=DIRECTION('center_axis',(1.,0.,0.));
#194=DIRECTION('ref_axis',(0.,0.,-1.));
#195=DIRECTION('',(-1.,0.,0.));
#196=DIRECTION('center_axis',(-1.,0.,0.));
#197=DIRECTION('ref_axis',(0.,0.,-1.));
#198=DIRECTION('',(1.,0.,0.));
#199=DIRECTION('center_axis',(0.,0.284015344703923,0.958819734868193));
#200=DIRECTION('ref_axis',(0.,-0.958819734868193,0.284015344703923));
#201=DIRECTION('',(1.,0.,0.));
#202=DIRECTION('',(0.,0.958819734868193,-0.284015344703922));
#203=DIRECTION('center_axis',(1.,0.,0.));
#204=DIRECTION('ref_axis',(0.,0.,-1.));
#205=DIRECTION('center_axis',(-1.,0.,0.));
#206=DIRECTION('ref_axis',(0.,0.,-1.));
#207=DIRECTION('',(0.,-0.958819734868193,0.284015344703922));
#208=DIRECTION('center_axis',(1.,0.,0.));
#209=DIRECTION('ref_axis',(0.,0.,-1.));
#210=DIRECTION('center_axis',(1.,0.,0.));
#211=DIRECTION('ref_axis',(0.,0.,-1.));
#212=DIRECTION('center_axis',(1.,0.,0.));
#213=DIRECTION('ref_axis',(0.,-0.958819734868193,0.284015344703923));
#214=DIRECTION('',(1.,0.,0.));
#215=DIRECTION('center_axis',(1.,0.,0.));
#216=DIRECTION('ref_axis',(0.,0.,-1.));
#217=DIRECTION('',(1.,0.,0.));
#218=DIRECTION('center_axis',(1.,0.,0.));
#219=DIRECTION('ref_axis',(0.,0.,-1.));
#220=DIRECTION('',(1.,0.,0.));
#221=DIRECTION('center_axis',(0.,-0.284015344703923,-0.958819734868193));
#222=DIRECTION('ref_axis',(0.,0.958819734868193,-0.284015344703923));
#223=CARTESIAN_POINT('',(0.,0.,0.));
#224=CARTESIAN_POINT('Origin',(-2.4,-3.52910212550901,-3.35652345436757));
#225=CARTESIAN_POINT('',(-2.4,8.91101108384585,-4.95555504034291));
#226=CARTESIAN_POINT('',(-2.4,-14.8331539560482,2.07778707108054));
#227=CARTESIAN_POINT('',(-2.4,2.97496982387234,-3.19721951248705));
#228=CARTESIAN_POINT('',(-2.4,7.77494970503016,-8.79083397981569));
#229=CARTESIAN_POINT('Origin',(-2.4,8.34298039443801,-6.8731945100793));
#230=CARTESIAN_POINT('',(-2.4,-15.9692153348639,-1.75749186839224));
#231=CARTESIAN_POINT('',(-2.4,-10.0331740748904,-3.5158273962481));
#232=CARTESIAN_POINT('Origin',(-2.4,-15.401184645456,0.160147601344151));
#233=CARTESIAN_POINT('',(-2.4,8.34298039443801,-5.7731945100793));
#234=CARTESIAN_POINT('Origin',(-2.4,8.34298039443801,-6.8731945100793));
#235=CARTESIAN_POINT('',(-2.4,-15.401184645456,1.26014760134415));
#236=CARTESIAN_POINT('Origin',(-2.4,-15.401184645456,0.160147601344151));
#237=CARTESIAN_POINT('Origin',(0.,8.34298039443801,-6.8731945100793));
#238=CARTESIAN_POINT('',(2.4,8.91101108384585,-4.95555504034291));
#239=CARTESIAN_POINT('',(0.,8.91101108384585,-4.95555504034291));
#240=CARTESIAN_POINT('',(2.4,7.77494970503016,-8.79083397981569));
#241=CARTESIAN_POINT('Origin',(2.4,8.34298039443801,-6.8731945100793));
#242=CARTESIAN_POINT('',(0.,7.77494970503016,-8.79083397981569));
#243=CARTESIAN_POINT('Origin',(0.,8.91101108384585,-4.95555504034291));
#244=CARTESIAN_POINT('',(2.4,-14.8331539560482,2.07778707108054));
#245=CARTESIAN_POINT('',(0.,-14.8331539560482,2.07778707108054));
#246=CARTESIAN_POINT('',(2.4,2.97496982387234,-3.19721951248705));
#247=CARTESIAN_POINT('Origin',(2.4,-3.52910212550901,-3.35652345436757));
#248=CARTESIAN_POINT('',(2.4,-15.9692153348639,-1.75749186839224));
#249=CARTESIAN_POINT('Origin',(2.4,-15.401184645456,0.160147601344151));
#250=CARTESIAN_POINT('',(2.4,-10.0331740748904,-3.5158273962481));
#251=CARTESIAN_POINT('',(2.4,8.34298039443801,-5.7731945100793));
#252=CARTESIAN_POINT('Origin',(2.4,8.34298039443801,-6.8731945100793));
#253=CARTESIAN_POINT('',(2.4,-15.401184645456,1.26014760134415));
#254=CARTESIAN_POINT('Origin',(2.4,-15.401184645456,0.160147601344151));
#255=CARTESIAN_POINT('Origin',(0.,-15.401184645456,0.160147601344151));
#256=CARTESIAN_POINT('',(0.,-15.9692153348639,-1.75749186839224));
#257=CARTESIAN_POINT('Origin',(0.,-15.401184645456,0.160147601344151));
#258=CARTESIAN_POINT('',(0.,-15.401184645456,1.26014760134415));
#259=CARTESIAN_POINT('Origin',(0.,8.34298039443801,-6.8731945100793));
#260=CARTESIAN_POINT('',(0.,8.34298039443801,-5.7731945100793));
#261=CARTESIAN_POINT('Origin',(0.,-15.9692153348639,-1.75749186839224));
#262=UNCERTAINTY_MEASURE_WITH_UNIT(LENGTH_MEASURE(0.01),#266,
'DISTANCE_ACCURACY_VALUE',
'Maximum model space distance between geometric entities at asserted c
onnectivities');
#263=UNCERTAINTY_MEASURE_WITH_UNIT(LENGTH_MEASURE(0.01),#266,
'DISTANCE_ACCURACY_VALUE',
'Maximum model space distance between geometric entities at asserted c
onnectivities');
#264=(
GEOMETRIC_REPRESENTATION_CONTEXT(3)
GLOBAL_UNCERTAINTY_ASSIGNED_CONTEXT((#262))
GLOBAL_UNIT_ASSIGNED_CONTEXT((#266,#268,#269))
REPRESENTATION_CONTEXT('','3D')
);
#265=(
GEOMETRIC_REPRESENTATION_CONTEXT(3)
GLOBAL_UNCERTAINTY_ASSIGNED_CONTEXT((#263))
GLOBAL_UNIT_ASSIGNED_CONTEXT((#266,#268,#269))
REPRESENTATION_CONTEXT('','3D')
);
#266=(
LENGTH_UNIT()
NAMED_UNIT(*)
SI_UNIT(.MILLI.,.METRE.)
);
#267=(
LENGTH_UNIT()
NAMED_UNIT(*)
SI_UNIT($,.METRE.)
);
#268=(
NAMED_UNIT(*)
PLANE_ANGLE_UNIT()
SI_UNIT($,.RADIAN.)
);
#269=(
NAMED_UNIT(*)
SI_UNIT($,.STERADIAN.)
SOLID_ANGLE_UNIT()
);
#270=SHAPE_DEFINITION_REPRESENTATION(#271,#272);
#271=PRODUCT_DEFINITION_SHAPE('',$,#274);
#272=SHAPE_REPRESENTATION('',(#162),#264);
#273=PRODUCT_DEFINITION_CONTEXT('part definition',#278,'design');
#274=PRODUCT_DEFINITION('F03_dip_pip link v1 (1)',
'F03_dip_pip link v1 (1)',#275,#273);
#275=PRODUCT_DEFINITION_FORMATION('',$,#280);
#276=PRODUCT_RELATED_PRODUCT_CATEGORY('F03_dip_pip link v1 (1)',
'F03_dip_pip link v1 (1)',(#280));
#277=APPLICATION_PROTOCOL_DEFINITION('international standard',
'automotive_design',2009,#278);
#278=APPLICATION_CONTEXT(
'Core Data for Automotive Mechanical Design Process');
#279=PRODUCT_CONTEXT('part definition',#278,'mechanical');
#280=PRODUCT('F03_dip_pip link v1 (1)','F03_dip_pip link v1 (1)',$,(#279));
#281=PRESENTATION_STYLE_ASSIGNMENT((#283));
#282=PRESENTATION_STYLE_ASSIGNMENT((#284));
#283=SURFACE_STYLE_USAGE(.BOTH.,#285);
#284=SURFACE_STYLE_USAGE(.BOTH.,#286);
#285=SURFACE_SIDE_STYLE('',(#287));
#286=SURFACE_SIDE_STYLE('',(#288));
#287=SURFACE_STYLE_FILL_AREA(#289);
#288=SURFACE_STYLE_FILL_AREA(#290);
#289=FILL_AREA_STYLE('Steel - Satin',(#291));
#290=FILL_AREA_STYLE('Opaque(160,160,160)',(#292));
#291=FILL_AREA_STYLE_COLOUR('Steel - Satin',#293);
#292=FILL_AREA_STYLE_COLOUR('Opaque(160,160,160)',#294);
#293=COLOUR_RGB('Steel - Satin',0.627450980392157,0.627450980392157,0.627450980392157);
#294=COLOUR_RGB('Opaque(160,160,160)',0.627450980392157,0.627450980392157,
0.627450980392157);
ENDSEC;
END-ISO-10303-21;
