# Supplementary material for: An open-source anthropomorphic robot hand system: HRI hand
Source: HardwareX. 2020 Feb 24;7:e00100. doi: 10.1016/j.ohx.2020.e00100 (PMC9041201; doi:10.1016/j.ohx.2020.e00100)
Supplement: Supplementary data 3 [file mmc3.zip › Hardware/stp files/F02_palm_bottom.step]

ISO-10303-21;
HEADER;
/* Generated by software containing ST-Developer
 * from STEP Tools, Inc. (www.steptools.com) 
 */

FILE_DESCRIPTION(
/* description */ (''),
/* implementation_level */ '2;1');

FILE_NAME(
/* name */ 
'D:/[\X2\ACBDD76CB300\X0\] \X2\BB38C11CC791C5C5B958\X0\/[\X2\B17CBB38\X0\]
 \X2\B0B4AC00\X0\ \X2\C800C790C778AC83\X0\/2019-\X2\B17CBB38\X0\/Hardw
areX/cad_files/stp/F02_palm_bottom v1.step',
/* time_stamp */ '2019-09-03T16:20:53+09:00',
/* author */ (''),
/* organization */ (''),
/* preprocessor_version */ 'ST-DEVELOPER v18',
/* originating_system */ 'Autodesk Translation Framework v8.6.0.1094',
/* authorisation */ '');

FILE_SCHEMA (('AUTOMOTIVE_DESIGN { 1 0 10303 214 3 1 1 }'));
ENDSEC;

DATA;
#10=MECHANICAL_DESIGN_GEOMETRIC_PRESENTATION_REPRESENTATION('',(#13),#822);
#11=SHAPE_REPRESENTATION_RELATIONSHIP('SRR','None',#829,#12);
#12=ADVANCED_BREP_SHAPE_REPRESENTATION('',(#14),#821);
#13=STYLED_ITEM('',(#839),#14);
#14=MANIFOLD_SOLID_BREP('Body1',#470);
#15=FACE_BOUND('',#98,.T.);
#16=FACE_BOUND('',#99,.T.);
#17=FACE_BOUND('',#100,.T.);
#18=FACE_BOUND('',#101,.T.);
#19=FACE_BOUND('',#104,.T.);
#20=FACE_BOUND('',#105,.T.);
#21=FACE_BOUND('',#108,.T.);
#22=FACE_BOUND('',#109,.T.);
#23=FACE_BOUND('',#110,.T.);
#24=FACE_BOUND('',#111,.T.);
#25=FACE_BOUND('',#124,.T.);
#26=FACE_BOUND('',#125,.T.);
#27=PLANE('',#487);
#28=PLANE('',#491);
#29=PLANE('',#495);
#30=PLANE('',#499);
#31=PLANE('',#503);
#32=PLANE('',#507);
#33=PLANE('',#511);
#34=PLANE('',#515);
#35=PLANE('',#516);
#36=PLANE('',#517);
#37=PLANE('',#518);
#38=PLANE('',#521);
#39=PLANE('',#522);
#40=PLANE('',#523);
#41=PLANE('',#524);
#42=PLANE('',#525);
#43=PLANE('',#529);
#44=PLANE('',#533);
#45=PLANE('',#536);
#46=PLANE('',#539);
#47=PLANE('',#540);
#48=FACE_OUTER_BOUND('',#81,.T.);
#49=FACE_OUTER_BOUND('',#82,.T.);
#50=FACE_OUTER_BOUND('',#83,.T.);
#51=FACE_OUTER_BOUND('',#84,.T.);
#52=FACE_OUTER_BOUND('',#85,.T.);
#53=FACE_OUTER_BOUND('',#86,.T.);
#54=FACE_OUTER_BOUND('',#87,.T.);
#55=FACE_OUTER_BOUND('',#88,.T.);
#56=FACE_OUTER_BOUND('',#89,.T.);
#57=FACE_OUTER_BOUND('',#90,.T.);
#58=FACE_OUTER_BOUND('',#91,.T.);
#59=FACE_OUTER_BOUND('',#92,.T.);
#60=FACE_OUTER_BOUND('',#93,.T.);
#61=FACE_OUTER_BOUND('',#94,.T.);
#62=FACE_OUTER_BOUND('',#95,.T.);
#63=FACE_OUTER_BOUND('',#96,.T.);
#64=FACE_OUTER_BOUND('',#97,.T.);
#65=FACE_OUTER_BOUND('',#102,.T.);
#66=FACE_OUTER_BOUND('',#103,.T.);
#67=FACE_OUTER_BOUND('',#106,.T.);
#68=FACE_OUTER_BOUND('',#107,.T.);
#69=FACE_OUTER_BOUND('',#112,.T.);
#70=FACE_OUTER_BOUND('',#113,.T.);
#71=FACE_OUTER_BOUND('',#114,.T.);
#72=FACE_OUTER_BOUND('',#115,.T.);
#73=FACE_OUTER_BOUND('',#116,.T.);
#74=FACE_OUTER_BOUND('',#117,.T.);
#75=FACE_OUTER_BOUND('',#118,.T.);
#76=FACE_OUTER_BOUND('',#119,.T.);
#77=FACE_OUTER_BOUND('',#120,.T.);
#78=FACE_OUTER_BOUND('',#121,.T.);
#79=FACE_OUTER_BOUND('',#122,.T.);
#80=FACE_OUTER_BOUND('',#123,.T.);
#81=EDGE_LOOP('',(#311,#312,#313,#314));
#82=EDGE_LOOP('',(#315));
#83=EDGE_LOOP('',(#316,#317,#318,#319));
#84=EDGE_LOOP('',(#320));
#85=EDGE_LOOP('',(#321,#322,#323,#324));
#86=EDGE_LOOP('',(#325));
#87=EDGE_LOOP('',(#326,#327,#328,#329));
#88=EDGE_LOOP('',(#330));
#89=EDGE_LOOP('',(#331,#332,#333,#334));
#90=EDGE_LOOP('',(#335));
#91=EDGE_LOOP('',(#336,#337,#338,#339));
#92=EDGE_LOOP('',(#340));
#93=EDGE_LOOP('',(#341,#342,#343,#344));
#94=EDGE_LOOP('',(#345));
#95=EDGE_LOOP('',(#346,#347,#348,#349));
#96=EDGE_LOOP('',(#350));
#97=EDGE_LOOP('',(#351,#352,#353,#354,#355,#356,#357));
#98=EDGE_LOOP('',(#358));
#99=EDGE_LOOP('',(#359));
#100=EDGE_LOOP('',(#360));
#101=EDGE_LOOP('',(#361));
#102=EDGE_LOOP('',(#362,#363,#364,#365));
#103=EDGE_LOOP('',(#366,#367,#368,#369));
#104=EDGE_LOOP('',(#370));
#105=EDGE_LOOP('',(#371));
#106=EDGE_LOOP('',(#372,#373,#374,#375));
#107=EDGE_LOOP('',(#376,#377,#378,#379,#380,#381,#382));
#108=EDGE_LOOP('',(#383));
#109=EDGE_LOOP('',(#384));
#110=EDGE_LOOP('',(#385));
#111=EDGE_LOOP('',(#386));
#112=EDGE_LOOP('',(#387,#388,#389,#390));
#113=EDGE_LOOP('',(#391,#392,#393,#394));
#114=EDGE_LOOP('',(#395,#396,#397,#398));
#115=EDGE_LOOP('',(#399,#400,#401,#402));
#116=EDGE_LOOP('',(#403));
#117=EDGE_LOOP('',(#404,#405,#406,#407));
#118=EDGE_LOOP('',(#408));
#119=EDGE_LOOP('',(#409,#410,#411,#412));
#120=EDGE_LOOP('',(#413));
#121=EDGE_LOOP('',(#414,#415,#416,#417));
#122=EDGE_LOOP('',(#418));
#123=EDGE_LOOP('',(#419,#420,#421,#422));
#124=EDGE_LOOP('',(#423));
#125=EDGE_LOOP('',(#424));
#126=LINE('',#695,#159);
#127=LINE('',#702,#160);
#128=LINE('',#709,#161);
#129=LINE('',#716,#162);
#130=LINE('',#723,#163);
#131=LINE('',#730,#164);
#132=LINE('',#737,#165);
#133=LINE('',#744,#166);
#134=LINE('',#750,#167);
#135=LINE('',#752,#168);
#136=LINE('',#754,#169);
#137=LINE('',#756,#170);
#138=LINE('',#758,#171);
#139=LINE('',#760,#172);
#140=LINE('',#761,#173);
#141=LINE('',#764,#174);
#142=LINE('',#766,#175);
#143=LINE('',#767,#176);
#144=LINE('',#770,#177);
#145=LINE('',#771,#178);
#146=LINE('',#778,#179);
#147=LINE('',#779,#180);
#148=LINE('',#782,#181);
#149=LINE('',#784,#182);
#150=LINE('',#786,#183);
#151=LINE('',#787,#184);
#152=LINE('',#789,#185);
#153=LINE('',#790,#186);
#154=LINE('',#793,#187);
#155=LINE('',#798,#188);
#156=LINE('',#805,#189);
#157=LINE('',#810,#190);
#158=LINE('',#815,#191);
#159=VECTOR('',#547,1.2);
#160=VECTOR('',#556,1.2);
#161=VECTOR('',#565,1.20000000000001);
#162=VECTOR('',#574,1.19999999999999);
#163=VECTOR('',#583,1.2);
#164=VECTOR('',#592,1.2);
#165=VECTOR('',#601,1.2);
#166=VECTOR('',#610,1.2);
#167=VECTOR('',#617,10.);
#168=VECTOR('',#618,10.);
#169=VECTOR('',#619,10.);
#170=VECTOR('',#620,10.);
#171=VECTOR('',#621,10.);
#172=VECTOR('',#622,10.);
#173=VECTOR('',#623,10.);
#174=VECTOR('',#626,10.);
#175=VECTOR('',#627,10.);
#176=VECTOR('',#628,10.);
#177=VECTOR('',#631,10.);
#178=VECTOR('',#632,10.);
#179=VECTOR('',#639,10.);
#180=VECTOR('',#640,10.);
#181=VECTOR('',#643,10.);
#182=VECTOR('',#644,10.);
#183=VECTOR('',#645,10.);
#184=VECTOR('',#646,10.);
#185=VECTOR('',#649,10.);
#186=VECTOR('',#650,10.);
#187=VECTOR('',#655,10.);
#188=VECTOR('',#660,1.075);
#189=VECTOR('',#669,1.075);
#190=VECTOR('',#676,1.075);
#191=VECTOR('',#683,1.075);
#192=CIRCLE('',#485,1.2);
#193=CIRCLE('',#486,1.2);
#194=CIRCLE('',#489,1.2);
#195=CIRCLE('',#490,1.2);
#196=CIRCLE('',#493,1.20000000000001);
#197=CIRCLE('',#494,1.20000000000001);
#198=CIRCLE('',#497,1.19999999999999);
#199=CIRCLE('',#498,1.19999999999999);
#200=CIRCLE('',#501,1.2);
#201=CIRCLE('',#502,1.2);
#202=CIRCLE('',#505,1.2);
#203=CIRCLE('',#506,1.2);
#204=CIRCLE('',#509,1.2);
#205=CIRCLE('',#510,1.2);
#206=CIRCLE('',#513,1.2);
#207=CIRCLE('',#514,1.2);
#208=CIRCLE('',#519,1.075);
#209=CIRCLE('',#520,1.075);
#210=CIRCLE('',#527,1.075);
#211=CIRCLE('',#528,1.075);
#212=CIRCLE('',#531,1.075);
#213=CIRCLE('',#532,1.075);
#214=CIRCLE('',#535,1.075);
#215=CIRCLE('',#538,1.075);
#216=VERTEX_POINT('',#692);
#217=VERTEX_POINT('',#694);
#218=VERTEX_POINT('',#699);
#219=VERTEX_POINT('',#701);
#220=VERTEX_POINT('',#706);
#221=VERTEX_POINT('',#708);
#222=VERTEX_POINT('',#713);
#223=VERTEX_POINT('',#715);
#224=VERTEX_POINT('',#720);
#225=VERTEX_POINT('',#722);
#226=VERTEX_POINT('',#727);
#227=VERTEX_POINT('',#729);
#228=VERTEX_POINT('',#734);
#229=VERTEX_POINT('',#736);
#230=VERTEX_POINT('',#741);
#231=VERTEX_POINT('',#743);
#232=VERTEX_POINT('',#748);
#233=VERTEX_POINT('',#749);
#234=VERTEX_POINT('',#751);
#235=VERTEX_POINT('',#753);
#236=VERTEX_POINT('',#755);
#237=VERTEX_POINT('',#757);
#238=VERTEX_POINT('',#759);
#239=VERTEX_POINT('',#763);
#240=VERTEX_POINT('',#765);
#241=VERTEX_POINT('',#769);
#242=VERTEX_POINT('',#772);
#243=VERTEX_POINT('',#774);
#244=VERTEX_POINT('',#777);
#245=VERTEX_POINT('',#781);
#246=VERTEX_POINT('',#783);
#247=VERTEX_POINT('',#785);
#248=VERTEX_POINT('',#795);
#249=VERTEX_POINT('',#797);
#250=VERTEX_POINT('',#802);
#251=VERTEX_POINT('',#804);
#252=VERTEX_POINT('',#809);
#253=VERTEX_POINT('',#814);
#254=EDGE_CURVE('',#216,#216,#192,.T.);
#255=EDGE_CURVE('',#216,#217,#126,.T.);
#256=EDGE_CURVE('',#217,#217,#193,.T.);
#257=EDGE_CURVE('',#218,#218,#194,.T.);
#258=EDGE_CURVE('',#218,#219,#127,.T.);
#259=EDGE_CURVE('',#219,#219,#195,.T.);
#260=EDGE_CURVE('',#220,#220,#196,.T.);
#261=EDGE_CURVE('',#220,#221,#128,.T.);
#262=EDGE_CURVE('',#221,#221,#197,.T.);
#263=EDGE_CURVE('',#222,#222,#198,.T.);
#264=EDGE_CURVE('',#222,#223,#129,.T.);
#265=EDGE_CURVE('',#223,#223,#199,.T.);
#266=EDGE_CURVE('',#224,#224,#200,.T.);
#267=EDGE_CURVE('',#224,#225,#130,.T.);
#268=EDGE_CURVE('',#225,#225,#201,.T.);
#269=EDGE_CURVE('',#226,#226,#202,.T.);
#270=EDGE_CURVE('',#226,#227,#131,.T.);
#271=EDGE_CURVE('',#227,#227,#203,.T.);
#272=EDGE_CURVE('',#228,#228,#204,.T.);
#273=EDGE_CURVE('',#228,#229,#132,.T.);
#274=EDGE_CURVE('',#229,#229,#205,.T.);
#275=EDGE_CURVE('',#230,#230,#206,.T.);
#276=EDGE_CURVE('',#230,#231,#133,.T.);
#277=EDGE_CURVE('',#231,#231,#207,.T.);
#278=EDGE_CURVE('',#232,#233,#134,.T.);
#279=EDGE_CURVE('',#233,#234,#135,.T.);
#280=EDGE_CURVE('',#234,#235,#136,.T.);
#281=EDGE_CURVE('',#235,#236,#137,.T.);
#282=EDGE_CURVE('',#236,#237,#138,.T.);
#283=EDGE_CURVE('',#237,#238,#139,.T.);
#284=EDGE_CURVE('',#238,#232,#140,.T.);
#285=EDGE_CURVE('',#234,#239,#141,.T.);
#286=EDGE_CURVE('',#240,#239,#142,.T.);
#287=EDGE_CURVE('',#240,#235,#143,.T.);
#288=EDGE_CURVE('',#233,#241,#144,.T.);
#289=EDGE_CURVE('',#239,#241,#145,.T.);
#290=EDGE_CURVE('',#242,#242,#208,.T.);
#291=EDGE_CURVE('',#243,#243,#209,.T.);
#292=EDGE_CURVE('',#232,#244,#146,.T.);
#293=EDGE_CURVE('',#241,#244,#147,.T.);
#294=EDGE_CURVE('',#244,#245,#148,.T.);
#295=EDGE_CURVE('',#245,#246,#149,.T.);
#296=EDGE_CURVE('',#246,#247,#150,.T.);
#297=EDGE_CURVE('',#247,#240,#151,.T.);
#298=EDGE_CURVE('',#246,#237,#152,.T.);
#299=EDGE_CURVE('',#238,#245,#153,.T.);
#300=EDGE_CURVE('',#236,#247,#154,.T.);
#301=EDGE_CURVE('',#248,#248,#210,.T.);
#302=EDGE_CURVE('',#248,#249,#155,.T.);
#303=EDGE_CURVE('',#249,#249,#211,.T.);
#304=EDGE_CURVE('',#250,#250,#212,.T.);
#305=EDGE_CURVE('',#250,#251,#156,.T.);
#306=EDGE_CURVE('',#251,#251,#213,.T.);
#307=EDGE_CURVE('',#243,#252,#157,.T.);
#308=EDGE_CURVE('',#252,#252,#214,.T.);
#309=EDGE_CURVE('',#242,#253,#158,.T.);
#310=EDGE_CURVE('',#253,#253,#215,.T.);
#311=ORIENTED_EDGE('',*,*,#254,.F.);
#312=ORIENTED_EDGE('',*,*,#255,.T.);
#313=ORIENTED_EDGE('',*,*,#256,.T.);
#314=ORIENTED_EDGE('',*,*,#255,.F.);
#315=ORIENTED_EDGE('',*,*,#256,.F.);
#316=ORIENTED_EDGE('',*,*,#257,.F.);
#317=ORIENTED_EDGE('',*,*,#258,.T.);
#318=ORIENTED_EDGE('',*,*,#259,.T.);
#319=ORIENTED_EDGE('',*,*,#258,.F.);
#320=ORIENTED_EDGE('',*,*,#259,.F.);
#321=ORIENTED_EDGE('',*,*,#260,.F.);
#322=ORIENTED_EDGE('',*,*,#261,.T.);
#323=ORIENTED_EDGE('',*,*,#262,.T.);
#324=ORIENTED_EDGE('',*,*,#261,.F.);
#325=ORIENTED_EDGE('',*,*,#262,.F.);
#326=ORIENTED_EDGE('',*,*,#263,.F.);
#327=ORIENTED_EDGE('',*,*,#264,.T.);
#328=ORIENTED_EDGE('',*,*,#265,.T.);
#329=ORIENTED_EDGE('',*,*,#264,.F.);
#330=ORIENTED_EDGE('',*,*,#265,.F.);
#331=ORIENTED_EDGE('',*,*,#266,.F.);
#332=ORIENTED_EDGE('',*,*,#267,.T.);
#333=ORIENTED_EDGE('',*,*,#268,.T.);
#334=ORIENTED_EDGE('',*,*,#267,.F.);
#335=ORIENTED_EDGE('',*,*,#268,.F.);
#336=ORIENTED_EDGE('',*,*,#269,.F.);
#337=ORIENTED_EDGE('',*,*,#270,.T.);
#338=ORIENTED_EDGE('',*,*,#271,.T.);
#339=ORIENTED_EDGE('',*,*,#270,.F.);
#340=ORIENTED_EDGE('',*,*,#271,.F.);
#341=ORIENTED_EDGE('',*,*,#272,.F.);
#342=ORIENTED_EDGE('',*,*,#273,.T.);
#343=ORIENTED_EDGE('',*,*,#274,.T.);
#344=ORIENTED_EDGE('',*,*,#273,.F.);
#345=ORIENTED_EDGE('',*,*,#274,.F.);
#346=ORIENTED_EDGE('',*,*,#275,.F.);
#347=ORIENTED_EDGE('',*,*,#276,.T.);
#348=ORIENTED_EDGE('',*,*,#277,.T.);
#349=ORIENTED_EDGE('',*,*,#276,.F.);
#350=ORIENTED_EDGE('',*,*,#277,.F.);
#351=ORIENTED_EDGE('',*,*,#278,.T.);
#352=ORIENTED_EDGE('',*,*,#279,.T.);
#353=ORIENTED_EDGE('',*,*,#280,.T.);
#354=ORIENTED_EDGE('',*,*,#281,.T.);
#355=ORIENTED_EDGE('',*,*,#282,.T.);
#356=ORIENTED_EDGE('',*,*,#283,.T.);
#357=ORIENTED_EDGE('',*,*,#284,.T.);
#358=ORIENTED_EDGE('',*,*,#254,.T.);
#359=ORIENTED_EDGE('',*,*,#257,.T.);
#360=ORIENTED_EDGE('',*,*,#260,.T.);
#361=ORIENTED_EDGE('',*,*,#263,.T.);
#362=ORIENTED_EDGE('',*,*,#285,.T.);
#363=ORIENTED_EDGE('',*,*,#286,.F.);
#364=ORIENTED_EDGE('',*,*,#287,.T.);
#365=ORIENTED_EDGE('',*,*,#280,.F.);
#366=ORIENTED_EDGE('',*,*,#288,.T.);
#367=ORIENTED_EDGE('',*,*,#289,.F.);
#368=ORIENTED_EDGE('',*,*,#285,.F.);
#369=ORIENTED_EDGE('',*,*,#279,.F.);
#370=ORIENTED_EDGE('',*,*,#290,.T.);
#371=ORIENTED_EDGE('',*,*,#291,.T.);
#372=ORIENTED_EDGE('',*,*,#292,.T.);
#373=ORIENTED_EDGE('',*,*,#293,.F.);
#374=ORIENTED_EDGE('',*,*,#288,.F.);
#375=ORIENTED_EDGE('',*,*,#278,.F.);
#376=ORIENTED_EDGE('',*,*,#293,.T.);
#377=ORIENTED_EDGE('',*,*,#294,.T.);
#378=ORIENTED_EDGE('',*,*,#295,.T.);
#379=ORIENTED_EDGE('',*,*,#296,.T.);
#380=ORIENTED_EDGE('',*,*,#297,.T.);
#381=ORIENTED_EDGE('',*,*,#286,.T.);
#382=ORIENTED_EDGE('',*,*,#289,.T.);
#383=ORIENTED_EDGE('',*,*,#266,.T.);
#384=ORIENTED_EDGE('',*,*,#269,.T.);
#385=ORIENTED_EDGE('',*,*,#272,.T.);
#386=ORIENTED_EDGE('',*,*,#275,.T.);
#387=ORIENTED_EDGE('',*,*,#298,.F.);
#388=ORIENTED_EDGE('',*,*,#295,.F.);
#389=ORIENTED_EDGE('',*,*,#299,.F.);
#390=ORIENTED_EDGE('',*,*,#283,.F.);
#391=ORIENTED_EDGE('',*,*,#299,.T.);
#392=ORIENTED_EDGE('',*,*,#294,.F.);
#393=ORIENTED_EDGE('',*,*,#292,.F.);
#394=ORIENTED_EDGE('',*,*,#284,.F.);
#395=ORIENTED_EDGE('',*,*,#300,.T.);
#396=ORIENTED_EDGE('',*,*,#296,.F.);
#397=ORIENTED_EDGE('',*,*,#298,.T.);
#398=ORIENTED_EDGE('',*,*,#282,.F.);
#399=ORIENTED_EDGE('',*,*,#301,.F.);
#400=ORIENTED_EDGE('',*,*,#302,.T.);
#401=ORIENTED_EDGE('',*,*,#303,.T.);
#402=ORIENTED_EDGE('',*,*,#302,.F.);
#403=ORIENTED_EDGE('',*,*,#303,.F.);
#404=ORIENTED_EDGE('',*,*,#304,.F.);
#405=ORIENTED_EDGE('',*,*,#305,.T.);
#406=ORIENTED_EDGE('',*,*,#306,.T.);
#407=ORIENTED_EDGE('',*,*,#305,.F.);
#408=ORIENTED_EDGE('',*,*,#306,.F.);
#409=ORIENTED_EDGE('',*,*,#291,.F.);
#410=ORIENTED_EDGE('',*,*,#307,.T.);
#411=ORIENTED_EDGE('',*,*,#308,.T.);
#412=ORIENTED_EDGE('',*,*,#307,.F.);
#413=ORIENTED_EDGE('',*,*,#308,.F.);
#414=ORIENTED_EDGE('',*,*,#290,.F.);
#415=ORIENTED_EDGE('',*,*,#309,.T.);
#416=ORIENTED_EDGE('',*,*,#310,.T.);
#417=ORIENTED_EDGE('',*,*,#309,.F.);
#418=ORIENTED_EDGE('',*,*,#310,.F.);
#419=ORIENTED_EDGE('',*,*,#287,.F.);
#420=ORIENTED_EDGE('',*,*,#297,.F.);
#421=ORIENTED_EDGE('',*,*,#300,.F.);
#422=ORIENTED_EDGE('',*,*,#281,.F.);
#423=ORIENTED_EDGE('',*,*,#301,.T.);
#424=ORIENTED_EDGE('',*,*,#304,.T.);
#425=CYLINDRICAL_SURFACE('',#484,1.2);
#426=CYLINDRICAL_SURFACE('',#488,1.2);
#427=CYLINDRICAL_SURFACE('',#492,1.20000000000001);
#428=CYLINDRICAL_SURFACE('',#496,1.19999999999999);
#429=CYLINDRICAL_SURFACE('',#500,1.2);
#430=CYLINDRICAL_SURFACE('',#504,1.2);
#431=CYLINDRICAL_SURFACE('',#508,1.2);
#432=CYLINDRICAL_SURFACE('',#512,1.2);
#433=CYLINDRICAL_SURFACE('',#526,1.075);
#434=CYLINDRICAL_SURFACE('',#530,1.075);
#435=CYLINDRICAL_SURFACE('',#534,1.075);
#436=CYLINDRICAL_SURFACE('',#537,1.075);
#437=ADVANCED_FACE('',(#48),#425,.F.);
#438=ADVANCED_FACE('',(#49),#27,.T.);
#439=ADVANCED_FACE('',(#50),#426,.F.);
#440=ADVANCED_FACE('',(#51),#28,.T.);
#441=ADVANCED_FACE('',(#52),#427,.F.);
#442=ADVANCED_FACE('',(#53),#29,.T.);
#443=ADVANCED_FACE('',(#54),#428,.F.);
#444=ADVANCED_FACE('',(#55),#30,.T.);
#445=ADVANCED_FACE('',(#56),#429,.F.);
#446=ADVANCED_FACE('',(#57),#31,.T.);
#447=ADVANCED_FACE('',(#58),#430,.F.);
#448=ADVANCED_FACE('',(#59),#32,.T.);
#449=ADVANCED_FACE('',(#60),#431,.F.);
#450=ADVANCED_FACE('',(#61),#33,.T.);
#451=ADVANCED_FACE('',(#62),#432,.F.);
#452=ADVANCED_FACE('',(#63),#34,.T.);
#453=ADVANCED_FACE('',(#64,#15,#16,#17,#18),#35,.T.);
#454=ADVANCED_FACE('',(#65),#36,.F.);
#455=ADVANCED_FACE('',(#66,#19,#20),#37,.F.);
#456=ADVANCED_FACE('',(#67),#38,.F.);
#457=ADVANCED_FACE('',(#68,#21,#22,#23,#24),#39,.F.);
#458=ADVANCED_FACE('',(#69),#40,.F.);
#459=ADVANCED_FACE('',(#70),#41,.F.);
#460=ADVANCED_FACE('',(#71),#42,.T.);
#461=ADVANCED_FACE('',(#72),#433,.F.);
#462=ADVANCED_FACE('',(#73),#43,.T.);
#463=ADVANCED_FACE('',(#74),#434,.F.);
#464=ADVANCED_FACE('',(#75),#44,.T.);
#465=ADVANCED_FACE('',(#76),#435,.F.);
#466=ADVANCED_FACE('',(#77),#45,.T.);
#467=ADVANCED_FACE('',(#78),#436,.F.);
#468=ADVANCED_FACE('',(#79),#46,.T.);
#469=ADVANCED_FACE('',(#80,#25,#26),#47,.F.);
#470=CLOSED_SHELL('',(#437,#438,#439,#440,#441,#442,#443,#444,#445,#446,
#447,#448,#449,#450,#451,#452,#453,#454,#455,#456,#457,#458,#459,#460,#461,
#462,#463,#464,#465,#466,#467,#468,#469));
#471=DERIVED_UNIT_ELEMENT(#473,1.);
#472=DERIVED_UNIT_ELEMENT(#824,3.);
#473=(
MASS_UNIT()
NAMED_UNIT(*)
SI_UNIT(.KILO.,.GRAM.)
);
#474=DERIVED_UNIT((#471,#472));
#475=MEASURE_REPRESENTATION_ITEM('density measure',
POSITIVE_RATIO_MEASURE(7850.),#474);
#476=PROPERTY_DEFINITION_REPRESENTATION(#481,#478);
#477=PROPERTY_DEFINITION_REPRESENTATION(#482,#479);
#478=REPRESENTATION('material name',(#480),#821);
#479=REPRESENTATION('density',(#475),#821);
#480=DESCRIPTIVE_REPRESENTATION_ITEM('Steel','Steel');
#481=PROPERTY_DEFINITION('material property','material name',#831);
#482=PROPERTY_DEFINITION('material property','density of part',#831);
#483=AXIS2_PLACEMENT_3D('placement',#690,#541,#542);
#484=AXIS2_PLACEMENT_3D('',#691,#543,#544);
#485=AXIS2_PLACEMENT_3D('',#693,#545,#546);
#486=AXIS2_PLACEMENT_3D('',#696,#548,#549);
#487=AXIS2_PLACEMENT_3D('',#697,#550,#551);
#488=AXIS2_PLACEMENT_3D('',#698,#552,#553);
#489=AXIS2_PLACEMENT_3D('',#700,#554,#555);
#490=AXIS2_PLACEMENT_3D('',#703,#557,#558);
#491=AXIS2_PLACEMENT_3D('',#704,#559,#560);
#492=AXIS2_PLACEMENT_3D('',#705,#561,#562);
#493=AXIS2_PLACEMENT_3D('',#707,#563,#564);
#494=AXIS2_PLACEMENT_3D('',#710,#566,#567);
#495=AXIS2_PLACEMENT_3D('',#711,#568,#569);
#496=AXIS2_PLACEMENT_3D('',#712,#570,#571);
#497=AXIS2_PLACEMENT_3D('',#714,#572,#573);
#498=AXIS2_PLACEMENT_3D('',#717,#575,#576);
#499=AXIS2_PLACEMENT_3D('',#718,#577,#578);
#500=AXIS2_PLACEMENT_3D('',#719,#579,#580);
#501=AXIS2_PLACEMENT_3D('',#721,#581,#582);
#502=AXIS2_PLACEMENT_3D('',#724,#584,#585);
#503=AXIS2_PLACEMENT_3D('',#725,#586,#587);
#504=AXIS2_PLACEMENT_3D('',#726,#588,#589);
#505=AXIS2_PLACEMENT_3D('',#728,#590,#591);
#506=AXIS2_PLACEMENT_3D('',#731,#593,#594);
#507=AXIS2_PLACEMENT_3D('',#732,#595,#596);
#508=AXIS2_PLACEMENT_3D('',#733,#597,#598);
#509=AXIS2_PLACEMENT_3D('',#735,#599,#600);
#510=AXIS2_PLACEMENT_3D('',#738,#602,#603);
#511=AXIS2_PLACEMENT_3D('',#739,#604,#605);
#512=AXIS2_PLACEMENT_3D('',#740,#606,#607);
#513=AXIS2_PLACEMENT_3D('',#742,#608,#609);
#514=AXIS2_PLACEMENT_3D('',#745,#611,#612);
#515=AXIS2_PLACEMENT_3D('',#746,#613,#614);
#516=AXIS2_PLACEMENT_3D('',#747,#615,#616);
#517=AXIS2_PLACEMENT_3D('',#762,#624,#625);
#518=AXIS2_PLACEMENT_3D('',#768,#629,#630);
#519=AXIS2_PLACEMENT_3D('',#773,#633,#634);
#520=AXIS2_PLACEMENT_3D('',#775,#635,#636);
#521=AXIS2_PLACEMENT_3D('',#776,#637,#638);
#522=AXIS2_PLACEMENT_3D('',#780,#641,#642);
#523=AXIS2_PLACEMENT_3D('',#788,#647,#648);
#524=AXIS2_PLACEMENT_3D('',#791,#651,#652);
#525=AXIS2_PLACEMENT_3D('',#792,#653,#654);
#526=AXIS2_PLACEMENT_3D('',#794,#656,#657);
#527=AXIS2_PLACEMENT_3D('',#796,#658,#659);
#528=AXIS2_PLACEMENT_3D('',#799,#661,#662);
#529=AXIS2_PLACEMENT_3D('',#800,#663,#664);
#530=AXIS2_PLACEMENT_3D('',#801,#665,#666);
#531=AXIS2_PLACEMENT_3D('',#803,#667,#668);
#532=AXIS2_PLACEMENT_3D('',#806,#670,#671);
#533=AXIS2_PLACEMENT_3D('',#807,#672,#673);
#534=AXIS2_PLACEMENT_3D('',#808,#674,#675);
#535=AXIS2_PLACEMENT_3D('',#811,#677,#678);
#536=AXIS2_PLACEMENT_3D('',#812,#679,#680);
#537=AXIS2_PLACEMENT_3D('',#813,#681,#682);
#538=AXIS2_PLACEMENT_3D('',#816,#684,#685);
#539=AXIS2_PLACEMENT_3D('',#817,#686,#687);
#540=AXIS2_PLACEMENT_3D('',#818,#688,#689);
#541=DIRECTION('axis',(0.,0.,1.));
#542=DIRECTION('refdir',(1.,0.,0.));
#543=DIRECTION('center_axis',(0.,0.,-1.));
#544=DIRECTION('ref_axis',(1.,0.,0.));
#545=DIRECTION('center_axis',(0.,0.,-1.));
#546=DIRECTION('ref_axis',(1.,0.,0.));
#547=DIRECTION('',(0.,0.,-1.));
#548=DIRECTION('center_axis',(0.,0.,-1.));
#549=DIRECTION('ref_axis',(1.,0.,0.));
#550=DIRECTION('center_axis',(0.,0.,1.));
#551=DIRECTION('ref_axis',(1.,0.,0.));
#552=DIRECTION('center_axis',(0.,0.,-1.));
#553=DIRECTION('ref_axis',(1.,0.,0.));
#554=DIRECTION('center_axis',(0.,0.,-1.));
#555=DIRECTION('ref_axis',(1.,0.,0.));
#556=DIRECTION('',(0.,0.,-1.));
#557=DIRECTION('center_axis',(0.,0.,-1.));
#558=DIRECTION('ref_axis',(1.,0.,0.));
#559=DIRECTION('center_axis',(0.,0.,1.));
#560=DIRECTION('ref_axis',(1.,0.,0.));
#561=DIRECTION('center_axis',(0.,0.,-1.));
#562=DIRECTION('ref_axis',(1.,0.,0.));
#563=DIRECTION('center_axis',(0.,0.,-1.));
#564=DIRECTION('ref_axis',(1.,0.,0.));
#565=DIRECTION('',(0.,0.,-1.));
#566=DIRECTION('center_axis',(0.,0.,-1.));
#567=DIRECTION('ref_axis',(1.,0.,0.));
#568=DIRECTION('center_axis',(0.,0.,1.));
#569=DIRECTION('ref_axis',(1.,0.,0.));
#570=DIRECTION('center_axis',(0.,0.,-1.));
#571=DIRECTION('ref_axis',(1.,0.,0.));
#572=DIRECTION('center_axis',(0.,0.,-1.));
#573=DIRECTION('ref_axis',(1.,0.,0.));
#574=DIRECTION('',(0.,0.,-1.));
#575=DIRECTION('center_axis',(0.,0.,-1.));
#576=DIRECTION('ref_axis',(1.,0.,0.));
#577=DIRECTION('center_axis',(0.,0.,1.));
#578=DIRECTION('ref_axis',(1.,0.,0.));
#579=DIRECTION('center_axis',(0.,0.,1.));
#580=DIRECTION('ref_axis',(-1.,0.,0.));
#581=DIRECTION('center_axis',(9.1732081693992E-18,-1.22464679914735E-16,
1.));
#582=DIRECTION('ref_axis',(-1.,0.,0.));
#583=DIRECTION('',(0.,0.,1.));
#584=DIRECTION('center_axis',(9.17320816939928E-18,-1.22464679914735E-16,
1.));
#585=DIRECTION('ref_axis',(-1.,0.,9.17320816939928E-18));
#586=DIRECTION('center_axis',(-9.17320816939928E-18,1.22464679914735E-16,
-1.));
#587=DIRECTION('ref_axis',(-1.,0.,9.17320816939928E-18));
#588=DIRECTION('center_axis',(0.,0.,1.));
#589=DIRECTION('ref_axis',(-1.,0.,0.));
#590=DIRECTION('center_axis',(9.1732081693992E-18,-1.22464679914735E-16,
1.));
#591=DIRECTION('ref_axis',(-1.,0.,0.));
#592=DIRECTION('',(0.,0.,1.));
#593=DIRECTION('center_axis',(9.17320816939928E-18,-1.22464679914735E-16,
1.));
#594=DIRECTION('ref_axis',(-1.,0.,9.17320816939928E-18));
#595=DIRECTION('center_axis',(-9.17320816939928E-18,1.22464679914735E-16,
-1.));
#596=DIRECTION('ref_axis',(-1.,0.,9.17320816939928E-18));
#597=DIRECTION('center_axis',(0.,0.,1.));
#598=DIRECTION('ref_axis',(-1.,0.,0.));
#599=DIRECTION('center_axis',(9.1732081693992E-18,-1.22464679914735E-16,
1.));
#600=DIRECTION('ref_axis',(-1.,0.,0.));
#601=DIRECTION('',(0.,0.,1.));
#602=DIRECTION('center_axis',(9.17320816939928E-18,-1.22464679914735E-16,
1.));
#603=DIRECTION('ref_axis',(-1.,0.,9.17320816939928E-18));
#604=DIRECTION('center_axis',(-9.17320816939928E-18,1.22464679914735E-16,
-1.));
#605=DIRECTION('ref_axis',(-1.,0.,9.17320816939928E-18));
#606=DIRECTION('center_axis',(0.,0.,1.));
#607=DIRECTION('ref_axis',(-1.,0.,0.));
#608=DIRECTION('center_axis',(9.1732081693992E-18,-1.22464679914735E-16,
1.));
#609=DIRECTION('ref_axis',(-1.,0.,0.));
#610=DIRECTION('',(0.,0.,1.));
#611=DIRECTION('center_axis',(9.17320816939928E-18,-1.22464679914735E-16,
1.));
#612=DIRECTION('ref_axis',(-1.,0.,9.17320816939928E-18));
#613=DIRECTION('center_axis',(-9.17320816939928E-18,1.22464679914735E-16,
-1.));
#614=DIRECTION('ref_axis',(-1.,0.,9.17320816939928E-18));
#615=DIRECTION('center_axis',(0.,0.,1.));
#616=DIRECTION('ref_axis',(1.,0.,0.));
#617=DIRECTION('',(-0.866025403784438,-0.500000000000001,0.));
#618=DIRECTION('',(0.,-1.,0.));
#619=DIRECTION('',(1.,0.,5.2245789394125E-16));
#620=DIRECTION('',(0.,1.,0.));
#621=DIRECTION('',(-1.,-2.01705436188005E-15,0.));
#622=DIRECTION('',(-0.17364817766693,-0.984807753012208,0.));
#623=DIRECTION('',(-0.357497818397225,-0.933913973469305,0.));
#624=DIRECTION('center_axis',(0.,1.,0.));
#625=DIRECTION('ref_axis',(0.,0.,-1.));
#626=DIRECTION('',(0.,0.,-1.));
#627=DIRECTION('',(-1.,0.,0.));
#628=DIRECTION('',(0.,0.,1.));
#629=DIRECTION('center_axis',(1.,0.,0.));
#630=DIRECTION('ref_axis',(0.,0.,-1.));
#631=DIRECTION('',(0.,0.,-1.));
#632=DIRECTION('',(0.,1.,1.22464679914735E-16));
#633=DIRECTION('center_axis',(1.,0.,0.));
#634=DIRECTION('ref_axis',(0.,0.,1.));
#635=DIRECTION('center_axis',(1.,0.,0.));
#636=DIRECTION('ref_axis',(0.,0.,1.));
#637=DIRECTION('center_axis',(0.500000000000001,-0.866025403784438,0.));
#638=DIRECTION('ref_axis',(-0.866025403784438,-0.500000000000001,0.));
#639=DIRECTION('',(0.,0.,-1.));
#640=DIRECTION('',(0.866025403784438,0.500000000000001,5.3288108648465E-17));
#641=DIRECTION('center_axis',(9.1732081693992E-18,-1.22464679914735E-16,
1.));
#642=DIRECTION('ref_axis',(1.,1.12339400225671E-33,-9.1732081693992E-18));
#643=DIRECTION('',(0.357497818397225,0.933913973469305,1.11092073920553E-16));
#644=DIRECTION('',(0.17364817766693,0.984807753012208,1.19011255368214E-16));
#645=DIRECTION('',(1.,2.01705436188005E-15,0.));
#646=DIRECTION('',(0.,-1.,-1.22464679914735E-16));
#647=DIRECTION('center_axis',(0.984807753012208,-0.173648177666931,0.));
#648=DIRECTION('ref_axis',(-0.17364817766693,-0.984807753012208,0.));
#649=DIRECTION('',(0.,0.,1.));
#650=DIRECTION('',(0.,0.,-1.));
#651=DIRECTION('center_axis',(0.933913973469305,-0.357497818397225,0.));
#652=DIRECTION('ref_axis',(-0.357497818397225,-0.933913973469305,0.));
#653=DIRECTION('center_axis',(-2.01705436188005E-15,1.,0.));
#654=DIRECTION('ref_axis',(1.,2.01705436188005E-15,0.));
#655=DIRECTION('',(0.,0.,-1.));
#656=DIRECTION('center_axis',(-1.,0.,0.));
#657=DIRECTION('ref_axis',(0.,0.,-1.));
#658=DIRECTION('center_axis',(-1.,0.,0.));
#659=DIRECTION('ref_axis',(0.,0.,-1.));
#660=DIRECTION('',(-1.,0.,0.));
#661=DIRECTION('center_axis',(-1.,0.,0.));
#662=DIRECTION('ref_axis',(0.,0.,-1.));
#663=DIRECTION('center_axis',(1.,0.,0.));
#664=DIRECTION('ref_axis',(0.,0.,-1.));
#665=DIRECTION('center_axis',(-1.,0.,0.));
#666=DIRECTION('ref_axis',(0.,0.,-1.));
#667=DIRECTION('center_axis',(-1.,0.,0.));
#668=DIRECTION('ref_axis',(0.,0.,-1.));
#669=DIRECTION('',(-1.,0.,0.));
#670=DIRECTION('center_axis',(-1.,0.,0.));
#671=DIRECTION('ref_axis',(0.,0.,-1.));
#672=DIRECTION('center_axis',(1.,0.,0.));
#673=DIRECTION('ref_axis',(0.,0.,-1.));
#674=DIRECTION('center_axis',(1.,0.,0.));
#675=DIRECTION('ref_axis',(0.,0.,1.));
#676=DIRECTION('',(1.,0.,0.));
#677=DIRECTION('center_axis',(1.,0.,0.));
#678=DIRECTION('ref_axis',(0.,0.,1.));
#679=DIRECTION('center_axis',(-1.,0.,0.));
#680=DIRECTION('ref_axis',(0.,0.,1.));
#681=DIRECTION('center_axis',(1.,0.,0.));
#682=DIRECTION('ref_axis',(0.,0.,1.));
#683=DIRECTION('',(1.,0.,0.));
#684=DIRECTION('center_axis',(1.,0.,0.));
#685=DIRECTION('ref_axis',(0.,0.,1.));
#686=DIRECTION('center_axis',(-1.,0.,0.));
#687=DIRECTION('ref_axis',(0.,0.,1.));
#688=DIRECTION('center_axis',(-1.,0.,0.));
#689=DIRECTION('ref_axis',(0.,0.,1.));
#690=CARTESIAN_POINT('',(0.,0.,0.));
#691=CARTESIAN_POINT('Origin',(27.4,-72.4212660113512,28.983));
#692=CARTESIAN_POINT('',(26.2,-72.4212660113512,28.983));
#693=CARTESIAN_POINT('Origin',(27.4,-72.4212660113512,28.983));
#694=CARTESIAN_POINT('',(26.2,-72.4212660113512,23.983));
#695=CARTESIAN_POINT('',(26.2,-72.4212660113512,28.983));
#696=CARTESIAN_POINT('Origin',(27.4,-72.4212660113512,23.983));
#697=CARTESIAN_POINT('Origin',(27.4,-72.4212660113512,23.983));
#698=CARTESIAN_POINT('Origin',(42.4,-72.4212660113512,28.983));
#699=CARTESIAN_POINT('',(41.2,-72.4212660113512,28.983));
#700=CARTESIAN_POINT('Origin',(42.4,-72.4212660113512,28.983));
#701=CARTESIAN_POINT('',(41.2,-72.4212660113512,23.983));
#702=CARTESIAN_POINT('',(41.2,-72.4212660113512,28.983));
#703=CARTESIAN_POINT('Origin',(42.4,-72.4212660113512,23.983));
#704=CARTESIAN_POINT('Origin',(42.4,-72.4212660113512,23.983));
#705=CARTESIAN_POINT('Origin',(27.4,-82.4212660113512,28.983));
#706=CARTESIAN_POINT('',(26.2,-82.4212660113512,28.983));
#707=CARTESIAN_POINT('Origin',(27.4,-82.4212660113512,28.983));
#708=CARTESIAN_POINT('',(26.2,-82.4212660113512,23.983));
#709=CARTESIAN_POINT('',(26.2,-82.4212660113512,28.983));
#710=CARTESIAN_POINT('Origin',(27.4,-82.4212660113512,23.983));
#711=CARTESIAN_POINT('Origin',(27.4,-82.4212660113512,23.983));
#712=CARTESIAN_POINT('Origin',(42.4,-82.4212660113512,28.983));
#713=CARTESIAN_POINT('',(41.2,-82.4212660113512,28.983));
#714=CARTESIAN_POINT('Origin',(42.4,-82.4212660113512,28.983));
#715=CARTESIAN_POINT('',(41.2,-82.4212660113512,23.983));
#716=CARTESIAN_POINT('',(41.2,-82.4212660113512,28.983));
#717=CARTESIAN_POINT('Origin',(42.4,-82.4212660113512,23.983));
#718=CARTESIAN_POINT('Origin',(42.4,-82.4212660113512,23.983));
#719=CARTESIAN_POINT('Origin',(27.4000000000001,-72.4212660113512,-3.00000000000001));
#720=CARTESIAN_POINT('',(28.6000000000001,-72.4212660113512,-3.00000000000001));
#721=CARTESIAN_POINT('Origin',(27.4000000000001,-72.4212660113512,-3.00000000000001));
#722=CARTESIAN_POINT('',(28.6000000000001,-72.4212660113512,1.99999999999999));
#723=CARTESIAN_POINT('',(28.6000000000001,-72.4212660113512,-3.00000000000001));
#724=CARTESIAN_POINT('Origin',(27.4000000000001,-72.4212660113512,1.99999999999999));
#725=CARTESIAN_POINT('Origin',(27.4000000000001,-72.4212660113512,1.99999999999999));
#726=CARTESIAN_POINT('Origin',(27.4000000000001,-82.4212660113512,-3.00000000000001));
#727=CARTESIAN_POINT('',(28.6000000000001,-82.4212660113512,-3.00000000000001));
#728=CARTESIAN_POINT('Origin',(27.4000000000001,-82.4212660113512,-3.00000000000001));
#729=CARTESIAN_POINT('',(28.6000000000001,-82.4212660113512,1.99999999999999));
#730=CARTESIAN_POINT('',(28.6000000000001,-82.4212660113512,-3.00000000000001));
#731=CARTESIAN_POINT('Origin',(27.4000000000001,-82.4212660113512,1.99999999999999));
#732=CARTESIAN_POINT('Origin',(27.4000000000001,-82.4212660113512,1.99999999999999));
#733=CARTESIAN_POINT('Origin',(42.4000000000001,-72.4212660113512,-3.00000000000001));
#734=CARTESIAN_POINT('',(43.6000000000001,-72.4212660113512,-3.00000000000001));
#735=CARTESIAN_POINT('Origin',(42.4000000000001,-72.4212660113512,-3.00000000000001));
#736=CARTESIAN_POINT('',(43.6000000000001,-72.4212660113512,1.99999999999999));
#737=CARTESIAN_POINT('',(43.6000000000001,-72.4212660113512,-3.00000000000001));
#738=CARTESIAN_POINT('Origin',(42.4000000000001,-72.4212660113512,1.99999999999999));
#739=CARTESIAN_POINT('Origin',(42.4000000000001,-72.4212660113512,1.99999999999999));
#740=CARTESIAN_POINT('Origin',(42.4000000000001,-82.4212660113512,-3.00000000000001));
#741=CARTESIAN_POINT('',(43.6000000000001,-82.4212660113512,-3.00000000000001));
#742=CARTESIAN_POINT('Origin',(42.4000000000001,-82.4212660113512,-3.00000000000001));
#743=CARTESIAN_POINT('',(43.6000000000001,-82.4212660113512,1.99999999999999));
#744=CARTESIAN_POINT('',(43.6000000000001,-82.4212660113512,-3.00000000000001));
#745=CARTESIAN_POINT('Origin',(42.4000000000001,-82.4212660113512,1.99999999999999));
#746=CARTESIAN_POINT('Origin',(42.4000000000001,-82.4212660113512,1.99999999999999));
#747=CARTESIAN_POINT('Origin',(46.1628462726279,-80.5160898832504,28.983));
#748=CARTESIAN_POINT('',(18.9460797758276,-85.5160898832504,28.983));
#749=CARTESIAN_POINT('',(14.5999998360874,-88.0253003063791,28.983));
#750=CARTESIAN_POINT('',(30.2348989668583,-78.9984870844758,28.983));
#751=CARTESIAN_POINT('',(14.5999998360874,-97.5160898832504,28.983000841564));
#752=CARTESIAN_POINT('',(14.5999998360874,-83.5160898832504,28.983));
#753=CARTESIAN_POINT('',(48.4000000000001,-97.5160898832504,28.983000841564));
#754=CARTESIAN_POINT('',(37.4063823760437,-97.5160898832504,28.983000841564));
#755=CARTESIAN_POINT('',(48.4,-66.4212660113512,28.983));
#756=CARTESIAN_POINT('',(48.4000000000001,-85.8870674124378,28.983000841564));
#757=CARTESIAN_POINT('',(24.3776949533806,-66.4212660113512,28.983));
#758=CARTESIAN_POINT('',(34.4684391963006,-66.4212660113512,28.983));
#759=CARTESIAN_POINT('',(22.7740321199733,-75.5160898832504,28.983));
#760=CARTESIAN_POINT('',(23.5009678786379,-71.3934323311061,28.983));
#761=CARTESIAN_POINT('',(23.433951672739,-73.792140645024,28.983));
#762=CARTESIAN_POINT('Origin',(74.0000000000001,-97.5160898832504,27.));
#763=CARTESIAN_POINT('',(14.5999998360874,-97.5160898832504,-3.00000000000001));
#764=CARTESIAN_POINT('',(14.5999998360874,-97.5160898832504,19.5));
#765=CARTESIAN_POINT('',(48.4000000000001,-97.5160898832504,-3.00000000000001));
#766=CARTESIAN_POINT('',(18.8256925452557,-97.5160898832504,-3.00000000000001));
#767=CARTESIAN_POINT('',(48.4000000000001,-97.5160898832504,32.));
#768=CARTESIAN_POINT('Origin',(14.5999998360874,-86.5160898832504,12.));
#769=CARTESIAN_POINT('',(14.5999998360874,-88.0253003063791,-3.00000000000002));
#770=CARTESIAN_POINT('',(14.5999998360874,-88.025300306379,19.5));
#771=CARTESIAN_POINT('',(14.5999998360874,-83.5160898832504,-3.00000000000001));
#772=CARTESIAN_POINT('',(14.5999998360874,-91.0000013560057,22.9250003576279));
#773=CARTESIAN_POINT('Origin',(14.5999998360874,-91.0000013560057,24.0000003576279));
#774=CARTESIAN_POINT('',(14.5999998360874,-91.0160898832494,0.925000000000193));
#775=CARTESIAN_POINT('Origin',(14.5999998360874,-91.0160898832494,2.00000000000019));
#776=CARTESIAN_POINT('Origin',(18.9460797758276,-85.5160898832504,27.));
#777=CARTESIAN_POINT('',(18.9460797758276,-85.5160898832504,-3.00000000000002));
#778=CARTESIAN_POINT('',(18.9460797758276,-85.5160898832504,27.));
#779=CARTESIAN_POINT('',(30.2348989668583,-78.9984870844758,-3.00000000000001));
#780=CARTESIAN_POINT('Origin',(46.1628462726279,-80.5160898832504,-3.00000000000001));
#781=CARTESIAN_POINT('',(22.7740321199733,-75.5160898832504,-3.00000000000002));
#782=CARTESIAN_POINT('',(23.433951672739,-73.792140645024,-3.00000000000001));
#783=CARTESIAN_POINT('',(24.3776949533806,-66.4212660113512,-3.00000000000002));
#784=CARTESIAN_POINT('',(23.5009678786379,-71.3934323311061,-3.00000000000001));
#785=CARTESIAN_POINT('',(48.4,-66.4212660113512,-3.00000000000002));
#786=CARTESIAN_POINT('',(13.0152793358888,-66.4212660113512,-3.00000000000002));
#787=CARTESIAN_POINT('',(48.4000000000001,-83.0160898832504,-3.00000000000001));
#788=CARTESIAN_POINT('Origin',(24.3776949533806,-66.4212660113512,27.));
#789=CARTESIAN_POINT('',(24.3776949533806,-66.4212660113512,27.));
#790=CARTESIAN_POINT('',(22.7740321199733,-75.5160898832504,12.));
#791=CARTESIAN_POINT('Origin',(22.7740321199733,-75.5160898832504,27.));
#792=CARTESIAN_POINT('Origin',(22.7740321199733,-66.4212660113512,27.));
#793=CARTESIAN_POINT('',(48.4,-66.4212660113512,27.));
#794=CARTESIAN_POINT('Origin',(48.4000000000001,-91.0160898832494,24.0000000000001));
#795=CARTESIAN_POINT('',(48.4000000000001,-91.0160898832494,25.0750000000001));
#796=CARTESIAN_POINT('Origin',(48.4000000000001,-91.0160898832494,24.0000000000001));
#797=CARTESIAN_POINT('',(38.4000000000001,-91.0160898832494,25.0750000000001));
#798=CARTESIAN_POINT('',(48.4000000000001,-91.0160898832494,25.0750000000001));
#799=CARTESIAN_POINT('Origin',(38.4000000000001,-91.0160898832494,24.0000000000001));
#800=CARTESIAN_POINT('Origin',(38.4000000000001,-91.0160898832494,24.0000000000001));
#801=CARTESIAN_POINT('Origin',(48.4000000000001,-91.0160898832493,2.00000000000025));
#802=CARTESIAN_POINT('',(48.4000000000001,-91.0160898832493,3.07500000000025));
#803=CARTESIAN_POINT('Origin',(48.4000000000001,-91.0160898832493,2.00000000000025));
#804=CARTESIAN_POINT('',(38.4000000000001,-91.0160898832493,3.07500000000025));
#805=CARTESIAN_POINT('',(48.4000000000001,-91.0160898832493,3.07500000000025));
#806=CARTESIAN_POINT('Origin',(38.4000000000001,-91.0160898832493,2.00000000000025));
#807=CARTESIAN_POINT('Origin',(38.4000000000001,-91.0160898832493,2.00000000000025));
#808=CARTESIAN_POINT('Origin',(14.5999998360874,-91.0160898832494,2.00000000000019));
#809=CARTESIAN_POINT('',(24.5999998360874,-91.0160898832494,0.925000000000193));
#810=CARTESIAN_POINT('',(14.5999998360874,-91.0160898832494,0.925000000000193));
#811=CARTESIAN_POINT('Origin',(24.5999998360874,-91.0160898832494,2.00000000000019));
#812=CARTESIAN_POINT('Origin',(24.5999998360874,-91.0160898832494,2.00000000000019));
#813=CARTESIAN_POINT('Origin',(14.5999998360874,-91.0000013560057,24.0000003576279));
#814=CARTESIAN_POINT('',(24.5999998360874,-91.0000013560057,22.9250003576279));
#815=CARTESIAN_POINT('',(14.5999998360874,-91.0000013560057,22.9250003576279));
#816=CARTESIAN_POINT('Origin',(24.5999998360874,-91.0000013560057,24.0000003576279));
#817=CARTESIAN_POINT('Origin',(24.5999998360874,-91.0000013560057,24.0000003576279));
#818=CARTESIAN_POINT('Origin',(48.4000000000001,-85.5160898832504,37.));
#819=UNCERTAINTY_MEASURE_WITH_UNIT(LENGTH_MEASURE(0.01),#823,
'DISTANCE_ACCURACY_VALUE',
'Maximum model space distance between geometric entities at asserted c
onnectivities');
#820=UNCERTAINTY_MEASURE_WITH_UNIT(LENGTH_MEASURE(0.01),#823,
'DISTANCE_ACCURACY_VALUE',
'Maximum model space distance between geometric entities at asserted c
onnectivities');
#821=(
GEOMETRIC_REPRESENTATION_CONTEXT(3)
GLOBAL_UNCERTAINTY_ASSIGNED_CONTEXT((#819))
GLOBAL_UNIT_ASSIGNED_CONTEXT((#823,#825,#826))
REPRESENTATION_CONTEXT('','3D')
);
#822=(
GEOMETRIC_REPRESENTATION_CONTEXT(3)
GLOBAL_UNCERTAINTY_ASSIGNED_CONTEXT((#820))
GLOBAL_UNIT_ASSIGNED_CONTEXT((#823,#825,#826))
REPRESENTATION_CONTEXT('','3D')
);
#823=(
LENGTH_UNIT()
NAMED_UNIT(*)
SI_UNIT(.MILLI.,.METRE.)
);
#824=(
LENGTH_UNIT()
NAMED_UNIT(*)
SI_UNIT($,.METRE.)
);
#825=(
NAMED_UNIT(*)
PLANE_ANGLE_UNIT()
SI_UNIT($,.RADIAN.)
);
#826=(
NAMED_UNIT(*)
SI_UNIT($,.STERADIAN.)
SOLID_ANGLE_UNIT()
);
#827=SHAPE_DEFINITION_REPRESENTATION(#828,#829);
#828=PRODUCT_DEFINITION_SHAPE('',$,#831);
#829=SHAPE_REPRESENTATION('',(#483),#821);
#830=PRODUCT_DEFINITION_CONTEXT('part definition',#835,'design');
#831=PRODUCT_DEFINITION('F02_palm_bottom','F02_palm_bottom v1',#832,#830);
#832=PRODUCT_DEFINITION_FORMATION('',$,#837);
#833=PRODUCT_RELATED_PRODUCT_CATEGORY('F02_palm_bottom v1',
'F02_palm_bottom v1',(#837));
#834=APPLICATION_PROTOCOL_DEFINITION('international standard',
'automotive_design',2009,#835);
#835=APPLICATION_CONTEXT(
'Core Data for Automotive Mechanical Design Process');
#836=PRODUCT_CONTEXT('part definition',#835,'mechanical');
#837=PRODUCT('F02_palm_bottom','F02_palm_bottom v1',$,(#836));
#838=PRESENTATION_STYLE_ASSIGNMENT((#840));
#839=PRESENTATION_STYLE_ASSIGNMENT((#841));
#840=SURFACE_STYLE_USAGE(.BOTH.,#842);
#841=SURFACE_STYLE_USAGE(.BOTH.,#843);
#842=SURFACE_SIDE_STYLE('',(#844));
#843=SURFACE_SIDE_STYLE('',(#845));
#844=SURFACE_STYLE_FILL_AREA(#846);
#845=SURFACE_STYLE_FILL_AREA(#847);
#846=FILL_AREA_STYLE('Steel - Satin',(#848));
#847=FILL_AREA_STYLE('ABS (White)',(#849));
#848=FILL_AREA_STYLE_COLOUR('Steel - Satin',#850);
#849=FILL_AREA_STYLE_COLOUR('ABS (White)',#851);
#850=COLOUR_RGB('Steel - Satin',0.627450980392157,0.627450980392157,0.627450980392157);
#851=COLOUR_RGB('ABS (White)',0.964705882352941,0.964705882352941,0.952941176470588);
ENDSEC;
END-ISO-10303-21;
