# Supplementary material for: An open-source anthropomorphic robot hand system: HRI hand
Source: HardwareX. 2020 Feb 24;7:e00100. doi: 10.1016/j.ohx.2020.e00100 (PMC9041201; doi:10.1016/j.ohx.2020.e00100)
Supplement: Supplementary data 4 [file mmc4.txt]

The lycense for this project is different for the hardware from the software. 
While the hardware schematics have a Cern OHL v1.2 (files in the "Circuit schematics" folder), 
the software to run the OpenTCC and the GUI is licensed under GNU v3.0 (Files in the "Python and Arduino programs" folder).
